# Supplementary material for: Inhibition of S6K lowers age-related inflammation and increases lifespan through the endolysosomal system
Source: Nat Aging. 2024 Feb 27;4(4):491–509. doi: 10.1038/s43587-024-00578-3 (PMC11031405; doi:10.1038/s43587-024-00578-3)
Supplement: Supplementary file 2 — List of all proteins identified by the proteomic analysis in young (day 10) and old (day 50) fat bodies of Lsp2GS>S6KCA or Lsp2GS>S6KRNAi flies. [file 43587_2024_578_MOESM2_ESM.xlsx]

## Sheet: Note
Note:	“EtOH” represents “not-induced” group; “RU” represents “induced” group; “RU.Rapa” represents “induced+Rapa” group

## Sheet: S6KCA-Rapa_YoungvsEtOH_Young
IDs	symbol	ORF_ID	protein_name	logFC	CI.L	CI.R	AveExpr	t	P.Value	adj.P.Val	B	chr
Q9V9T9	betaGlu	CG2135	Beta-glucuronidase (EC 3.2.1.31)	1.38489	1.13806	1.63172	17.6903	11.5317	9.76758e-12	4.00569e-08	16.2956	3R
Q8T0N3	Mal-A5	CG30359	GH18222p (Maltase A5, isoform B)	1.52411	1.21067	1.83755	19.446	9.99403	2.09338e-10	4.29247e-07	13.5621	2R
Q9VB76	caix	CG6074	Caix (EC 4.2.1.1)	1.51697	1.17982	1.85412	17.7118	9.24762	1.03002e-09	1.40804e-06	12.1118	3R
Q9VKH6	Ppt2	CG4851	Lysosomal thioesterase PPT2 homolog (PPT-2) (EC 3.1.2.-)	0.981896	0.736565	1.22723	18.1579	8.22596	1.02638e-08	8.51563e-06	9.99034	2L
A8JV22	Dmel\CG1440	CG1440	AT08049p (CG1440, isoform C) (EC 3.4.22.-)	0.536316	0.400384	0.672247	20.8004	8.10912	1.34685e-08	8.51563e-06	9.73761	X
Q9VIM0	38C.55	CG2493	CG2493, isoform A (CG2493, isoform B) (GH14278p)	0.77493	0.578365	0.971495	18.473	8.10271	1.36716e-08	8.51563e-06	9.72368	2L
X2JFR5	rictor	CG8002	Rapamycin-insensitive companion of Tor, isoform C	-1.09322	-1.37142	-0.815016	13.6615	-8.07648	1.45353e-08	8.51563e-06	9.66665	X
Q6AWN0	Adi1	CG32068	1,2-dihydroxy-3-keto-5-methylthiopentene dioxygenase (EC 1.13.11.54) (Acireductone dioxygenase (Fe(2+)-requiring)) (ARD) (Fe-ARD)	0.714003	0.520819	0.907188	21.7755	7.5963	4.53417e-08	2.32433e-05	8.60417	3L
P08761	Eip71CD	CG7266	Peptide methionine sulfoxide reductase (EC 1.8.4.11) (Ecdysone-induced protein 28/29 kDa) (Methionine-S-sulfoxide reductase) (Peptide-methionine (S)-S-oxide reductase)	-1.61181	-2.06857	-1.15504	17.3634	-7.25254	1.04265e-07	4.75103e-05	7.82282	3L
Q9VEK7	CREG	CG5413	Cellular repressor of E1A-stimulated genes, isoform A (Cellular repressor of E1A-stimulated genes, isoform B) (Cellular repressor of E1A-stimulated genes, isoform D) (EC 1.-.-.-) (GH28782p)	0.801498	0.568785	1.03421	20.6602	7.07871	1.59756e-07	6.55159e-05	7.42137	3R
Q7K088	Obp56e	CG8462	GEO08224p1 (Odorant-binding protein 56e, isoform A) (RH03850p)	-1.25994	-1.66305	-0.856825	18.6246	-6.42385	8.23316e-07	0.000306947	5.87305	2R
Q9VZ58	Dmel\CG1637	CG1637	Purple acid phosphatase (EC 3.1.3.2)	0.596765	0.399827	0.793702	15.7702	6.228	1.3568e-06	0.000463686	5.39987	X
Q27593	Cyp6a8	CG10248	Cytochrome P450 6a8 (EC 1.14.-.-) (CYPVIA8)	-1.69005	-2.25512	-1.12499	17.6343	-6.14716	1.66937e-06	0.000509736	5.20333	2R
Q9VDT5	Dmel\CG4572	CG4572	Carboxypeptidase (EC 3.4.16.-)	0.773042	0.513895	1.03219	21.5438	6.131	1.74014e-06	0.000509736	5.16396	3R
Q7KN75	Dp1	CG5170	Dodeca-satellite-binding protein 1, isoform A (Dodeca-satellite-binding protein 1, isoform B) (Dodeca-satellite-binding protein 1, isoform D) (Dodeca-satellite-binding protein 1, isoform E) (Dodeca-satellite-binding protein 1, isoform F) (Dodeca-satellite-binding protein 1, isoform G) (Dodeca-satellite-binding protein 1, isoform H)	-0.35409	-0.477522	-0.230659	23.0637	-5.89605	3.19075e-06	0.000872352	4.58868	2R
B7Z098	anon-WO0118547.243	CG7414	Eukaryotic translation initiation factor 2A (eIF-2A)	-0.694524	-0.940581	-0.448467	19.9138	-5.8013	4.08005e-06	0.00104577	4.35524	3L
Q8IP80	Pect	CG5547	Phosphoethanolamine cytidylyltransferase, isoform D (RE62261p)	-0.496896	-0.67376	-0.320033	20.2228	-5.77432	4.37645e-06	0.00105575	4.28864	2L
O97125	Hsp68	CG5436	Heat shock protein 68	-0.465992	-0.633319	-0.298664	21.0531	-5.72381	4.9914e-06	0.00111112	4.16376	3R
Q6NN55	oys	CG18445	Oysgedart, isoform A (Oysgedart, isoform B) (Oysgedart, isoform E) (RE60277p)	-0.846687	-1.15167	-0.541701	17.0054	-5.70579	5.23122e-06	0.00111112	4.11918	2R
Q9VTH0	Plod	CG6199	Procollagen lysyl hydroxylase, isoform A (EC 1.14.-.-) (Procollagen lysyl hydroxylase, isoform B)	-0.610598	-0.831234	-0.389963	18.1169	-5.68793	5.48056e-06	0.00111112	4.07495	3L
Q9VIF2	Dmel\CG9248	CG9248	CG9248, isoform A (CG9248, isoform B) (CG9248, isoform C) (GM01519p)	0.572002	0.36479	0.779215	19.9211	5.67356	5.68973e-06	0.00111112	4.03936	2L
Q9VKV1	LManII	CG6206	Alpha-mannosidase (EC 3.2.1.-)	0.582323	0.364208	0.800437	22.1497	5.48722	9.26147e-06	0.00172642	3.57641	2L
Q9VMB3	BcDNA:LD22339	CG11050	Uncharacterized protein, isoform A (Uncharacterized protein, isoform B) (Uncharacterized protein, isoform C)	-0.600709	-0.830715	-0.370704	18.0591	-5.36784	1.26684e-05	0.00225884	3.27867	2L
Q7KTW9	AsnS	CG33486	Asparagine synthetase (EC 6.3.5.4) (GH20374p)	-1.07706	-1.50121	-0.652919	16.0543	-5.21916	1.87329e-05	0.00320098	2.90686	3L
Q9W3C7	Ppt1	CG12108	Palmitoyl-protein thioesterase 1 (PPT-1) (EC 3.1.2.22) (Palmitoyl-protein hydrolase 1)	0.633228	0.375515	0.890941	18.6795	5.05006	2.92606e-05	0.00479991	2.48301	X
Q9VQJ8	Dmel\CG9643	CG9643	Protein-lysine N-methyltransferase CG9643 (EC 2.1.1.-)	0.533811	0.314536	0.753086	17.0266	5.00348	3.30908e-05	0.00521943	2.36611	2L
Q7K4Y0	Desat1	CG5887	Desaturase 1, isoform A (Desaturase 1, isoform B) (EC 1.14.19.1) (Desaturase 1, isoform C) (Desaturase 1, isoform D) (Desaturase 1, isoform E) (GH23546p)	0.607496	0.356661	0.858331	19.4009	4.9777	3.54223e-05	0.00538025	2.30142	3R
Q9VIS3	fbp	CG31692	Fructose-1,6-bisphosphatase, isoform A (GH01546p)	0.53786	0.313388	0.762332	22.0536	4.92471	4.07464e-05	0.00594596	2.16838	2L
Q9VK25	Pect	CG5547	GH23180p (Phosphoethanolamine cytidylyltransferase, isoform B)	-0.48142	-0.682933	-0.279906	16.6097	-4.91014	4.2346e-05	0.00594596	2.1318	2L
Q9VLR2	Dmel\CG8353	CG8353	Cytidine deaminase (EC 3.5.4.5) (Cytidine aminohydrolase)	-0.884718	-1.25588	-0.513555	17.532	-4.89907	4.36035e-05	0.00594596	2.104	2L
Q9V9L1	Cyp6w1	CG8345	Probable cytochrome P450 6w1 (EC 1.14.-.-) (CYPVIW1)	-1.11889	-1.5894	-0.648384	20.0497	-4.88759	4.49463e-05	0.00594596	2.07519	2R
A0A0B4KHN1	cher	CG3937	Cheerio, isoform N	-0.384356	-0.546752	-0.221959	23.9577	-4.86442	4.77859e-05	0.00604405	2.017	3R
Q9VL24	Npc1a	CG5722	Niemann-Pick type C-1a, isoform A (Niemann-Pick type C-1a, isoform B) (Niemann-Pick type C-1a, isoform C) (Niemann-Pick type C-1a, isoform D)	0.852819	0.4905	1.21514	14.2082	4.8377	5.12829e-05	0.00604405	1.94992	2L
Q9VE01	Cyp12a5	CG11821	Probable cytochrome P450 12a5, mitochondrial (EC 1.14.-.-) (CYPXIIA5)	0.531837	0.305854	0.757819	18.8525	4.83702	5.13759e-05	0.00604405	1.9482	3R
Q9VU45	Syx13	CG11278	LD27581p (Syntaxin 13, isoform A) (Syntaxin 13, isoform B)	0.705662	0.405725	1.0056	19.3796	4.83549	5.1583e-05	0.00604405	1.94438	3L
Q8SY58	Dmel\CG4872	CG4872	CG4872 (GH02315p)	0.45624	0.259896	0.652583	18.6817	4.77584	6.03952e-05	0.00688002	1.79462	X
Q7JR71	Sod3	CG9027	Extracellular superoxide dismutase [Cu-Zn] (EC 1.15.1.1)	-0.573234	-0.826749	-0.319718	19.0737	-4.6473	8.48385e-05	0.0093791	1.47206	2R
Q9VB82	Cpr97Ea	CG6131	Cuticular protein 97Ea, isoform A (FI21812p1)	-0.585982	-0.845645	-0.326319	19.3247	-4.63819	8.69071e-05	0.0093791	1.4492	3R
Q9W294	CG11073	CG11073	Uncharacterized protein, isoform A	-0.502397	-0.72783	-0.276965	19.8214	-4.58041	0.000101245	0.0106463	1.30434	2R
Q9VIC9	Dmel\CG8665	CG8665	10-formyltetrahydrofolate dehydrogenase (EC 1.5.1.6)	-1.0369	-1.50921	-0.564585	21.7235	-4.5121	0.000121264	0.0124326	1.13326	2L
Q9VAD0	Acph-1	CG7899	Acid phosphatase 1, isoform A (EC 3.1.3.2) (RE14694p)	0.55969	0.304107	0.815273	18.2901	4.50079	0.000124942	0.0124973	1.10494	3R
M9PCA6	Gal	CG9092	Beta galactosidase, isoform B (EC 3.2.1.23)	0.644316	0.3487	0.939933	17.5131	4.47966	0.000132111	0.0128738	1.05206	2L
Q95SN8	CG17837	CG31200	GH12395p	-0.4304	-0.62823	-0.23257	19.7236	-4.4715	0.000134985	0.0128738	1.03166	3R
Q7K485	cathD	CG1548	CathD (EC 3.4.23.-) (Cathepsin D) (SD07085p)	0.490913	0.263099	0.718727	21.6783	4.42891	0.000151042	0.0137301	0.925171	2R
Q27367	crq	CG4280	Protein croquemort (d-CD36)	0.563619	0.301646	0.825591	16.8019	4.42185	0.000153884	0.0137301	0.907517	2L
Q9VS02	Dmel\CG9953	CG9953	CG9953	0.46068	0.246473	0.674887	19.5612	4.42017	0.000154566	0.0137301	0.903326	3L
Q9VMR6	Dmel\CG12512	CG12512	MIP06029p	0.515702	0.275542	0.755861	21.5131	4.41339	0.000157355	0.0137301	0.886385	2L
Q9VJG0	ApepP	CG6291	Xaa-Pro aminopeptidase ApepP (EC 3.4.11.9) (Aminopeptidase P) (AP-P)	0.533768	0.284527	0.783008	19.8304	4.40156	0.00016234	0.01376	0.856845	2L
Q7JZB1	CG12338	CG12338	RE49860p	-0.643283	-0.943989	-0.342576	18.3942	-4.39676	0.000164408	0.01376	0.844857	2R
Q9VYU9	Dmel\CG9360	CG9360	CG9360 (RH17287p)	-0.800549	-1.17655	-0.424546	21.2745	-4.37594	0.000173687	0.0142458	0.792868	X
Q9Y137	mino	CG5508	BcDNA.GH07066 (Minotaur, isoform A) (EC 2.3.1.15) (Minotaur, isoform E)	-0.549978	-0.810847	-0.28911	18.2197	-4.33309	0.000194447	0.0154152	0.68598	3R
Q9V719	Sin1	CG10105	Stress-activated map kinase-interacting protein 1 (SAPK-interacting protein 1) (dSin1)	-0.662539	-0.976941	-0.348136	12.6469	-4.33111	0.000195462	0.0154152	0.681053	2R
P54399	Pdi	CG6988	Protein disulfide-isomerase (PDI) (dPDI) (EC 5.3.4.1)	-0.481241	-0.711701	-0.250782	24.0534	-4.29183	0.000216759	0.0167723	0.583185	3L
Q7JRC3	Jheh1	CG15101	Epoxide hydrolase (EC 3.3.2.9)	-0.683833	-1.01465	-0.353018	19.77	-4.24852	0.000242912	0.0184478	0.475437	2R
Q9VWV4	Dmel\CG32549	CG32549	GH28326p	-0.385882	-0.573045	-0.198718	21.1239	-4.23746	0.000250083	0.0186471	0.447925	X
Q9VJP8	yuri	CG31732	RE16347p (Yuri gagarin, isoform C)	-0.394161	-0.587699	-0.200622	17.755	-4.18581	0.000286423	0.0209259	0.319675	2L
A0A0B4LGZ8	Obp56d	CG11218	GEO07517p1 (Odorant-binding protein 56d, isoform B)	-0.64563	-0.963086	-0.328173	19.0854	-4.17997	0.00029085	0.0209259	0.305183	2R
O77263	CG4045	CG4045	tRNA (guanine-N(7)-)-methyltransferase (EC 2.1.1.33) (tRNA (guanine(46)-N(7))-methyltransferase) (tRNA(m7G46)-methyltransferase)	0.400606	0.203201	0.59801	17.6595	4.17094	0.000297823	0.0210582	0.282795	X
P33270	Cyp6a2	CG9438	Cytochrome P450 6a2 (EC 1.14.-.-) (CYPVIA2) (Cytochrome P450-B1)	-1.29124	-1.92959	-0.652892	18.1466	-4.1574	0.000308591	0.0214497	0.249242	2R
Q9VCE0	Pisd	CG5991	Phosphatidylserine decarboxylase proenzyme, mitochondrial (EC 4.1.1.65) [Cleaved into: Phosphatidylserine decarboxylase beta chain; Phosphatidylserine decarboxylase alpha chain]	-0.491917	-0.73852	-0.245313	21.1073	-4.09983	0.000358854	0.0245277	0.106744	3R
O76464	NitFhit	CG7067	Nitrilase and fragile histidine triad fusion protein NitFhit (NFT-1 protein) [Includes: Bis(5'-adenosyl)-triphosphatase (EC 3.6.1.29) (Diadenosine 5',5'''-P1,P3-triphosphate hydrolase) (AP3A hydrolase) (AP3Aase) (Dinucleosidetriphosphatase); Nitrilase homolog (EC 3.5.-.-)]	0.40026	0.197082	0.603438	18.021	4.04892	0.000409993	0.0275636	-0.0189701	3L
M9PCP3	CT25972	CG9044	CG9044, isoform C	0.418992	0.205855	0.632129	18.0127	4.04037	0.000419263	0.0277322	-0.0400604	2L
Q9VAI9	Obp99c	CG7584	GEO07291p1 (Odorant-binding protein 99c, isoform A) (RE07893p)	-0.769896	-1.16347	-0.37632	20.9262	-4.02047	0.000441634	0.0282142	-0.0890843	3R
Q9VCW6	Gclm	CG4919	GH03051p (Glutamate-cysteine ligase modifier subunit, isoform A) (EC 6.3.2.2) (Glutamate-cysteine ligase modifier subunit, isoform B)	0.468528	0.228798	0.708258	21.6907	4.01685	0.000445827	0.0282142	-0.0979933	3R
Q9W1V3	Fib	CG9888	rRNA 2'-O-methyltransferase fibrillarin (EC 2.1.1.-) (Histone-glutamine methyltransferase)	0.394808	0.192739	0.596876	21.6416	4.01569	0.00044719	0.0282142	-0.100871	2R
Q9VTG5	Dmel\CG7616	CG7616	CG7616, isoform A (CG7616, isoform B)	0.466028	0.226464	0.705592	15.0272	3.9982	0.000468078	0.0290847	-0.143909	3L
A1Z8N1	Tret1-1	CG30035	Facilitated trehalose transporter Tret1-1 (DmTret1-1)	0.503141	0.241552	0.76473	18.435	3.95315	0.00052642	0.031741	-0.254595	2R
Q9W002	msn	CG16973	Misshapen, isoform A (EC 2.7.11.-) (EC 2.7.11.13)	-0.2913	-0.442897	-0.139703	19.0193	-3.94934	0.000531672	0.031741	-0.263947	3L
Q0KHQ2	BcDNA:AT04622	CG34120	Uncharacterized protein, isoform C (EC 3.6.1.3)	0.364492	0.174723	0.55426	17.9973	3.94763	0.000534048	0.031741	-0.268146	X
M9PF24	Klc	CG5433	Kinesin light chain, isoform B	-0.283112	-0.43222	-0.134005	21.1156	-3.9024	0.000600756	0.0351531	-0.378967	3L
Q95SM8	CG6676	CG30281	GH13859p	-0.636359	-0.971941	-0.300776	16.313	-3.89741	0.0006086	0.0351531	-0.391177	2R
E1JIB4	anon-EST:Posey170	CG2162	CG2162, isoform E	-0.55689	-0.851002	-0.262778	15.1999	-3.89162	0.000617831	0.0351906	-0.405343	3L
Q9VN21	lost	CG14648	LD30155p (Lost)	-0.3484	-0.532879	-0.163921	22.1882	-3.88154	0.000634226	0.0356296	-0.429987	3R
Q9VA32	Cpr100A	CG12045	Cuticular protein 100A (RE11283p)	-0.448227	-0.686179	-0.210274	20.8584	-3.87151	0.000650971	0.0360761	-0.454503	3R
Q9W3C0	CG1789	CG1789	Probable U3 small nucleolar RNA-associated protein 11 (U3 snoRNA-associated protein 11)	0.333887	0.156282	0.511491	16.4181	3.86384	0.000664063	0.036311	-0.473233	X
A1Z814	CG1513-RA	CG1513	Oxysterol-binding protein	-0.336986	-0.516927	-0.157044	18.6204	-3.84905	0.000690033	0.0372346	-0.509312	2R
Q0KI00	SP1029	CG11956	Aminopeptidase (EC 3.4.11.-)	-0.412935	-0.635061	-0.190809	17.1901	-3.82081	0.000742443	0.0389578	-0.578132	3R
Q7KV94	c62E-15	CG16758	GH04180p	-0.649806	-0.999717	-0.299896	19.0839	-3.81681	0.000750177	0.0389578	-0.587871	3L
Q7JXA2	PRAS40	CG46146	LOBE (PRAS40 ortholog) (RE53130p)	-0.376185	-0.578989	-0.173382	17.7886	-3.81241	0.000758777	0.0389578	-0.598583	2R
Q9VS84	ltl	CG32372	FI03225p (Larval translucida, isoform A) (Larval translucida, isoform B)	-0.443743	-0.683564	-0.203922	18.1985	-3.80293	0.000777625	0.0389578	-0.621639	3L
B7Z0J4	Dmel\CG42375	CG42375	COX assembly mitochondrial protein	-0.42252	-0.650897	-0.194144	16.6526	-3.8025	0.000778489	0.0389578	-0.622681	3R
Q9VB45	Dmel\CG3348	CG3348	CG3348, isoform A (CG3348, isoform B) (GEO07187p1) (GH23384p) (LP15764p)	-1.04785	-1.61426	-0.481442	15.4549	-3.80227	0.000778967	0.0389578	-0.623258	3R
Q9I7L5	alpha-Est10	CG1131	Carboxylic ester hydrolase (EC 3.1.1.-)	-0.488572	-0.753301	-0.223842	18.0518	-3.79315	0.000797559	0.0390703	-0.645417	3R
Q9VG32	Men	CG10120	Malic enzyme	0.425998	0.195094	0.656901	24.2431	3.79184	0.000800269	0.0390703	-0.648604	3R
Q8IQ80	pst	CG8588	GH06117p (Pastrel, isoform F)	-0.585926	-0.905141	-0.266712	20.4777	-3.77254	0.000841212	0.040586	-0.695464	3L
Q9VLJ7	CT32316	CG13091	Fatty acyl-CoA reductase (EC 1.2.1.84)	0.734034	0.33292	1.13515	20.1519	3.76116	0.000866308	0.0413108	-0.723065	2L
A4V0A1	slmo	CG9131	RH14110p (Slowmo, isoform B) (Slowmo, isoform C) (Slowmo, isoform D) (Slowmo, isoform E)	-0.609789	-0.943839	-0.27574	15.3098	-3.75183	0.000887451	0.0418326	-0.7457	2L
Q9VTJ4	Fuca	CG6128	Putative alpha-L-fucosidase (EC 3.2.1.51) (Alpha-L-fucoside fucohydrolase)	0.81086	0.364081	1.25764	17.8569	3.73015	0.000938497	0.0432443	-0.798182	3L
Q9VM12	Dmel\CG5958	CG5958	CG5958 (MIP26555p1)	-0.533523	-0.827812	-0.239233	21.7974	-3.72607	0.000948414	0.0432443	-0.808044	2L
Q9Y168	BcDNA.GH02384	CG31683	BcDNA.GH02384	-0.503938	-0.782235	-0.22564	19.2629	-3.7217	0.000959179	0.0432443	-0.818632	2L
Q9VD55	Cchl	CG6022	Cytochrome c heme lyase (EC 4.4.1.17)	-0.574914	-0.892422	-0.257406	16.7121	-3.72153	0.000959578	0.0432443	-0.819022	3R
Q9VJ06	anon-WO0118547.200	CG10495	LD05576p	1.0764	0.480268	1.67253	13.3504	3.71112	0.000985673	0.0438044	-0.844188	2L
Q9VCJ8	SPE	CG16705	Spaetzle-processing enzyme (EC 3.4.21.-) (Spatzle-processing enzyme) [Cleaved into: Spaetzle-processing enzyme light chain; Spaetzle-processing enzyme heavy chain]	-0.368441	-0.572683	-0.164198	18.5744	-3.70762	0.000994596	0.0438044	-0.85264	3R
X2JAE9	Dmel\CG31793	CG31793	Uncharacterized protein, isoform C (EC 3.6.1.3)	0.485088	0.215844	0.754332	17.037	3.70295	0.00100663	0.0438044	-0.863922	2L
Q8IMF8	heph	CG31000	Hephaestus, isoform C (Hephaestus, isoform S) (Hephaestus, isoform T) (Hephaestus, isoform U) (Polypyrimidine tract binding protein)	-0.445274	-0.692627	-0.19792	17.3564	-3.69984	0.00101473	0.0438044	-0.871436	3R
Q9VG79	Dip-C	CG5663	Dipeptidase C, isoform A (Dipeptidase C, isoform B) (LD07362p)	0.341565	0.151034	0.532096	18.396	3.68453	0.00105551	0.0449143	-0.908368	3R
P20351	v	CG5163	Tryptophan 2,3-dioxygenase (TDO) (EC 1.13.11.11) (Protein vermilion) (Tryptamin 2,3-dioxygenase) (Tryptophan oxygenase) (TO) (TRPO) (Tryptophan pyrrolase) (Tryptophanase)	-0.725386	-1.13029	-0.320477	16.7999	-3.68202	0.00106235	0.0449143	-0.914425	X
Q9NJH0	Ef1gamma	CG11901	Elongation factor 1-gamma (EF-1-gamma) (eEF-1B gamma)	-0.305486	-0.476448	-0.134523	22.3435	-3.67252	0.0010886	0.0455546	-0.937302	3R
Q9VIV3	CG10189	CG10189	Cytoplasmic tRNA 2-thiolation protein 2	0.342467	0.150276	0.534658	17.4549	3.66234	0.00111746	0.04629	-0.961821	2L
Q9W3W4	COQ7	CG14437	5-demethoxyubiquinone hydroxylase, mitochondrial (DMQ hydroxylase) (EC 1.14.13.-) (Ubiquinone biosynthesis monooxygenase COQ7)	0.26507	0.115328	0.414811	18.6463	3.63823	0.0011888	0.0487528	-1.01979	X
Q9V9X4	CG11334	CG11334	Methylthioribose-1-phosphate isomerase (M1Pi) (MTR-1-P isomerase) (EC 5.3.1.23) (S-methyl-5-thioribose-1-phosphate isomerase) (Translation initiation factor eIF-2B subunit alpha/beta/delta-like protein)	-0.420318	-0.65918	-0.181457	22.194	-3.61665	0.00125644	0.0505674	-1.07159	3R
Q9W0S4	miple2	CG18321	FI07208p (Midkine and pleiotrophin 2, isoform A) (Midkine and pleiotrophin 2, isoform F) (Midkine and pleiotrophin 2, isoform G)	-0.774209	-1.21423	-0.334188	15.7283	-3.61625	0.00125771	0.0505674	-1.07254	3L
Q9V468	CG9776	CG9776	Zinc finger matrin-type protein CG9776	-0.335727	-0.526752	-0.144702	17.0414	-3.61218	0.0012709	0.0506014	-1.0823	3R
Q9VAW5	larp	CG42551	La-related protein 1 (dLarp)	-0.266267	-0.418671	-0.113862	20.3748	-3.59081	0.00134236	0.0529327	-1.13348	3R
Q9W3X8	Dmel\CG3198	CG3198	CG3198 (RH42690p)	-0.309618	-0.487043	-0.132192	15.3457	-3.5866	0.00135686	0.0529952	-1.14353	X
Q95RI2	Dmel\CG10973	CG10973	LD28549p	0.294325	0.124917	0.463733	19.155	3.57081	0.00141275	0.0546573	-1.18128	3L
Q9W0S7	Tudor-SN	CG7008	LD20211p (Tudor staphylococcal nuclease, isoform A) (EC 3.1.-.-) (Tudor staphylococcal nuclease, isoform B)	-0.253565	-0.399852	-0.107278	23.1793	-3.56252	0.00144298	0.0553053	-1.20107	3L
Q7KUK9	17839	CG17839	Uncharacterized protein, isoform B	0.475426	0.200401	0.750451	17.462	3.55292	0.00147879	0.0557193	-1.22399	3L
Q3YMU0	ERp60	CG8983	Protein disulfide-isomerase (EC 5.3.4.1) (Fragment)	-0.274847	-0.433866	-0.115828	22.7765	-3.55234	0.00148096	0.0557193	-1.22535	2R
Q7K127	CG7997	CG7997	Alpha-galactosidase (EC 3.2.1.-)	0.392333	0.164854	0.619813	20.1308	3.54476	0.00150988	0.0560091	-1.24343	2R
Q8T0T6	Dmel\CG1208	CG1208	CG1208, isoform B (GH09052p)	0.973647	0.408388	1.53891	14.8127	3.5402	0.00152755	0.0560091	-1.2543	3R
Q9W379	Zpr1	CG9060	LD37736p (Zpr1)	0.300598	0.126057	0.47514	19.9232	3.53966	0.00152963	0.0560091	-1.25557	X
Q0KHR5	RhoGAP15B	CG4937	Rho GTPase activating protein at 15B, isoform B	0.715717	0.298347	1.13309	15.6083	3.52447	0.00159001	0.0572868	-1.29173	X
Q9W0D8	Dmel\CG12099	CG12099	LD09551p	-0.438253	-0.693863	-0.182642	13.9862	-3.52386	0.00159246	0.0572868	-1.29317	3L
Q7KUC2	Pdxk	CG34455	FI04467p (Pyridoxal kinase) (EC 2.7.1.35)	0.287728	0.119401	0.456054	19.5867	3.5132	0.00163627	0.0581555	-1.31851	3L
Q9VZI1	Chd64	CG14996	Transgelin	-0.360631	-0.571791	-0.14947	21.2121	-3.51013	0.00164911	0.0581555	-1.3258	3L
X2JDZ6	Dmel\CG31729	CG31729	Phospholipid-transporting ATPase (EC 3.6.3.1)	0.510231	0.211272	0.809191	16.4859	3.50775	0.00165915	0.0581555	-1.33147	2L
Q9V9S0	Lamp1	CG3305	FI04419p (Lamp1)	0.416544	0.170738	0.66235	18.0611	3.4829	0.00176728	0.0614205	-1.39039	2L
Q7JVX3	BEST:GH09055	CG4408	CG4408, isoform B (EC 3.4.17.-) (LD41739p)	-0.71705	-1.14321	-0.290893	14.9751	-3.45823	0.00188145	0.064839	-1.44878	3R
Q9VFR0	CG9286	CG9286	Protein BCCIP homolog	0.277318	0.111584	0.443052	18.116	3.43907	0.00197503	0.0669451	-1.49402	3R
Q9W503	Dmel\CG3091	CG3091	CG3091, isoform A (CG3091, isoform C) (RH61816p)	-0.324028	-0.51768	-0.130377	17.1156	-3.43903	0.00197522	0.0669451	-1.4941	X
Q9VEW2	CG17931	CG17931	Putative SERF-like protein	-0.34278	-0.548223	-0.137337	16.6635	-3.42924	0.00202476	0.0680618	-1.51719	3R
Q9W437	raptor	CG4320	Raptor, isoform B (Raptor, isoform C)	0.318536	0.125827	0.511245	15.6049	3.39727	0.00219507	0.0731868	-1.59239	X
M9PF16	beta-Spec	CG5870	Spectrin beta chain	-0.584636	-0.939104	-0.230168	14.6224	-3.38987	0.00223643	0.0739644	-1.60976	X
P17210	Khc	CG7765	Kinesin heavy chain	-0.251705	-0.404687	-0.0987226	22.4411	-3.38162	0.00228342	0.0749146	-1.62911	2R
Q24186	RpS5a	CG8922	40S ribosomal protein S5a	-0.314867	-0.506782	-0.122953	20.375	-3.37206	0.00233909	0.0761317	-1.65151	X
Q9VEY0	Dmel\CG8927	CG8927	CG8927, isoform C	-0.501247	-0.807712	-0.194783	19.0058	-3.36159	0.0024015	0.0775477	-1.676	3R
Q9VR44	151989_at	CG3036	CG3036, isoform A (CG3036, isoform B) (GH05102p)	0.719497	0.277919	1.16107	17.8955	3.34885	0.00247972	0.079316	-1.7058	2L
Q9VJ31	Dmel\CG10623	CG10623	CG10623 protein (CG10623-PA) (GM29503p)	0.330014	0.127154	0.532874	19.0643	3.34357	0.00251283	0.079316	-1.71812	2L
A0A0B4KGQ4	ea	CG4920	Easter, isoform B (EC 3.4.-.-) (EC 3.4.21.-)	-0.45477	-0.734462	-0.175078	17.4899	-3.34184	0.00252376	0.079316	-1.72216	3R
P54397	FK506-bp1	CG6226	39 kDa FK506-binding nuclear protein (EC 5.2.1.8) (Peptidyl-prolyl cis-trans isomerase) (PPIase) (Rotamase)	0.35238	0.135559	0.569201	21.5331	3.34029	0.00253363	0.079316	-1.72578	3R
Q9VLC5	Aldh	CG3752	Aldehyde dehydrogenase, isoform B	0.341911	0.131162	0.55266	23.2682	3.33443	0.00257118	0.0798818	-1.73945	2L
Q7KSB3	Dmel\CG42668	CG42668	Oxysterol-binding protein	-0.34291	-0.554983	-0.130836	18.4829	-3.32328	0.00264411	0.0815301	-1.76543	3R
Q9W197	cN-IIIB	CG3362	7-methylguanosine phosphate-specific 5'-nucleotidase (7-methylguanosine nucleotidase) (EC 3.1.3.91) (Cytosolic 5'-nucleotidase IIIB) (EC 3.1.3.5) (N(7)-methylguanylate 5'-phosphatase)	0.379366	0.143187	0.615545	18.9359	3.30135	0.00279349	0.0844689	-1.81646	2R
Q9VFP1	Cyp6d5	CG3050	Probable cytochrome P450 6d5 (EC 1.14.-.-) (CYPVID5)	-0.556152	-0.9032	-0.209105	19.2864	-3.29366	0.00284774	0.0844689	-1.8343	3R
P29413	Calr	CG9429	Calreticulin	-0.31731	-0.515514	-0.119105	22.5437	-3.29036	0.00287134	0.0844689	-1.84196	3R
Q9W3L4	Dmel\CG2233	CG2233	CG2233 (GH20802p)	-0.811546	-1.31874	-0.304352	22.4217	-3.28861	0.00288395	0.0844689	-1.84603	X
Q0E8U4	Dmel\CG17224	CG17224	FI09636p	0.296353	0.111098	0.481608	19.3854	3.28786	0.00288936	0.0844689	-1.84777	2L
Q9VJ46	CT35071	CG17323	UDP-glucuronosyltransferase (EC 2.4.1.17)	0.606097	0.227073	0.98512	16.808	3.28662	0.00289836	0.0844689	-1.85065	2L
Q9VA41	Npc2h	CG11315	GEO08227p1 (Niemann-Pick type C-2h, isoform A) (Niemann-Pick type C-2h, isoform C) (RH04252p)	0.533076	0.199674	0.866479	17.0722	3.2862	0.00290136	0.0844689	-1.85161	3R
Q9W227	CG2852	CG2852	Peptidyl-prolyl cis-trans isomerase (PPIase) (EC 5.2.1.8)	-0.39437	-0.641051	-0.147689	22.5772	-3.28581	0.0029042	0.0844689	-1.85252	2R
A0A0B4LFL3	eEF1beta	CG6341	Elongation factor 1 beta, isoform C	-0.263264	-0.428195	-0.0983329	21.5032	-3.28067	0.00294174	0.0849584	-1.86443	2R
Q9VH37	Dmel\CG12811	CG12811	IP06524p	-0.254167	-0.413969	-0.0943644	17.9652	-3.26896	0.00302908	0.0868688	-1.89156	3R
Q8SWR8	Atx2	CG5166	Ataxin-2 homolog (Datx2)	-0.174713	-0.284785	-0.0646423	19.5392	-3.26232	0.00307967	0.0873939	-1.90692	3R
Q9VP61	AcCoAS	CG9390	Acetyl-coenzyme A synthetase (EC 6.2.1.1) (Acetate--CoA ligase) (Acetyl-CoA synthetase) (ACS) (AceCS) (Acyl-activating enzyme)	0.421954	0.15601	0.687899	22.3115	3.26098	0.00309001	0.0873939	-1.91002	3L
Q9I7M2	CG10628	CG10628	GTP-binding protein 10 homolog	0.349718	0.12813	0.571307	16.76	3.24373	0.00322574	0.0906079	-1.94986	2L
Q9VGY5	CG14683	CG14683	Probable methyltransferase-like protein 15 homolog (EC 2.1.1.-)	0.382606	0.139502	0.625709	14.8171	3.2347	0.00329907	0.0920373	-1.97068	3R
Q960Y8	alt	CG18212	Aluminum tubes, isoform G (Aluminum tubes, isoform I) (LD29525p)	-0.30921	-0.506894	-0.111526	16.4926	-3.21482	0.00346626	0.0946565	-2.01644	3R
Q9VHJ4	RagA-B	CG11968	GH04846p (Ras-related GTP binding A/B)	0.293647	0.10585	0.481443	18.3741	3.21375	0.00347544	0.0946565	-2.01889	3R
Q7JWP9	CG5819	CG5819	CG5819, isoform A (CG5819, isoform B) (CG5819, isoform C) (RE09008p)	0.380655	0.137189	0.62412	17.9315	3.21342	0.00347828	0.0946565	-2.01965	2R
Q9VG42	Gnmt	CG6188	Glycine N-methyltransferase (EC 2.1.1.156) (EC 2.1.1.162) (EC 2.1.1.20) (RH06404p)	-1.18618	-1.94505	-0.427312	18.4742	-3.21261	0.00348528	0.0946565	-2.02151	3R
Q9V4T5	Cyp4e1	CG2062	Probable cytochrome P450 4e1 (EC 1.14.-.-) (CYPIVE1)	0.703292	0.252247	1.15434	12.0493	3.20472	0.00355425	0.0958947	-2.03964	2R
Q9VCK0	eIF3d1	CG10161	Eukaryotic translation initiation factor 3 subunit D-1 (eIF3d-1) (Eukaryotic translation initiation factor 3 subunit 7-1) (Eukaryotic translation initiation factor 3 subunit p66)	-0.249874	-0.410364	-0.0893838	20.6333	-3.19997	0.00359633	0.0961146	-2.05053	3R
A0A0B4KGN1	foxo	CG3143	Forkhead box, sub-group O, isoform G	0.309315	0.110557	0.508073	18.1143	3.19852	0.00360928	0.0961146	-2.05385	3R
Q9VM95	Aatf	CG11188	Protein Aatf (Apoptosis antagonizing transcription factor ortholog)	0.464211	0.165432	0.76299	16.7761	3.1933	0.00365638	0.0967407	-2.06584	2L
Q7K4B3	Elp2	CG11887	Probable elongator complex protein 2 (ELP2) (Stat3-interacting protein homolog)	0.281871	0.0993804	0.464362	17.3948	3.17456	0.00383004	0.100686	-2.10874	2R
X2JFT2	goe	CG9634	Gone early, isoform B (EC 3.4.24.-)	-0.477831	-0.787907	-0.167755	15.5715	-3.16723	0.00390011	0.101873	-2.12549	X
Q7K3U4	Fmo-2	CG3174	Flavin-containing monooxygenase (EC 1.-.-.-)	0.562332	0.196946	0.927718	18.3684	3.16311	0.00394003	0.101873	-2.1349	2R
P42207	Sep1	CG1403	Septin-1 (DIFF6 protein homolog) (Protein innocent bystander)	-0.282902	-0.466885	-0.0989183	15.8524	-3.16032	0.00396733	0.101873	-2.14128	X
Q9W258	babos	CG3624	Babos, isoform A (Babos, isoform B) (GH11432p)	-0.382804	-0.631815	-0.133792	18.1322	-3.15958	0.00397455	0.101873	-2.14296	2R
Q9W3C4	Hexo2	CG1787	Beta-hexosaminidase (EC 3.2.1.52)	0.627855	0.21691	1.0388	20.1014	3.14014	0.00416988	0.10606	-2.18726	X
P55830	RpS3A	CG2168	40S ribosomal protein S3a (C3 protein)	-0.242286	-0.400965	-0.0836077	22.7366	-3.13823	0.00418966	0.10606	-2.19163	4
Q7JQR3	Qsox1	CG4670	Sulfhydryl oxidase (EC 1.8.3.2)	-0.443922	-0.73532	-0.152524	19.3435	-3.13108	0.00426413	0.107283	-2.20789	2R
X2JI29	Cyp4d2	CG3466	Cytochrome P450-4d2, isoform B (EC 1.14.-.-)	-0.371936	-0.616464	-0.127408	19.0335	-3.12618	0.00431588	0.107923	-2.21902	X
A1ZAL1	CG6421	CG6421	CG6421 (EC 3.2.1.17) (GEO12720p1)	-0.865798	-1.43578	-0.295811	14.9956	-3.12194	0.00436111	0.107923	-2.22863	2R
Q8SX78	CG8446-RB	CG44243 CG8446	LD05679p (LD22815p)	-0.419322	-0.695438	-0.143206	19.9404	-3.12126	0.00436849	0.107923	-2.23019	2R
Q5U191	CG1882	CG1882	CG1882, isoform A (EC 3.1.1.-) (EC 3.1.1.1) (EC 3.3.2.10) (CG1882, isoform F) (CG1882, isoform G) (RE40534p)	-0.492502	-0.817234	-0.16777	20.0878	-3.11714	0.00441299	0.108369	-2.23954	2R
A4V448	Gclc	CG2259	Glutamate-cysteine ligase catalytic subunit, isoform B (Glutamate-cysteine ligase catalytic subunit, isoform C) (Glutamate-cysteine ligase catalytic subunit, isoform D) (EC 6.3.2.2)	0.216395	0.0732642	0.359525	20.5935	3.10733	0.00452067	0.108641	-2.26177	X
M9PH77	enc	CG10847	Encore, isoform F	-0.31083	-0.516518	-0.105142	16.0404	-3.1059	0.00453662	0.108641	-2.26502	3L
Q9VWT1	HisRS	CG6335	GH22474p (Histidyl-tRNA synthetase, isoform A) (EC 6.1.1.21)	-0.380582	-0.632573	-0.128591	13.8376	-3.10411	0.0045566	0.108641	-2.26907	X
Q9W145	Start1	CG3522	Steroidogenic acute regulatory protein-like	0.637236	0.215266	1.05921	12.4177	3.10379	0.00456021	0.108641	-2.2698	2R
Q7K519	RagC-D	CG8707	GH16429p (Ras-related GTP binding C/D ortholog)	0.28559	0.0964657	0.474714	17.4753	3.10363	0.00456205	0.108641	-2.27017	2R
Q960Z4	bru1	CG31762	Bruno 1, isoform A (Bruno 1, isoform E) (LD29068p)	-0.342223	-0.568987	-0.115459	15.2667	-3.10176	0.00458299	0.108641	-2.27439	2L
Q9VCC9	Tsc1	CG6147	LD23779p (Tsc1)	-0.658566	-1.09764	-0.219493	13.0883	-3.08273	0.00480205	0.113179	-2.31741	3R
Q7JRL9	BcDNA:GH25289	CG31221	GH25289p	-1.70336	-2.84089	-0.565824	13.7516	-3.07762	0.00486262	0.113952	-2.32895	3R
Q9VM31	Ndae1	CG42253	Anion exchange protein	0.401815	0.133244	0.670385	17.8741	3.07497	0.0048943	0.114043	-2.33493	2L
Q9V3V2	Fkbp14	CG9847	Peptidylprolyl isomerase (EC 5.2.1.8)	-0.381053	-0.636364	-0.125743	21.3642	-3.06754	0.00498415	0.11548	-2.35168	2R
A0A0B4K7R8	crb	CG6383	Crumbs, isoform C	0.517455	0.170362	0.864547	13.7348	3.06409	0.00502646	0.115806	-2.35946	3R
Q9VA69	PH4alphaEFB	CG31022	Prolyl 4-hydroxylase alpha-related protein PH4[alpha]EFB (Prolyl-4-hydroxylase-alpha EFB) (EC 1.13.11.-) (EC 1.14.11.2) (SD05564p)	-0.486349	-0.814473	-0.158225	18.1999	-3.04638	0.00524879	0.120253	-2.39928	3R
Q9VGZ3	Irp-1B	CG6342	Iron regulatory protein 1B (EC 4.2.1.3)	0.322691	0.104144	0.541238	22.9807	3.03471	0.00540044	0.12299	-2.42547	3R
Q9VWJ0	EP(X)1550	CG8051	CG8051, isoform A (CG8051, isoform B) (SD10554p)	0.441531	0.142282	0.74078	16.5336	3.0325	0.0054295	0.12299	-2.43041	X
Q9VS12	Cpr65Ea	CG8640	Cuticular protein 65Ea	3.19635	1.02846	5.36423	14.9427	3.03034	0.00545825	0.12299	-2.43526	3L
Q9Y156	obst-B	CG4778	BcDNA.GH02976 (Obstructor-B)	-0.537096	-0.902586	-0.171605	15.3274	-3.02029	0.00559349	0.125349	-2.45775	2L
Q8MT58	CG17337	CG17337	RE11562p	0.244303	0.0776676	0.410938	22.8341	3.01325	0.00569017	0.126823	-2.47349	2R
Q7JQL5	Atg9	CG3615	Autophagy-related protein 9	0.44781	0.141653	0.753967	18.6393	3.00623	0.00578811	0.128263	-2.48916	2R
Q0E993	ValRS	CG4062	Valyl-tRNA synthetase, isoform A (Valyl-tRNA synthetase, isoform B) (EC 6.1.1.17) (EC 6.1.1.9)	0.241109	0.0761545	0.406063	21.0605	3.00416	0.00581735	0.128263	-2.49379	2R
Q9VM80	Dmel\CG11236	CG11236	GH12548p	-0.347054	-0.584912	-0.109195	18.9147	-2.99882	0.00589327	0.128605	-2.50569	2L
Q9VKZ6	Dmel\CG5381	CG5381	CG5381, isoform A (CG5381, isoform B) (CG5381, isoform C)	-0.22126	-0.372912	-0.0696078	20.602	-2.99866	0.00589556	0.128605	-2.50605	2L
Q9I7K0	Jupiter	CG31363	Microtubule-associated protein Jupiter	-0.321053	-0.541358	-0.100748	18.1291	-2.9952	0.00594536	0.129005	-2.51377	3R
Q9VAX9	Dmel\CG4884	CG4884	CG4884, isoform A (CG4884, isoform B) (MIP05919p) (MIP23654p)	0.499865	0.155691	0.84404	17.4073	2.98502	0.00609403	0.131535	-2.53643	3R
P35992	Ptp10D	CG1817	Tyrosine-protein phosphatase 10D (EC 3.1.3.48) (Receptor-linked protein-tyrosine phosphatase 10D) (DPTP10D)	0.537785	0.167146	0.908425	12.7769	2.98216	0.00613643	0.131757	-2.5428	X
Q9VUN7	Dmel\CG7275	CG7275	CG7275 (LD28275p)	0.293038	0.0907854	0.495291	16.302	2.97785	0.00620085	0.132264	-2.55237	3L
Q961R9	CT19169	CG6126	CG6126 (GH09241p)	0.619641	0.191743	1.04754	16.1729	2.97628	0.00622456	0.132264	-2.55587	3R
Q9VN01	Dmel\CG9780	CG9780	CG9780 (EC 3.4.24.-) (GH23891p)	-0.499059	-0.844058	-0.154059	12.8417	-2.97308	0.00627297	0.132605	-2.56298	3R
Q06559	RpS3	CG6779	40S ribosomal protein S3	-0.210754	-0.357328	-0.0641802	23.4758	-2.95524	0.00654961	0.137743	-2.60253	3R
A1ZBR1	CG16898	CG16898	FI06026p	0.776604	0.23554	1.31767	21.0337	2.95002	0.00663278	0.138389	-2.61409	2R
Q9VM96	AkhR	CG11325	Adipokinetic hormone receptor, isoform A (Adipokinetic hormone receptor, isoform B) (Adipokinetic hormone receptor, isoform D) (GH19447p)	0.646699	0.195998	1.0974	17.2605	2.94908	0.00664779	0.138389	-2.61616	2L
Q9VEM6	BcDNA:LP06628	CG5246	CG5246 (EC 3.4.21.-)	1.20734	0.365095	2.04959	17.7336	2.94621	0.00669399	0.138647	-2.6225	3R
Q9VM69	nop5	CG10206	CG10206-PA (LD32943p) (Nop5)	0.301892	0.0909539	0.51283	21.4907	2.94151	0.00677041	0.139525	-2.6329	2L
Q7JW03	UbcE2H	CG2257	CG2257 (LD13772p) (LD17992p) (Ubiquitin conjugating enzyme E2H, isoform A) (Ubiquitin conjugating enzyme E2H, isoform B) (Ubiquitin conjugating enzyme E2H, isoform C)	0.325864	0.0970351	0.554693	18.7256	2.92684	0.00701413	0.143245	-2.66527	X
Q9VIB3	alpha-Est8	CG1121	Carboxylic ester hydrolase (EC 3.1.1.-)	-0.50607	-0.861551	-0.150589	17.2425	-2.92596	0.00702908	0.143245	-2.66722	3R
A0A0B4KF69	SRPK	CG8174	SR protein kinase, isoform D (EC 2.7.11.-)	-0.236672	-0.403108	-0.0702349	18.6968	-2.92261	0.00708595	0.143245	-2.67459	2R
A1Z743	CG30497	CG30497	Uncharacterized protein, isoform A	-0.37696	-0.642078	-0.111842	14.5365	-2.92233	0.00709066	0.143245	-2.6752	2R
Q9VZ35	Vago	CG2081	Vago, isoform B (Vago, isoform D)	-0.546467	-0.931757	-0.161177	14.2587	-2.91508	0.00721556	0.144874	-2.69117	X
Q9VR62	PP2C	CG17598	GM14138p	-0.264385	-0.451018	-0.0777528	17.964	-2.91155	0.00727708	0.144874	-2.69893	X
P08736	eEF1alpha1	CG8280	Elongation factor 1-alpha 1 (EF-1-alpha-1) (50 kDa female-specific protein)	-0.228693	-0.39013	-0.0672556	24.3005	-2.91154	0.00727724	0.144874	-2.69895	2R
Q8IQH6	Dmel\CG10960	CG10960	Uncharacterized protein, isoform A (Uncharacterized protein, isoform C)	0.702426	0.205116	1.19974	16.9066	2.903	0.00742804	0.147161	-2.71771	3L
Q9W223	Cyp6d2	CG4373	Probable cytochrome P450 6d2 (EC 1.14.-.-) (CYPVID2)	-0.491109	-0.839112	-0.143107	18.0036	-2.90048	0.00747316	0.147343	-2.72324	2R
H8F4T3	smp-30	CG7390	MIP34848p1 (Senescence marker protein-30, isoform C)	-0.385216	-0.658584	-0.111847	22.2698	-2.8962	0.00755027	0.14794	-2.73262	3R
Q7JVI6	GstE13	CG11784	Glutathione S transferase E13, isoform A (EC 2.5.1.18) (Glutathione S transferase E13, isoform B) (LD22317p)	0.319925	0.092627	0.547222	18.8134	2.89285	0.00761115	0.14794	-2.73996	2R
Q9VA97	Dmel\CG1983	CG1983	Pyridoxal phosphate homeostasis protein (PLP homeostasis protein)	0.18366	0.0531733	0.314146	20.4563	2.89283	0.00761165	0.14794	-2.74002	3R
O16043	Df31	CG2207	Anon1A4 (Decondensation factor 31, isoform A) (Decondensation factor 31, isoform B) (Decondensation factor 31, isoform F) (LD21289p)	-0.812622	-1.39099	-0.23425	20.2048	-2.88772	0.00770539	0.149056	-2.7512	2L
Q9VTM6	crim	CG6038	Crimpled (GEO04224p1) (GH23035p)	-0.472934	-0.810168	-0.135699	15.0957	-2.88232	0.00780575	0.150288	-2.76302	3L
Q9VC93	Dis3	CG6413	Dis3, isoform A (Dis3, isoform B)	0.184	0.0526132	0.315387	18.9128	2.87832	0.00788081	0.151024	-2.77176	3R
P41073	Pep	CG6143	Zinc finger protein on ecdysone puffs	-0.199601	-0.342253	-0.0569504	20.6601	-2.87582	0.00792811	0.151224	-2.77722	3L
Q960T2	Sap47	CG8884	Synapse-associated protein of 47 kDa	-0.611477	-1.04961	-0.173341	17.0332	-2.86844	0.00806949	0.152764	-2.79335	3R
Q9W0P8	MED14	CG12031	Mediator of RNA polymerase II transcription subunit 14 (Mediator complex subunit 14) (dRGR1)	-0.269747	-0.463075	-0.0764193	15.106	-2.86772	0.00808337	0.152764	-2.79492	3L
Q9I7D3	Capr	CG18811	Caprin homolog	-0.323671	-0.55582	-0.0915228	19.5031	-2.86558	0.00812482	0.152843	-2.79959	3L
Q9VDM7	Dmel\CG4335	CG4335	CG4335 (EC 1.14.11.8)	-0.339877	-0.584187	-0.0955683	17.7662	-2.85928	0.00824803	0.153836	-2.81332	3R
Q9VHB1	Dmel\CG9399	CG9399	Mitochondrial pyruvate carrier	0.401002	0.112512	0.689491	19.0148	2.85687	0.00829564	0.153836	-2.81857	3R
Q9W2D9	eIF3k	CG10306	Eukaryotic translation initiation factor 3 subunit K (eIF3k) (eIF-3 p25)	-0.503347	-0.86555	-0.141144	15.7728	-2.8562	0.0083088	0.153836	-2.82001	2R
P55828	RpS20	CG15693	40S ribosomal protein S20	-0.315798	-0.543268	-0.0883279	21.2615	-2.85338	0.00836507	0.153836	-2.82617	3R
Q9VMU4	RpL37A	CG5827	60S ribosomal protein L37a	-0.431632	-0.74258	-0.120684	19.0834	-2.85298	0.00837292	0.153836	-2.82702	2L
Q9V9Z9	CG1542	CG1542	Probable rRNA-processing protein EBP2 homolog	0.262858	0.0733961	0.45232	18.1594	2.8515	0.00840264	0.153836	-2.83025	3R
Q9VRP2	BEST:CK00496	CG10576	Uncharacterized protein, isoform A (Uncharacterized protein, isoform C) (Uncharacterized protein, isoform D)	-0.231648	-0.39991	-0.0633851	21.3854	-2.82953	0.00885418	0.161382	-2.87796	3L
Q9VJZ1	anon-WO0118547.80	CG9302	CG9302 (FI21342p1)	-0.2685	-0.463881	-0.0731194	18.4141	-2.82447	0.00896138	0.162613	-2.88892	2L
A0A0B4LFL2	eIF3c	CG4954	Eukaryotic translation initiation factor 3 subunit C (eIF3c) (Eukaryotic translation initiation factor 3 subunit 8)	-0.179206	-0.309762	-0.0486504	20.7309	-2.82118	0.0090317	0.163167	-2.89603	2R
Q9VJH8	Ugt36Bc	CG17932	FI03416p (Ugt36Bc, isoform A) (EC 2.4.1.-) (EC 2.4.1.17) (Ugt36Bc, isoform B) (Ugt36Bc, isoform C)	0.785986	0.212712	1.35926	17.3247	2.8179	0.00910228	0.163721	-2.90312	2L
Q9VM62	SA	CG3423	LD34181p (Stromalin)	-0.339371	-0.587683	-0.0910581	13.8517	-2.80898	0.00929706	0.166494	-2.92239	2L
Q7JZD3	Eb1	CG3265	Eb1, isoform A (Eb1, isoform B) (Eb1, isoform D) (Eb1, isoform G) (RE41364p)	-0.261544	-0.453437	-0.0696505	20.2283	-2.80129	0.0094682	0.168822	-2.93898	2R
P21187	pAbp	CG5119	Polyadenylate-binding protein (PABP) (Poly(A)-binding protein)	-0.172058	-0.298654	-0.0454617	22.8565	-2.79336	0.00964768	0.171278	-2.95606	2R
Q960D4	EG:22E5.5	CG4199	CG4199, isoform B (CG4199, isoform C) (CG4199, isoform D) (CG4199, isoform G) (CG4199, isoform H) (CG4199, isoform I) (EC 1.-.-.-) (SD06560p)	-0.228663	-0.397267	-0.0600588	21.0304	-2.78741	0.00978455	0.17271	-2.96886	X
Q7KRW1	Trc8	CG2304	Protein TRC8 homolog	0.505244	0.132448	0.87804	13.4014	2.7855	0.00982889	0.17271	-2.97297	3R
Q9W4T4	dnc	CG32498	cAMP-specific 3',5'-cyclic phosphodiesterase, isoform I (EC 3.1.4.53) (Learning/memory process protein) (Protein dunce)	-0.457279	-0.794949	-0.119609	13.5616	-2.78332	0.00987977	0.17271	-2.97766	X
C0HKA1	RpS14b	CG1527	40S ribosomal protein S14b	-0.20684	-0.359618	-0.0540625	22.0463	-2.78259	0.00989685	0.17271	-2.97923	X
Q7KVP9	Xpd	CG9433	Xeroderma pigmentosum D ortholog (EC 3.6.1.-)	-0.432168	-0.752969	-0.111367	12.5296	-2.7688	0.0102245	0.177672	-3.00882	2R
O76902	rush	CG14782	Pleckstrin homology domain-containing family F member 1 homolog (PH domain-containing family F member 1 homolog) (Protein rush hour)	0.215811	0.0552125	0.376409	20.5277	2.76189	0.0103925	0.179724	-3.02361	X
X2JC00	RhoGAP1A	CG40494	Rho GTPase activating protein at 1A, isoform E	-0.422714	-0.737636	-0.107793	14.4491	-2.75879	0.0104687	0.179724	-3.03024	X
Q9VP77	Dmel\CG10565	CG10565	LD23875p	-0.189872	-0.331337	-0.0484065	19.7537	-2.75857	0.010474	0.179724	-3.0307	3L
M9PBB5	vas	CG46283	Vasa, isoform B (Vasa, isoform C) (EC 2.7.7.-) (EC 3.6.1.3)	-2.1504	-3.75388	-0.546917	14.2518	-2.75631	0.0105298	0.179929	-3.03553	2L
Q9VIH3	Mtp	CG9342	Microsomal triacylglycerol transfer protein	-0.284138	-0.496692	-0.0715848	21.6157	-2.74748	0.0107511	0.182729	-3.05439	2L
Q8MSW9	U3-55K	CG10220 CG33505	LD17611p (U3 small nuclear riboprotein factor 55K)	0.28654	0.072092	0.500988	17.5648	2.74623	0.0107828	0.182729	-3.05706	2R
Q7KVW1	spoon	CG3249	RE73736p (Spoonbill, isoform C)	-0.273461	-0.478611	-0.0683109	19.1631	-2.73967	0.0109505	0.183633	-3.07106	X
Q7JW73	CG8080	CG8080	NAD kinase 2, mitochondrial (EC 2.7.1.23) (NAD kinase domain-containing protein 1, mitochondrial)	0.29341	0.0730266	0.513793	20.3168	2.73634	0.0110365	0.183633	-3.07814	2R
Q9W0U0	Gk1	CG18374	GH12641p (Glycerol kinase 1, isoform A) (EC 2.7.1.30)	0.27645	0.0687019	0.484198	18.7559	2.73497	0.0110719	0.183633	-3.08105	3L
Q9W4M9	Nsun2	CG6133	tRNA (cytosine(34)-C(5))-methyltransferase (EC 2.1.1.203) (NOP2/Sun domain family member 2 ortholog)	0.220388	0.0544171	0.38636	20.0173	2.72916	0.011224	0.183633	-3.09341	X
E1JH26	Ccs	CG17753	Superoxide dismutase [Cu-Zn] (EC 1.15.1.1)	0.251622	0.0620816	0.441162	16.8092	2.72848	0.011242	0.183633	-3.09486	2R
Q9VU58	Nplp2	CG11051	Neuropeptide-like 2 (NEF peptide)	-0.396455	-0.695188	-0.0977231	22.6148	-2.72763	0.0112644	0.183633	-3.09666	3L
Q9VHN4	Iba57	CG8043	CG8043 (GH14121p)	0.223126	0.0548188	0.391432	16.2898	2.72472	0.0113416	0.183633	-3.10286	3R
A1ZA23	CG8192-RA	CG8192	CG8192 (FI18007p1)	-0.29479	-0.517282	-0.0722979	17.9051	-2.72315	0.0113833	0.183633	-3.10618	2R
Q9VMF0	Dmel\CG9498	CG9498	CG9498 (FI04444p)	-0.494707	-0.868356	-0.121058	19.9883	-2.72118	0.0114361	0.183633	-3.11036	2L
Q9VQ89	mio	CG7074	GATOR complex protein MIOS (Missing oocyte protein)	0.40332	0.0986109	0.708028	14.5316	2.72043	0.0114561	0.183633	-3.11195	2L
Q86BS7	CG9485	CG9485	CG9485, isoform C (EC 2.4.1.25) (EC 3.2.1.33)	-0.390435	-0.685475	-0.0953959	17.8508	-2.71984	0.0114722	0.183633	-3.11322	2R
Q8INP9	anon-WO0118547.327	CG11980	RE51612p	0.184781	0.0451303	0.324431	20.6143	2.71949	0.0114813	0.183633	-3.11394	3R
Q9VES7	Dmel\CG17562	CG17562	Fatty acyl-CoA reductase (EC 1.2.1.84)	0.449398	0.109549	0.789248	15.9981	2.71781	0.0115269	0.183633	-3.11753	3R
Q9VF20	Hmt-1	CG4225	Heavy metal tolerance factor 1 (EC 3.6.1.3) (SD08058p)	0.337893	0.0820687	0.593717	19.3088	2.71463	0.0116129	0.183633	-3.12426	3R
Q9VZL6	CG14977	CG14977	Ragulator complex protein LAMTOR4 homolog (Late endosomal/lysosomal adaptor and MAPK and MTOR activator 4)	0.329851	0.0800359	0.579666	15.6491	2.71377	0.0116364	0.183633	-3.12609	3L
Q7KMS3	robl	CG10751	Dynein light chain roadblock	-0.332777	-0.58502	-0.0805339	16.3388	-2.71149	0.0116987	0.183633	-3.13092	2R
Q9NK57	anon-35F/36A	CG4278	NIF3-like protein 1 (Protein anon-35F/36A)	0.241833	0.0585207	0.425144	19.0025	2.71143	0.0117003	0.183633	-3.13105	2L
Q9VJ43	ScpX	CG17320	LD10783p (Sterol carrier protein X-related thiolase) (EC 2.3.1.-)	-0.296667	-0.521726	-0.0716093	22.5547	-2.70925	0.0117602	0.183633	-3.13567	2L
A8JQV3	Dmel\CG17816	CG17816	Uncharacterized protein, isoform G	-0.571815	-1.0057	-0.137934	16.5004	-2.70869	0.0117756	0.183633	-3.13685	3R
Q7JVN6	CT30783	CG1213	CG1213, isoform A (CG1213, isoform B) (CG1213, isoform C) (CG1213, isoform D) (GH17672p)	0.44742	0.107779	0.787062	17.9297	2.7075	0.0118083	0.183633	-3.13936	3R
Q0E9E2	PCB	CG1516	Pyruvate carboxylase (EC 6.4.1.1)	0.285067	0.0686031	0.501531	24.7784	2.70667	0.0118313	0.183633	-3.14112	2R
M9PBZ9	eIF4E1	CG4035	Eukaryotic initiation factor 4E, isoform H (Eukaryotic initiation factor 4E, isoform I)	-0.216298	-0.380643	-0.0519529	19.4656	-2.70501	0.0118772	0.183633	-3.14463	3L
Q9VZ02	BcDNA:RE11532	CG1738	CG1738 (RE11532p)	0.277025	0.0664939	0.487557	17.239	2.70443	0.0118933	0.183633	-3.14586	X
Q9VEH2	Dmel\CG7523	CG7523	CG7523	0.397701	0.0953893	0.700013	18.1229	2.70381	0.0119108	0.183633	-3.14718	3R
Q9VWM9	Diedel3	CG34329	Diedel 3, isoform A (Diedel 3, isoform B)	-0.571643	-1.00765	-0.135633	17.7303	-2.69465	0.0121684	0.18628	-3.16654	X
Q7KLX3	Tapdelta	CG9035	GEO05407p1 (GM12291p) (RE71510p) (Translocon-associated protein delta, isoform A) (Translocon-associated protein delta, isoform B)	-0.304215	-0.536265	-0.0721657	20.2512	-2.69447	0.0121734	0.18628	-3.1669	2R
Q9VXY4	CG15027	CG15027	Translation machinery-associated protein 16 homolog	0.327572	0.0769513	0.578193	14.6091	2.68635	0.0124062	0.188581	-3.18403	X
A0A0B4KH94	Fas1	CG6588	Fasciclin 1, isoform G	-0.529638	-0.934922	-0.124354	20.4301	-2.68592	0.0124187	0.188581	-3.18494	3R
Q9W3M4	l(1)G0193	CG2206	LD24308p (Lethal (1) G0193, isoform A)	-0.269113	-0.475224	-0.0630014	16.5923	-2.68353	0.0124883	0.188581	-3.18999	X
Q9VBV4	Dmel\CG11852	CG11852	LP07620p	0.283136	0.0662305	0.500041	19.5769	2.68286	0.0125077	0.188581	-3.19139	3R
Q9VS44	Dmel\CG8607	CG8607	CG8607	0.200233	0.046413	0.354052	18.4744	2.67545	0.0127255	0.191162	-3.20699	3L
P41375	eIF2beta	CG4153	Eukaryotic translation initiation factor 2 subunit 2 (Eukaryotic translation initiation factor 2 subunit beta) (eIF-2-beta)	-0.184727	-0.326759	-0.042695	20.6656	-2.67312	0.0127948	0.191354	-3.2119	3L
Q9V3U6	26-29-p	CG8947	26-29kD-proteinase (EC 3.4.-.-) (Homologue of Sarcophaga 26,29kDa proteinase) (RE18380p)	0.267053	0.0616278	0.472479	21.3217	2.67188	0.0128316	0.191354	-3.21449	3L
Q9W1F2	CG16787-RA	CG16787	FI07217p	0.267689	0.0614905	0.473887	15.9865	2.6682	0.0129419	0.1923	-3.22222	2R
X2JEB6	Idgf4	CG1780	Imaginal disc growth factor 4, isoform C (EC 3.2.1.14)	-0.252299	-0.446903	-0.0576959	21.7871	-2.66464	0.0130495	0.193198	-3.22969	X
Q9VLK1	Dmel\CG13097	CG13097	U3 small nucleolar ribonucleoprotein protein MPP10	0.232422	0.0528489	0.411995	17.1858	2.66017	0.0131858	0.194152	-3.23907	2L
Q9VFE6	CG3817	CG3817	RRP15-like protein	0.222205	0.0504776	0.393931	17.4078	2.65943	0.0132086	0.194152	-3.24063	3R
M9PBV1	Hn	CG7399	Henna, isoform C (EC 1.14.16.1)	0.532337	0.120361	0.944312	20.3616	2.65576	0.0133216	0.195114	-3.24832	3L
Q8MPN7	Spn42Da	CG9453	GH08104p (Serpin 42Da, isoform I)	0.741331	0.166458	1.3162	17.1568	2.65041	0.0134878	0.196846	-3.25951	2R
Q9VQ61	Got2	CG4233	Aspartate aminotransferase (EC 2.6.1.1)	-0.319026	-0.566596	-0.071457	22.8742	-2.64852	0.0135472	0.197011	-3.26347	2L
Q9VXR5	BEST:LD38280	CG9281	CG9281, isoform B (CG9281, isoform C) (EC 3.6.1.3) (CG9281, isoform D) (LD02975p)	-0.237124	-0.421325	-0.0529232	19.1527	-2.6458	0.0136328	0.197555	-3.26915	X
P29613	Tpi	CG2171	Triosephosphate isomerase (TIM) (EC 5.3.1.1) (Triose-phosphate isomerase)	0.271675	0.0600641	0.483285	22.9302	2.63867	0.0138599	0.200139	-3.28404	3R
Q7K1L4	CG8468	CG8468	CG8468, isoform A (CG8468, isoform B) (CG8468, isoform C) (SD10469p)	0.637244	0.140368	1.13412	16.7151	2.63592	0.0139486	0.200651	-3.28979	2R
M9PCE5	Hml	CG7002	Hemolectin, isoform B	0.448911	0.0985459	0.799277	19.8266	2.63338	0.0140308	0.200651	-3.29509	3L
Q9W0K9	Dmel\CG9205	CG9205	CG9205, isoform A (CG9205, isoform B) (LD10220p)	-0.401456	-0.715357	-0.0875554	15.8245	-2.62857	0.0141877	0.200651	-3.3051	3L
Q8MR45	CG1827	CG1827	Putative N(4)-(beta-N-acetylglucosaminyl)-L-asparaginase CG1827 (EC 3.5.1.26) (Aspartylglucosaminidase) (AGA) (Glycosylasparaginase) (N4-(N-acetyl-beta-glucosaminyl)-L-asparagine amidase) [Cleaved into: Glycosylasparaginase alpha chain; Glycosylasparaginase beta chain]	0.529798	0.115278	0.944318	17.5652	2.62687	0.0142435	0.200651	-3.30864	2R
Q9W1E8	or	CG3029	Adaptor protein complex AP-3 small chain sigma3 (Orange) (RE10615p)	-0.374339	-0.667351	-0.0813268	13.8664	-2.62575	0.0142805	0.200651	-3.31097	2R
Q7KML2	CG5009	CG5009	Probable peroxisomal acyl-coenzyme A oxidase 1 (EC 1.3.3.6)	-0.303503	-0.541078	-0.0659287	20.6817	-2.62565	0.0142837	0.200651	-3.31118	2R
Q9VQL1	SerRS	CG17259	LP20978p (Seryl-tRNA synthetase, isoform A) (Seryl-tRNA synthetase, isoform B) (EC 6.1.1.11)	0.19778	0.0429622	0.352599	21.9541	2.62564	0.0142841	0.200651	-3.3112	2L
M9NH07	up	CG7107	Upheld, isoform N	0.36831	0.0798731	0.656746	19.2732	2.62444	0.0143237	0.200651	-3.3137	X
Q9VSE3	Dmel\CG13676	CG13676	Uncharacterized protein, isoform A	-0.52324	-0.933064	-0.113415	14.6797	-2.62408	0.0143357	0.200651	-3.31445	3L
P25455	Plc21C	CG4574	1-phosphatidylinositol 4,5-bisphosphate phosphodiesterase classes I and II (EC 3.1.4.11) (Phosphoinositide phospholipase C)	-0.323923	-0.577866	-0.0699803	16.2011	-2.62168	0.0144153	0.200845	-3.31944	2L
O44424	Es2	CG1474	Splicing factor ESS-2 homolog (Protein Es2) (dEs2)	0.564445	0.12177	1.00712	17.2944	2.62066	0.0144494	0.200845	-3.32157	X
Q8IN44	TotA	CG31509	Protein Turandot A	0.788819	0.169842	1.4078	19.2888	2.61925	0.0144965	0.200845	-3.32449	3R
A1Z6X6	Glo1	CG1707	Glyoxalase 1 (EC 4.4.1.5)	0.261337	0.0560663	0.466608	19.8586	2.61666	0.0145833	0.201368	-3.32987	2R
Q9VYV3	prtp	CG1837	Thioredoxin domain-containing protein 5 homolog (Protein pretaporter)	-0.179074	-0.319959	-0.0381885	21.2627	-2.6124	0.0147273	0.202566	-3.33871	X
X2JCR6	Dmel\CG14445	CG14445	Uncharacterized protein, isoform D	-0.25984	-0.464363	-0.0553165	18.8271	-2.61118	0.0147689	0.202566	-3.34125	X
Q7KUB1	Idh	CG7176	Isocitrate dehydrogenase [NADP] (EC 1.1.1.42)	0.222393	0.0470347	0.397751	23.6268	2.60656	0.0149268	0.20405	-3.35082	3L
Q9VMM6	obst-E	CG11142	Protein obstructor-E	-0.609021	-1.09035	-0.127686	19.6355	-2.60051	0.0151363	0.205415	-3.36335	2L
Q9VKW5	Dmel\CG5355	CG5355	CG5355 (EC 3.1.1.-) (EC 3.1.1.1) (EC 3.4.21.-) (LP07359p)	0.162195	0.0338947	0.290495	21.7952	2.59826	0.0152148	0.205415	-3.368	2L
Q9W596	futsch	CG34387	Microtubule-associated protein futsch (MAP1B homolog) [Cleaved into: Futsch heavy chain; Futsch light chain LC(f)]	-0.457212	-0.819256	-0.095167	18.8861	-2.59555	0.0153102	0.205415	-3.37362	X
Q9VI56	Dmel\CG1943	CG1943	CG1943, isoform A (CG1943, isoform B) (CG1943, isoform C) (CG1943, isoform D) (GEO05313p1) (LD11057p) (RE05245p)	-0.489627	-0.877363	-0.10189	18.1311	-2.59539	0.0153158	0.205415	-3.37395	3R
Q9VB02	Dmel\CG12428	CG12428	SD09912p	-0.322966	-0.578724	-0.0672084	19.998	-2.59539	0.0153159	0.205415	-3.37395	3R
A0A0B4K7R1	Spase22-23	CG5677	Signal peptidase complex subunit 3 (EC 3.4.-.-)	0.407538	0.0847677	0.730309	16.9729	2.59506	0.0153272	0.205415	-3.37462	3R
Q9VTP1	Dmel\CG14130	CG14130	IP06473p	0.374569	0.0774509	0.671688	13.7885	2.59105	0.0154692	0.206518	-3.38291	3L
Q9VA81	mRpS18C	CG9688	GEO10172p1 (IP02765p) (IP02768p) (Mitochondrial ribosomal protein S18C)	0.287597	0.0593659	0.515829	14.3564	2.5899	0.0155102	0.206518	-3.38529	3R
Q9VQE0	Drp1	CG3210	Dynamin related protein 1, isoform A (Dynamin related protein 1, isoform B) (FI19305p1)	-0.141478	-0.254025	-0.0289315	20.5737	-2.58363	0.0157352	0.208835	-3.39822	2L
P07185	Cp15	CG6519	Chorion protein S15	-2.7129	-4.87454	-0.551254	16.4025	-2.57942	0.0158878	0.209863	-3.40689	3L
Q9VSK2	Cbl	CG7037	Cbl long isoform (Cbl proto-oncogene, isoform B) (EC 6.-.-.-)	-0.301711	-0.542184	-0.0612373	16.1054	-2.57868	0.015915	0.209863	-3.40843	3L
Q9VCG3	CG13601	CG13601	Putative OPA3-like protein CG13603	0.64521	0.130121	1.1603	17.6532	2.5745	0.0160683	0.211205	-3.41703	3R
O61443	p38b	CG7393	Mitogen-activated protein kinase p38b (MAP kinase p38b) (MAPK p38b) (EC 2.7.11.24)	0.443377	0.0889059	0.797848	18.3798	2.57079	0.0162056	0.212329	-3.42467	2L
P07183	Cp38	CG11213	Chorion protein S38	-2.35576	-4.24084	-0.470683	17.3083	-2.56848	0.0162916	0.212776	-3.42942	X
Q9VUQ7	Dmel\CG7739	CG7739	CG7739 (RE36966p)	0.332109	0.0656479	0.598569	14.209	2.56165	0.0165479	0.215315	-3.44342	3L
Q9V558	Cyp4p1	CG10842	Cytochrome P450 4p1 (EC 1.14.-.-) (CYPIVP1)	-0.40135	-0.723538	-0.0791616	18.7623	-2.56028	0.0166001	0.215315	-3.44625	2R
Q9VB77	Dmel\CG17189	CG17189	Uncharacterized protein	0.474908	0.0932982	0.856518	18.654	2.55778	0.016695	0.215315	-3.45136	3R
Q1WWB7	CG13192	CG13192	IP10750p	0.246123	0.0483503	0.443896	15.951	2.55776	0.016696	0.215315	-3.45141	2R
Q9V3N7	CRMP	CG1411	BcDNA.HL02693 (Collapsin response mediator protein, isoform A) (EC 3.5.2.2)	-0.44762	-0.807898	-0.0873424	15.088	-2.55356	0.016857	0.21671	-3.46002	3R
A1Z7H7	CG8586-RA	CG8586	CG8586, isoform A (CG8586, isoform B) (CG8586, isoform C) (EC 3.4.21.-) (FI19801p1)	-0.241269	-0.436713	-0.0458252	17.2888	-2.53719	0.0174983	0.223855	-3.49348	2R
Q9VGR7	CG6693	CG6693	J domain-containing protein CG6693	-0.372463	-0.674253	-0.0706729	15.5547	-2.5366	0.0175219	0.223855	-3.49468	3R
P38979	sta	CG14792	40S ribosomal protein SA (K14) (Laminin receptor homolog) (Protein stubarista)	-0.194933	-0.353062	-0.0368054	20.2076	-2.53368	0.017639	0.224008	-3.50064	X
Q9VXN1	UBL3	CG9038	LD03728p (UBL3, isoform A) (UBL3, isoform B) (UBL3, isoform C)	0.548625	0.103309	0.993941	15.1218	2.5321	0.0177023	0.224008	-3.50385	X
M9NE09	Dmel\CG43367	CG43367	Uncharacterized protein, isoform E (Uncharacterized protein, isoform F)	-0.373139	-0.676145	-0.0701333	14.2421	-2.53101	0.0177465	0.224008	-3.50608	3L
Q9VHV9	Dmel\CG7900	CG7900	CG7900 (EC 6.3.5.-)	0.423198	0.0792974	0.767099	14.5612	2.52921	0.0178193	0.224008	-3.50975	3R
A1ZAB5	clu	CG8443	Protein clueless (Clustered mitochondria protein homolog)	-0.191519	-0.347202	-0.0358362	19.67	-2.52839	0.0178523	0.224008	-3.5114	2R
A0A0B4LFT2	Cyp4e2	CG2060	Cytochrome P450-4e2, isoform B (EC 1.14.-.-)	-0.399368	-0.724164	-0.0745728	19.3329	-2.52719	0.0179014	0.224008	-3.51386	2R
Q9VK68	CG6153	CG6153	PITH domain-containing protein CG6153	0.246543	0.0460072	0.447078	17.1745	2.52682	0.0179163	0.224008	-3.51461	2L
Q9VAY7	CG12259	CG12259	Protein FAM50 homolog	0.303877	0.0564322	0.551322	15.6381	2.52402	0.0180307	0.224241	-3.5203	3R
Q8T390	EndoA	CG14296	Endophilin-A (SH3 domain-containing GRB2-like protein)	-0.191319	-0.347178	-0.0354588	18.2508	-2.52288	0.0180775	0.224241	-3.52262	3R
B5RIM9	Gpdh1	CG9042	Glycerol-3-phosphate dehydrogenase [NAD(+)] (EC 1.1.1.8)	0.272232	0.0504094	0.494056	23.6412	2.52236	0.018099	0.224241	-3.52368	2L
P40797	pnut	CG8705	Protein peanut	-0.233528	-0.424251	-0.0428047	17.831	-2.51657	0.0183386	0.224436	-3.53545	2R
Q9VFM9	twf	CG3172	Twinfilin	0.314414	0.0575912	0.571236	18.2221	2.51618	0.0183547	0.224436	-3.53623	3R
Q7K0X9	Syx7	CG5081	LD23667p (Syntaxin 7, isoform A) (Syntaxin 7, isoform B)	0.234547	0.0429003	0.426194	18.1369	2.51537	0.0183885	0.224436	-3.53788	3L
Q9VLR3	BcDNA:LP03131	CG8360	Cytidine deaminase (EC 3.5.4.5) (Cytidine aminohydrolase)	-0.539188	-0.980011	-0.0983649	18.7556	-2.51391	0.0184497	0.224436	-3.54085	2L
Q9VCC0	CHORD	CG6198	Cysteine and histidine-rich domain-containing protein (Morgana)	0.149186	0.0272051	0.271166	20.1401	2.51368	0.0184592	0.224436	-3.54131	3R
P18171	dec-1	CG2175	Defective chorion-1 protein, FC177 isoform	-2.04349	-3.716	-0.370983	18.2898	-2.51118	0.0185642	0.224436	-3.54638	X
Q9VQI7	Prx6005	CG3083	Peroxiredoxin 6005 (EC 1.11.1.15) (EC 1.11.1.7)	0.250722	0.0454316	0.456013	19.7605	2.51014	0.0186082	0.224436	-3.5485	2L
O18388	Fs(2)Ket	CG2637	Importin subunit beta (Karyopherin subunit beta) (Protein ketel)	-0.4148	-0.754513	-0.0750881	14.7837	-2.50958	0.0186316	0.224436	-3.54962	2L
Q9VHG1	Vps16A	CG8454	RE66051p (Vacuolar protein sorting 16A)	0.487116	0.087451	0.886782	18.5576	2.50501	0.0188257	0.224436	-3.55888	3R
Q9VHA1	SpdS	CG8327	Spermidine synthase, isoform A (Spermidine synthase, isoform C)	0.288773	0.0517203	0.525826	21.7054	2.50372	0.018881	0.224436	-3.5615	3R
Q9W158	CG4612	CG4612	CG4612, isoform A (CG4612, isoform C) (LD36772p)	-0.435186	-0.792436	-0.0779367	15.5366	-2.50367	0.018883	0.224436	-3.5616	2R
Q9VMK3	psd	CG9050	Palisade, isoform A (Palisade, isoform B)	-3.26732	-5.95026	-0.584377	14.5235	-2.50296	0.0189134	0.224436	-3.56303	2L
Q7KRU0	Dmel\CG2246	CG2246	CG2246, isoform C (CG2246, isoform E) (EC 2.7.6.1)	0.266262	0.0475717	0.484952	19.3618	2.50238	0.0189382	0.224436	-3.56421	3R
M9PGD7	anon-EST:Posey113	CG10802	Uncharacterized protein, isoform B (EC 6.1.1.7)	0.240859	0.0429371	0.43878	18.1554	2.50117	0.0189903	0.224436	-3.56666	X
Q9XZ03	mbf1	CG4143	Multiprotein Bridging Factor 1 (Multiprotein bridging factor 1, isoform A) (Multiprotein bridging factor 1, isoform B) (Multiprotein bridging factor 1, isoform C) (Multiprotein bridging factor 1, isoform D)	-0.269132	-0.490338	-0.0479258	19.2135	-2.50059	0.0190154	0.224436	-3.56784	3L
A8JTM7	mgl	CG42611	Megalin, isoform A (Megalin, isoform C) (Megalin, isoform D) (Megalin, isoform E)	0.280924	0.0499866	0.511861	20.3131	2.50016	0.0190336	0.224436	-3.56869	X
Q9VIS9	Dmel\CG10366	CG10366	Uncharacterized protein	-0.2441	-0.444786	-0.0434129	13.2273	-2.4999	0.019045	0.224436	-3.56923	2L
A0A0B4KG94	Dmel\CG6908	CG6908	CG6908, isoform B	-0.842211	-1.53708	-0.14734	17.7128	-2.49109	0.0194281	0.228294	-3.58701	3R
Q86BJ0	Dmel\CG18135	CG18135	Uncharacterized protein, isoform C (EC 3.1.4.-)	-0.37142	-0.678026	-0.064814	19.1142	-2.48976	0.0194866	0.228306	-3.5897	3L
M9PCK7	Uba4	CG13090	Adenylyltransferase and sulfurtransferase MOCS3 (Molybdenum cofactor synthesis protein 3) [Includes: Molybdopterin-synthase sulfurtransferase (EC 2.8.1.11) (Sulfur carrier protein MOCS2A sulfurtransferase) (Sulfurtransferase MOCS3); Molybdopterin-synthase adenylyltransferase (EC 2.7.7.80) (Sulfur carrier protein MOCS2A adenylyltransferase) (Adenylyltransferase MOCS3)]	0.292335	0.0508949	0.533775	17.5181	2.48854	0.0195405	0.228306	-3.59216	2L
Q9VKC7	Dmel\CG6766	CG6766	CG6766 (FI04402p)	0.322724	0.0557746	0.589674	16.1428	2.48471	0.0197103	0.229637	-3.59988	2L
Q7K4B2	l(2)k09848	CG7845	CG7845, isoform A (CG7845, isoform B) (LD47540p)	0.239755	0.0413168	0.438194	18.6691	2.48322	0.0197767	0.229757	-3.60288	2R
Q8IQX8	HisRS	CG6335	Histidyl-tRNA synthetase, isoform D (EC 6.1.1.21)	-0.177867	-0.32516	-0.0305738	20.6626	-2.48191	0.0198353	0.229787	-3.60552	X
Q9VPU8	dbe	CG4258	KRR1 small subunit processome component homolog (KRR-R motif-containing protein 1) (Protein dribble)	0.25262	0.0433142	0.461927	16.9092	2.48062	0.0198933	0.22981	-3.60813	2L
B7Z0L6	wrd	CG7913	Serine/threonine protein phosphatase 2A regulatory subunit	-0.203902	-0.373002	-0.0348021	18.4174	-2.47829	0.0199981	0.230372	-3.61281	3R
O02373	sgl	CG10072	UDP-glucose 6-dehydrogenase (UDP-Glc dehydrogenase) (UDP-GlcDH) (UDPGDH) (EC 1.1.1.22) (Protein sugarless) (Protein suppenkasper)	0.542154	0.092304	0.992004	14.4079	2.47701	0.0200557	0.230387	-3.61538	3L
Q9VS97	PGRP-SD	CG7496	Peptidoglycan-recognition protein SD	-0.439895	-0.805735	-0.0740554	18.5234	-2.47134	0.020314	0.232703	-3.62679	3L
Q7K8Y3	Spn42Da	CG9453	IP16419p (Serpin 4) (Serpin 42Da, isoform A)	0.263691	0.0440054	0.483376	20.7838	2.46699	0.0205138	0.233943	-3.63551	2R
Q9W2E9	CG10082	CG10082	Kinase (EC 2.7.-.-)	0.573813	0.0956649	1.05196	14.0201	2.4665	0.0205363	0.233943	-3.63649	2R
E8NH77	sw	CG18000	SD15168p (Short wing, isoform N)	-0.175447	-0.32179	-0.0291039	18.9952	-2.46404	0.0206506	0.234509	-3.64143	X
Q86BM0	BEST:GH06087	CG9515	CG9515, isoform A (CG9515, isoform B)	0.310654	0.05142	0.569887	17.7033	2.46297	0.0207004	0.234509	-3.64358	2L
Q59E11	IA-2	CG31795	IA-2 protein tyrosine phosphatase, isoform D (EC 3.1.3.48)	-0.574276	-1.05471	-0.09384	14.4493	-2.45674	0.0209924	0.237162	-3.65605	2L
Q7K1W8	CG9112	CG31650	LD34388p	0.233763	0.0377015	0.429825	16.8228	2.45051	0.0212879	0.239261	-3.6685	2L
E2QCF1	ATPCL	CG8322	ATP-citrate synthase (EC 2.3.3.8) (ATP-citrate (pro-S-)-lyase) (Citrate cleavage enzyme)	0.309383	0.0498821	0.568884	24.0336	2.45037	0.0212949	0.239261	-3.66879	2R
P81160	Dup99B	CG33495	Ductus ejaculatorius peptide 99B	0.929234	0.149137	1.70933	12.5477	2.44822	0.0213979	0.239761	-3.67309	3R
Q9VZF9	Cpr64Ad	CG1259	Cuticular protein 64Ad (RE69226p)	-0.194352	-0.357708	-0.0309946	20.7834	-2.44525	0.0215406	0.240659	-3.679	3L
O17452	Peritrophin-A	CG17058	LD20793p (Peritrophin A, isoform B)	-0.535973	-0.986679	-0.0852665	17.4632	-2.44412	0.0215954	0.240659	-3.68126	X
P09180	RpL4	CG5502	60S ribosomal protein L4 (L1)	-0.193551	-0.356503	-0.0305978	22.9036	-2.44122	0.0217364	0.241227	-3.68705	3R
Q9VB81	Cpr97Eb	CG15884	Cuticular protein 97Eb (RE05963p)	-0.302968	-0.558099	-0.0478362	20.8805	-2.44065	0.021764	0.241227	-3.68818	3R
Q4V6M1	Apf	CG31713	Diadenosine tetraphosphate hydrolase (EC 3.6.1.17) (IP04685p)	0.264883	0.0414524	0.488313	18.5223	2.43661	0.0219621	0.241827	-3.69624	2L
Q24574	Usp47	CG5486	Ubiquitin carboxyl-terminal hydrolase 47 (EC 3.4.19.12) (Ubiquitin thioesterase 47) (Ubiquitin-specific-processing protease 47)	-0.285927	-0.527278	-0.0445767	15.896	-2.4349	0.0220462	0.241827	-3.69964	3L
A8DYT1	Wdr62	CG7337	WD repeat domain 62, isoform D	-0.192188	-0.354418	-0.0299572	18.4587	-2.43482	0.0220501	0.241827	-3.69979	2L
A1ZB68	GstE3	CG17524	FI01423p (Glutathione S transferase E3) (EC 2.5.1.18)	-0.504406	-0.930202	-0.0786107	20.1702	-2.43474	0.022054	0.241827	-3.69995	2R
Q9VBQ7	Dromel_CG5116_FBtr0084877_mORF	CG5116	CG5116, isoform A (CG5116, isoform B) (FI04601p)	-0.230869	-0.42591	-0.0358293	15.3825	-2.43285	0.0221473	0.241864	-3.7037	3R
Q9VBS0	CHKov2	CG10675	CHKov2 (GH14673p)	0.440762	0.0683167	0.813207	12.9778	2.43229	0.0221753	0.241864	-3.70483	3R
Q9VDP9	Dmel\CG4390	CG4390	S-formylglutathione hydrolase (EC 3.1.2.12)	0.239621	0.037035	0.442208	17.0294	2.43102	0.0222383	0.241908	-3.70735	3R
X2JJC8	Ork1	CG1615	Open rectifier K[+] channel 1, isoform C	-0.42642	-0.787138	-0.0657015	15.5884	-2.42964	0.0223069	0.242012	-3.71008	X
M9PH59	RpL37a	CG9091	Ribosomal protein L37	-0.29663	-0.547717	-0.0455426	20.1232	-2.42808	0.0223849	0.242217	-3.71318	X
P28750	exu	CG8994	Maternal protein exuperantia	-0.419796	-0.775597	-0.0639941	15.8192	-2.42495	0.022542	0.243276	-3.7194	2R
Q7K533	Gbp2	CG11395	GH14572p	0.547476	0.0825707	1.01238	18.5413	2.42033	0.0227762	0.243733	-3.72858	2R
P49963	Srp19	CG4457	Signal recognition particle 19 kDa protein (SRP19)	-0.178131	-0.329416	-0.0268467	18.3108	-2.42002	0.0227918	0.243733	-3.72919	3L
Q9VKY3	Dmel\CG5045	CG5045	ATP-dependent Clp protease proteolytic subunit (EC 3.4.21.92)	0.191429	0.0288485	0.35401	18.6755	2.41999	0.0227936	0.243733	-3.72926	2L
M9NE68	Hsp23	CG4463	Heat shock protein 23, isoform B	-0.66241	-1.22512	-0.0996953	18.398	-2.41943	0.0228221	0.243733	-3.73037	3L
Q9VZL3	Sc2	CG10849	Sc2 (EC 1.3.-.-)	0.39773	0.0591775	0.736282	19.2777	2.41455	0.0230718	0.24576	-3.74003	3L
Q9VSL5	GstO2	CG6673 CG6673-RA	Glutathione S transferase O2, isoform A (EC 1.5.4.1) (EC 1.8.5.1) (EC 2.5.1.18) (EC 2.8.-.-) (Glutathione S-transferase omega class)	0.281778	0.0417026	0.521853	19.0725	2.41231	0.0231873	0.24635	-3.74446	3L
Q0KIE6	beta-Man	CG12582	Beta-Mannosidase, isoform F (Beta-Mannosidase, isoform G) (EC 3.2.1.-)	0.376895	0.0555429	0.698247	18.3405	2.41053	0.0232794	0.246689	-3.74798	3R
Q9VYV4	Amun	CG2446	Amun, isoform A (Amun, isoform B) (Amun, isoform C) (Amun, isoform E) (Amun, isoform F) (Amun, isoform G) (Amun, isoform H) (Amun, isoform K) (Amun, isoform L) (GH02702p)	-0.29192	-0.541168	-0.0426723	19.7415	-2.40717	0.0234545	0.247905	-3.75463	X
Q9VYW6	rho-4	CG1697	Rhomboid-like protein (EC 3.4.21.-)	0.341667	0.0497194	0.633615	16.8072	2.40531	0.0235515	0.24829	-3.75829	X
A0A0B4K6N1	RpS8	CG7808	40S ribosomal protein S8	-0.178249	-0.330714	-0.0257844	22.0259	-2.40288	0.0236796	0.249	-3.7631	3R
P41094	RpS18	CG8900	40S ribosomal protein S18	-0.18462	-0.34262	-0.0266205	22.0168	-2.40158	0.0237482	0.249018	-3.76567	2R
Q9VXN4	ArgRS	CG9020	Probable arginine--tRNA ligase, cytoplasmic (EC 6.1.1.19) (Arginyl-tRNA synthetase)	-0.162801	-0.302187	-0.0234145	19.7186	-2.40055	0.0238027	0.249018	-3.7677	X
Q26416	Acp1	CG7216	Adult cuticle protein 1 (dACP-1)	-0.238223	-0.442482	-0.0339643	18.6157	-2.39705	0.0239887	0.249255	-3.7746	2L
P36872	tws	CG6235	Protein phosphatase PP2A 55 kDa regulatory subunit (PR55) (Protein phosphatase PP2A regulatory subunit B) (Protein twins)	0.220555	0.0314194	0.40969	17.1715	2.39672	0.0240062	0.249255	-3.77525	3R
A1Z6V5	Spn43Ab	CG1865	FI01422p (Serpin 43Ab)	-0.177505	-0.329725	-0.0252848	20.2285	-2.39669	0.0240078	0.249255	-3.7753	2R
Q9VDI5	Dm_3R:88623	CG17271	Uncharacterized protein, isoform A	-0.213527	-0.396745	-0.0303101	20.8417	-2.3953	0.0240819	0.249393	-3.77804	3R
Q9VN02	Vps24	CG9779	GH14561p (Vacuolar protein sorting 24, isoform A) (Vacuolar protein sorting 24, isoform B)	-0.216508	-0.402559	-0.0304579	17.586	-2.39176	0.0242723	0.250674	-3.78502	3R
Q9V3P2	l(2)34Fd	CG7516	LD41558p (Lethal (2) 34Fd)	0.257145	0.0360795	0.478211	13.8932	2.39073	0.0243277	0.250674	-3.78704	2L
Q9VAF5	Cad99C	CG31009	Cadherin-99C	-0.236015	-0.439148	-0.0328811	13.9005	-2.38798	0.0244767	0.25113	-3.79245	3R
Q9VL18	eEF1delta	CG4912	Probable elongation factor 1-delta (EF-1-delta)	-0.23624	-0.4396	-0.0328797	22.0893	-2.3876	0.0244976	0.25113	-3.7932	2L
Q24276	Cdc37	CG12019	Hsp90 co-chaperone Cdc37 (Hsp90 chaperone protein kinase-targeting subunit) (Protein enhancer of sevenless 3B)	0.131385	0.0182354	0.244534	21.4247	2.38653	0.0245557	0.25113	-3.7953	3L
Q7KU45	l(2)k05819	CG3054	Lethal (2) k05819, isoform C (Lethal (2) k05819, isoform D)	0.388472	0.0537192	0.723225	12.6485	2.38511	0.024633	0.251293	-3.79808	2L
P08182	CkIIbeta	CG15224	Casein kinase II subunit beta (CK II beta)	0.16236	0.0222243	0.302496	17.3411	2.38124	0.0248453	0.25283	-3.80568	X
Q9VY78	Clic	CG10997	Chloride intracellular channel, isoform A (Chloride intracellular channel, isoform C) (LD46306p)	0.475915	0.0648114	0.887019	17.7278	2.37931	0.0249518	0.253026	-3.80947	X
Q9VXG4	AnxB11	CG9968	Annexin B11	0.356691	0.0484905	0.664892	19.011	2.37866	0.0249879	0.253026	-3.81075	X
Q9VNL0	Gasp	CG10287	Gasp, isoform A (LD05259p)	-0.460733	-0.859628	-0.0618387	18.5865	-2.37391	0.0252519	0.255069	-3.82005	3R
Q9V3Y2	CIAPIN1	CG4180	Anamorsin homolog (Fe-S cluster assembly protein DRE2 homolog)	0.220825	0.029325	0.412325	19.4022	2.37003	0.0254702	0.256642	-3.82767	2L
Q7KR04	RpS15Ab	CG12324	40S ribosomal protein S15Ab	-0.202088	-0.377599	-0.0265774	20.834	-2.36652	0.0256682	0.258003	-3.83452	2R
Q9W374	su(r)	CG2194	Dihydropyrimidine dehydrogenase [NADP(+)] (DHPDHase) (DPD) (EC 1.3.1.2) (Dihydrothymine dehydrogenase) (Dihydrouracil dehydrogenase)	0.269419	0.0351296	0.503708	22.256	2.36346	0.0258423	0.259118	-3.84049	X
Q95RA9	GILT1	CG9796	GILT-like protein 1	-0.343072	-0.642013	-0.0441313	19.0686	-2.35871	0.0261153	0.259683	-3.84978	3R
Q9VLQ9	Snx6	CG8282	Sorting nexin	-0.150289	-0.28134	-0.0192383	20.6546	-2.35701	0.0262132	0.259683	-3.85309	2L
Q9VTB0	Dmel\CG8003	CG8003	CG8003, isoform A (CG8003, isoform B) (LD35289p)	0.231001	0.0295549	0.432448	18.1149	2.35683	0.0262236	0.259683	-3.85344	3L
Q8T9B6	boca	CG30498	LDLR chaperone boca	-0.189658	-0.355122	-0.0241943	20.0379	-2.35582	0.0262822	0.259683	-3.85541	2R
Q9W289	GM130	CG11061	Golgi matrix protein 130 kD ortholog	-0.199607	-0.373791	-0.0254225	19.8395	-2.35527	0.0263143	0.259683	-3.85649	2R
Q9VTN9	Dmel\CG10361	CG10361	FI03238p	-0.439484	-0.823021	-0.0559475	19.477	-2.3551	0.0263237	0.259683	-3.85681	3L
Q9VSZ1	DmTOM1	CG3529	CG3529, isoform B (GH05942p)	0.183739	0.0233691	0.344109	19.2262	2.35479	0.0263419	0.259683	-3.85742	3L
Q7JRN6	CG4716	CG4716	CG4716, isoform A (EC 1.5.1.-) (EC 1.5.1.15) (CG4716, isoform C) (GH06388p)	0.414352	0.0519072	0.776796	19.4917	2.34964	0.0266428	0.261087	-3.86745	2R
Q7KB18	Jheh2	CG15102	Epoxide hydrolase (EC 3.3.2.9)	0.343331	0.0427558	0.643907	19.291	2.34765	0.0267598	0.261087	-3.87132	2R
Q9VPW8	Pino	CG4710	Protein pinocchio	0.649174	0.0807294	1.21762	18.4116	2.34718	0.0267875	0.261087	-3.87223	2L
A0A0B4LGE5	IM18	CG33706	GEO13067p1 (Immune induced molecule 18, isoform B)	-1.46053	-2.74003	-0.181026	18.16	-2.34608	0.0268526	0.261087	-3.87438	2R
Q7KTA1	NimB2	CG31839	HL01444p (Nimrod B2)	-0.434804	-0.815766	-0.0538418	16.6232	-2.34577	0.0268709	0.261087	-3.87498	2L
Q9W1L8	St1	CG5428	GH11818p (Sulfotransferase 1) (EC 2.8.2.-)	-0.371674	-0.697452	-0.0458956	15.6926	-2.34484	0.0269258	0.261087	-3.87678	2R
X2JDU0	RpL9	CG6141	Ribosomal protein L9, isoform C	-0.194296	-0.364604	-0.0239873	21.1219	-2.34477	0.0269299	0.261087	-3.87692	2L
Q95R34	62D9.a	CG18842 CG3191	CG3191, isoform A (CG3191, isoform C) (GH16463p)	-0.299861	-0.563091	-0.0366313	15.7285	-2.34131	0.027136	0.262464	-3.88364	X
P48159	RpL23	CG3661	60S ribosomal protein L23 (L17A)	-0.157599	-0.296101	-0.0190973	21.7813	-2.33869	0.0272929	0.263361	-3.88873	2R
Q9VW73	anon-WO0118547.633	CG14184	FI16105p1	0.312603	0.0375106	0.587694	18.5751	2.33555	0.0274821	0.264043	-3.89483	3L
Q9VR42	Dmel\CG3008	CG3008	Serine/threonine-protein kinase RIO3 (EC 2.7.11.1)	-0.364574	-0.685424	-0.0437233	15.4952	-2.33537	0.0274924	0.264043	-3.89516	2L
Q9VZD8	CG15014	CG15014	THUMP domain-containing protein 1 homolog	0.166928	0.0198425	0.314014	18.0439	2.33256	0.0276629	0.264957	-3.90061	3L
Q86BQ3	Dmel\CG13284	CG13284	Uncharacterized protein, isoform A (Uncharacterized protein, isoform E)	0.394131	0.0467179	0.741545	17.8366	2.33167	0.0277167	0.264957	-3.90233	2L
A0A0B4LF26	eIF3j	CG12131	Eukaryotic translation initiation factor 3 subunit J (eIF3j)	-0.225763	-0.425087	-0.0264397	21.9595	-2.32792	0.0279461	0.265964	-3.90959	2R
Q9VI04	pyd3	CG3027	Beta-alanine synthase (Pyd3) (EC 3.5.1.6)	0.217691	0.0254866	0.409895	21.2132	2.32783	0.0279519	0.265964	-3.90977	3R
Q9VZP9	Dmel\CG12012	CG12012	IP05517p	0.332544	0.0384289	0.626659	16.4724	2.32384	0.0281976	0.267682	-3.91749	3L
Q9VAW3	Gfat2	CG1345	GH12731p (Glutamine:fructose-6-phosphate aminotransferase 2) (EC 2.6.1.16)	0.362299	0.0410943	0.683504	17.3656	2.31824	0.0285454	0.269147	-3.92829	3R
Q9VGE9	mfas	CG3359	GH11519p (Midline fasciclin, isoform B) (Midline fasciclin, isoform D) (Midline fasciclin, isoform L) (Midline fasciclin, isoform P)	-0.236474	-0.446134	-0.0268129	22.0411	-2.31814	0.0285519	0.269147	-3.92849	3R
Q7K549	mlt	CG12214	GH13040p (Mulet, isoform A) (Mulet, isoform B) (Mulet, isoform C)	0.257979	0.0291274	0.486831	17.3382	2.31688	0.0286305	0.269147	-3.93091	2R
O76863	eIF2Bbeta	CG2677	EG:100G10.3 protein (Eukaryotic initiation factor eIF2B beta subunit) (RE60807p) (eIF2B-beta) (eIF2B-beta protein)	0.294091	0.0331409	0.555041	15.8229	2.31632	0.0286661	0.269147	-3.932	X
P31009	RpS2	CG5920	40S ribosomal protein S2 (Protein strings of pearls)	-0.338788	-0.63947	-0.0381059	22.4754	-2.31576	0.0287008	0.269147	-3.93307	2L
P04357	MtnA	CG9470	Metallothionein-1 (MT-1)	-0.813497	-1.53572	-0.0912769	17.8349	-2.31505	0.0287457	0.269147	-3.93445	3R
Q9VQG4	colt	CG3057	Congested-like trachea protein	-0.324653	-0.613079	-0.0362265	20.2528	-2.31344	0.0288472	0.269482	-3.93755	2L
Q9I7S8	ade5	CG3989	Multifunctional protein ADE2 (Protein adenosine-5) [Includes: Phosphoribosylaminoimidazole-succinocarboxamide synthase (EC 6.3.2.6) (SAICAR synthetase); Phosphoribosylaminoimidazole carboxylase (EC 4.1.1.21) (AIR carboxylase) (AIRC)]	-0.329421	-0.622312	-0.03653	22.6239	-2.31163	0.0289614	0.269933	-3.94103	X
Q9VHM3	M1BP	CG9797	LD30467p (Motif 1 binding protein)	-0.471357	-0.890914	-0.0518	16.6585	-2.30905	0.0291257	0.269938	-3.94601	3R
Q9VV48	roq	CG16807	LD12033p (Roquin, isoform A) (Roquin, isoform B) (Roquin, isoform C)	-0.4733	-0.894604	-0.0519958	13.8151	-2.30895	0.0291319	0.269938	-3.9462	3L
Q9VR79	obst-A	CG17052	LD43683p (Obstructor-A, isoform A) (Obstructor-A, isoform B)	-0.569159	-1.07589	-0.0624319	18.2365	-2.30852	0.0291594	0.269938	-3.94703	X
Q9V396	CAH1	CG7820	Carbonic anhydrase 1 (EC 4.2.1.1) (GH09688p)	0.858609	0.0929642	1.62425	18.5469	2.30484	0.0293943	0.270651	-3.95409	2L
Q9VFU8	yrt	CG9764	LD33734p (Yurt, isoform A)	0.364957	0.0395018	0.690413	12.6362	2.30475	0.0294003	0.270651	-3.95427	3R
A1Z968	NAT1	CG3845	NAT1, isoform D	-0.196156	-0.371288	-0.021023	20.2139	-2.30201	0.0295769	0.270651	-3.95953	2R
Q9VQK5	prp40	CG3542	CG3542 (LD24714p)	-0.220793	-0.418001	-0.023585	17.9596	-2.30109	0.0296361	0.270651	-3.96129	2L
Q9VDI1	Synd	CG33094	LD46328p (Syndapin, isoform B)	-0.134407	-0.254481	-0.0143319	20.7759	-2.30061	0.0296675	0.270651	-3.96222	3R
A1Z843	CG1371	CG1371	CG1371	0.233368	0.0248483	0.441887	21.1955	2.30021	0.0296932	0.270651	-3.96299	2R
X2JAQ5	Dmel\CG14434	CG14434	Uncharacterized protein, isoform C	0.420037	0.0447114	0.795363	16.7285	2.30013	0.0296983	0.270651	-3.96314	X
Q9VRL0	Cyt-c1	CG4769	Cytochrome c1, isoform A (Cytochrome c1, isoform B) (GM14501p)	0.180395	0.0188592	0.34193	21.6887	2.29525	0.0300166	0.272404	-3.97251	3L
X2JEX8	Yp3	CG11129	Yolk protein 3, isoform B (EC 3.1.1.-) (EC 3.1.1.1)	0.69188	0.0723034	1.31146	23.1626	2.29514	0.0300235	0.272404	-3.97271	X
Q9VHW4	unc-45	CG2708	FI21225p1 (Uncoordinated 45, isoform A) (Uncoordinated 45, isoform B)	-0.148334	-0.281282	-0.0153852	18.2462	-2.29314	0.0301549	0.272992	-3.97655	3R
Q9VWI2	Naa15-16	CG12202	N(Alpha)-acetyltransferase 15/16, isoform A (N(Alpha)-acetyltransferase 15/16, isoform B) (SD09860p)	-0.116178	-0.220689	-0.0116661	20.1445	-2.28471	0.0307131	0.277131	-3.99267	X
Q9Y143	BcDNA:GH05536	CG5867	BcDNA.GH05536 (CG5867) (FI02981p)	0.230868	0.0230862	0.43865	19.8964	2.28365	0.0307843	0.277131	-3.9947	2L
Q9VEG6	Pxt	CG7660	Chorion peroxidase (EC 1.11.1.7) (Peroxinectin-related protein) (Dpxt)	-2.53603	-4.81971	-0.252358	14.0414	-2.28241	0.0308673	0.277131	-3.99707	3R
O18399	pn	CG3461	EG:152A3.5 protein (Fbgn0003116;pn protein) (GH15456p) (PRUNE protein) (Prune) (EC 3.1.4.-) (EC 3.6.1.-)	0.304091	0.0300511	0.578131	18.1546	2.28068	0.0309842	0.277131	-4.00039	X
Q7JRA7	CG15096	CG15096	RH60267p	0.569458	0.0561954	1.08272	15.5261	2.28032	0.0310082	0.277131	-4.00107	2R
P07182	Cp36	CG1478	Chorion protein S36	-3.38117	-6.43128	-0.331067	15.4009	-2.27838	0.0311392	0.277131	-4.00477	X
Q7K511	D2hgdh	CG3835	CG3835-RA (CG3835-RB) (CG3835-RC) (D-2-hydroxyglutaric acid dehydrogenase, isoform A) (D-2-hydroxyglutaric acid dehydrogenase, isoform B) (D-2-hydroxyglutaric acid dehydrogenase, isoform C) (EC 1.1.1.-) (EC 1.1.99.2) (GH18028p) (GH19743p)	0.226951	0.0221717	0.431731	22.9077	2.27782	0.031177	0.277131	-4.00583	X
Q9VUE5	stwl	CG3836	LD17962p (Stonewall, isoform A) (Stonewall, isoform C)	-0.284915	-0.542003	-0.027827	16.4618	-2.27776	0.0311814	0.277131	-4.00596	3L
P23128	me31B	CG4916	Putative ATP-dependent RNA helicase me31b (EC 3.6.4.13) (Maternal expression at 31B)	-0.46145	-0.877936	-0.0449637	18.936	-2.27718	0.0312204	0.277131	-4.00705	2L
E1JIY8	Dmel\CG42498	CG42498	GEO08993p1 (GM30016p1)	0.22181	0.0214062	0.422213	17.3626	2.27483	0.0313803	0.277949	-4.01154	3R
M9MRX8	Fdx1	CG4205	Ferredoxin 1, isoform B	0.184053	0.0173361	0.35077	19.4729	2.26901	0.0317789	0.280874	-4.02261	3L
Q8IPS4	CT31087	CG11109	FI01826p	0.29518	0.027501	0.562858	15.5111	2.26645	0.031956	0.281332	-4.02748	3L
Q8IH00	Mat89Ba	CG12785	Nucleolar protein 6 (Maternal transcript 89Ba)	0.325474	0.0302451	0.620702	14.4554	2.26585	0.0319976	0.281332	-4.02863	3R
M9NCP5	Dmel\CG5001	CG5001	CG5001, isoform C	-0.185058	-0.352961	-0.0171552	19.3499	-2.26529	0.0320366	0.281332	-4.02969	2L
Q9VJI9	CG17904	CG17904	Cytosolic Fe-S cluster assembly factor NUBP1 homolog	0.21697	0.0197738	0.414167	18.14	2.26139	0.0323086	0.283114	-4.0371	2L
Q9V3F8	P5cr	CG6009	Pyrroline-5-carboxylate reductase (EC 1.5.1.2)	0.21492	0.0190764	0.410764	19.7275	2.25549	0.0327235	0.286139	-4.04829	3R
M9NE59	Dmel\CG43078	CG43078	Uncharacterized protein, isoform G	0.324367	0.0285108	0.620224	15.3367	2.25335	0.032875	0.286522	-4.05233	3L
Q9VP05	MED1	CG7162	Mediator of RNA polymerase II transcription subunit 1 (Mediator complex subunit 1) (dTRAP220)	-0.426609	-0.815828	-0.0373891	12.7972	-2.25273	0.0329196	0.286522	-4.05352	3L
Q8SYL1	l(2)09851	CG12792	Lethal (2) 09851, isoform A (Lethal (2) 09851, isoform B) (RE17371p) (RE55020p)	0.280797	0.0245183	0.537077	18.6493	2.25192	0.0329769	0.286522	-4.05504	2R
A1ZAG1	jtb	CG4398	CG4398	-0.558789	-1.06931	-0.0482681	17.9211	-2.24961	0.0331419	0.287347	-4.05941	2R
A1ZA83	CG8397	CG8397	CG8397	0.355584	0.0303325	0.680836	14.5999	2.24697	0.033332	0.288097	-4.06442	2R
Q9VL01	SPH	CG5390	CG5390, isoform A (CG5390, isoform B) (EC 3.4.21.-) (FI06461p)	-0.284496	-0.544784	-0.024209	20.5555	-2.24645	0.033369	0.288097	-4.06539	2L
Q9VHX5	Dmel\CG2698	CG2698	CG2698, isoform A (RE12611p)	-0.371462	-0.711635	-0.0312891	17.4182	-2.24434	0.0335216	0.288134	-4.06939	3R
Q9VPK3	Dmel\CG31974	CG31974	AT24407p	0.356021	0.029938	0.682104	19.0128	2.24399	0.0335467	0.288134	-4.07004	2L
Q9VSW1	UGP	CG4347	UTP--glucose-1-phosphate uridylyltransferase (EC 2.7.7.9)	0.258027	0.0216433	0.49441	23.9445	2.24348	0.033584	0.288134	-4.07101	3L
Q8IH57	Vmat	CG33528 CG6119	GH10249p (Vesicular monoamine transporter, isoform D)	0.482291	0.0399278	0.924654	13.8503	2.2408	0.0337782	0.288759	-4.07606	2R
P28668	GluProRS	CG5394	Bifunctional glutamate/proline--tRNA ligase (Bifunctional aminoacyl-tRNA synthetase) [Includes: Glutamate--tRNA ligase (EC 6.1.1.17) (Glutamyl-tRNA synthetase); Proline--tRNA ligase (EC 6.1.1.15) (Prolyl-tRNA synthetase) (ProRS)]	-0.180042	-0.34523	-0.0148526	22.7753	-2.24009	0.0338302	0.288759	-4.0774	3R
Q8IR95	ssp7	CG32667	GEO09608p1 (RH08789p) (Short spindle 7)	-0.643534	-1.23412	-0.0529517	18.3491	-2.23957	0.0338681	0.288759	-4.07838	X
Q7JXZ2	Eip55E	CG5345	Eip55E, isoform A (Eip55E, isoform B) (EC 4.4.1.1) (LD22255p)	0.20543	0.0167739	0.394086	19.561	2.23803	0.0339804	0.289116	-4.08128	2R
Q9VC23	Dmel\CG7016	CG7016	CG7016 (RE22192p)	-0.229136	-0.440133	-0.0181391	17.4862	-2.23198	0.0344263	0.292303	-4.09268	3R
Q7KRU8	Fer1HCH	CG2216	Ferritin (EC 1.16.3.1)	-0.344177	-0.661674	-0.0266787	21.3881	-2.22799	0.034723	0.294213	-4.10018	3R
Q7JW66	CG12129	CG12129	LD21545p	-0.188087	-0.361867	-0.0143075	17.3514	-2.22451	0.0349844	0.295817	-4.10673	2R
M9MRX4	Ank2	CG42734	Ankyrin 2, isoform U	-0.279513	-0.538325	-0.0207004	19.9139	-2.21968	0.0353491	0.297768	-4.11579	3L
Q9VS47	anon-WO0118547.349	CG8602	CG8602, isoform A (CG8602, isoform B) (LD39967p)	0.528589	0.0391139	1.01806	17.7379	2.21953	0.0353604	0.297768	-4.11607	3L
Q9W265	T3dh	CG3425	Probable hydroxyacid-oxoacid transhydrogenase, mitochondrial (HOT) (EC 1.1.99.24)	0.23699	0.0172302	0.45675	19.5976	2.21644	0.035596	0.29865	-4.12186	2R
Q9VW53	Mtr3	CG8025	FI01414p (Mtr3)	0.252206	0.0182009	0.486211	16.7497	2.21515	0.0356942	0.29865	-4.12427	3L
A0A0B4KF51	cbx	CG46338	Crossbronx, isoform C	0.407642	0.0292166	0.786068	16.6116	2.21397	0.0357846	0.29865	-4.12648	2R
P56538	eIF6	CG17611	Eukaryotic translation initiation factor 6 (eIF-6)	0.263735	0.0188528	0.508617	17.015	2.21352	0.0358191	0.29865	-4.12732	2R
Q9VC05	Osbp	CG6708	Oxysterol-binding protein	-0.163647	-0.315605	-0.0116891	19.0106	-2.21339	0.0358292	0.29865	-4.12756	3R
Q9VUR2	Dmel\CG12301	CG12301	LD31322p	0.164161	0.0115358	0.316785	18.5121	2.21064	0.0360415	0.299809	-4.13272	3L
Q9V3V0	x16	CG10203	DXl6 protein (LD46359p) (SR family splicing factor 9G8) (X16 splicing factor, isoform A)	-0.293377	-0.566553	-0.0202003	17.8234	-2.20727	0.0363022	0.301234	-4.139	2L
Q9VBU9	RpS27	CG10423	40S ribosomal protein S27	-0.172285	-0.33276	-0.0118089	21.2584	-2.20653	0.0363596	0.301234	-4.14038	3R
Q9VDE6	Sec15	CG7034	Exocyst complex component 6 (Exocyst complex component Sec15)	-0.213245	-0.412017	-0.0144718	15.6061	-2.20493	0.0364848	0.301661	-4.14338	3R
A0A0B4K7N9	cnn	CG4832	Centrosomin, isoform M (Centrosomin, isoform N)	-0.505559	-0.977515	-0.0336025	13.9011	-2.20163	0.0367436	0.30319	-4.14954	2R
E1JI66	syd	CG8110	Sunday driver, isoform C	-0.133419	-0.258237	-0.00860237	18.2554	-2.19694	0.0371133	0.305626	-4.15827	3L
Q9V931	Obp57c	CG13421	General odorant-binding protein 57c	-0.489133	-0.947335	-0.0309307	18.0083	-2.19403	0.0373447	0.306915	-4.16368	2R
Q9I7H9	sud1	CG18761 CG31120 CG44254	Prolyl 3-hydroxylase sudestada1 (EC 1.14.11.-) (2-oxoglutarate and iron-dependent oxygenase domain-containing protein 1 homolog) (uS12 prolyl 3-hydroxylase)	0.393635	0.0239776	0.763292	14.1209	2.18861	0.0377797	0.309869	-4.17377	3R
Q9VL61	Dmel\CG5853	CG5853	CG5853, isoform A (EC 3.6.1.3) (CG5853, isoform B) (CG5853, isoform C) (FI22810p1)	-0.394567	-0.765535	-0.0235984	16.5273	-2.18604	0.0379875	0.310952	-4.17854	2L
B7YZW7	CLIP-190	CG5020	Cytoplasmic linker protein 190, isoform O	0.251226	0.014791	0.48766	16.3509	2.18387	0.0381634	0.311769	-4.18256	2L
Q7KK54	Sema1b	CG6446	MIP07328p (Sema-1b, isoform A) (Sema-1b, isoform B) (Sema-1b, isoform C) (Semaphorin-like)	-0.219947	-0.427147	-0.0127466	16.0391	-2.18173	0.0383376	0.31257	-4.18653	2R
Q9VPL5	Tbc1d15-17	CG11490	LD27216p (TBC1 domain family member 15/17, isoform A) (TBC1 domain family member 15/17, isoform B) (TBC1 domain family member 15/17, isoform C)	0.23961	0.0136301	0.46559	16.8939	2.17926	0.03854	0.312902	-4.19111	2L
Q9W229	RpS24	CG3751	40S ribosomal protein S24	-0.271748	-0.52809	-0.0154066	21.3113	-2.17882	0.0385761	0.312902	-4.19192	2R
Q9VZ20	Dlic	CG1938	Dynein light intermediate chain, isoform A (Dynein light intermediate chain, isoform D) (GH06357p)	-0.187536	-0.364486	-0.010586	19.2104	-2.17825	0.0386228	0.312902	-4.19297	X
Q0E8X6	eIF2Bdelta	CG10315	eIF2B-delta, isoform B (eIF2B-delta, isoform C) (EC 5.3.1.23) (eIF2B-delta, isoform D)	-0.156753	-0.304708	-0.00879826	20.1116	-2.17751	0.0386835	0.312902	-4.19434	2R
M9PJN8	Gapdh2	CG8893	Glyceraldehyde-3-phosphate dehydrogenase (EC 1.2.1.12)	0.200762	0.0110212	0.390503	21.5085	2.17468	0.0389176	0.31358	-4.19958	X
Q9V8K2	Sec6	CG5341	Exocyst complex component 3 (Exocyst complex component Sec6)	-0.771558	-1.50077	-0.0423456	15.3076	-2.17464	0.0389203	0.31358	-4.19964	2R
A0A0B4KHD2	spg	CG31048	Sponge, isoform F (Sponge, isoform G)	0.370614	0.0197149	0.721513	11.5004	2.17077	0.0392424	0.315555	-4.20681	3R
A0A0B4LEV8	coil	CG8710	Coilin, isoform E	0.262474	0.0137312	0.511216	15.6272	2.16875	0.0394109	0.31629	-4.21053	2R
Q9W1C9	EbpIII	CG11390	Ejaculatory bulb-specific protein 3 (Ejaculatory bulb-specific protein III) (PEB-meIII) (PEBmelIII)	-0.245817	-0.479415	-0.0122181	22.8715	-2.16279	0.0399125	0.318105	-4.22152	2R
Q8SWU4	Dmel\CG4577	CG4577	CG4577, isoform A (RE25571p)	-0.258264	-0.503747	-0.0127814	17.0991	-2.1623	0.0399538	0.318105	-4.22242	2L
Q9VMW7	CG8891	CG8891	Inosine triphosphate pyrophosphatase (ITPase) (Inosine triphosphatase) (EC 3.6.1.9) (Non-canonical purine NTP pyrophosphatase) (Non-standard purine NTP pyrophosphatase) (Nucleoside-triphosphate diphosphatase) (Nucleoside-triphosphate pyrophosphatase) (NTPase)	0.197291	0.00976221	0.384819	19.2354	2.16229	0.0399554	0.318105	-4.22245	2L
Q9VEH0	alt	CG18212	Aluminum tubes, isoform A (Aluminum tubes, isoform B) (Aluminum tubes, isoform D) (Aluminum tubes, isoform E) (Aluminum tubes, isoform F) (Aluminum tubes, isoform H)	-0.171468	-0.33449	-0.00844681	21.6075	-2.16179	0.0399978	0.318105	-4.22337	3R
A0A0B4LFC0	Shroom	CG34379	Shroom, isoform H	-0.261775	-0.510691	-0.0128586	14.3799	-2.16147	0.0400249	0.318105	-4.22396	2R
Q7KQM6	CG11148	CG11148	GIGYF family protein CG11148	-0.124998	-0.243967	-0.00602908	19.4648	-2.15945	0.0401964	0.31885	-4.22767	4
Q9VLI0	LManV	CG9466	Alpha-mannosidase (EC 3.2.1.-)	1.69274	0.0801469	3.30534	16.2626	2.15744	0.0403678	0.319192	-4.23136	2L
Q9VZS5	RpL28	CG12740	60S ribosomal protein L28	-0.197983	-0.386644	-0.00932163	22.0977	-2.15684	0.040419	0.319192	-4.23246	3L
Q9VMR0	Dmel\CG7382	CG7382	CG7382 (EC 3.6.3.51) (GM05057p)	0.207921	0.00968621	0.406155	16.3716	2.15572	0.0405154	0.319192	-4.23453	2L
Q9VLV7	spz3	CG7104	Protein spaetzle 3 (Protein spatzle 3)	0.502316	0.0233093	0.981324	13.7094	2.15531	0.0405508	0.319192	-4.23529	2L
Q0KHY3	mesh	CG31004	Protein mesh	2.24259	0.1028	4.38238	14.4665	2.15403	0.0406603	0.31944	-4.23763	3R
M9NE89	Lam	CG6944	Lamin, isoform B (Lamin, isoform C) (Lamin, isoform D)	-0.144966	-0.28358	-0.00635208	21.9676	-2.14948	0.0410542	0.321456	-4.24599	2L
Q9VK60	Dmel\CG6180	CG6180	CG6180 (GH25425p)	0.24785	0.0107689	0.48493	20.0121	2.14865	0.0411261	0.321456	-4.24751	2L
X2JE15	shi	CG18102	Shibire, isoform P	-0.224709	-0.439684	-0.00973368	19.7218	-2.14835	0.041152	0.321456	-4.24806	X
E1JHN2	Coq3	CG9249	Ubiquinone biosynthesis O-methyltransferase, mitochondrial (3-demethylubiquinol 3-O-methyltransferase) (EC 2.1.1.64) (Polyprenyldihydroxybenzoate methyltransferase) (EC 2.1.1.114)	0.253755	0.0106156	0.496893	17.7961	2.14503	0.0414423	0.322277	-4.25415	2L
Q9V9C8	Debcl	CG33134	BG1 (Bcl-2 ortholog dBorg-1) (Death executioner Bcl-2 homologue) (Drob-1) (IP01389p) (Proapoptotic Bcl-2 homolog DEBCL)	-0.336141	-0.658247	-0.0140352	13.5756	-2.14485	0.0414579	0.322277	-4.25448	2R
O18680	Alas	CG3017	5-aminolevulinate synthase (EC 2.3.1.37) (5-aminolevulinic acid synthase) (Delta-ALA synthase) (Delta-aminolevulinate synthase)	0.330292	0.0137322	0.646852	18.2973	2.14445	0.0414928	0.322277	-4.25521	2R
M9PJM7	g	CG10986	AP-3 complex subunit delta	-0.387101	-0.76073	-0.0134708	16.1756	-2.12939	0.0428318	0.331642	-4.28271	X
Q0E8P1	Dmel\CG17549	CG17549	Uncharacterized protein, isoform B (Uncharacterized protein, isoform C) (Uncharacterized protein, isoform E)	0.195665	0.00676317	0.384568	18.7687	2.12888	0.0428784	0.331642	-4.28365	2L
P51406	bys	CG1430	Bystin (Protein bys)	-0.219359	-0.431205	-0.00751295	14.1029	-2.12818	0.0429412	0.331642	-4.28492	X
Q9V3W0	UK114	CG15261	RutC family protein UK114	0.26649	0.00893989	0.524041	22.77	2.12663	0.0430813	0.332099	-4.28774	2L
Q0E9B6	RpS11	CG8857	40S ribosomal protein S11	-0.171164	-0.33696	-0.00536844	20.6762	-2.12184	0.0435177	0.334833	-4.29646	2R
Q9VAY2	Gp93	CG5520	Glycoprotein 93 (LD23641p)	-0.240743	-0.474035	-0.0074508	22.7559	-2.12093	0.0436009	0.334845	-4.29811	3R
M9PG82	HIPP1	CG3680	HP1 and insulator partner protein 1, isoform B	-0.151347	-0.298438	-0.00425674	18.3872	-2.11477	0.0441689	0.337191	-4.3093	3L
Q9VY42	Dmel\CG1461	CG1461	CG1461, isoform A (EC 2.6.1.5) (CG1461, isoform B) (HL07974p)	0.434157	0.0120854	0.856228	17.0794	2.11414	0.0442272	0.337191	-4.31044	X
Q9Y136	BcDNA:GH07188	CG14526	Uncharacterized protein (EC 3.4.24.-)	-0.222158	-0.438223	-0.00609416	18.9581	-2.11326	0.044309	0.337191	-4.31203	3R
P41042	RpS4	CG11276	40S ribosomal protein S4	-0.155201	-0.306157	-0.00424516	22.7523	-2.11309	0.044325	0.337191	-4.31234	3L
Q7KVQ0	CG4038	CG4038	Probable H/ACA ribonucleoprotein complex subunit 1 (GCR 101 snRNP) (Nucleolar protein family A member 1)	0.177916	0.00482127	0.35101	19.8339	2.11254	0.0443763	0.337191	-4.31334	2R
Q9Y165	morgue	CG15437	BcDNA.GH02435 (F box/ubiquitin conjugase) (Modifier of rpr and grim, ubiquitously expressed)	0.598313	0.0161349	1.18049	14.4201	2.11225	0.0444028	0.337191	-4.31386	2L
Q9VQ16	Dmel\CG7420	CG7420	CG7420, isoform A (LD20087p)	0.469026	0.0124213	0.92563	16.1743	2.1112	0.0445008	0.337191	-4.31576	2L
P48375	FK506-bp2	CG11001	12 kDa FK506-binding protein (FKBP) (EC 5.2.1.8) (Macrolide-binding protein) (Peptidyl-prolyl cis-trans isomerase) (PPIase) (Rotamase)	0.145807	0.0038038	0.28781	21.0827	2.11035	0.0445808	0.337191	-4.31732	2R
Q9VSR7	ValRS-m	CG5660	RE41093p (Valyl-tRNA synthetase, mitochondrial, isoform A) (EC 6.1.1.9) (Valyl-tRNA synthetase, mitochondrial, isoform B)	0.25118	0.00641547	0.495944	14.8352	2.10916	0.0446916	0.337191	-4.31946	3L
A8JNJ6	kst	CG12008	Karst, isoform E	-0.183051	-0.36146	-0.00464199	23.7755	-2.10877	0.0447286	0.337191	-4.32017	3L
A1ZBU8	CG18067	CG18067	Uncharacterized protein, isoform A (Uncharacterized protein, isoform B)	-0.667006	-1.31874	-0.0152766	21.3102	-2.10347	0.0452279	0.34033	-4.32976	2R
Q7JXF7	sel	CG12918	Protein seele	-0.197367	-0.39093	-0.00380352	19.9068	-2.09568	0.0459709	0.344028	-4.34382	2R
Q9VR49	Sgs1	CG3047	Salivary gland secretion 1	-0.917398	-1.81734	-0.0174557	15.4103	-2.09516	0.046021	0.344028	-4.34475	2L
Q9VM07	Dmel\CG6055	CG6055	CG6055, isoform A (CG6055, isoform B) (RE43931p)	-0.22193	-0.439663	-0.00419769	17.8977	-2.09492	0.0460442	0.344028	-4.34519	2L
B7Z001	FASN1	CG3523	Fatty acid synthase 1, isoform C (EC 1.1.1.100) (EC 1.3.1.10) (EC 2.3.1.38) (EC 2.3.1.39) (EC 2.3.1.41) (EC 2.3.1.85) (EC 3.1.2.14) (EC 4.2.1.59)	0.24124	0.00455032	0.47793	25.5054	2.0948	0.046055	0.344028	-4.34539	2L
Q9VWI6	kek5	CG12199	Kekkon5, isoform A (Kekkon5, isoform B) (Kekkon5, isoform C) (Kekkon5, isoform D) (LP23752p)	0.270298	0.0047364	0.535859	16.2832	2.09195	0.0463305	0.344077	-4.35053	X
A1Z6S6	vimar	CG3572	RE54322p (Visceral mesodermal armadillo-repeats, isoform B)	0.248168	0.00434261	0.491993	17.2477	2.0919	0.0463355	0.344077	-4.35063	2R
Q9VKE7	Dmel\CG14933	CG14933	GH09228p1	-0.763372	-1.51363	-0.0131159	14.6017	-2.09122	0.0464008	0.344077	-4.35184	2L
Q9VTK9	34F4T	CG6084	CG6084, isoform A (EC 1.-.-.-) (LD06393p)	0.264038	0.0045125	0.523562	22.4865	2.09103	0.0464196	0.344077	-4.35219	3L
Q9VK99	atilla	CG6579	Atilla, isoform B (Atilla, isoform C)	-0.360333	-0.714614	-0.00605085	19.4929	-2.0904	0.0464811	0.344077	-4.35333	2L
P39018	RpS19a	CG4464	40S ribosomal protein S19a	-0.18193	-0.360916	-0.00294347	22.3864	-2.08909	0.0466077	0.344393	-4.35567	X
Q9W4W8	Dm100G10.aj	CG2658	CG2658, isoform A (EC 3.4.24.-) (EC 3.6.1.3) (CG2658, isoform C)	0.156609	0.0024414	0.310776	19.128	2.08784	0.0467296	0.344673	-4.35792	X
Q9VW59	RhoGDI	CG7823	LD16419p (RhoGDI, isoform A) (RhoGDI, isoform B)	0.202515	0.0029344	0.402096	20.5273	2.08551	0.0469571	0.34496	-4.36211	3L
P20232	TfIIS	CG3710	Transcription elongation factor S-II (RNA polymerase II elongation factor DMS-II) (TFIIS)	-0.166267	-0.330148	-0.00238576	17.2122	-2.08521	0.0469863	0.34496	-4.36264	2L
P07189	Lcp4	CG2044	Larval cuticle protein 4 (Larval cuticle protein IV)	0.619083	0.00877981	1.22939	17.9467	2.08486	0.0470209	0.34496	-4.36328	2R
Q9VAN0	CG11899	CG11899	Probable phosphoserine aminotransferase (PSAT) (EC 2.6.1.52) (Phosphohydroxythreonine aminotransferase)	0.274341	0.00329469	0.545387	21.9437	2.08028	0.0474722	0.347649	-4.3715	3R
A0A0B4LFV4	Rgk2	CG34390	Rad, Gem/Kir family member 2, isoform C	0.592923	0.00661582	1.17923	14.4084	2.07848	0.0476496	0.348326	-4.37472	2R
Q9Y109	BcDNA.GH11023	CG7927	BcDNA.GH11023 (CG7927, isoform A) (CG7927, isoform C)	-0.239486	-0.476701	-0.00227223	15.2178	-2.07498	0.0479984	0.349999	-4.38099	3L
M9MS86	Mur2B	CG14796	Mucin related 2B, isoform B	-1.75996	-3.50365	-0.0162707	14.3928	-2.07447	0.0480492	0.349999	-4.3819	X
Q9VMY9	DhpD	CG18143	Guanine deaminase (EC 3.5.4.3) (Dihydropterin deaminase) (EC 3.5.4.-)	0.39341	0.00330151	0.783518	20.0463	2.07269	0.0482278	0.350678	-4.38509	3R
Q9VKZ7	Q9VKZ7_DROME	CG4972	Nicalin	0.198348	0.00146833	0.395228	19.2746	2.07062	0.0484353	0.351563	-4.38879	2L
Q9VSH7	Cpr66Cb	CG7076	Cuticular protein 66Cb (GEO11540p1) (IP05056p)	-0.174986	-0.348847	-0.00112484	18.5353	-2.06859	0.0486401	0.352426	-4.39241	3L
A0A0B4LJ12	awd	CG2210	Nucleoside diphosphate kinase (EC 2.7.4.6)	0.153434	0.000692989	0.306175	20.607	2.06462	0.0490429	0.354717	-4.3995	3R
Q9VL11	Dmel\CG4957	CG4957	CG4957	0.170742	0.000611099	0.340872	18.4892	2.06267	0.0492409	0.355327	-4.40297	2L
Q9W3M7	mahe	CG10777	LD32873p (Maheshvara, isoform B) (Maheshvara, isoform C) (EC 2.7.7.-)	-0.134886	-0.269372	-0.000400766	19.229	-2.06142	0.0493695	0.355327	-4.40521	X
Q95RQ8	pita	CG3941	LD15650p (Pita, isoform A)	-0.269613	-0.538447	-0.000778582	17.2656	-2.06124	0.0493871	0.355327	-4.40551	2R
Q9VZH5	SP18	CG1299	CG1299, isoform A (EC 3.4.21.-)	-0.213026	-0.425715	-0.000336879	19.023	-2.05855	0.049664	0.355895	-4.41032	3L
Q9VNX6	Nopp140	CG7421	LD06749p (Nopp140, isoform A)	0.322024	0.000436633	0.643611	20.5559	2.05808	0.0497118	0.355895	-4.41114	3L
O46085	Pex5	CG14815	GH08708p (Peroxin 5, isoform A)	-0.186626	-0.373011	-0.000240314	18.1416	-2.05794	0.0497263	0.355895	-4.41139	X
A0A0B4K6E6	BcDNA:RH54117	CG17734	Uncharacterized protein, isoform C	-0.47735	-0.954651	-4.99152e-05	16.7937	-2.05551	0.0499778	0.357071	-4.41572	3R
A1ZB72	GstE7	CG17531	Glutathione S transferase E7 (EC 2.5.1.18)	-0.67108	-1.34296	0.000797087	19.7557	-2.05285	0.050253	0.358413	-4.42044	2R
Q9VKD3	CG12264	CG12264	Probable cysteine desulfurase, mitochondrial (EC 2.8.1.7)	0.193656	-0.000499661	0.387812	20.38	2.05	0.0505502	0.358782	-4.4255	2L
Q9VKU5	Dmel\CG6144	CG6144	CG6144, isoform B (CG6144, isoform C) (EC 1.-.-.-) (LD37206p)	-0.220281	-0.441274	0.000711883	15.0999	-2.04867	0.0506896	0.358782	-4.42786	2L
O46079	EG:39E1.2	CG3587	CG3587 (EG:39E1.2 protein) (LD09945p)	0.22036	-0.000759619	0.44148	17.1858	2.04823	0.0507357	0.358782	-4.42864	X
Q9VHX2	Dmel\CG3223	CG3223	CG3223 (GH08043p)	0.406646	-0.0015755	0.814868	17.5557	2.04736	0.0508272	0.358782	-4.43019	3R
E1JGN7	HnRNP-K	CG13425	Heterogeneous nuclear ribonucleoprotein K, isoform E	-0.120769	-0.242019	0.000481077	20.1965	-2.04714	0.0508506	0.358782	-4.43058	2R
P11147	Hsc70-4	CG4264	Heat shock 70 kDa protein cognate 4 (Heat shock 70 kDa protein 88E)	-0.14713	-0.294912	0.000651638	25.0152	-2.04623	0.0509461	0.358782	-4.43219	3R
M9MRM3	Lip4	CG6113	Lipase	0.313774	-0.0014644	0.629012	17.2923	2.04574	0.0509971	0.358782	-4.43305	2L
P04359	RpL32	CG7939	60S ribosomal protein L32 (Ribosomal protein 49)	-0.166303	-0.333388	0.000781916	21.7438	-2.04567	0.0510046	0.358782	-4.43317	3R
A1Z7J7	Sec31	CG8266	Sec31 ortholog, isoform A	-0.158319	-0.317781	0.00114319	19.0158	-2.04056	0.0515462	0.361971	-4.44223	2R
P35421	ade2	CG9127	Phosphoribosylformylglycinamidine synthase (FGAM synthase) (FGAMS) (EC 6.3.5.3) (Formylglycinamide ribonucleotide amidotransferase) (FGAR amidotransferase) (FGAR-AT) (Formylglycinamide ribotide amidotransferase) (Protein adenosine-2)	-0.300859	-0.604475	0.00275568	22.0709	-2.03664	0.0519646	0.363191	-4.44916	2L
Q9VCI0	CG10214	CG10214	Probable oligoribonuclease (EC 3.1.-.-)	0.238321	-0.00238925	0.479031	14.8919	2.03489	0.0521519	0.363191	-4.45224	3R
Q03334	RpS13	CG13389	40S ribosomal protein S13	-0.133343	-0.268026	0.00134023	22.4458	-2.03484	0.0521575	0.363191	-4.45233	2L
Q8IRM2	Dmel\CG1889	CG1889	CG1889, isoform D	-0.267104	-0.537066	0.00285863	17.8645	-2.03353	0.0522986	0.363191	-4.45465	X
Q9V6B9	Nup54	CG8831	Probable nucleoporin Nup54	-0.146547	-0.294693	0.00159901	17.2734	-2.03311	0.0523439	0.363191	-4.45539	2R
Q9VVU2	RpL26	CG6846	GEO07453p1 (RE17611p) (Ribosomal protein L26, isoform A) (Ribosomal protein L26, isoform B) (Ribosomal protein L26, isoform C)	-0.126862	-0.255177	0.00145385	22.5198	-2.03201	0.052463	0.363191	-4.45733	3L
Q5BIL9	CG18278	CG18278	SD21168p	-0.365477	-0.735179	0.00422591	14.6883	-2.0318	0.0524852	0.363191	-4.4577	2R
Q9VQX6	Dmel\CG3702	CG3702	CG3702, isoform A (CG3702, isoform B) (LP05054p)	0.240827	-0.00278926	0.484444	16.8697	2.03176	0.0524894	0.363191	-4.45776	2L
Q9VT38	Dmel\CG18178	CG18178	GH03795p	0.240466	-0.00290382	0.483836	18.8704	2.03077	0.0525966	0.363191	-4.45951	3L
Q8SY19	Mgstl	CG1742	Microsomal glutathione S-transferase-like, isoform A (EC 2.5.1.18) (RE10696p)	0.413084	-0.0050053	0.831172	17.2726	2.03069	0.0526056	0.363191	-4.45966	X
C0MJA0	HmgD	CG17950	CG17950-PA (GEO04040p1) (High mobility group protein D, isoform C) (High mobility group protein D, isoform D)	-0.389727	-0.784383	0.00492923	18.8181	-2.02962	0.052721	0.363269	-4.46153	2R
A0A0B4K6X9	Mob4	CG3403	Mob4, isoform B	0.389274	-0.0050543	0.783603	16.712	2.02895	0.0527941	0.363269	-4.46272	2R
Q9VD09	pinta	CG13848	Retinol-binding protein pinta (Prolonged depolarization afterpotential is not apparent)	-0.258472	-0.520514	0.00356974	19.2304	-2.02729	0.0529742	0.363898	-4.46563	3R
Q95RS6	BcDNA:LD13269	CG40160	IP12536p (LD13269p)	-0.275976	-0.555915	0.00396282	17.38	-2.0262	0.0530937	0.364047	-4.46756	3L
P05031	Ddc	CG10697	Aromatic-L-amino-acid decarboxylase (AADC) (EC 4.1.1.28) (DOPA decarboxylase) (DDC)	0.290343	-0.00440514	0.585091	15.7478	2.02458	0.0532711	0.364047	-4.47042	2L
Q9W137	CG4707	CG4707	CG4707 (LD29879p)	0.212829	-0.00326639	0.428924	14.6269	2.02423	0.0533094	0.364047	-4.47103	2R
Q9V7Y2	Sply	CG8946	Sphingosine-1-phosphate lyase (S1PL) (SP-lyase) (SPL) (EC 4.1.2.27) (Sphingosine-1-phosphate aldolase)	-0.196897	-0.397061	0.00326628	22.7417	-2.02175	0.0535808	0.364047	-4.47538	2R
C6SUW3	RpS9	CG3395	LD13662p (Ribosomal protein S9, isoform E)	-0.169512	-0.341839	0.00281448	22.6108	-2.02172	0.053584	0.364047	-4.47543	3L
Q9VH64	Dmel\CG8507	CG8507	CG8507 (LD29322p)	0.328975	-0.0055232	0.663474	21.7186	2.02136	0.0536247	0.364047	-4.47608	3R
A8DYJ0	EndoB	CG9834	Endophilin B, isoform D	-0.320053	-0.645565	0.00545926	16.9478	-2.02082	0.0536834	0.364047	-4.47701	2R
M9PBQ0	Dhc64C	CG7507	Dynein heavy chain 64C, isoform D (EC 3.6.1.3) (EC 3.6.4.5)	-0.169134	-0.341169	0.0029024	22.1947	-2.02062	0.053706	0.364047	-4.47737	3L
P02843	Yp1	CG2985	Vitellogenin-1 (Vitellogenin I) (Yolk protein 1)	0.648132	-0.0123958	1.30866	23.7462	2.01672	0.0541372	0.366364	-4.48421	X
Q7K4L8	DmRH26	CG7878	CG7878 (LD33749p)	-0.41374	-0.835642	0.00816305	13.641	-2.01553	0.0542701	0.366447	-4.4863	3R
A1Z734	LRR	CG1399	Leucine-rich repeat, isoform B	0.535072	-0.0106982	1.08084	11.738	2.015	0.0543282	0.366447	-4.48722	2R
Q9W2H8	CG9485	CG9485	CG9485, isoform B (EC 2.4.1.25) (EC 3.2.1.33)	-0.22322	-0.451269	0.00482994	23.1238	-2.01176	0.0546905	0.368285	-4.4929	2R
Q9VKR7	Dmel\CG7300	CG7300	CG7300, isoform B (CG7300, isoform D)	-0.371273	-0.751082	0.00853581	18.1267	-2.0091	0.0549894	0.369691	-4.49755	2L
Q9VD01	Pebp1	CG18594	LP12095p (Phosphatidylethanolamine-binding protein 1)	-1.35934	-2.75542	0.0367361	16.1142	-2.00121	0.0558845	0.375094	-4.51133	3R
P48588	RpS25	CG6684	40S ribosomal protein S25	-0.171303	-0.347365	0.00475972	22.6415	-1.99973	0.0560539	0.375616	-4.51392	3R
A0A0B4KHY8	BcDNA:LD22087	CG10254	Uncharacterized protein, isoform C	-0.344885	-0.699664	0.00989389	14.8352	-1.99798	0.056255	0.375769	-4.51697	3R
Q8MMD2	Eps-15	CG16932	Epidermal growth factor receptor pathway substrate clone 15, isoform B	-0.182571	-0.370384	0.00524159	20.5382	-1.99793	0.05626	0.375769	-4.51705	2R
Q9W1F7	CG2970	CG2970	CG2970, isoform A (CG2970, isoform B) (IP15825p)	0.1171	-0.00345747	0.237658	20.6704	1.99635	0.0564422	0.376373	-4.5198	2R
Q9VWP4	CG7280	CG7280	Probable sulfite oxidase, mitochondrial (EC 1.8.3.1)	-0.265877	-0.540428	0.00867325	18.2055	-1.99036	0.0571355	0.380378	-4.53021	X
Q9W4K0	CHOp24	CG3564	CHOp24, isoform A (CHOp24, isoform B) (GH04989p)	-0.242622	-0.493443	0.00819966	18.743	-1.9881	0.0573995	0.381516	-4.53414	X
Q9VFN9	BcDNA:RE55111	CG9922	CG9922, isoform A (CG9922, isoform B) (GEO07882p1) (RE55111p)	-0.189971	-0.386673	0.00672994	17.2212	-1.98497	0.0577666	0.383026	-4.53957	3R
Q9VXH3	sl	CG4200	Phosphoinositide phospholipase C (EC 3.1.4.11)	-1.02638	-2.08932	0.0365736	12.9506	-1.98457	0.0578134	0.383026	-4.54026	X
Q9W299	CG11474	CG11474	LD03212p	0.257121	-0.00967097	0.523913	18.0151	1.98079	0.0582603	0.385364	-4.54681	2R
Q9VU82	stv	CG32130	Starvin, isoform C	-0.271882	-0.554264	0.0104993	16.4463	-1.97887	0.0584878	0.386245	-4.55013	3L
X2JDA5	Gs2	CG1743	Glutamine synthetase (EC 6.3.1.2)	-0.192708	-0.393193	0.00777785	21.2603	-1.97556	0.0588833	0.388232	-4.55586	X
Q9VBL3	Dmel\CG5886	CG5886	CG5886 (GH01188p)	-0.337973	-0.690032	0.0140867	15.2675	-1.97306	0.0591832	0.389583	-4.56018	3R
M9NCS7	Dmel\CG8086	CG8086	CG8086, isoform G	0.284783	-0.0120695	0.581635	19.8105	1.97173	0.0593428	0.390008	-4.56247	2L
Q95RR1	Atox1	CG32446	Antioxidant 1 copper chaperone, isoform A (GEO05311p1) (LD15555p)	0.222309	-0.00964483	0.454264	17.7363	1.96983	0.0595715	0.390316	-4.56574	3L
Q9VSU3	BcDNA:RH39779	CG13315	GEO09635p1 (RH39779p)	-0.414625	-0.847255	0.0180037	17.1169	-1.96976	0.05958	0.390316	-4.56586	3L
Q9VPM5	mbm	CG11604	Protein mushroom body miniature	0.402219	-0.0176597	0.822097	14.038	1.96885	0.0596905	0.390416	-4.56744	2L
P82804	Pym	CG30176	Partner of Y14 and mago (DmPYM) (Protein within the bgcn gene intron)	0.158835	-0.00705404	0.324725	18.6664	1.9679	0.0598059	0.390537	-4.56908	2R
Q9VWG0	Shawn	CG14209	GH21048p (GH21653p) (Shawn, isoform B) (Shawn, isoform C) (Shawn, isoform D) (Shawn, isoform E)	0.315644	-0.0141475	0.645437	13.1027	1.96712	0.0598995	0.390537	-4.57041	X
Q9VCV4	Irp-1A	CG4900	Iron regulatory protein 1A (EC 4.2.1.3) (LD36161p)	0.242995	-0.0114698	0.497459	18.2572	1.96265	0.0604447	0.392786	-4.5781	3R
Q8T4E1	PIG-K	CG4406	Putative GPI-anchor transamidase (GPI transamidase) (EC 3.-.-.-) (Phosphatidylinositol glycan anchor biosynthesis protein class K)	0.269466	-0.012785	0.551717	13.7732	1.9622	0.0605006	0.392786	-4.57889	X
Q7KSW3	sgll	CG31472	Sugarlethal, isoform B (EC 1.4.3.5)	0.142967	-0.00680259	0.292736	19.5093	1.96194	0.0605318	0.392786	-4.57933	3R
Q9W4W5	Phos2680	CG2680	CG2680 (EC 3.1.3.-) (EC 3.1.3.16) (EC 3.1.3.41) (RE47284p)	1.56374	-0.076354	3.20383	14.8458	1.95961	0.0608181	0.393577	-4.58333	X
Q7KVB1	ABCB7	CG7955	ATP binding cassette subfamily B member 7, isoform B (EC 3.6.1.3)	0.246387	-0.0121236	0.504898	18.4055	1.9589	0.0609049	0.393577	-4.58454	3L
O77410	eIF3e	CG9677	Eukaryotic translation initiation factor 3 subunit E (eIF3e) (Eukaryotic translation initiation factor 3 subunit 6)	-0.279009	-0.571791	0.0137732	20.3915	-1.95861	0.0609416	0.393577	-4.58505	3L
A1Z830	CG12128	CG12128	Uncharacterized protein, isoform A	0.490722	-0.0250888	1.00653	15.7559	1.95532	0.0613473	0.395574	-4.59068	2R
Q4V429	CG13018	CG13018	GEO10184p1 (IP03340p)	-0.437046	-0.897047	0.0229544	15.6263	-1.95273	0.0616695	0.396694	-4.59513	2R
Q9VV60	TyrRS	CG4561	Tyrosine--tRNA ligase (EC 6.1.1.1) (Tyrosyl-tRNA synthetase)	0.170619	-0.00905264	0.350292	21.4322	1.95174	0.0617933	0.396694	-4.59683	3L
Q9VBS7	Dmel\CG10550	CG10550	Uncharacterized protein, isoform B (Uncharacterized protein, isoform C) (Uncharacterized protein, isoform D)	0.34439	-0.0182989	0.707079	16.9374	1.9516	0.0618111	0.396694	-4.59707	3R
Q9VRK9	Klp64D	CG10642	Kinesin-like protein	-0.201134	-0.413146	0.0108787	14.7489	-1.94983	0.0620316	0.396906	-4.60009	3L
P12646	Zw	CG12529	Glucose-6-phosphate 1-dehydrogenase (G6PD) (EC 1.1.1.49) (Zwischenferment)	-0.21021	-0.431794	0.0113751	20.9555	-1.94978	0.0620377	0.396906	-4.60017	X
M9PD18	Vha68-1	CG12403	Vacuolar H[+] ATPase 68kD subunit 1, isoform B (EC 3.6.3.14)	-0.205219	-0.421708	0.0112694	19.3337	-1.9483	0.0622232	0.397119	-4.6027	2L
Q7K1M4	CG1902	CG1902	CG1902, isoform A (CG1902, isoform C) (SD04017p)	0.280377	-0.0154469	0.5762	18.7795	1.94797	0.0622648	0.397119	-4.60327	2R
Q9VW37	SREBP	CG8522	LP12374p (Sterol regulatory element binding protein, isoform A) (Sterol regulatory element binding protein, isoform B) (Sterol regulatory element binding protein, isoform C) (Sterol regulatory element binding protein, isoform D)	0.646248	-0.0368792	1.32938	16.4056	1.94434	0.062723	0.399421	-4.60948	3L
Q9VL89	und	CG4008	Methionine aminopeptidase 2 (MAP 2) (MetAP 2) (EC 3.4.11.18) (Peptidase M)	-0.148532	-0.305749	0.00868431	20.476	-1.94176	0.063049	0.400874	-4.61388	2L
D2NUK9	hoip	CG3949	Hoi-polloi, isoform B (RE51843p)	0.195445	-0.0116899	0.402581	18.0953	1.9393	0.0633624	0.402243	-4.61807	2L
M9PC73	Liprin-alpha	CG11199	Liprin-alpha, isoform C	-0.203904	-0.420335	0.0125266	15.8673	-1.93634	0.0637415	0.403156	-4.62312	2L
M9NEQ5	BcDNA:RE09173	CG5110	CG5110, isoform B (GEO07317p1)	0.235775	-0.0145284	0.486079	16.1051	1.936	0.0637849	0.403156	-4.6237	2L
P54352	eas	CG3525	Ethanolamine kinase (EK) (EC 2.7.1.82) (Protein easily shocked)	-0.17291	-0.356487	0.0106666	18.6746	-1.93587	0.063801	0.403156	-4.62391	X
O18645	AMPKalpha	CG3051	Non-specific serine/threonine protein kinase (EC 2.7.11.1)	0.244784	-0.0154184	0.504987	15.403	1.93351	0.0641052	0.404455	-4.62794	X
Q9VAD4	eIF2Balpha	CG7883	HL01112p (eIF2B-alpha) (eIF2B-alpha protein)	0.36853	-0.0234475	0.760509	16.4556	1.93235	0.0642545	0.404774	-4.62991	3R
Q9VJ98	Dmel\CG5783	CG5783	CG5783 (EC 2.3.1.-) (GH05617p)	0.380567	-0.024803	0.785937	14.8084	1.92954	0.0646183	0.406441	-4.63468	2L
O44081	Nop60B	CG3333	H/ACA ribonucleoprotein complex subunit 4 (EC 5.4.99.-) (Nucleolar protein AT band 60B) (Protein minifly)	0.187655	-0.0123259	0.387637	20.5607	1.92861	0.0647382	0.406572	-4.63625	2R
M9PIM0	RpL10	CG17521	Ribosomal protein L10, isoform E	-0.163684	-0.33831	0.0109411	20.5244	-1.92652	0.0650109	0.407378	-4.6398	3L
O97066	twr	CG2358	Signal peptidase complex catalytic subunit SEC11 (EC 3.4.21.89)	0.648313	-0.0434842	1.34011	15.5687	1.9261	0.0650652	0.407378	-4.64051	3R
P00334	Adh	CG3481	Alcohol dehydrogenase (EC 1.1.1.1)	0.188462	-0.013134	0.390059	22.88	1.92139	0.065683	0.410619	-4.64849	2L
Q9VEA1	eIF1A	CG8053	Eukaryotic initiation factor 1A, isoform A (Eukaryotic initiation factor 1A, isoform B) (Eukaryotic initiation factor 1A, isoform C) (GEO07876p1) (RE54849p)	-0.162053	-0.335555	0.0114483	20.4917	-1.91968	0.0659088	0.411404	-4.65139	3R
P80455	RpS12	CG11271	40S ribosomal protein S12	-0.252644	-0.523893	0.0186049	20.9796	-1.91432	0.0666191	0.415205	-4.66044	3L
X2JDR3	sdk	CG5227	Sidekick, isoform I	-0.243321	-0.504742	0.0180992	15.5392	-1.913	0.0667957	0.415674	-4.66267	X
Q7JYW9	Hex-C	CG8094	Phosphotransferase (EC 2.7.1.-)	0.293178	-0.022132	0.608488	21.9842	1.91103	0.0670589	0.41668	-4.66599	2R
A1Z6R4	Spn42Dc	CG9455	Serpin 42Dc, isoform A (Serpin 42Dc, isoform B)	0.42537	-0.032471	0.88321	13.8901	1.90953	0.0672605	0.41689	-4.66852	2R
Q9VZ69	Imp	CG1691	IGF-II mRNA-binding protein, isoform C (SD07045p)	-0.326488	-0.678014	0.0250383	15.7688	-1.9089	0.0673449	0.41689	-4.66958	X
Q961G1	Cog3	CG3248	Conserved oligomeric Golgi complex subunit 3 (COG complex subunit 3) (Component of oligomeric Golgi complex 3)	-0.284681	-0.591256	0.0218953	14.9522	-1.90851	0.0673978	0.41689	-4.67024	2L
P91664	Max	CG9648	Protein max (dMax) (Myc-associated factor X)	0.270707	-0.0210809	0.562494	17.7317	1.9068	0.0676273	0.417477	-4.67311	3L
A1ZBX6	CG16799	CG16799	Lysozyme (EC 3.2.1.17)	-0.263633	-0.547903	0.0206376	16.4923	-1.90608	0.0677248	0.417477	-4.67432	2R
Q8T3L6	beg	CG7842	Probable malonyl-CoA-acyl carrier protein transacylase, mitochondrial (MCT) (EC 2.3.1.39) (Bad egg) ([Acyl-carrier-protein] malonyltransferase)	0.252395	-0.0198352	0.524625	17.2661	1.90554	0.0677981	0.417477	-4.67524	3L
Q9V9W3	RpL6	CG11522	RE08669p (Ribosomal protein L6, isoform B)	-0.139186	-0.28939	0.0110182	21.837	-1.90453	0.0679353	0.417695	-4.67694	3R
Q95028	ImpL3	CG10160	L-lactate dehydrogenase (LDH) (EC 1.1.1.27)	0.237499	-0.019561	0.494558	18.2775	1.89889	0.0687023	0.41868	-4.6864	3L
Q9VJ19	RpL30	CG10652	RE25263p (Ribosomal protein L30, isoform B) (Ribosomal protein L30, isoform C) (Ribosomal protein L30, isoform E)	-0.158738	-0.330621	0.0131437	22.1897	-1.89813	0.0688077	0.41868	-4.68769	2L
A0A0B4LES3	CG3107	CG3107	CG3107, isoform D (EC 3.4.24.-)	0.188821	-0.0156687	0.393311	19.2019	1.89781	0.068851	0.41868	-4.68822	2R
Q9VGS2	Tctp	CG4800	Translationally-controlled tumor protein homolog (TCTP)	-0.191557	-0.399021	0.0159075	23.394	-1.8977	0.0688658	0.41868	-4.6884	3R
Q9W3H7	sdt	CG32717	RE21473p (Stardust, isoform D) (EC 2.7.4.8) (Stardust, isoform K)	0.233473	-0.0195833	0.48653	16.4431	1.89624	0.0690666	0.41868	-4.69085	X
Q9VKQ3	CG6724	CG6724	Ribosome biogenesis protein WDR12 homolog	0.204388	-0.0174106	0.426187	17.9197	1.89396	0.0693809	0.41868	-4.69467	2L
A0A0B4LG88	qkr58E-1	CG3613	Quaking related 58E-1, isoform D	-0.133755	-0.278931	0.0114202	18.6531	-1.89361	0.0694284	0.41868	-4.69525	2R
Q9VGE7	Ect3	CG3132	Beta-galactosidase (EC 3.2.1.23)	-0.524167	-1.09326	0.0449255	17.5635	-1.89304	0.0695073	0.41868	-4.6962	3R
Q9W0D3	Dmel\CG13917	CG13917	GH15728p	-0.398477	-0.831381	0.0344264	12.0043	-1.89185	0.0696728	0.41868	-4.69821	3L
Q9Y124	BcDNA.GH08385	CG5498	BcDNA.GH08385 (CG5498)	0.458647	-0.0396491	0.956944	17.3251	1.89175	0.0696856	0.41868	-4.69836	3L
Q9W0C7	CG13926	CG13926	Protein OPI10 homolog	0.25819	-0.0225076	0.538887	15.0255	1.89049	0.069861	0.41868	-4.70048	3L
Q9VTP0	CT18701	CG42255	Uncharacterized protein	0.231226	-0.0202718	0.482723	20.1572	1.88963	0.0699809	0.41868	-4.70192	3L
Q8SXX1	PIP4K	CG17471	Phosphatidylinositol 5-phosphate 4-kinase, isoform A (EC 2.7.1.149) (EC 2.7.1.68) (Phosphatidylinositol 5-phosphate 4-kinase, isoform B) (RH07911p)	0.166548	-0.0146333	0.34773	19.1925	1.8893	0.0700271	0.41868	-4.70247	4
Q9W3Q1	Pdp	CG12151	GM14286p (Pyruvate dehydrogenase phosphatase, isoform A) (EC 3.1.3.16) (EC 3.1.3.43) (Pyruvate dehydrogenase phosphatase, isoform B)	0.139047	-0.0122235	0.290318	19.0138	1.88921	0.0700385	0.41868	-4.70261	X
Q7JUS1	CG30491;CG30495	CG30491	AT09608p	0.166237	-0.0146201	0.347095	18.0176	1.88915	0.0700477	0.41868	-4.70272	2R
B7Z0T2	Dmel\CG43427	CG43427	Uncharacterized protein, isoform H	0.124178	-0.0109527	0.259308	16.3819	1.88871	0.0701092	0.41868	-4.70346	3R
A1ZBK7	cer	CG10460	Crammer (EC 3.4.-.-) (GEO13161p1) (LP06209p)	0.233828	-0.0206944	0.48835	21.5037	1.88818	0.0701819	0.41868	-4.70433	2R
Q9VHB5	Vps45	CG8228	SD10846p (Vacuolar protein sorting 45)	0.314173	-0.0278201	0.656166	13.7683	1.8881	0.0701935	0.41868	-4.70447	3R
Q9Y112	BcDNA:GH10614	CG10863	BcDNA.GH10614	0.255943	-0.0226905	0.534578	22.4726	1.88792	0.0702187	0.41868	-4.70477	3L
A0A0B7P9G0	uex	CG42595	Unextended, isoform E (Unextended, isoform F) (Unextended, isoform G) (Unextended, isoform H)	0.233383	-0.0207163	0.487483	16.5807	1.88773	0.0702454	0.41868	-4.70509	2R
D0IQC0	CG43107	CG43107	MIP12466p	0.407973	-0.0364169	0.852362	13.8185	1.88686	0.070366	0.41868	-4.70653	2R
Q9VN95	CG12173	CG12173	Enolase-phosphatase E1 (EC 3.1.3.77) (2,3-diketo-5-methylthio-1-phosphopentane phosphatase)	0.240851	-0.0216891	0.503392	16.8709	1.8855	0.070557	0.41868	-4.70881	3R
Q9VIQ4	Hf	CG10658	GH03980p (Helical factor) (Olfactory-specific protein Os9)	0.349605	-0.0316785	0.730888	16.6588	1.88453	0.0706928	0.41868	-4.71043	2L
Q9VHY6	EMC1	CG2943	ER membrane protein complex 1, isoform A (ER membrane protein complex 1, isoform B) (LD19064p)	0.223892	-0.0203306	0.468115	18.0169	1.8842	0.0707395	0.41868	-4.71098	3R
Q9VKD9	Dmel\CG16965	CG16965	MIP16835p1	0.475733	-0.0433215	0.994788	17.3598	1.88375	0.070802	0.41868	-4.71172	2L
A8DYI4	Sik3	CG42856	Non-specific serine/threonine protein kinase (EC 2.7.11.1)	-0.26199	-0.547899	0.0239187	13.5784	-1.88335	0.0708587	0.41868	-4.7124	2R
Q9VJZ6	Grx3	CG6523	CG6523 (LD40224p)	0.220744	-0.0202522	0.46174	20.8141	1.88258	0.0709676	0.41868	-4.71369	2L
Q8MKN0	Coq9	CG30493	Ubiquinone biosynthesis protein COQ9, mitochondrial	0.252658	-0.0232657	0.528581	16.6293	1.88199	0.0710499	0.41868	-4.71466	2R
Q0KI39	Dm_3R:88623	CG17271	FI16806p1	0.263438	-0.0242652	0.551141	14.7602	1.88195	0.0710561	0.41868	-4.71474	3R
Q94915	Reg-2	CG3200	Rhythmically expressed gene 2 protein (dREG-2)	-0.254159	-0.532117	0.0237997	20.4479	-1.87931	0.0714283	0.420269	-4.71912	3L
P29327	RpS6	CG10944	40S ribosomal protein S6	-0.188411	-0.394705	0.0178833	22.4652	-1.87712	0.0717388	0.421198	-4.72277	X
M9PCF0	Ndae1	CG42253	Anion exchange protein	0.2346	-0.0223182	0.491518	14.9047	1.87675	0.0717915	0.421198	-4.72338	2L
Q7K0E6	AspRS	CG3821	Aspartyl-tRNA synthetase, isoform A (Aspartyl-tRNA synthetase, isoform B) (Aspartyl-tRNA synthetase, isoform C) (EC 6.1.1.12) (GM14334p)	-0.191296	-0.40095	0.0183584	20.6241	-1.87532	0.0719953	0.421789	-4.72576	2R
Q8MSV2	shep	CG32423	Protein alan shepard	-0.217586	-0.456184	0.021012	18.116	-1.87429	0.0721416	0.421955	-4.72747	3L
Q9Y0Y5	epsilonCOP	CG9543	Coatomer subunit epsilon	0.224147	-0.0217261	0.470021	17.5796	1.87368	0.0722293	0.421955	-4.72849	2L
Q9VND3	Pi4KIIalpha	CG2929	LD24833p (Pi4KIIalpha, isoform A) (Pi4KIIalpha, isoform C) (EC 2.7.1.67)	-0.303605	-0.636946	0.0297359	17.2276	-1.87195	0.0724773	0.422006	-4.73136	3R
Q9VGY8	Dmel\CG14688	CG14688	Uncharacterized protein (EC 1.14.11.18)	0.257788	-0.0252669	0.540843	19.3588	1.87183	0.0724948	0.422006	-4.73157	3R
Q95T98	CG9798	CG31523	Elongation of very long chain fatty acids protein (EC 2.3.1.199) (Very-long-chain 3-oxoacyl-CoA synthase)	0.468224	-0.04674	0.983187	19.1677	1.86875	0.0729376	0.422006	-4.73667	3R
Q23979	Myo61F	CG9155	Myosin-IB (MIB) (Brush border myosin IB) (BBMIB)	0.459439	-0.0461152	0.964993	18.6322	1.86781	0.0730721	0.422006	-4.73822	3L
Q9V597	RpL31	CG1821	60S ribosomal protein L31	-0.157335	-0.33051	0.0158402	20.2788	-1.8673	0.073147	0.422006	-4.73908	2R
Q9VWZ2	Dmel\CG7536	CG7536	CG7536, isoform A (CG7536, isoform B) (CG7536, isoform C) (CG7536, isoform D) (LD30826p)	0.324878	-0.0327293	0.682486	14.6159	1.86719	0.0731629	0.422006	-4.73926	X
Q7JZ25	ClC-b	CG8594	Chloride channel protein	0.176007	-0.0178091	0.369823	15.9384	1.86644	0.073271	0.422006	-4.7405	2R
B7Z0E2	Unr	CG7015	FI18812p1 (Upstream of N-ras, isoform B) (Upstream of N-ras, isoform D) (Upstream of N-ras, isoform E)	-0.136108	-0.286002	0.0137851	18.9089	-1.86628	0.0732946	0.422006	-4.74077	3L
Q9VSL4	GstO2	CG6673 CG6673-PB CG6673-RB	Glutathione S transferase O2, isoform B (EC 1.5.4.1) (EC 1.8.5.1) (EC 2.5.1.18) (EC 2.8.-.-) (Glutathione S-transferase omega class)	0.102548	-0.0104136	0.21551	20.8731	1.86582	0.0733605	0.422006	-4.74152	3L
Q9VW19	SP34	CG9372	CG9372 (EC 3.4.21.-) (RE17417p)	-0.252592	-0.530879	0.0256937	17.1234	-1.86553	0.0734025	0.422006	-4.742	3L
Q9XYZ9	GstE12	CG16936	Glutathione S transferase E12, isoform A (Glutathione S transferase E12, isoform B) (Glutathione S transferase E12, isoform C) (EC 2.5.1.18) (Glutathione S transferase E12, isoform D)	0.181828	-0.0185407	0.382197	21.0001	1.86511	0.0734634	0.422006	-4.7427	2R
M9PCI2	NHP2	CG5258	GEO11453p1 (NHP2, isoform B)	0.162841	-0.0166109	0.342293	19.2004	1.86505	0.0734729	0.422006	-4.74281	3L
Q08473	sqd	CG16901	RNA-binding protein squid (Heterogeneous nuclear ribonucleoprotein 40) (HNRNP 40)	-0.123568	-0.259827	0.0126925	21.6538	-1.86384	0.0736473	0.422046	-4.74479	3R
O17445	RpL15	CG17420	60S ribosomal protein L15	-0.170781	-0.359131	0.0175687	19.2611	-1.86358	0.0736856	0.422046	-4.74523	3L
Q7JUZ6	mrj	CG8448	DnaJ-related co-chaperone MRJ (LD10702p) (Mrj, isoform A) (Mrj, isoform B) (Mrj, isoform C) (Mrj, isoform D)	-0.171034	-0.360108	0.0180404	18.4603	-1.85919	0.0743268	0.424089	-4.75249	2R
Q9VWV6	Tsf1	CG6186	Transferrin	0.541584	-0.0571345	1.1403	23.7434	1.85916	0.074331	0.424089	-4.75253	X
A1Z759	CG12822	CG12822	Uncharacterized protein, isoform A	-0.181455	-0.382068	0.0191585	15.3407	-1.85901	0.0743526	0.424089	-4.75278	2R
Q86BQ4	Dmel\CG2862	CG2862	CG2862, isoform B	-0.255666	-0.538675	0.0273426	20.2245	-1.85672	0.0746889	0.42483	-4.75656	2L
A2VEI2	CG4495	CG4495	Calcium uptake protein 1 homolog, mitochondrial	0.383882	-0.041284	0.809049	12.2617	1.85572	0.0748362	0.42483	-4.75821	2L
Q9VFT4	rin	CG9412	AT27578p (LD31194p) (Rasputin, isoform B) (Rasputin, isoform E) (Rasputin, isoform F) (Rasputin, isoform G)	-0.165982	-0.349829	0.0178655	21.0528	-1.85557	0.074859	0.42483	-4.75846	3R
Q8MKW7	RNaseZ	CG3298	Ribonuclease Z, mitochondrial (RNase Z) (EC 3.1.26.11) (Juvenile hormone-inducible protein 1) (dRNAse Z) (tRNA 3 endonuclease) (DmeZ) (tRNase Z)	0.167039	-0.018005	0.352083	17.3138	1.85531	0.0748969	0.42483	-4.75889	2R
Q9W3K9	Ldsdh1	CG2254	CG2254 (FI02989p)	-0.268168	-0.565999	0.0296643	21.0973	-1.85058	0.0755969	0.428208	-4.76667	X
O46067	CT9894	CG2918	CG2918, isoform A (CG2918, isoform B) (EG:25E8.1 protein) (GH11566p)	-0.193769	-0.409076	0.0215372	21.8125	-1.8497	0.0757282	0.42836	-4.76812	X
Q9VN25	eIF3a	CG9805	Eukaryotic translation initiation factor 3 subunit A (eIF3a) (Eukaryotic translation initiation factor 3 subunit 10)	-0.139318	-0.294224	0.015588	21.8213	-1.84847	0.0759115	0.428806	-4.77014	3R
Q6XPX3	sPLA2	CG11124	FI07253p (Phospholipase A2) (Secretory phospholipase A2, isoform A) (Secretory phospholipase A2, isoform C) (EC 3.1.1.4)	-0.420511	-0.888517	0.0474957	14.6403	-1.84671	0.0761746	0.4297	-4.77304	2R
Q9VHE4	Dmel\CG8132	CG8132	CG8132 (EC 3.5.-.-) (LD31229p)	0.183066	-0.0209588	0.387091	21.2319	1.84416	0.0765573	0.430746	-4.77723	3R
Q9VKJ9	l(2)gd1	CG4713	Coiled-coil and C2 domain-containing protein 1-like (Lethal giant disks protein)	-0.164542	-0.347932	0.0188465	17.7957	-1.84407	0.0765701	0.430746	-4.77737	2L
Q7K3Z3	p47	CG11139	GH01724p (p47)	0.119633	-0.013755	0.25302	21.4794	1.84335	0.0766791	0.430769	-4.77855	2R
Q9VJX8	Hacd2	CG9267	Very-long-chain (3R)-3-hydroxyacyl-CoA dehydratase (EC 4.2.1.134)	0.321641	-0.0371182	0.6804	14.9474	1.84265	0.0767851	0.430774	-4.77971	2L
Q4V625	CG6435	CG6435	CG6435 (EC 3.2.1.17) (GEO10735p1) (IP06044p)	0.246726	-0.0286749	0.522127	17.2316	1.84129	0.076989	0.431328	-4.78193	2R
Q9VIG0	Dmel\CG9257	CG9257	CG9257	0.326317	-0.0383405	0.690975	14.8985	1.8392	0.0773064	0.43161	-4.78536	2L
Q95RF6	Tom20	CG7654	LD34461p (Translocase of outer membrane 20, isoform A) (Translocase of outer membrane 20, isoform B)	0.193295	-0.0227664	0.409356	17.0768	1.83873	0.0773778	0.43161	-4.78613	3L
Q6NL44	CG31188-ORFA	CG31188 CG33722	GH28815p	-0.138657	-0.293655	0.0163409	19.648	-1.83861	0.0773955	0.43161	-4.78632	3R
Q95WY3	Nop56	CG13849	FI04781p (Nop56) (Nucleolar KKE/D repeat protein)	0.245661	-0.0290709	0.520393	19.1068	1.83781	0.0775168	0.43161	-4.78763	3R
A4UZR3	Treh	CG9364	Trehalase (EC 3.2.1.28) (Alpha-trehalose glucohydrolase)	0.207354	-0.0247043	0.439412	19.2865	1.83649	0.0777174	0.43161	-4.78979	2R
Q9VKD8	SART1	CG6686	CG6686, isoform B (RE11167p)	0.179967	-0.0214784	0.381412	17.5574	1.83615	0.0777689	0.43161	-4.79034	2L
P19889	RpLP0	CG7490	60S acidic ribosomal protein P0 (Apurinic-apyrimidinic endonuclease) (DNA-(apurinic or apyrimidinic site) lyase) (EC 4.2.99.18)	-0.136604	-0.289536	0.0163285	22.4785	-1.83585	0.0778151	0.43161	-4.79084	3L
P13060	EF2	CG2238	Elongation factor 2 (EF-2)	-0.191066	-0.405089	0.0229577	23.8185	-1.83483	0.0779713	0.43161	-4.79251	2L
M9PG37	CLIP-190	CG5020	Cytoplasmic linker protein 190, isoform R	0.186652	-0.0224387	0.395742	18.1429	1.83473	0.0779866	0.43161	-4.79268	2L
Q9VYH3	CG2200	CG2200	Probable alpha-aspartyl dipeptidase (EC 3.4.13.21) (Asp-specific dipeptidase) (Dipeptidase E)	0.201506	-0.0243756	0.427388	18.2693	1.8335	0.0781742	0.431836	-4.79468	X
Q9VL72	Etl1	CG5899	SWI/SNF-related matrix-associated actin-dependent regulator of chromatin subfamily A containing DEAD/H box 1 homolog (EC 3.6.4.12) (Enhancer trap locus homolog 1) (Etl-1)	-0.28399	-0.602496	0.034517	13.8743	-1.83256	0.0783184	0.431836	-4.79622	2L
Q7K1U0	Arc1	CG12505	Activity-regulated cytoskeleton associated protein 1 (dArc1)	-0.479924	-1.01823	0.058379	16.819	-1.8324	0.0783433	0.431836	-4.79648	2R
Q7PLI0	p120ctn	CG17484	Adherens junction protein p120	-0.178414	-0.378762	0.0219337	15.5522	-1.83028	0.0786679	0.432854	-4.79993	2R
Q9VUL1	CTPsyn	CG45070	CTP synthase (EC 6.3.4.2) (CTP synthetase) (UTP--ammonia ligase)	-0.201292	-0.427387	0.0248035	16.7537	-1.82982	0.0787391	0.432854	-4.80069	3L
Q9W1F8	Orcokinin	CG13565	GEO08248p1 (Orcokinin, isoform A) (RH09340p)	-0.323012	-0.686506	0.0404822	16.7887	-1.8264	0.079268	0.435178	-4.80627	2R
M9PHU0	Dmel\CG43658	CG43658	Uncharacterized protein, isoform C	-0.676489	-1.43812	0.0851371	15.2424	-1.82555	0.0793998	0.435319	-4.80765	X
E2QD73	dnc	CG32498	Phosphodiesterase (EC 3.1.4.-)	0.180981	-0.0228986	0.384861	17.721	1.82445	0.0795692	0.435574	-4.80943	X
Q9V3W7	SF2	CG6987	LD40489p (SR family splicing factor SF2) (Splicing factor 2, isoform A) (Splicing factor 2, isoform B)	-0.124055	-0.263873	0.0157621	19.7711	-1.82359	0.0797032	0.435574	-4.81083	3R
Q9VG86	CT28427	CG10097	Fatty acyl-CoA reductase (EC 1.2.1.84)	0.342725	-0.0438014	0.729251	20.2305	1.82239	0.0798912	0.435574	-4.8128	3R
Q9V6U9	CG16935	CG16935	Enoyl-[acyl-carrier-protein] reductase, mitochondrial (EC 1.3.1.104) (2-enoyl thioester reductase)	0.180866	-0.0231454	0.384877	21.575	1.82212	0.0799332	0.435574	-4.81323	2R
Q9VV76	Syx8	CG4109	Syntaxin 8	0.18852	-0.0241579	0.401197	18.1145	1.82183	0.0799774	0.435574	-4.81369	3L
Q9VGN9	RpL24-like	CG6764	Probable ribosome biogenesis protein RLP24	0.169715	-0.0218298	0.36126	17.5172	1.82106	0.0800986	0.435656	-4.81496	3R
Q961Q8	Dmel\CG10562	CG10562	GH10454p	0.347258	-0.0450241	0.73954	19.1615	1.8194	0.0803584	0.435914	-4.81765	3R
A0A0B4K7K9	brp	CG42344	Bruchpilot, isoform J	-0.709608	-1.51136	0.0921492	16.5022	-1.81907	0.0804098	0.435914	-4.81819	2R
Q8IN02	Dph5	CG31289	BcDNA.LD12153 (Diphthamide methyltransferase) (EC 2.1.1.98)	0.220016	-0.0286192	0.468651	17.9516	1.81872	0.0804649	0.435914	-4.81876	3R
O62531	AP-1mu	CG9388	Adaptor protein complex 1, mu subunit (Clathrin-associated adaptor complex AP-1 medium chain) (Clathrin-associated protein) (LD31377p)	-0.219704	-0.468509	0.0290997	15.1028	-1.81491	0.0810644	0.437117	-4.82493	3R
Q9VH14	Timp	CG6281	Tissue inhibitor of metalloproteinase	-0.35648	-0.760206	0.0472457	16.1439	-1.81477	0.0810858	0.437117	-4.82515	3R
P13607	Atpalpha	CG5670	Sodium/potassium-transporting ATPase subunit alpha (Na(+)/K(+) ATPase alpha subunit) (EC 3.6.3.9) (Sodium pump subunit alpha)	-0.231731	-0.494186	0.0307238	21.9033	-1.81469	0.0810984	0.437117	-4.82528	3R
Q9VRI0	Hlc	CG1666	Helicase, isoform B (RE72861p)	0.163429	-0.0216778	0.348536	17.2987	1.8146	0.0811134	0.437117	-4.82544	X
Q8T4G5	Dmel\CG6512	CG6512	CG6512, isoform A (EC 3.4.24.-) (SD01613p)	0.189345	-0.025537	0.404228	21.3362	1.81104	0.0816777	0.43958	-4.83121	3L
Q8MRM0	GstT4	CG1681	GH16740p (Glutathione S transferase T4)	-0.234306	-0.500352	0.0317403	20.37	-1.81009	0.0818286	0.439815	-4.83274	X
Q8T060	AIMP2	CG12304	AaRS-interacting multifunctional protein 2, isoform B (LD25772p)	-0.155454	-0.332032	0.0211247	19.3487	-1.80941	0.0819367	0.43982	-4.83384	3L
A0A0B4KF25	Rcd1	CG8233	Reduction in Cnn dots 1, isoform E	-0.137179	-0.293306	0.0189479	17.3411	-1.80586	0.0825045	0.441646	-4.83958	2R
Q0E8H9	Hexo1	CG1318	Beta-hexosaminidase (EC 3.2.1.52)	0.146137	-0.020189	0.312463	16.6765	1.80582	0.0825111	0.441646	-4.83965	3L
Q9VDY1	Ino80	CG31212	Chromatin-remodeling ATPase INO80 (dINO80) (EC 3.6.4.-)	0.204377	-0.0283503	0.437105	13.3731	1.80492	0.0826547	0.441646	-4.84109	3R
A4V4A1	Klp10A	CG1453	Kinesin-like protein	-0.243512	-0.521221	0.034197	18.6105	-1.8022	0.083092	0.441646	-4.84547	X
Q9VSL2	GstO3	CG6776	Glutathione S transferase O3 (EC 1.5.4.1) (EC 1.8.5.1) (EC 2.5.1.18) (EC 2.8.-.-) (Glutathione S-transferase omega class) (RE55344p)	0.241694	-0.0341913	0.51758	20.6581	1.80057	0.0833552	0.441646	-4.8481	3L
Q9VF24	cv-d	CG31150	Crossveinless d (GH05619p)	-0.282719	-0.605491	0.0400544	18.5169	-1.80024	0.083409	0.441646	-4.84864	3R
Q24090	Snr1	CG1064	GH08712p (SNR1) (Snf5-related 1)	-0.177808	-0.380905	0.0252887	16.2391	-1.79938	0.0835491	0.441646	-4.85003	3R
Q9VPR2	Dmel\CG11835	CG11835	Transcription factor BTF3	0.254807	-0.0363484	0.545961	16.3706	1.79871	0.0836579	0.441646	-4.85111	2L
Q5U0X8	CG12325	CG12325	LD10780p	0.225081	-0.0321182	0.482279	14.8235	1.79863	0.0836695	0.441646	-4.85123	2R
P25153	Ubc6	CG2013	Ubiquitin-conjugating enzyme E2-17 kDa (EC 2.3.2.23) (E2 ubiquitin-conjugating enzyme 6) (Ubiquitin carrier protein) (Ubiquitin-protein ligase)	-0.280276	-0.600578	0.0400258	15.9033	-1.79846	0.0836981	0.441646	-4.85151	3R
Q9VXK6	eIF5	CG9177	Eukaryotic translation initiation factor 5 (eIF-5)	-0.104851	-0.224696	0.0149949	20.242	-1.79814	0.0837502	0.441646	-4.85203	X
Q9VAS7	Inx3	CG1448	Innexin inx3 (Innexin-3)	0.447467	-0.0640434	0.958976	15.4399	1.79796	0.0837789	0.441646	-4.85231	3R
Q9VUU7	BcDNA:RE63284	CG18081	GEO09665p1 (RE63284p)	-0.251684	-0.5394	0.0360323	18.6789	-1.7979	0.0837892	0.441646	-4.85241	3L
Q9VBX3	vig2	CG11844	Vig2, isoform B	-0.204234	-0.43773	0.0292624	20.2509	-1.79772	0.0838183	0.441646	-4.8527	3R
Q9VM10	santa-maria	CG12789	Scavenger receptor acting in neural tissue and majority of rhodopsin is absent, isoform A (Scavenger receptor acting in neural tissue and majority of rhodopsin is absent, isoform C)	0.250786	-0.0360049	0.537576	15.9642	1.79726	0.0838923	0.441646	-4.85343	2L
Q9VFZ4	Dmel\CG7966	CG7966	CG7966	0.252666	-0.0364706	0.541803	19.7106	1.79605	0.0840903	0.441925	-4.85539	3R
Q9VZU0	Dmel\CG32278	CG32278	GH26392p	0.249906	-0.0361411	0.535954	19.2871	1.79561	0.0841609	0.441925	-4.85609	3L
Q9I7I7	Sirt2	CG5085	NAD-dependent protein deacetylase Sirt2 (EC 3.5.1.-) (Regulatory protein SIR2 homolog) (SIR2-related protein)	0.202946	-0.0294384	0.435331	18.0345	1.79493	0.0842725	0.441945	-4.85719	3R
Q9VVJ7	Sep15	CG7484	CG7484-PA (SD16138p)	-0.208432	-0.447227	0.030363	16.9973	-1.79396	0.0844307	0.44221	-4.85874	3L
Q9VJG4	BcDNA:GH16758	CG6115	CG6115, isoform A (CG6115, isoform B) (GEO09352p1) (GH16758p)	0.24609	-0.0361887	0.528368	18.8416	1.7918	0.0847847	0.443498	-4.86221	2L
Q9VHD3	GstZ1	CG9362	Probable maleylacetoacetate isomerase 1 (MAAI 1) (EC 5.2.1.2) (Glutathione S-transferase zeta 1) (EC 2.5.1.18)	0.245437	-0.0362258	0.527099	19.7296	1.79095	0.0849238	0.443659	-4.86357	3R
Q9VVK8	DmRH17	CG5589	CG5589 (EC 3.6.1.3)	0.336325	-0.0501183	0.722768	16.1821	1.78874	0.0852882	0.444996	-4.86712	3L
Q9VK59	Dmel\CG5787	CG5787	CG5787, isoform A (CG5787, isoform B) (LD23647p)	-0.142159	-0.305825	0.0215074	19.6728	-1.78521	0.0858724	0.447278	-4.87278	2L
A0A0B4LFM0	Cbp53E	CG6702	Calbindin 53E, isoform B	-0.572679	-1.23216	0.0867999	17.211	-1.78478	0.0859437	0.447278	-4.87347	2R
Q9VM49	Caper	CG11266	Caper, isoform A (Caper, isoform B) (LD35730p)	-0.133988	-0.288407	0.0204318	16.8759	-1.78335	0.086181	0.447945	-4.87575	2L
Q9U4F3	Surf1	CG9943	SURF1-like protein	0.201707	-0.0309063	0.434321	16.2939	1.78222	0.0863699	0.448358	-4.87756	3L
P55841	RpL14	CG6253	60S ribosomal protein L14	-0.185909	-0.400952	0.0291336	21.5357	-1.77684	0.0872692	0.451895	-4.88614	3L
A0A023GPK8	fred	CG31774	Friend of echinoid, isoform H	0.238998	-0.0375512	0.515547	16.55	1.77621	0.0873753	0.451895	-4.88714	2L
Q9VGT8	Ugt86Dd	CG6633	UDP-glucuronosyltransferase (EC 2.4.1.17)	-0.59041	-1.27362	0.0928032	14.0929	-1.77611	0.0873921	0.451895	-4.8873	3R
Q960U8	mdy	CG31991	O-acyltransferase	-0.285205	-0.615408	0.0449974	17.9688	-1.77521	0.087544	0.451895	-4.88874	2L
P05990	r	CG18572	CAD protein (Protein rudimentary) [Includes: Glutamine-dependent carbamoyl-phosphate synthase (EC 6.3.5.5); Aspartate carbamoyltransferase (EC 2.1.3.2); Dihydroorotase (EC 3.5.2.3)]	0.235713	-0.0372419	0.508667	20.1618	1.77487	0.0876022	0.451895	-4.88929	X
Q9VZI8	Faa	CG14993	Fumarylacetoacetase (EC 3.7.1.2) (GH16063p)	-0.224098	-0.483726	0.035531	18.8268	-1.77402	0.0877456	0.452066	-4.89064	3L
Q24400	Mlp84B	CG1019	Muscle LIM protein Mlp84B	-0.200001	-0.431828	0.0318262	20.8808	-1.77313	0.0878954	0.45227	-4.89205	3R
Q9W3Y0	CG3224	CG3224	Zinc finger protein 593 homolog	0.300757	-0.0482539	0.649767	16.6377	1.77113	0.0882351	0.453359	-4.89524	X
Q24307	Diap2	CG8293	Death-associated inhibitor of apoptosis 2 (Apoptosis 2 inhibitor) (IAP homolog A) (IAP-like protein) (ILP) (dILP) (Inhibitor of apoptosis 2)	-0.153982	-0.332724	0.0247604	15.9981	-1.77058	0.0883282	0.453359	-4.89611	2R
Q8SX68	CG10915	CG10915	Uncharacterized protein CG10915	-0.123723	-0.267453	0.0200073	18.2091	-1.76919	0.0885641	0.453822	-4.89832	2R
M9PEL7	ImpL2	CG15009	Ecdysone-inducible gene L2, isoform D	-0.305426	-0.660332	0.0494797	18.8215	-1.76875	0.0886397	0.453822	-4.89902	3L
Q9VDT1	Arc42	CG4703	Arc42 (SD24551p)	0.15175	-0.0247048	0.328204	22.0627	1.76754	0.0888467	0.454162	-4.90095	3R
Q9VGK3	BcDNA:GM09283	CG14715	Peptidylprolyl isomerase (EC 5.2.1.8)	-0.721753	-1.56123	0.117726	17.6115	-1.76706	0.0889275	0.454162	-4.9017	3R
Q9VBY2	Dmel\CG11920	CG11920	FI08810p	0.249672	-0.0414133	0.540757	14.7957	1.76288	0.089645	0.457257	-4.90834	3R
Q9VZJ2	Dmel\CG1136	CG1136	CG1136 (GH27759p)	0.261206	-0.043594	0.566006	18.3031	1.76133	0.0899116	0.457925	-4.91079	3L
E1JGR3	Tim10-RA	CG42497	GEO02620p1 (MIP25832p)	-0.165165	-0.357998	0.0276681	16.1629	-1.7604	0.0900738	0.457925	-4.91228	2R
Q9V3Z2	Sp7	CG3066	Serine protease 7 (EC 3.4.21.-) (Melanization protease 2)	-0.276528	-0.599418	0.0463628	16.447	-1.76018	0.090111	0.457925	-4.91262	3R
M9PCJ5	Plp	CG33957	Pericentrin-like protein, isoform G	-0.223362	-0.484701	0.0379768	18.0555	-1.75663	0.0907272	0.460486	-4.91824	3L
Q9VGZ0	Cyp12e1	CG14680	Probable cytochrome P450 12e1, mitochondrial (EC 1.14.-.-) (CYPXIIE1)	0.416566	-0.0711493	0.904281	17.8942	1.75546	0.0909299	0.460791	-4.92008	3R
A4V402	MAPk-Ak2	CG3086	LD26767p (MAP kinase activated protein-kinase-2, isoform D) (EC 2.7.11.-) (MAP kinase activated protein-kinase-2, isoform E) (MAP kinase activated protein-kinase-2, isoform F)	0.162783	-0.0278963	0.353462	19.6793	1.7546	0.0910792	0.460791	-4.92143	X
Q7K2B0	CG7137	CG7137	Ribosomal RNA-processing protein 8 (EC 2.1.1.-)	0.245541	-0.0421212	0.533203	16.5799	1.75434	0.0911245	0.460791	-4.92184	2R
Q9VHP3	SLIRP2	CG8021	GEO11133p1 (IP20249p) (IP20549p) (SRA stem-loop interacting RNA binding protein 2)	0.736125	-0.127696	1.59995	16.0609	1.75146	0.0916284	0.46251	-4.92639	3R
Q9VYW4	Dmel\CG1703	CG1703	CG1703, isoform A (EC 3.6.1.3) (CG1703, isoform B) (LD04461p)	-0.119057	-0.258795	0.020681	20.7981	-1.75111	0.0916901	0.46251	-4.92694	X
Q9W373	SmydA-9	CG12119	SET and MYND domain containing, arthropod-specific, member 9, isoform A (SET and MYND domain containing, arthropod-specific, member 9, isoform B)	0.195769	-0.0341138	0.425652	20.7043	1.75029	0.0918335	0.462665	-4.92823	X
Q8IP94	ThrRS	CG5353	Threonyl-tRNA synthetase, isoform B (EC 6.1.1.3) (Threonyl-tRNA synthetase, isoform C)	0.167695	-0.0294393	0.364829	19.7461	1.74836	0.0921736	0.463359	-4.93128	2L
Q9VVP9	Dmel\CG4306	CG4306	CG4306 (EC 2.3.2.4) (RE30433p) (RE32301p)	-0.346022	-0.75282	0.0607763	18.5202	-1.74823	0.0921972	0.463359	-4.93149	3L
Q9W402	ND-B16.6	CG3446	NADH dehydrogenase (Ubiquinone) B16.6 subunit, isoform A (EC 1.6.99.3) (NADH dehydrogenase (Ubiquinone) B16.6 subunit, isoform B) (NADH dehydrogenase (Ubiquinone) B16.6 subunit, isoform C) (RE14725p)	0.163075	-0.0288357	0.354987	18.6876	1.74647	0.0925068	0.464346	-4.93425	X
P02299	His3; His3:CG31613; His3:CG33803; His3:CG33806; His3:CG33809; His3:CG33812; His3:CG33815; His3:CG33818; His3:CG33821; His3:CG33824; His3:CG33827; His3:CG33830; His3:CG33833; His3:CG33836; His3:CG33839; His3:CG33842; His3:CG33845; His3:CG33848; His3:CG33851; His3:CG33854; His3:CG33857; His3:CG33860; His3:CG33863; His3:CG33866	; CG31613; CG33803; CG33806; CG33809; CG33812; CG33815; CG33818; CG33821; CG33824; CG33827; CG33830; CG33833; CG33836; CG33839; CG33842; CG33845; CG33848; CG33851; CG33854; CG33857; CG33860; CG33863; CG33866	Histone H3	-0.308162	-0.671632	0.055308	16.503	-1.74255	0.0932034	0.46727	-4.94042	2L
Q9VMM7	Dmel\CG11030	CG11030	FI04466p	0.332779	-0.0604887	0.726047	14.1422	1.73917	0.093806	0.469717	-4.94573	2L
Q7K3Q2	dSLC5A1	CG7720	CG7720, isoform A (CG7720, isoform B) (CG7720, isoform C) (CG7720, isoform D) (CG7720, isoform E) (CG7720, isoform F) (GH20226p)	1.07172	-0.195601	2.33905	16.1984	1.73808	0.0940015	0.470122	-4.94744	3R
Q9VK19	Ski6	CG15481	FI07225p (Ski6, isoform A) (Ski6, isoform B)	0.426604	-0.0782472	0.931456	12.9252	1.73674	0.0942408	0.47027	-4.94953	2L
E1JIR1	Pus1	CG4159	tRNA pseudouridine synthase (EC 5.4.99.-)	0.238213	-0.0437104	0.520136	18.0909	1.73663	0.0942603	0.47027	-4.9497	3R
Q9VUJ0	mRpL39	CG17166	39S ribosomal protein L39, mitochondrial (MRP-L39) (MRP-L5)	0.227808	-0.0419063	0.497521	15.4696	1.73596	0.094382	0.470305	-4.95076	3L
A0A0B4KFZ1	Eglp4	CG4019	CG4019, isoform F	0.266623	-0.0494059	0.582652	17.2702	1.73398	0.0947374	0.471503	-4.95385	2R
Q9VQM0	toc	CG9660	Toucan, isoform A	0.17434	-0.0324421	0.381123	16.5954	1.73284	0.094944	0.471958	-4.95564	2L
Q9V3E7	Ref1	CG1101	LD24793p (RNA and export factor binding protein 1)	-0.130546	-0.285527	0.0244359	20.4419	-1.73124	0.0952339	0.472134	-4.95814	3R
Q9VDL1	CG5412	CG5412	Esterase CG5412 (EC 3.1.2.-)	0.163753	-0.0307205	0.358227	18.4823	1.73062	0.0953448	0.472134	-4.9591	3R
P35875	Parp	CG40411	Poly [ADP-ribose] polymerase (PARP) (EC 2.4.2.30) (NAD(+) ADP-ribosyltransferase) (ADPRT) (Poly[ADP-ribose] synthase)	-0.244817	-0.535618	0.0459834	14.5907	-1.7303	0.0954044	0.472134	-4.95961	3R
X2JAI2	Arpc2	CG10954	Arp2/3 complex 34 kDa subunit	0.156604	-0.0294357	0.342644	17.6503	1.7301	0.09544	0.472134	-4.95992	2L
Q9VFR1	CG9288	CG9288	FAM206 family protein CG9288	0.441885	-0.0840654	0.967835	17.3445	1.72678	0.0960432	0.474546	-4.96509	3R
Q7KN83	tapas	CG8920	CG8920, isoform A	-0.160003	-0.350685	0.0306782	16.8761	-1.72462	0.0964383	0.475925	-4.96846	2R
Q9W415	wuho	CG15897	tRNA (guanine-N(7)-)-methyltransferase non-catalytic subunit wuho	0.218261	-0.0422033	0.478724	17.9251	1.72227	0.0968699	0.476975	-4.97212	X
Q7JX82	kermit	CG11546	GH21964p (Kermit, isoform A) (Kermit, isoform B) (Kermit, isoform C) (Kermit, isoform D) (Kermit, isoform E) (LP09416p)	0.484831	-0.0937732	1.06343	11.4958	1.7222	0.0968837	0.476975	-4.97224	2R
Q9VAV2	mIF2	CG12413	FI21480p1	0.172364	-0.0336582	0.378385	19.6874	1.71952	0.0973774	0.478203	-4.97641	3R
M9PHP7	frac	CG7526	Faulty attraction, isoform F (Faulty attraction, isoform G)	0.215368	-0.0420886	0.472826	18.343	1.7193	0.0974177	0.478203	-4.97675	3L
A1ZA73	Strn-Mlck	CG44162	Stretchin-Mlck, isoform R (EC 2.7.11.-) (EC 2.7.11.17) (EC 2.7.11.18)	1.62428	-0.317827	3.56639	17.3711	1.71894	0.0974831	0.478203	-4.9773	2R
Q7K148	Prosbeta5	CG12323	Proteasome subunit beta type (EC 3.4.25.1)	0.142847	-0.028066	0.31376	19.6897	1.71779	0.0976966	0.478678	-4.97909	2R
Q9W347	c12.2	CG12149	C12.2, isoform A (EC 3.6.1.3)	0.124489	-0.02457	0.273549	21.1015	1.71651	0.0979333	0.47876	-4.98107	X
Q9VI53	Dmel\CG1105	CG1105	CG1105 (LD44267p)	-0.130729	-0.287275	0.0258168	17.6412	-1.71634	0.0979644	0.47876	-4.98133	3R
Q9VFC2	Spn88Ea	CG18525	Serine protease inhibitor 88Ea (Serpin 88Ea)	-0.296889	-0.652615	0.0588373	19.7986	-1.71535	0.0981497	0.47876	-4.98288	3R
P47947	TpnC41C	CG2981	Troponin C, isoform 1	0.431364	-0.0855592	0.948288	16.8901	1.71511	0.0981939	0.47876	-4.98325	2R
X2JF59	Jafrac1	CG1633	Thioredoxin peroxidase 1, isoform C (Thioredoxin peroxidase 1, isoform D) (Thioredoxin peroxidase 1, isoform E) (EC 1.11.1.-) (EC 1.11.1.9)	0.142976	-0.028414	0.314366	22.855	1.71455	0.098297	0.47876	-4.98411	X
M9ND89	nuf	CG33991	Nuclear fallout, isoform J (Nuclear fallout, isoform K)	-0.302223	-0.664656	0.0602103	15.4784	-1.71385	0.098428	0.478829	-4.9852	3L
Q9W3C1	l(1)G0020	CG1994	RNA cytidine acetyltransferase (EC 2.3.1.-) (18S rRNA cytosine acetyltransferase) (Polycomb protein l(1)G0020) (p110)	0.193648	-0.0387695	0.426066	17.1537	1.71245	0.0986893	0.479017	-4.98737	X
Q9VMI8	Dmel\CG9117	CG9117	CG9117 (FI02812p)	0.194479	-0.0389438	0.427902	13.7392	1.71239	0.0987001	0.479017	-4.98746	2L
Q9VYT1	Dmel\CG11802	CG11802	LD30509p	-0.207517	-0.457191	0.0421571	13.9824	-1.70826	0.0994742	0.48205	-4.99386	X
Q8SXS0	Dromel_CG7071_FBtr0084211_mORF	CG7071	CG7071, isoform A (CG7071, isoform B) (CG7071, isoform C) (RE40914p)	-0.177667	-0.391483	0.0361502	17.3274	-1.7078	0.0995602	0.48205	-4.99456	3R
A0A0B4KH69	BcDNA:RE59626	CG10005	Uncharacterized protein, isoform B	0.412698	-0.0845155	0.909912	15.133	1.70594	0.0999116	0.483181	-4.99744	3R
O97064	Ccp84Ag	CG2342	Ccp84Ag (Cuticle protein)	-0.154781	-0.341377	0.0318145	18.9271	-1.70487	0.100114	0.483589	-4.9991	3R
Q9VAW1	Moca-cyp	CG1866	Moca-cyp, isoform A (EC 5.2.1.8)	-0.147208	-0.325104	0.0306884	17.2314	-1.70074	0.100896	0.486795	-5.00546	3R
Q9W1G7	Nap1	CG5330	LD21576p (MIP15604p) (Nucleosome assembly protein 1, isoform A) (Nucleosome assembly protein 1, isoform B) (Nucleosome assembly protein 1, isoform C)	0.126713	-0.0265044	0.27993	20.7479	1.69976	0.101084	0.487125	-5.00698	2R
Q9V9X7	PNPase	CG11337	FI18849p1 (Polynucleotide phosphorylase, isoform A) (EC 2.7.7.8) (EC 3.1.13.-) (Polynucleotide phosphorylase, isoform B) (Polynucleotide phosphorylase, isoform D) (Polynucleotide phosphorylase, isoform E)	0.12974	-0.0272595	0.286739	17.8342	1.69844	0.101335	0.487765	-5.00901	3R
Q9W469	AgmNAT	CG15766	Uncharacterized protein (EC 2.3.1.-)	0.254273	-0.054041	0.562586	16.4121	1.69504	0.101985	0.489905	-5.01423	X
Q95RE4	yps	CG5654	LD37574p (Ypsilon schachtel, isoform A)	-0.141746	-0.313811	0.0303199	20.2668	-1.69313	0.102353	0.489905	-5.01717	3L
E1JI40	verm	CG8756	Vermiform, isoform I (EC 3.5.1.41)	-0.276058	-0.61128	0.0591641	14.8184	-1.69255	0.102465	0.489905	-5.01806	3L
Q70VI1	Mf	CG6803	Mf4 protein (Myofilin, isoform L) (Myofilin, isoform M)	0.17413	-0.0373891	0.385649	22.7924	1.69199	0.102573	0.489905	-5.01892	3R
D5A7R5	anon-EST:Posey267	CG9240	Mitochondrial inner membrane protease subunit (EC 3.4.21.-)	-0.204501	-0.452948	0.0439474	15.9891	-1.69174	0.102621	0.489905	-5.01931	X
X2JEM4	RpS28b	CG2998	GEO07185p1 (Ribosomal protein S28b, isoform B)	-0.162341	-0.35969	0.0350074	18.8776	-1.69071	0.10282	0.489905	-5.02088	X
Q7JZN0	Sec61beta	CG10130	Protein transport protein Sec61 subunit beta	-0.356011	-0.788974	0.0769518	16.927	-1.69	0.102957	0.489905	-5.02197	2R
P14199	ref(2)P	CG10360	Protein ref(2)P (Refractory to sigma P)	-0.387997	-0.860128	0.0841345	20.9671	-1.68904	0.103143	0.489905	-5.02344	2L
Q9VF15	glob1	CG9734	GEO09476p1 (Globin 1, isoform A) (Globin 1, isoform B) (Globin 1, isoform C) (Globin 1, isoform D) (Globin 1, isoform F) (RH41321p)	0.329994	-0.0716564	0.731645	21.6263	1.68862	0.103224	0.489905	-5.02409	3R
Q9W396	HP1b	CG7041	FI06908p (FI07108p) (Heterochromatin protein 1b, isoform A) (Heterochromatin protein 1b, isoform B) (Heterochromatin protein 1b, isoform C)	-0.130262	-0.288816	0.0282916	17.0121	-1.68856	0.103237	0.489905	-5.02418	X
Q9V9M7	RpL21	CG12775	RE62581p (RH06526p) (Ribosomal protein L21, isoform A) (Ribosomal protein L21, isoform B) (Ribosomal protein L21, isoform C)	-0.115381	-0.255843	0.0250801	21.346	-1.68831	0.103284	0.489905	-5.02456	2L
Q8IQP3	Dmel\CG32163	CG32163	RE42714p	0.307656	-0.0668966	0.68221	16.2427	1.68821	0.103304	0.489905	-5.02471	3L
Q9VJJ0	Prosbeta4	CG17331	Proteasome subunit beta type (EC 3.4.25.1)	0.128821	-0.0280455	0.285688	20.9879	1.68784	0.103376	0.489905	-5.02528	2L
Q8IN43	TotC	CG31508	Protein Turandot C	0.428609	-0.0937917	0.95101	18.0701	1.68629	0.103678	0.489905	-5.02766	3R
P40320	Sam-S	CG2674	S-adenosylmethionine synthase (AdoMet synthase) (EC 2.5.1.6) (Methionine adenosyltransferase) (MAT)	-0.156974	-0.34831	0.0343614	19.6319	-1.68619	0.103696	0.489905	-5.0278	2L
Q9VA36	cindr	CG31012	CIN85 and CD2AP related, isoform C	-0.21463	-0.476244	0.0469834	19.6412	-1.68618	0.103698	0.489905	-5.02782	3R
Q9W4C3	Usp16-45	CG4165	Ubiquitinyl hydrolase 1 (EC 3.4.19.12)	-0.131687	-0.292271	0.0288969	17.4379	-1.68544	0.103841	0.489905	-5.02894	X
X2J5G6	RpL7	CG4897	Ribosomal protein L7, isoform B	-0.127389	-0.282847	0.0280683	21.2873	-1.6842	0.104084	0.489905	-5.03084	2L
Q9VC03	Nmnat	CG13645	Nicotinamide-nucleotide adenylyltransferase (EC 2.7.7.1) (EC 2.7.7.18) (Nicotinate-nucleotide adenylyltransferase)	0.155467	-0.0342712	0.345205	16.8253	1.68406	0.104112	0.489905	-5.03106	3R
Q9U9Q2	Neos	CG8614	Neosin, isoform A (Neosin, isoform B) (SD25401p)	-0.177865	-0.395108	0.0393772	16.3666	-1.68275	0.104368	0.489905	-5.03306	3L
Q9VKC5	CT21019	CG6770	CG6770 (RH17958p)	0.265954	-0.0590038	0.590911	16.8863	1.68211	0.104494	0.489905	-5.03405	2L
Q9VLB7	Gdi	CG4422	Rab GDP dissociation inhibitor	0.120139	-0.026691	0.26697	22.7011	1.68168	0.104578	0.489905	-5.0347	2L
Q9VIC3	alpha-Est1	CG1031	Alpha-Esterase-1 (LD33453p)	-0.212239	-0.47169	0.0472116	18.287	-1.6813	0.104653	0.489905	-5.03529	3R
Q9VBF3	BcDNA:RH63361	CG6503	CG6503, isoform A (CG6503, isoform B) (CG6503, isoform C) (FI01468p) (GEO11940p1)	-0.68054	-1.51252	0.151441	17.5544	-1.68118	0.104676	0.489905	-5.03546	3R
Q0E8X7	roh	CG30415	Uncharacterized protein, isoform A (Uncharacterized protein, isoform B)	0.139959	-0.031192	0.31111	20.8243	1.68072	0.104766	0.489905	-5.03617	2R
Q9VLS5	Rbsn-5	CG8506	LD29542p (Rabenosyn-5)	0.21263	-0.0476202	0.472881	16.5553	1.67922	0.105061	0.490479	-5.03845	2L
Q8IMF4	Dmel\CG2201	CG2201	CG2201, isoform B (CG2201, isoform F) (EC 2.7.1.32) (EC 2.7.1.82) (RE24176p)	-0.232626	-0.517408	0.0521563	18.2374	-1.67888	0.105128	0.490479	-5.03898	2L
Q9VNB9	RpL35A	CG2099	GEO07455p1 (RE17737p) (RH44960p) (Ribosomal protein L35A)	-0.270289	-0.601383	0.0608054	20.7492	-1.67784	0.105333	0.490875	-5.04056	3R
A0A0B4KH25	His2Av	CG5499	Histone H2A	-0.166513	-0.37058	0.0375551	20.3321	-1.67705	0.105488	0.491041	-5.04176	3R
Q9VWG1	Dmel\CG14207	CG14207	LD37169p	0.31864	-0.0720785	0.709359	18.0355	1.67614	0.105669	0.491099	-5.04315	X
Q9VW00	Dmel\CG9451	CG9451	CG9451, isoform A (CG9451, isoform B) (EC 3.1.3.2) (GH28721p)	-0.232797	-0.518316	0.0527218	16.2928	-1.67578	0.10574	0.491099	-5.0437	3L
Q8IPB1	dUTPase	CG4584	Deoxyuridine triphosphatase, isoform B (Deoxyuridine triphosphatase, isoform C) (Deoxyuridine triphosphatase, isoform D) (EC 3.6.1.23) (LD28081p)	-0.656792	-1.46302	0.149435	15.03	-1.67434	0.106024	0.491862	-5.04588	2L
Q9VZ60	Dmel\CG2186	CG2186	CG2186, isoform A (CG2186, isoform B)	0.196655	-0.0449238	0.438235	15.9503	1.67309	0.106272	0.492257	-5.04778	X
P13469	mod	CG2050	DNA-binding protein modulo	0.144942	-0.0331735	0.323058	21.3533	1.6725	0.10639	0.492257	-5.04869	3R
Q9W4K1	rb	CG11427	AP-3 complex subunit beta	-0.182992	-0.407948	0.0419632	17.6137	-1.6719	0.10651	0.492257	-5.0496	X
O01404	Phm	CG3832	Peptidylglycine alpha-hydroxylating monooxygenase (dPHM) (EC 1.14.17.3)	0.182333	-0.0418656	0.406532	17.7946	1.6715	0.10659	0.492257	-5.05021	2R
Q9VF39	Dmel\CG9590	CG9590	CG9590 (FI01459p)	0.186745	-0.0430342	0.416524	17.7967	1.67037	0.106815	0.492417	-5.05193	3R
Q9VHT2	tex	CG9615	FI07663p (Tex protein)	-0.226505	-0.505296	0.052286	14.5073	-1.66983	0.106922	0.492417	-5.05274	3R
M9PEM1	Syx17	CG7452	Syntaxin 17, isoform B	-0.172069	-0.383899	0.0397599	17.1008	-1.66952	0.106985	0.492417	-5.05321	3L
A0A0B4LFH2	casp	CG8400	Caspar, isoform C	0.121501	-0.0281836	0.271185	18.6431	1.66831	0.107227	0.49298	-5.05505	2R
E1JIJ9	Su(var)3-7	CG8599	FI20162p1 (Suppressor of variegation 3-7, isoform B)	-0.206409	-0.460891	0.0480735	15.0509	-1.66703	0.107482	0.493601	-5.05699	3R
Q9VDQ7	psidin	CG4845	Phagocyte signaling-impaired protein (N-terminal acetyltransferase B complex subunit MDM20 homolog) (N-terminal acetyltransferase B complex subunit NAA25 homolog)	-0.198107	-0.442649	0.0464359	17.5651	-1.66502	0.107888	0.494908	-5.06004	3R
A0A0B4KHL7	Mitofilin	CG6455	MICOS complex subunit MIC60 (Mitofilin)	0.100092	-0.023546	0.223729	23.4003	1.66387	0.108118	0.495258	-5.06177	3R
Q94513	BEAF-32	CG10159	Boundary element associated factor (Boundary element-associated factor of 32kD, isoform B) (Boundary element-associated factor of 32kD, isoform C) (LD44361p)	0.176125	-0.0414895	0.393739	17.8165	1.66344	0.108206	0.495258	-5.06243	2R
Q95RA0	CG16926	CG16926	GEO09367p1 (LP01766p)	-0.224195	-0.501473	0.053084	19.4682	-1.66181	0.108534	0.496109	-5.06489	2R
Q94901	lark	CG8597	RNA-binding protein lark	-0.104006	-0.232685	0.0246741	19.8533	-1.66119	0.108659	0.496109	-5.06583	3L
Q9VMQ5	Coq6	CG7277	Ubiquinone biosynthesis monooxygenase COQ6, mitochondrial (EC 1.14.13.-)	0.33169	-0.0788055	0.742184	18.4586	1.66072	0.108754	0.496109	-5.06654	2L
A1Z9M5	CG30069	CG30069	Uncharacterized protein	-0.114119	-0.255437	0.0271984	21.8882	-1.65973	0.108957	0.496137	-5.06805	2R
Q9VJI6	BuGZ	CG17912	Bub3 interacting GLEBS and zinc finger domain protein, isoform A (GH18623p)	0.331416	-0.0790838	0.741917	16.208	1.65934	0.109036	0.496137	-5.06864	2L
Q9VYY2	Spase25	CG1751	Signal peptidase complex subunit 2 (EC 3.4.-.-) (Microsomal signal peptidase 25 kDa subunit) (SPase 25 kDa subunit)	-0.227295	-0.509058	0.054468	17.7522	-1.65798	0.109311	0.496137	-5.07068	X
Q9VJQ3	yellow-c	CG4182	RH54244p (Yellow-c, isoform A) (Yellow-c, isoform B)	-0.17127	-0.383607	0.0410681	18.837	-1.65778	0.109352	0.496137	-5.07099	2L
Q8IPP4	cno	CG42312	Canoe, isoform C	-0.146528	-0.328197	0.0351424	17.8844	-1.65771	0.109365	0.496137	-5.07108	3R
Q9VZY0	Non2	CG1240	LD45195p (Novel nucleolar protein 2)	-0.105619	-0.236689	0.0254514	19.8683	-1.65619	0.109676	0.496995	-5.07338	3L
Q8INL3	PDF	CG31373	Peptide deformylase (EC 3.5.1.88)	0.376884	-0.0920531	0.845821	19.4891	1.65184	0.110568	0.499852	-5.07995	3R
Q9VMH2	Arpc4	CG5972	Actin-related protein 2/3 complex subunit 4	-0.16067	-0.360627	0.0392874	17.7362	-1.65147	0.110643	0.499852	-5.0805	2L
P22812	tub	CG10520	Protein Tube	-0.18298	-0.410722	0.0447623	15.294	-1.65133	0.110672	0.499852	-5.08071	3R
O01367	how	CG10293	Protein held out wings (KH domain protein KH93F) (Protein muscle-specific) (Protein struthio) (Protein wings held out) (Putative RNA-binding protein) (Quaking-related 93F)	-0.146422	-0.328826	0.0359816	17.8958	-1.64986	0.110975	0.500668	-5.08292	3R
Q9W259	CG13506-RA	CG13506	FI23916p1	0.155159	-0.038429	0.348747	17.9344	1.6473	0.111503	0.501051	-5.08677	2R
M9PEA6	RpS21	CG2986	40S ribosomal protein S21	-0.166908	-0.375198	0.0413831	20.6115	-1.64695	0.111576	0.501051	-5.0873	2L
Q9VC94	Dmel\CG5728	CG5728	CG5728 (LD41803p)	0.190335	-0.0472131	0.427884	18.9121	1.6468	0.111606	0.501051	-5.08752	3R
A0A0B4LEV2	dpa	CG1616	DNA helicase (EC 3.6.4.12)	-1.08822	-2.44726	0.270813	12.5411	-1.64574	0.111826	0.501051	-5.08911	2R
A1ZB71	GstE6	CG17530	Glutathione S transferase E6 (EC 2.5.1.18)	-0.374802	-0.84296	0.0933562	17.8202	-1.64544	0.111888	0.501051	-5.08955	2R
Q9VVA4	Dmel\CG9674	CG9674	CG9674, isoform A (EC 1.4.1.14) (CG9674, isoform D) (GH26789p)	0.143241	-0.0357082	0.32219	22.6592	1.64517	0.111944	0.501051	-5.08996	3L
Q9W4B8	frma	CG3239	Fra mauro, isoform F (Fra mauro, isoform G) (EC 3.4.24.-)	-0.195678	-0.440223	0.0488663	17.2067	-1.64459	0.112064	0.501051	-5.09083	X
Q9VKU2	Dmel\CG7384	CG7384	CG7384 (LD46023p)	0.589404	-0.147509	1.32632	12.3647	1.64388	0.112212	0.501051	-5.0919	2L
Q9VRJ5	CHMP2B	CG4618	Charged multivesicular body protein 2b (LD36173p)	-0.179337	-0.403572	0.0448987	18.05	-1.64376	0.112237	0.501051	-5.09208	3L
Q9VSS1	pix	CG5651	Pixie, isoform A (Pixie, isoform B) (EC 3.6.1.3) (RE71924p)	-0.199313	-0.448645	0.0500198	21.0694	-1.64297	0.112402	0.501051	-5.09326	3L
Q8SX57	CG11005	CG31549	LD44221p	0.121467	-0.0305394	0.273474	20.2477	1.64237	0.112527	0.501051	-5.09416	3R
P16620	Ptp69D	CG10975	Tyrosine-protein phosphatase 69D (EC 3.1.3.48) (Protein-tyrosine-phosphate phosphohydrolase) (DPTP)	-0.248264	-0.55897	0.0624406	13.8533	-1.64225	0.112551	0.501051	-5.09434	3L
Q9VU68	flr	CG10724	Actin-interacting protein 1 (AIP1) (Protein flare)	0.145149	-0.0366426	0.326941	21.7374	1.64102	0.112808	0.501051	-5.09618	3L
Q9VL10	Mulk	CG31873	AT10584p (Multi-substrate lipid kinase) (EC 2.7.1.138)	0.129156	-0.0326314	0.290944	19.7628	1.64076	0.112864	0.501051	-5.09658	2L
Q9VIF0	CG9246	CG9246	Nucleolar complex protein 2 homolog (Protein NOC2 homolog)	-0.412531	-0.929612	0.104551	14.5808	-1.63972	0.113079	0.501051	-5.09812	2L
Q9V813	Mtap	CG4802	S-methyl-5'-thioadenosine phosphorylase (EC 2.4.2.28) (5'-methylthioadenosine phosphorylase) (MTA phosphorylase) (MTAP) (MTAPase)	0.183365	-0.0465911	0.413321	21.1356	1.63887	0.113258	0.501051	-5.0994	2R
P10351	ry	CG7642	Xanthine dehydrogenase (XD) (EC 1.17.1.4) (Protein rosy locus)	0.193644	-0.0492295	0.436517	19.8259	1.63869	0.113295	0.501051	-5.09967	3R
Q86B82	Dmel\CG33093	CG33093	IP08537p	-0.36954	-0.833098	0.0940175	16.8643	-1.63844	0.113348	0.501051	-5.10004	3R
Q9W394	Dmel\CG32708	CG32708	Uncharacterized protein	0.159594	-0.0407046	0.359893	17.2474	1.63762	0.113521	0.501051	-5.10127	X
Q9VTZ6	CG10688	CG10688	Probable phosphomannomutase (PMM) (EC 5.4.2.8)	0.177311	-0.0452585	0.399881	19.332	1.63736	0.113576	0.501051	-5.10166	3L
Q9VPC0	Pitslre	CG4268	Serine/threonine-protein kinase PITSLRE (EC 2.7.11.22) (Cell division cycle 2-like)	-0.198253	-0.447219	0.0507128	17.0223	-1.63664	0.113726	0.501051	-5.10273	3L
Q9VXN3	Dmel\CG8578	CG8578	CG8578, isoform A (CG8578, isoform B) (CG8578, isoform C) (LD07988p)	0.178666	-0.0458047	0.403136	18.7721	1.6359	0.113883	0.501051	-5.10385	X
Q9V3D9	Srp54k	CG4659	Signal recognition particle 54 kDa protein	-0.095704	-0.215974	0.0245663	20.832	-1.63548	0.113971	0.501051	-5.10447	3L
Q8I077	Usp1	CG15817	BcDNA.LD22910 (LD32685p) (Ubiquitin specific protease 1, isoform C) (Ubiquitin specific protease 1, isoform D) (Ubiquitin specific protease 1, isoform E)	0.378837	-0.0972732	0.854948	12.9122	1.63538	0.113992	0.501051	-5.10462	3R
P36192	Def	CG1385	Defensin	-0.457626	-1.03334	0.118084	16.2225	-1.63373	0.11434	0.502042	-5.10708	2R
E2QCZ3	Dmel\CG7705	CG7705	CG7705, isoform A (LP22035p)	0.165367	-0.0430241	0.373759	15.8788	1.63096	0.114926	0.503748	-5.11121	3R
Q9VGC2	Dmel\CG4860	CG4860	CG4860 (RE05302p)	-0.178282	-0.402979	0.0464152	17.7988	-1.63074	0.114974	0.503748	-5.11154	3R
Q0E980	CG8547	CG8547	CG8547, isoform C (CG8547, isoform D) (CG8547, isoform E)	-0.170134	-0.384695	0.0444264	20.018	-1.62973	0.115188	0.504146	-5.11304	2R
A0A0B4KER6	Zasp52	CG30084	Z band alternatively spliced PDZ-motif protein 52, isoform N	0.201375	-0.0527963	0.455547	17.0963	1.62837	0.115477	0.504639	-5.11507	2R
M9PD14	fln	CG7445	Flightin, isoform B	1.75145	-0.459635	3.96254	17.4154	1.62804	0.115546	0.504639	-5.11555	3L
Q9VXE8	Ubc7	CG4443	RE34144p (Ubiquitin conjugating enzyme 7, isoform A) (Ubiquitin conjugating enzyme 7, isoform B)	-0.286112	-0.647767	0.0755436	15.0678	-1.62598	0.115988	0.506027	-5.11863	X
Q8SZN1	BcDNA:RH02566	CG31313	GEO08217p1 (RH02566p)	0.20692	-0.0548354	0.468676	19.5687	1.62473	0.116255	0.506654	-5.12048	3R
Q9W254	qkr58E-2	CG5821	Quaking related 58E-2, isoform A (Quaking related 58E-2, isoform B) (Quaking related 58E-2, isoform C) (RE27549p)	-0.204214	-0.462875	0.0544465	18.55	-1.62267	0.116697	0.508042	-5.12354	2R
Q9V564	CG1968	CG1968	Conserved oligomeric Golgi complex subunit 6 (COG complex subunit 6) (Component of oligomeric Golgi complex 6)	-0.503795	-1.1422	0.134613	13.5121	-1.62192	0.116858	0.50806	-5.12465	2R
Q9VIT9	Tep4	CG10363	Thioester-containing protein 4, isoform A	-0.174056	-0.394677	0.0465651	22.9858	-1.62149	0.116949	0.50806	-5.12528	2L
Q9VVT6	Grx1	CG6852	CG6852, isoform A (CG6852, isoform C) (GEO08966p1) (GH24739p)	0.17256	-0.0463194	0.391439	21.6222	1.62035	0.117196	0.508593	-5.12698	3L
Q0E8P5	Dmel\CG5758	CG5758	CG5758, isoform A (CG5758, isoform B) (CG5758, isoform C) (CG5758, isoform D) (CG5758, isoform E) (CG5758, isoform F) (FI05614p)	0.105575	-0.0284515	0.2396	16.7691	1.61899	0.11749	0.5088	-5.12899	2L
P06604	alphaTub85E	CG9476	Tubulin alpha-2 chain	0.316672	-0.0853431	0.718688	15.1813	1.61898	0.117492	0.5088	-5.12901	3R
Q9W2X7	CG15309	CG15309	Protein yippee-like CG15309	0.222283	-0.0600492	0.504615	13.8784	1.61815	0.11767	0.509037	-5.13023	X
P22817	Ide	CG5517	Insulin-degrading enzyme (EC 3.4.24.56) (Insulin protease) (Insulinase) (Insulysin)	0.123283	-0.033549	0.280114	19.971	1.61563	0.118217	0.510862	-5.13396	3L
Q8MLS1	CG34424	CG34424	5-formyltetrahydrofolate cyclo-ligase (EC 6.3.3.2)	0.22083	-0.0603708	0.502031	21.66	1.61404	0.118562	0.511814	-5.13631	2R
Q2PE14	CG4622	CG4622	Zinc finger CCHC domain-containing protein 8 homolog	0.198705	-0.0548701	0.452281	14.7241	1.61056	0.119323	0.514559	-5.14145	2R
P46222	RpL11	CG7726	60S ribosomal protein L11	-0.153388	-0.3496	0.0428231	21.1702	-1.60673	0.120164	0.517641	-5.1471	2R
Q9V9U4	nero	CG2245	Deoxyhypusine hydroxylase (DOHH) (EC 1.14.99.29) (Deoxyhypusine dioxygenase) (Deoxyhypusine monooxygenase)	0.261925	-0.0734468	0.597298	17.7723	1.60518	0.120505	0.518562	-5.14937	3R
Q9VD00	Dmel\CG5377	CG5377	CG5377 (FI07666p) (MIP26861p)	0.151084	-0.0424965	0.344664	19.8561	1.6041	0.120744	0.519049	-5.15097	3R
Q9VLW1	lectin-28C	CG7106	Lectin type C (Lectin-28C, isoform B) (Lectin-28C, isoform C)	0.725175	-0.204524	1.65487	18.7705	1.60315	0.120954	0.519405	-5.15236	2L
Q9VY87	CtsB1	CG10992	Cathepsin B1, isoform A (Cathepsin B1, isoform C) (EC 3.4.-.-) (EC 3.4.22.-) (GH06546p)	0.261331	-0.0738264	0.596488	19.598	1.60257	0.121083	0.519417	-5.15322	X
Q7YZH1	rno	CG7036	PHD finger protein rhinoceros	0.539199	-0.154924	1.23332	12.7059	1.59656	0.122419	0.524597	-5.16202	3L
Q9W247	CG4752-RA	CG4752	CG4752 (EC 3.5.2.9) (FI03324p) (RH09675p)	0.213711	-0.0616484	0.48907	20.3541	1.59515	0.122736	0.524626	-5.16409	2R
Q9VYQ9	Tango4	CG1796	LD24662p (Transport and golgi organization 4)	-0.138364	-0.316686	0.0399571	16.6543	-1.59476	0.122824	0.524626	-5.16466	X
P54359	Sep2	CG4173	Septin-2	-0.213671	-0.489098	0.0617564	17.3605	-1.59445	0.122891	0.524626	-5.1651	3R
Q9VS22	anon-SAGE:Wang-073	CG8628	CG8628, isoform A (CG8628, isoform B)	-1.13591	-2.60032	0.328496	15.495	-1.59425	0.122937	0.524626	-5.1654	3L
Q8MSJ6	CG7096	CG31207	GH08336p	0.299915	-0.0873843	0.687215	14.8027	1.59157	0.12354	0.526501	-5.16932	3R
Q9VTD4	Fad2	CG7923	Fad2 (EC 1.14.19.-)	0.312591	-0.0911826	0.716365	18.534	1.59115	0.123633	0.526501	-5.16993	3L
Q7JY94	Atg7	CG5489	Autophagy-related 7, isoform A (RE27292p)	0.282581	-0.0828192	0.647981	16.9844	1.58945	0.124017	0.527476	-5.17241	2R
Q7K4L9	CG8405	CG8405	CG8405, isoform A (CG8405, isoform B) (LD33689p)	-0.374594	-0.859113	0.109925	14.8216	-1.589	0.12412	0.527476	-5.17307	2R
Q9W1X8	Gmer	CG3495	Probable GDP-L-fucose synthase (EC 1.1.1.271) (GDP-4-keto-6-deoxy-D-mannose-3,5-epimerase-4-reductase) (Protein FX)	0.200597	-0.0590847	0.460278	17.9685	1.58766	0.124424	0.527746	-5.17503	2R
Q7JZW0	Cpr51A	CG10112	Cuticular protein 51A (GEO07308p1) (RE08808p)	-0.188878	-0.433431	0.0556757	17.9751	-1.58738	0.124487	0.527746	-5.17544	2R
A0A0B4K6G8	cnc	CG43286	Cap-n-collar, isoform F (Cap-n-collar, isoform H)	0.245315	-0.0723846	0.563015	13.3579	1.58702	0.124569	0.527746	-5.17597	3R
Q9W3J5	alpha-PheRS	CG2263	Phenylalanine--tRNA ligase alpha subunit (EC 6.1.1.20) (Phenylalanyl-tRNA synthetase alpha subunit) (PheRS)	0.129946	-0.0388308	0.298722	19.3085	1.58243	0.125614	0.530994	-5.18264	X
Q9VC63	Dme_CG5789	CG5789	CG5789, isoform A (EC 3.6.1.3) (CG5789, isoform B) (FI20190p1)	0.211635	-0.0634548	0.486724	16.2945	1.5812	0.125894	0.530994	-5.18443	3R
Q9VIQ5	Dmel\CG10680	CG10680	RH02620p	-0.235483	-0.541702	0.0707347	19.1383	-1.58053	0.126047	0.530994	-5.1854	2L
Q9VY93	CG11134	CG11134	Probable methylthioribulose-1-phosphate dehydratase (MTRu-1-P dehydratase) (EC 4.2.1.109)	0.190976	-0.0573681	0.439319	18.8317	1.58051	0.126051	0.530994	-5.18542	X
M9PBF6	Dap160	CG1099	Dynamin associated protein 160, isoform G	-0.128445	-0.295504	0.0386125	20.3027	-1.58025	0.126112	0.530994	-5.18581	2L
A0A0B4KHF0	Fer2LCH	CG1469	Ferritin (EC 1.16.3.1)	-0.255074	-0.586827	0.0766794	21.3697	-1.58024	0.126113	0.530994	-5.18581	3R
P29615	LysP	CG9116	Lysozyme P (EC 3.2.1.17) (1,4-beta-N-acetylmuramidase P)	0.63435	-0.191077	1.45978	15.3471	1.57952	0.12628	0.531152	-5.18687	3L
P17719	Dhfr	CG14887	Dihydrofolate reductase (EC 1.5.1.3)	0.128106	-0.0386817	0.294895	19.5522	1.57863	0.126484	0.531465	-5.18816	3R
Q7JVH6	CG9436	CG9436	CG9436 (EC 1.1.1.21) (LD24696p)	0.126555	-0.0382838	0.291393	21.5843	1.57795	0.126639	0.531574	-5.18914	2R
Q9U4L6	Tom40	CG12157	Mitochondrial import receptor subunit TOM40 homolog 1 (dtom40) (Male sterile protein 15) (Translocase of outer membrane 40 kDa subunit homolog 1)	0.117192	-0.0355848	0.269969	20.108	1.57657	0.126956	0.532359	-5.19114	X
Q9VES6	CT38785	CG17560	Fatty acyl-CoA reductase (EC 1.2.1.84)	0.320918	-0.0976695	0.739505	19.9242	1.57573	0.127151	0.532632	-5.19236	3R
Q9VYE6	IP3K2	CG45017	Kinase (EC 2.7.-.-)	-0.20859	-0.481122	0.0639427	17.626	-1.57307	0.127765	0.534658	-5.19621	X
Q9VRG8	Dmel\CG1486	CG1486	CG1486, isoform A (EC 4.1.1.-) (CG1486, isoform B) (GH01474p)	0.198928	-0.0615525	0.459409	17.1954	1.56962	0.128567	0.536623	-5.2012	X
Q7KUB5	Zasp66	CG6416	Z band alternatively spliced PDZ-motif protein 66, isoform B	-0.172643	-0.398732	0.0534456	17.1317	-1.56944	0.128609	0.536623	-5.20146	3L
Q9VB23	wdb	CG5643	Serine/threonine protein phosphatase 2A regulatory subunit	-0.151298	-0.34946	0.0468644	17.9362	-1.56923	0.128658	0.536623	-5.20177	3R
Q9VJ61	PP2C	CG10376	SD03870p	0.137959	-0.0427934	0.318711	18.3164	1.5687	0.128781	0.536623	-5.20253	2L
A0A0B4KFG0	alpha-Man-IIa	CG18802	Alpha-mannosidase (EC 3.2.1.-)	0.427824	-0.132976	0.988623	13.3621	1.56794	0.128957	0.536623	-5.20362	3R
P02283	His2B; His2B:CG17949; His2B:CG33868; His2B:CG33870; His2B:CG33872; His2B:CG33874; His2B:CG33876; His2B:CG33878; His2B:CG33880; His2B:CG33882; His2B:CG33884; His2B:CG33886; His2B:CG33888; His2B:CG33890; His2B:CG33892; His2B:CG33894; His2B:CG33896; His2B:CG33898; His2B:CG33900; His2B:CG33902; His2B:CG33904; His2B:CG33906; His2B:CG33908; His2B:CG33910	; CG17949; CG33868; CG33870; CG33872; CG33874; CG33876; CG33878; CG33880; CG33882; CG33884; CG33886; CG33888; CG33890; CG33892; CG33894; CG33896; CG33898; CG33900; CG33902; CG33904; CG33906; CG33908; CG33910	Histone H2B	-0.120625	-0.278771	0.0375199	22.307	-1.56768	0.12902	0.536623	-5.204	2L
Q0E9G3	Nop17l	CG1553	Protein kintoun (Dynein assembly factor 2, axonemal homolog) (PP1-interacting protein 20)	0.225911	-0.0704119	0.522234	15.6905	1.56692	0.129197	0.536816	-5.2051	2R
Q9XZ58	CSN5	CG14884	COP9 signalosome complex subunit 5 (Dch5) (Signalosome subunit 5) (EC 3.4.-.-) (JAB1 homolog)	0.206496	-0.0644831	0.477474	16.9644	1.56621	0.129363	0.536962	-5.20612	3R
Q9VLB1	Cpr30B	CG3818	Cuticular protein 30B (GEO11772p1) (RT03304p)	-0.157597	-0.364483	0.0492883	19.513	-1.56564	0.129496	0.536968	-5.20694	2L
Q9VLM8	Aats-ala	CG13391	Alanine--tRNA ligase, cytoplasmic (EC 6.1.1.7) (Alanyl-tRNA synthetase) (AlaRS)	0.0916365	-0.0287389	0.212012	22.6693	1.5646	0.129739	0.537433	-5.20843	2L
O76752	Sptr	CG12117	CG12117-PA (GH04031p) (Sepiapterin reductase) (EC 1.1.1.153)	0.189502	-0.0595316	0.438536	20.3953	1.56397	0.129887	0.537502	-5.20934	X
A8JNT7	Hsc20	CG34246	Heat shock protein cognate 20 (MIP14027p)	-0.197597	-0.457372	0.0621767	18.7365	-1.56336	0.130031	0.537556	-5.21022	3L
P42281	Dbi	CG8627	Acyl-CoA-binding protein homolog (ACBP) (Diazepam-binding inhibitor homolog) (DBI)	0.184617	-0.0583569	0.42759	22.3554	1.56166	0.130431	0.53867	-5.21267	3L
Q24020	fliI	CG1484	Protein flightless-1 (Flightless-I)	0.349258	-0.111463	0.809978	15.8902	1.55805	0.131283	0.541639	-5.21785	X
Q9VSZ2	Dmel\CG3448	CG3448	CG3448 (RE59279p)	0.249727	-0.0799865	0.57944	14.0007	1.55669	0.131606	0.542427	-5.21981	3L
Q0E8E2	SPH66	CG4998	CG4998, isoform B (EC 3.4.21.-)	-0.23161	-0.537713	0.0744921	14.2964	-1.55512	0.131978	0.54301	-5.22205	3L
Q9VZG0	Cpr64Ac	CG15008	Cuticular protein 64Ac	-0.165879	-0.385128	0.0533711	20.424	-1.55498	0.132012	0.54301	-5.22226	3L
M9PHT9	Dmel\CG43078	CG43078	Uncharacterized protein, isoform L	0.1456	-0.0469753	0.338176	20.178	1.55394	0.132259	0.543454	-5.22375	3L
Q9W327	LysRS	CG12141	Lysine--tRNA ligase (EC 6.1.1.6) (Lysyl-tRNA synthetase)	-0.132352	-0.307465	0.0427604	20.1822	-1.55341	0.132385	0.543454	-5.2245	X
Q9VKR8	BEST:GH23489	CG17108	CG17108 (IP06991p)	0.36864	-0.119714	0.856994	16.777	1.55146	0.132851	0.544823	-5.22729	2L
M9PGV7	sgg	CG2621	Shaggy, isoform Q (EC 2.7.11.-)	-0.228826	-0.532276	0.0746234	17.5518	-1.54986	0.133234	0.545377	-5.22958	X
Q9VEW1	Dmel\CG14880	CG14880	RE15157p	-0.239037	-0.556043	0.0779687	14.6725	-1.54979	0.133252	0.545377	-5.22969	3R
A1Z877	Ndg	CG12908	LP19846p (Nidogen/entactin, isoform A) (Nidogen/entactin, isoform C)	-0.120326	-0.280017	0.0393655	20.623	-1.54864	0.133527	0.545682	-5.23133	2R
A8JNG6	Dmel\CG34454	CG34454	Uncharacterized protein	-0.24003	-0.558643	0.0785842	18.2557	-1.54837	0.133593	0.545682	-5.23172	3L
Q9VSJ8	Exo70	CG7127	Exocyst complex component 7 (Exocyst complex component Exo70)	-0.148368	-0.345433	0.0486964	13.829	-1.54741	0.133823	0.546076	-5.23308	3L
E4NKJ3	wupA	CG7178	GH04081p (Wings up A, isoform H)	1.03952	-0.342173	2.4212	18.2461	1.5463	0.13409	0.546164	-5.23466	X
Q9W1M9	Rrp4	CG3931	Rrp4, isoform A (EC 3.1.13.-) (Rrp4, isoform B)	0.126612	-0.0417563	0.294979	16.5388	1.54557	0.134267	0.546164	-5.23571	2R
Q9W4J4	Dmel\CG11444	CG11444	GM14292p	0.111593	-0.0368426	0.260029	19.6117	1.54516	0.134366	0.546164	-5.2363	X
E1JIK9	Mf	CG6803	Myofilin, isoform I	0.220143	-0.0726889	0.512974	15.0867	1.54511	0.134377	0.546164	-5.23636	3R
Q9VNI4	Dmel\CG2046	CG2046	CG2046 (GH13924p)	0.143231	-0.047552	0.334013	19.1903	1.54302	0.134883	0.547679	-5.23935	3R
Q9W5C2	TRAM	CG11642	Translocating chain-associated membrane protein	-0.296351	-0.692552	0.0998498	17.4781	-1.53732	0.136268	0.551302	-5.24744	X
Q9VE24	Dmel\CG14291	CG14291	RE63280p	0.302083	-0.102079	0.706246	15.7957	1.53619	0.136545	0.551302	-5.24905	3R
Q27594	Cyp6a9	CG10246	Cytochrome P450 6a9 (EC 1.14.-.-) (CYPVIA9)	0.253599	-0.0858127	0.593011	17.9317	1.53566	0.136675	0.551302	-5.2498	2R
Q9VLL5	172F5T	CG13397	LP03571p	-0.358599	-0.838878	0.12168	17.0107	-1.53458	0.13694	0.551302	-5.25133	2L
Q6NP72	CG13220	CG13220	GEO09659p1 (RE35907p)	0.16443	-0.0559504	0.38481	19.4599	1.53349	0.137206	0.551302	-5.25287	2R
Q7K2W6	PPO1	CG42639	GH04080p (Prophenoloxidase 1) (EC 1.10.3.1) (EC 1.14.18.1)	0.182586	-0.0621518	0.427324	21.1699	1.53335	0.137242	0.551302	-5.25308	2R
Q7JWQ7	Swim	CG3074	RE01730p (Secreted Wg-interacting molecule, isoform A) (Secreted Wg-interacting molecule, isoform B) (EC 3.4.22.-)	-0.206013	-0.482163	0.0701375	20.467	-1.53328	0.137257	0.551302	-5.25317	2R
Q8INX1	Dmel\CG31800	CG31800	Uncharacterized protein	-0.200922	-0.470296	0.0684524	16.1367	-1.53301	0.137325	0.551302	-5.25356	2L
Q9VCH5	Nup98-96	CG10198	Nuclear pore complex protein Nup98-Nup96 (EC 3.4.21.-) [Cleaved into: Nuclear pore complex protein Nup98 (Nucleoporin Nup98) (Nup98); Nuclear pore complex protein Nup96 (Nucleoporin Nup96) (Nup96)]	-0.106836	-0.250123	0.0364511	20.0639	-1.53244	0.137464	0.551302	-5.25436	3R
Q9VTU9	Dmel\CG6910	CG6910	CG6910, isoform B (EC 1.13.99.1) (RH44796p)	0.324892	-0.110865	0.76065	17.8004	1.53239	0.137478	0.551302	-5.25444	3L
M9PJE8	e(r)	CG1871	Protein enhancer of rudimentary	-0.154269	-0.361207	0.05267	15.8987	-1.53218	0.137529	0.551302	-5.25473	X
A0A0B4LGY1	Unc-115a	CG31352	Uncoordinated 115a, isoform G	-0.0879257	-0.205898	0.0300466	21.2497	-1.53183	0.137615	0.551302	-5.25523	3R
Q9VVC8	Dmel\CG6664	CG6664	CG6664, isoform A (CG6664, isoform B) (CG6664, isoform C) (LD23434p)	-0.151251	-0.35419	0.0516881	17.3972	-1.53181	0.137618	0.551302	-5.25525	3L
Q9VWG3	RpS10b	CG14206	40S ribosomal protein S10b	-0.104577	-0.244921	0.0357671	22.2781	-1.53149	0.137697	0.551302	-5.2557	X
Q9VGV9	Dmel\CG6567	CG6567	CG6567 (EC 3.-.-.-) (GH11067p)	-0.149532	-0.350256	0.0511929	18.3409	-1.53111	0.137792	0.551302	-5.25625	3R
Q9VV43	CG45057	CG45057	TPPP family protein CG45057	-0.160495	-0.376099	0.0551085	19.9347	-1.52996	0.138076	0.551415	-5.25787	3L
Q9W0B0	BcDNA:GH04236	CG7971	CG7971, isoform C	0.537011	-0.185088	1.25911	14.6457	1.52848	0.13844	0.551415	-5.25996	3L
Q08012	drk	CG6033	Protein enhancer of sevenless 2B (Protein E(sev)2B) (Downstream of receptor kinase) (SH2-SH3 adapter protein drk)	-0.116605	-0.273457	0.0402464	20.259	-1.52793	0.138578	0.551415	-5.26074	2R
A1Z7Q8	alc	CG8057	Alicorn, isoform A (FI04468p)	-0.193137	-0.452936	0.0666618	16.8566	-1.52793	0.138578	0.551415	-5.26075	2R
M9NE16	Cip4	CG15015	Cdc42-interacting protein 4, isoform C (Cdc42-interacting protein 4, isoform G)	-0.103879	-0.243682	0.0359247	18.8761	-1.52715	0.13877	0.551415	-5.26184	3L
Q7K0L5	veil	CG4827	LP01562p (Veil, isoform A) (Veil, isoform B) (EC 3.1.3.5)	-1.19287	-2.7993	0.413569	18.5721	-1.52617	0.139014	0.551415	-5.26323	2R
Q95TA3	Tm1	CG4898	GH09289p (LD11194p) (Tropomyosin 1, isoform C) (Tropomyosin 1, isoform I)	-0.154648	-0.362925	0.0536283	16.7951	-1.52608	0.139035	0.551415	-5.26335	3R
Q9VBS6	Dmel\CG31087	CG31087	Uncharacterized protein, isoform A (Uncharacterized protein, isoform B)	0.375984	-0.130512	0.88248	16.1279	1.52569	0.139132	0.551415	-5.2639	3R
A0A0B4LFD9	RpS23	CG8415	GEO04460p1 (Ribosomal protein S23, isoform B)	-0.134415	-0.315564	0.0467354	21.3102	-1.52504	0.139294	0.551415	-5.26482	2R
Q9W411	Dmel\CG15891	CG15891	Uncharacterized protein, isoform A (Uncharacterized protein, isoform D)	0.172178	-0.0598684	0.404224	15.2033	1.52502	0.139298	0.551415	-5.26484	X
Q9V429	Trx-2	CG31884	Thioredoxin-2 (DmTrx-2)	-0.145252	-0.34101	0.0505064	21.973	-1.52502	0.139299	0.551415	-5.26485	2L
Q9VUM3	Dmel\CG7011	CG7011	CG7011 (GH25868p)	0.268633	-0.0935963	0.630862	14.5517	1.52423	0.139496	0.551603	-5.26597	3L
Q9VYW3	RPA3	CG15220	GEO08380p1 (RH55360p) (Replication protein A3, isoform A) (Replication protein A3, isoform B)	-0.363826	-0.854569	0.126917	16.6173	-1.52375	0.139616	0.551603	-5.26664	X
Q09332	Ugt	CG6850	UDP-glucose:glycoprotein glucosyltransferase (UGT) (dUGT) (EC 2.4.1.-) (UDP--Glc:glycoprotein glucosyltransferase)	-0.142246	-0.334257	0.0497646	19.3022	-1.52261	0.139899	0.551659	-5.26824	3L
Q8SZK9	Clect27	CG3244	C-type lectin 27kD, isoform A (C-type lectin 27kD, isoform B) (HL04814p) (RH18728p)	-0.230519	-0.541852	0.0808146	19.9544	-1.52179	0.140104	0.551659	-5.2694	2L
A0A0B4KFP2	E(Pc)	CG7776	Enhancer of polycomb-like protein	0.186611	-0.0654589	0.43868	13.1115	1.52156	0.140161	0.551659	-5.26972	2R
Q9VNP2	nrm	CG43079	Neuromusculin, isoform A	0.214426	-0.0753937	0.504246	19.3801	1.52063	0.140394	0.551659	-5.27103	3L
Q9VAY3	mfrn	CG4963	Mitoferrin (dmfrn)	-0.175866	-0.413621	0.0618901	15.1923	-1.52028	0.140481	0.551659	-5.27152	3R
Q9VDS6	Surf6	CG4510	Surfeit locus protein 6 homolog	0.155176	-0.0547453	0.365097	18.2195	1.51929	0.140729	0.551659	-5.27291	3R
Q9VH07	pont	CG4003	RuvB-like helicase 1 (EC 3.6.4.12) (Dpontin) (Dpon) (Pontin)	0.198865	-0.0702366	0.467966	18.2011	1.51885	0.140839	0.551659	-5.27353	3R
Q9VJ39	mRpL13	CG10602	Leukotriene A(4) hydrolase (LTA-4 hydrolase) (EC 3.3.2.6)	0.114553	-0.0404787	0.269585	19.9846	1.51866	0.140888	0.551659	-5.2738	2L
Q9VPZ5	CT16527	CG5397	CG5397, isoform A (CG5397, isoform B) (GH04232p)	-0.216485	-0.509481	0.0765104	20.3737	-1.51859	0.140905	0.551659	-5.2739	2L
Q9VQB4	CT12127	CG3609	CG3609, isoform A (CG3609, isoform B) (CG3609, isoform C) (EC 1.-.-.-) (LD06553p)	-0.302308	-0.711533	0.106918	22.4651	-1.51831	0.140975	0.551659	-5.27429	2L
Q9VL67	Dmel\CG4594	CG4594	CG4594, isoform A (CG4594, isoform B) (LD18769p)	0.296625	-0.105621	0.698871	18.9481	1.51562	0.141653	0.553271	-5.27807	2L
A0A0B4LEY6	Nacalpha	CG8759	Nascent polypeptide associated complex protein alpha subunit, isoform D	-0.13343	-0.314372	0.0475132	21.3481	-1.5156	0.141657	0.553271	-5.2781	2R
Q9VRL2	Membrin	CG4780	Probable Golgi SNAP receptor complex member 2	-0.231355	-0.545746	0.0830353	14.3399	-1.51246	0.14245	0.55584	-5.2825	3L
Q9Y105	Aats-gln	CG10506	Probable glutamine--tRNA ligase (EC 6.1.1.18) (Glutaminyl-tRNA synthetase) (GlnRS)	-0.10021	-0.236585	0.0361658	20.2213	-1.51024	0.143012	0.557502	-5.2856	3R
Q9VBA0	Dmel\CG6330	CG6330	CG6330, isoform A (EC 2.4.2.3) (GH09623p)	-0.471195	-1.11277	0.170377	15.8165	-1.50949	0.143204	0.557721	-5.28666	3R
B7Z0W3	Dmtn	CG1021	Dementin, isoform G	-0.270545	-0.639157	0.098068	15.3474	-1.50849	0.143458	0.558178	-5.28805	3R
Q9W293	CG6613	CG6613	CG6613	0.125912	-0.0457189	0.297542	17.6545	1.5078	0.143632	0.558329	-5.28901	2R
Q9W0L6	Dmel\CG13907	CG13907	GH22266p	-0.23306	-0.551046	0.0849257	17.648	-1.50638	0.143996	0.558981	-5.291	3L
B7YZX9	CG31688-PA	CG31688	Uncharacterized protein, isoform B (Uncharacterized protein, isoform D) (Uncharacterized protein, isoform G)	-0.231225	-0.54682	0.0843696	15.4519	-1.50584	0.144133	0.558981	-5.29175	2L
Q9VV17	Dmel\CG13048	CG13048	Uncharacterized protein, isoform A (Uncharacterized protein, isoform B)	-0.181126	-0.428556	0.0663033	17.5341	-1.50454	0.144466	0.558981	-5.29356	3L
Q9V8Y2	Obp56a	CG11797	General odorant-binding protein 56a	-0.227784	-0.539022	0.0834549	20.2587	-1.50419	0.144556	0.558981	-5.29405	2R
Q7K1Q7	RpLP0-like	CG1381	Ribosome assembly factor mrt4	0.210328	-0.0771369	0.497792	16.4829	1.50378	0.14466	0.558981	-5.29461	2R
Q9VD81	RpI12	CG13418	DNA-directed RNA polymerase subunit	0.21434	-0.078675	0.507355	13.5919	1.50344	0.144747	0.558981	-5.29509	3R
Q8IQZ1	Gss2	CG32495 CG6835 Dmel_CG6835	Glutathione synthetase (GSH-S) (EC 6.3.2.3)	0.109943	-0.0403668	0.260254	21.5197	1.50333	0.144776	0.558981	-5.29525	X
Q9VVG6	CG32174	CG32174	Ubiquinone biosynthesis protein COQ4 homolog, mitochondrial (Coenzyme Q biosynthesis protein 4 homolog)	0.141691	-0.0521186	0.335502	17.4832	1.50259	0.144966	0.558981	-5.29628	3L
Q7JR49	VhaAC45	CG8029	LD09158p (Vacuolar H[+] ATPase AC45 accessory subunit, isoform A) (Vacuolar H[+] ATPase AC45 accessory subunit, isoform B) (EC 3.6.3.14)	-0.198183	-0.469307	0.0729411	15.8972	-1.50235	0.145027	0.558981	-5.29661	2R
P13395	alpha-Spec	CG1977	Spectrin alpha chain	-0.160164	-0.379561	0.0592336	15.6489	-1.5004	0.14553	0.559905	-5.29933	3L
A0A0B4JD97	tacc	CG9765	Transforming acidic coiled-coil protein, isoform K	-0.165184	-0.391521	0.0611523	18.4501	-1.49999	0.145635	0.559905	-5.2999	3R
Q9W3V3	Dmel\CG14435	CG14435	Uncharacterized protein, isoform A (Uncharacterized protein, isoform C)	-0.241077	-0.571437	0.089283	14.7978	-1.49983	0.145676	0.559905	-5.30012	X
Q9V677	CG8858	CG8858	Proteasome-associated protein ECM29 homolog	0.191519	-0.0712969	0.454334	19.9058	1.49773	0.146218	0.560633	-5.30304	2R
Q9W438	Mipp2	CG4317	GH13296p (Multiple inositol polyphosphate phosphatase 2) (EC 3.1.3.2) (EC 3.1.3.80)	-0.254159	-0.603071	0.0947517	15.1923	-1.49715	0.146369	0.560633	-5.30385	X
X2J8F5	Lsp1beta	CG4178	Larval serum protein 1 beta, isoform B	0.783982	-0.292412	1.86038	18.3474	1.49695	0.146419	0.560633	-5.30412	2L
P14318	Mp20	CG4696	Muscle-specific protein 20	0.141381	-0.0527828	0.335545	23.2542	1.49657	0.146519	0.560633	-5.30465	2R
Q9VLG9	BEST:GH06087	CG9510	CG9510, isoform B (EC 4.3.2.1) (CG9510, isoform C) (CG9510, isoform D)	0.290119	-0.108343	0.688582	19.8842	1.49645	0.146549	0.560633	-5.30481	2L
Q9VYM7	BcDNA:RE29468	CG42258	Uncharacterized protein, isoform C	-0.211827	-0.503576	0.0799225	18.0966	-1.49226	0.147638	0.56381	-5.31062	X
Q5U127	DCP2	CG6169	Decapping protein 2, isoform E (LP11827p)	-0.23905	-0.568308	0.090208	13.6072	-1.4922	0.147655	0.56381	-5.31071	3L
X2JFS7	Dmel\CG4678	CG4678	CG4678, isoform J (EC 3.4.17.-)	0.22887	-0.0865598	0.5443	11.2353	1.49128	0.147893	0.564	-5.31198	X
Q9VEP6	AdSL	CG3590	Adenylosuccinate lyase (ASL) (EC 4.3.2.2) (Adenylosuccinase)	0.229855	-0.0870086	0.546719	19.9993	1.49092	0.147987	0.564	-5.31247	3R
Q0E981	CG8485	CG8485	CG8485, isoform A (CG8485, isoform B) (EC 2.7.11.-) (CG8485, isoform C)	-0.246774	-0.587075	0.0935267	15.2847	-1.49043	0.148117	0.564	-5.31316	2R
Q8I0D4	Dmel\CG9297	CG9297	CG9297, isoform B (CG9297, isoform C) (CG9297, isoform D) (CG9297, isoform E) (RE20510p)	0.187928	-0.0715894	0.447445	20.1466	1.48833	0.148666	0.565566	-5.31606	3R
A0A0B4JCQ5	Lpin	CG8709	Lipin, isoform D (EC 3.1.3.4)	-0.333072	-0.793898	0.127754	20.5531	-1.48551	0.149406	0.567262	-5.31996	2R
D3PK81	CG12163-RC	CG12163	RH22295p1	-0.519092	-1.23763	0.199442	11.815	-1.48481	0.149591	0.567262	-5.32092	3R
P40807	Odc1	CG8721	Ornithine decarboxylase 1 (ODC) (EC 4.1.1.17)	-0.227746	-0.543241	0.0877483	17.3249	-1.48366	0.149894	0.567262	-5.32251	2R
P36241	RpL19	CG2746	60S ribosomal protein L19	-0.134177	-0.320087	0.0517329	22.8256	-1.48337	0.14997	0.567262	-5.32291	2R
Q9VEY5	anon-EST:Posey87	CG5903	MICOS complex subunit	0.126137	-0.0486932	0.300968	18.5778	1.48286	0.150104	0.567262	-5.32361	3R
P18432	Mlc2	CG2184	Myosin regulatory light chain 2 (MLC-2)	0.146447	-0.056537	0.349432	23.5119	1.48283	0.150111	0.567262	-5.32364	3R
E1JIZ0	scrib	CG43398	Scribbled, isoform L	0.113928	-0.0439875	0.271844	20.735	1.48279	0.150123	0.567262	-5.3237	3R
Q8SYS7	CG17683	CG17683	Probable cytosolic Fe-S cluster assembly factor CG17683	0.178786	-0.069175	0.426747	18.9083	1.48192	0.150354	0.567262	-5.32491	2R
O61613	Nmt	CG7436	Glycylpeptide N-tetradecanoyltransferase (EC 2.3.1.97) (Myristoyl-CoA:protein N-myristoyltransferase) (NMT) (Peptide N-myristoyltransferase) (dNMT)	-0.123792	-0.295482	0.0478984	20.825	-1.4819	0.150357	0.567262	-5.32492	3L
Q8IMB9	Dmel\CG1674	CG1674	CG1674, isoform B (FI03013p)	0.156476	-0.0607629	0.373715	17.6456	1.48042	0.150751	0.568226	-5.32697	4
Q9VFE9	Dmel\CG7265	CG7265	2-(3-amino-3-carboxypropyl)histidine synthase subunit 2 (EC 2.5.1.108)	-0.282691	-0.675472	0.11009	13.4634	-1.47923	0.151067	0.568315	-5.32861	3R
Q9V433	RecQ5	CG4879	DNA helicase RECQE (FI22317p1) (RecQ5 helicase, isoform B) (EC 3.6.1.3)	0.14639	-0.0572068	0.349987	15.7648	1.47779	0.151447	0.568315	-5.33057	3L
Q9V470	ScsbetaG	CG10622	Succinate--CoA ligase [GDP-forming] subunit beta, mitochondrial (EC 6.2.1.4) (GTP-specific succinyl-CoA synthetase subunit beta) (G-SCS) (GTPSCS) (Succinyl-CoA synthetase beta-G chain) (SCS-betaG)	0.167018	-0.0652774	0.399314	21.0234	1.47773	0.151463	0.568315	-5.33066	3L
B7Z0R7	Atg16	CG31033	Autophagy-related 16, isoform F	-0.169203	-0.404565	0.0661595	15.5714	-1.47756	0.15151	0.568315	-5.3309	3R
A1Z6H0	kune	CG1298	Kune-kune (SD14923p1)	0.212902	-0.0833364	0.50914	16.5011	1.47711	0.15163	0.568315	-5.33152	2R
Q8MYS1	REPTOR-BP	CG18619	GEO08443p1 (REPTOR-binding partner, isoform B) (RH73910p)	-0.121634	-0.290976	0.0477072	15.6237	-1.47627	0.151853	0.568315	-5.33266	2L
Q9VJ45	BEST:LD25345	CG17322	UDP-glucuronosyltransferase (EC 2.4.1.17)	-0.202887	-0.485409	0.0796347	17.3097	-1.47596	0.151934	0.568315	-5.33308	2L
Q7JVK1	mRpL18	CG12373	HL07956p (Mitochondrial ribosomal protein L18)	-0.24641	-0.589707	0.0968868	15.2405	-1.47524	0.152128	0.568315	-5.33408	2R
X2JFR6	eIF2alpha	CG9946	Eukaryotic translation initiation factor 2alpha, isoform B	-0.0882745	-0.211367	0.0348176	21.7487	-1.47394	0.152476	0.568315	-5.33587	X
Q9Y140	CG7601	CG7601	Dehydrogenase/reductase SDR family protein 7-like (EC 1.1.-.-)	0.204631	-0.0807553	0.490018	17.1702	1.47371	0.152537	0.568315	-5.33618	3R
P41043	GstS1	CG8938	Glutathione S-transferase S1 (EC 2.5.1.18) (GST class-sigma 1) (Glutathione S-transferase 2)	0.694828	-0.274375	1.66403	20.4624	1.47345	0.152606	0.568315	-5.33653	2R
A0A0B4K7U2	CG43340	CG43340	Uncharacterized protein, isoform G	-0.241926	-0.579501	0.0956489	16.4613	-1.47294	0.152742	0.568315	-5.33723	2R
X2JFW6	Dmel\CG8289	CG8289	CG8289, isoform B	-0.0946748	-0.226801	0.037451	19.2194	-1.47272	0.152802	0.568315	-5.33753	X
C0HL66	His3.3A	CG5825	Histone H3.3A (H3.A)	-0.142459	-0.341347	0.0564284	20.9883	-1.47217	0.15295	0.568315	-5.33829	2L
M9PDU4	ND-ACP	CG9160	Acyl carrier protein	0.209692	-0.0831924	0.502576	19.4002	1.4715	0.15313	0.568315	-5.33921	3L
B7Z107	Dmel\CG42376	CG42376	GH09380p1	-0.149638	-0.358714	0.0594386	18.8234	-1.47099	0.153266	0.568315	-5.3399	X
Q9W550	EG:63B12.7	CG14805	FI20216p1	0.140492	-0.0558073	0.336792	18.505	1.47098	0.153269	0.568315	-5.33991	X
Q9W5B4	EG:103E12.2	CG14629	GH18858p	-0.417368	-1.00058	0.165844	18.3392	-1.47084	0.153306	0.568315	-5.3401	X
Q7KTG0	Dmel\CG4619	CG4619	CG4619, isoform A (CG4619, isoform B) (LD45607p)	0.159282	-0.0633492	0.381913	15.0663	1.47046	0.153408	0.568315	-5.34062	2L
P02515	Hsp22	CG4460	Heat shock protein 22	-0.615649	-1.47722	0.24592	19.1863	-1.46865	0.153897	0.569612	-5.34311	3L
Q9VR91	HERC2	CG11734	Probable E3 ubiquitin-protein ligase HERC2 (EC 2.3.2.26) (HECT domain and RCC1-like domain-containing protein 2) (HECT-type E3 ubiquitin transferase HERC2)	-0.167288	-0.401489	0.0669134	15.113	-1.46808	0.15405	0.569665	-5.34388	X
Q9VM58	145934_at	CG10399	TA01441p	0.168298	-0.0674216	0.404018	17.2224	1.46743	0.154225	0.569798	-5.34477	2L
M9PEF6	AAF51037	CG3714	CG3714, isoform H (EC 2.4.2.19) (EC 6.3.4.21)	-0.134569	-0.323327	0.0541898	19.9897	-1.46525	0.154814	0.569889	-5.34774	2L
Q9VB79	Dmel\CG14259	CG14259	IP09473p	0.2414	-0.0972314	0.580032	18.1726	1.46516	0.154839	0.569889	-5.34787	3R
P48461	Pp1alpha-96A	CG6593	Serine/threonine-protein phosphatase alpha-1 isoform (EC 3.1.3.16)	0.252258	-0.101609	0.606126	19.4111	1.46514	0.154845	0.569889	-5.3479	3R
Q9VNV3	Ddx1	CG9054	ATP-dependent RNA helicase Ddx1 (DEAD box protein 1) (EC 3.6.4.13)	0.115639	-0.0466128	0.277891	17.0108	1.46483	0.154926	0.569889	-5.34831	3L
Q0E8X8	CG13551	CG13551	FI01416p	0.190861	-0.0769459	0.458668	20.8766	1.46477	0.154944	0.569889	-5.3484	2R
Q8SXU3	CG8207	CG8207	CG8207 (EC 2.7.7.13) (RE21160p)	0.153837	-0.062186	0.369859	18.0592	1.46364	0.15525	0.570504	-5.34994	2R
Q7JRC0	CG12384	CG12384	GEO09647p1 (RH17411p) (RH57585p)	0.630239	-0.255345	1.51582	16.5217	1.46268	0.155511	0.57095	-5.35124	2R
M9PI40	Dmel\CG10660	CG10660	Uncharacterized protein, isoform B (Uncharacterized protein, isoform D)	-0.158351	-0.381035	0.0643323	16.9011	-1.46153	0.155824	0.570993	-5.35281	3L
M9MRJ4	Msp300	CG42768	Muscle-specific protein 300 kDa, isoform G	-0.111639	-0.268635	0.0453579	21.6419	-1.4615	0.155833	0.570993	-5.35285	2L
Q9VWL7	RhoGAP18B	CG42274	Rho GTPase activating protein at 18B, isoform C	-0.141514	-0.340578	0.0575508	14.8321	-1.46109	0.155943	0.570993	-5.3534	X
Q95RV5	CG1364	CG30499	Ribulose-phosphate 3-epimerase (EC 5.1.3.1)	0.136563	-0.0556493	0.328774	19.4164	1.46024	0.156174	0.570993	-5.35456	2R
Q95RX5	Kcmf1	CG11984	E3 ubiquitin-protein ligase Kcmf1 (EC 2.3.2.27)	-0.383122	-0.92287	0.156625	13.6082	-1.45888	0.156546	0.570993	-5.35641	3R
Q9VJ26	Swip-1	CG10641	EF-hand domain-containing protein D2 homolog (Swiprosin-1 homolog)	-0.159769	-0.384982	0.0654446	19.0057	-1.45805	0.156774	0.570993	-5.35754	2L
Q9W2Z6	BcDNA:RE02049	CG32694	RE02049p	0.166186	-0.068133	0.400506	17.0564	1.45767	0.156876	0.570993	-5.35805	X
M9NFF8	Cdc42	CG12530	Cdc42, isoform C (Cdc42, isoform D)	-0.152582	-0.367831	0.0626665	19.5353	-1.45693	0.157081	0.570993	-5.35906	X
Q9VI58	Tailor	CG1091	Terminal uridylyltransferase Tailor (TUTase Tailor) (EC 2.7.7.52)	-0.183287	-0.441857	0.0752826	15.7133	-1.45689	0.15709	0.570993	-5.35911	3R
Q9VFX6	TBC1D5	CG8449	GH10459p (TBC1 domain family member 5)	-0.153993	-0.371327	0.0633401	17.424	-1.45629	0.157254	0.570993	-5.35992	3R
Q9VGS9	Ugt35a	CG6644	LD21102p (UDP-glycosyltransferase 35a) (EC 2.4.1.-)	0.35877	-0.14767	0.86521	12.0452	1.456	0.157335	0.570993	-5.36032	3R
O97062	Ccp84Ae	CG1330	Ccp84Ae (Cuticle protein) (RE04882p)	-0.124797	-0.300966	0.0513712	20.1497	-1.45596	0.157345	0.570993	-5.36037	3R
A0A0B4KG14	aux	CG1107	Auxilin, isoform C	-0.22801	-0.549993	0.0939726	15.5325	-1.45544	0.157488	0.570993	-5.36108	3R
O46084	Pgam5	CG14816	Serine/threonine-protein phosphatase Pgam5, mitochondrial (DPGAM5) (EC 3.1.3.16) (Phosphoglycerate mutase family member 5 homolog)	0.148063	-0.0610266	0.357152	18.5059	1.45542	0.157495	0.570993	-5.36111	X
Q8MYY7	BcDNA:RE44624	CG31715	RE44624p	0.259182	-0.106933	0.625298	17.2826	1.45499	0.157611	0.570993	-5.36169	2L
Q8T0Q4	shrb	CG8055	GH13992p (Shrub)	0.141769	-0.0586125	0.342149	21.4522	1.45411	0.157854	0.571007	-5.36288	2R
O76513	CycH	CG7405	Cyclin H homolog	-0.286585	-0.691868	0.118698	15.1201	-1.45335	0.158064	0.571007	-5.36392	3L
P41093	RpL18A	CG6510	60S ribosomal protein L18a	-0.135215	-0.326543	0.056114	22.1684	-1.4525	0.158296	0.571007	-5.36506	2R
Q8IMW9	Dmel\CG6454	CG6454	CG6454, isoform C	-0.242597	-0.586033	0.100838	16.0413	-1.45183	0.158483	0.571007	-5.36598	3R
A4V2K7	D1	CG9745	D1 chromosomal protein, isoform C (D1 chromosomal protein, isoform D)	-0.0936438	-0.226239	0.0389516	20.857	-1.45152	0.158567	0.571007	-5.36638	3R
M9PFP3	Taf4	CG5444	TBP-associated factor 4, isoform G	-0.153183	-0.370147	0.0637808	15.1506	-1.4511	0.158684	0.571007	-5.36696	3L
Q9VYJ1	BEST:GH06882	CG3775	CG3775, isoform A (EC 3.4.24.-) (CG3775, isoform B) (FI12805p)	0.185301	-0.0771695	0.447771	16.7373	1.45101	0.158708	0.571007	-5.36708	X
A0A0B4KFK7	FER	CG8874	Tyrosine-protein kinase (EC 2.7.10.2)	0.359729	-0.149838	0.869295	14.1957	1.45093	0.158729	0.571007	-5.36718	3R
Q95SI7	Dmel\CG6028	CG6028	CG6028 (GH23390p)	0.134922	-0.0562923	0.326136	21.0489	1.45023	0.158925	0.571209	-5.36814	3R
O97111	par-6	CG5884	LD29223p (PAR-6) (Par-6, isoform A) (Par-6, isoform B)	0.146531	-0.0613312	0.354393	17.885	1.44886	0.159302	0.571967	-5.36998	X
Q9VH72	BVR	CG9471	CG9471, isoform A (CG9471, isoform B) (TA01656p1)	0.118145	-0.0495024	0.285793	21.0172	1.44841	0.159427	0.571967	-5.37059	3R
M9NCS3	Dmel\CG18304	CG18304	Uncharacterized protein, isoform B	0.138763	-0.0582146	0.335741	17.4991	1.44787	0.159577	0.571967	-5.37132	2L
Q9V3H8	Nxt1	CG12752	NTF2-related export protein (p15)	-0.189254	-0.457983	0.079475	15.736	-1.44745	0.159693	0.571967	-5.37188	2R
A0A0B4K6X5	Dmel\CG43093	CG43093	Uncharacterized protein	0.411441	-0.174048	0.996931	19.9662	1.44432	0.160566	0.574497	-5.37611	3R
Q17Q84	bbg	CG42230	Big bang, isoform E (PDZ domain-containing protein BBG-LP29)	-0.248897	-0.603182	0.105389	14.4257	-1.44391	0.16068	0.574497	-5.37666	3L
O02195	eIF3i	CG8882	Eukaryotic translation initiation factor 3 subunit I (eIF3i) (Eukaryotic translation initiation factor 3 subunit 2) (TRIP-1 homolog) (eIF-3-beta)	-0.111952	-0.271642	0.0477372	21.8605	-1.44089	0.161524	0.577012	-5.38073	2L
Q9VP51	Dmel\CG11309	CG11309	LD40450p	-0.182969	-0.444171	0.0782329	19.5408	-1.43971	0.161854	0.577689	-5.38231	3L
Q8MRQ4	CG8135	CG8135	LMBR1 domain-containing protein 2 homolog	0.205852	-0.0881677	0.499871	12.6615	1.43897	0.162062	0.5779	-5.3833	3R
Q7K2L7	CG17765	CG17765	GH27120p	0.244785	-0.104959	0.594529	15.8392	1.43849	0.162195	0.5779	-5.38394	2R
Q9VG73	CG5641	CG5641	Interleukin enhancer-binding factor 2 homolog	-0.206447	-0.501592	0.0886986	16.3994	-1.43762	0.16244	0.57827	-5.38511	3R
Q9VG38	Su(fu)	CG6054	Suppressor of fused homolog	0.163771	-0.0706954	0.398237	17.172	1.43559	0.163014	0.579313	-5.38784	3R
Q9I7T7	CG11505	CG11505	La-related protein CG11505 (La ribonucleoprotein domain family member CG11505)	-0.0748475	-0.182067	0.032372	19.2218	-1.43475	0.16325	0.579313	-5.38896	3L
Q9XZU1	Cse1	CG13281	Exportin-2 (Exp2) (Cellular apoptosis susceptibility protein homolog) (Chromosome segregation protein 1) (Importin-alpha re-exporter)	-0.193761	-0.471339	0.0838176	16.8818	-1.43468	0.163272	0.579313	-5.38906	2L
Q9VYS3	Upf1	CG1559	Regulator of nonsense transcripts 1 homolog (EC 3.6.4.-)	-0.0936415	-0.227805	0.0405219	17.9502	-1.43452	0.163314	0.579313	-5.38927	X
Q9VSN2	Zasp66	CG6416	HL08110p (Z band alternatively spliced PDZ-motif protein 66, isoform A) (Z band alternatively spliced PDZ-motif protein 66, isoform J)	-0.172381	-0.419432	0.0746711	18.1894	-1.43408	0.163439	0.579313	-5.38986	3L
Q9VY24	anon-EST:Posey66	CG5321	CG5321, isoform B (CG5321, isoform C) (EC 1.-.-.-)	-0.149573	-0.364059	0.0649124	18.9093	-1.43328	0.163668	0.57937	-5.39094	X
Q7JQI1	DUBAI	CG8830	Deubiquitinating apoptotic inhibitor, isoform A (Deubiquitinating apoptotic inhibitor, isoform B) (LD36231p)	-0.160631	-0.39115	0.0698882	14.8961	-1.43217	0.16398	0.57937	-5.39241	2R
O76268	NTPase	CG3059	LD11641p (NTPDase 6) (NTPase, isoform A) (EC 3.6.1.42) (EC 3.6.1.6)	0.183194	-0.0797059	0.446094	19.5261	1.43217	0.163981	0.57937	-5.39242	2L
Q9VIV6	Dmel\CG10194	CG10194	GH04973p	0.197699	-0.0863184	0.481715	18.2187	1.43065	0.164413	0.57937	-5.39445	2L
Q9VRU2	loj	CG10733	LD30746p (Logjam, isoform D) (Logjam, isoform E) (Logjam, isoform F)	-0.363872	-0.886705	0.158962	15.0563	-1.4304	0.164483	0.57937	-5.39478	3L
E1JJS1	GstT3	CG1702	Glutathione S transferase T3, isoform B (EC 2.5.1.18)	-0.224694	-0.547552	0.0981647	17.5083	-1.43038	0.164488	0.57937	-5.39481	X
Q8IPX7	Rrp40	CG31938	RE44908p (Ribosomal RNA processing 40, isoform A) (Ribosomal RNA processing 40, isoform B)	0.181331	-0.0792436	0.441906	18.1067	1.43026	0.164524	0.57937	-5.39498	2L
Q9VR59	l(1)G0196	CG14616	Inositol hexakisphosphate and diphosphoinositol-pentakisphosphate kinase (EC 2.7.4.21) (EC 2.7.4.24) (InsP6 and PP-IP5 kinase)	-0.137557	-0.335298	0.0601832	17.402	-1.42976	0.164667	0.57937	-5.39565	X
Q9Y119	Tps1	CG4104	BcDNA.GH08860 (RE05454p) (Trehalose-6-phosphate synthase 1)	-0.159981	-0.390052	0.07009	24.0921	-1.42916	0.164837	0.57937	-5.39644	2L
Q9VYJ7	Dmel\CG4004	CG4004	CG4004, isoform A (CG4004, isoform D) (CG4004, isoform E) (FI04012p)	-0.39982	-0.974852	0.175212	11.7645	-1.42905	0.164868	0.57937	-5.39659	X
A8DRW0	Cpr49Aa	CG30045	Cuticular protein 49Aa	-0.113307	-0.276569	0.0499565	20.9425	-1.4264	0.165624	0.581527	-5.40012	2R
Q4H2F9	Hsf	CG5748	Heat shock factor, isoform B (Heat shock transcription factor b)	-0.112576	-0.274975	0.0498225	16.7391	-1.42475	0.166096	0.581554	-5.40232	2R
O96607	homer	CG11324	Homer, isoform D (LD03829p)	0.0985805	-0.0437071	0.240868	18.9681	1.42396	0.166322	0.581554	-5.40337	2L
Q9VZW0	Sk2	CG32484	LD11247p (Sphingosine kinase 2) (EC 2.7.1.107)	-0.167381	-0.409146	0.0743838	13.7321	-1.42294	0.166614	0.581554	-5.40473	3L
Q9VE04	mRpL55	CG14283	39S ribosomal protein L55, mitochondrial (L55mt) (MRP-L55)	0.177428	-0.078936	0.433793	16.1415	1.42246	0.166753	0.581554	-5.40537	3R
A0A0B4LG52	RpS16	CG4046	GEO08239p1 (Ribosomal protein S16, isoform B)	-0.116051	-0.283737	0.0516342	21.8806	-1.42242	0.166764	0.581554	-5.40542	2R
Q9V9Y9	spn-F	CG12114	Protein spindle-F	-0.26382	-0.64502	0.117381	13.9206	-1.42242	0.166765	0.581554	-5.40542	3R
Q24298	shg	CG3722	DE-cadherin (Protein shotgun)	0.148373	-0.0660154	0.36276	19.2185	1.42242	0.166765	0.581554	-5.40543	2R
Q9VHA8	P58IPK	CG8286	LD25575p (P58IPK)	-0.197608	-0.4832	0.0879833	20.1142	-1.42211	0.166853	0.581554	-5.40583	3R
A1Z6N5	CG3270-RA	CG3270	CG3270 (EC 1.-.-.-) (FI13301p)	0.485114	-0.216087	1.18632	19.562	1.42192	0.166908	0.581554	-5.40609	2R
Q9VTE8	Irbp18	CG6272	CG6272, isoform A (CG6272, isoform B) (GEO08928p1) (GH10915p)	-0.162193	-0.396989	0.0726027	16.493	-1.41976	0.167529	0.582905	-5.40895	3L
Q9VVM8	Dmel\CG5290	CG5290	CG5290 (FI02004p)	0.313537	-0.140577	0.76765	17.3326	1.41905	0.167734	0.582905	-5.4099	3L
O46048	east	CG4399	EG:133E12.4 protein (Enhanced adult sensory threshold, isoform E) (Enhanced adult sensory threshold, isoform F)	-0.162492	-0.397912	0.0729289	15.7641	-1.4186	0.167864	0.582905	-5.41049	X
Q9VRQ1	kri	CG5537	Krishah, isoform A (Krishah, isoform C) (EC 2.4.2.9) (LD21741p)	-0.186938	-0.457838	0.0839623	15.0537	-1.41828	0.167957	0.582905	-5.41092	3L
Q94517	Rpd3	CG7471	Histone deacetylase Rpd3 (HD) (dRPD3) (EC 3.5.1.98)	-0.267778	-0.655941	0.120385	17.5955	-1.41786	0.168077	0.582905	-5.41147	3L
Q8IQ56	Pmi	CG33718	Transmembrane protein 11 homolog, mitochondrial (Protein PMI)	0.220868	-0.0993943	0.541131	16.1955	1.41743	0.168203	0.582905	-5.41205	3L
Q9VQK7	Sf3b2	CG3605	CG3605, isoform A (CG3605, isoform B) (LD45152p)	-0.114896	-0.281534	0.0517407	19.0763	-1.41713	0.168291	0.582905	-5.41245	2L
M9PFB5	alien	CG9556	Alien, isoform D (Alien, isoform E)	0.179003	-0.080775	0.438781	16.6756	1.41622	0.168552	0.583318	-5.41365	2L
Q9VMD9	Tig	CG11527	Tiggrin	-0.167607	-0.411094	0.0758794	23.0713	-1.41479	0.168968	0.584266	-5.41555	2L
Q9VZ82	LeuRS-m	CG7479	LD44376p (Leucyl-tRNA synthetase, mitochondrial) (EC 6.1.1.4)	0.149687	-0.0678746	0.367248	16.9418	1.41408	0.169173	0.584481	-5.41648	3L
Q868Z9	Ppn	CG33103	Papilin	-0.251929	-0.618307	0.114448	22.4255	-1.41326	0.169411	0.584811	-5.41756	3R
P48604	Roe1	CG6155	GrpE protein homolog, mitochondrial (dRoe1)	0.106834	-0.0490417	0.26271	21.1632	1.40866	0.170756	0.588943	-5.42365	2R
P08171	Est-6	CG6917	Esterase-6 (Est-6) (EC 3.1.1.1) (Carboxylic-ester hydrolase 6) (Carboxylesterase-6)	0.226581	-0.104122	0.557285	19.8607	1.40818	0.170895	0.588943	-5.42427	3L
P35600	Gnf1	CG1119	Replication factor C subunit 1 (Activator 1 140 kDa subunit) (Activator 1 subunit 1) (Germline transcription factor 1) (Replication factor C large subunit)	-0.245278	-0.603423	0.112867	17.0474	-1.40758	0.171071	0.589054	-5.42506	3R
Q9W384	Bap111	CG7055	Brahma associated protein 111kD (DALAO protein) (LD41296p)	-0.133081	-0.327615	0.0614526	17.9698	-1.40603	0.171526	0.590124	-5.4271	X
Q9VD04	Dmel\CG34376	CG34376	Uncharacterized protein, isoform B	-0.117738	-0.289912	0.0544371	16.6374	-1.40546	0.171693	0.590204	-5.42785	3R
A0A0B4K890	CG2811	CG2811	CG2811, isoform B	0.147913	-0.0684753	0.364302	17.1504	1.4049	0.171858	0.590276	-5.42859	2R
Q9W4M7	tyf	CG4857	Twenty-four, isoform B (Twenty-four, isoform C) (Twenty-four, isoform I) (Twenty-four, isoform J) (Twenty-four, isoform N)	-0.150482	-0.370818	0.0698545	18.3469	-1.40369	0.172215	0.591007	-5.43019	X
Q9VC52	Ppox	CG5796	Protoporphyrinogen oxidase (EC 1.3.3.4)	0.127022	-0.0592961	0.313339	19.8807	1.40119	0.172953	0.592217	-5.43347	3R
M9PDW8	BcDNA:GH23906	CG34417	Uncharacterized protein, isoform T	-0.116885	-0.288341	0.0545706	22.298	-1.40114	0.172969	0.592217	-5.43354	X
M9NEW0	Dmel\CG43346	CG43346	LD39232p2	0.135484	-0.0632693	0.334238	19.1971	1.40103	0.173001	0.592217	-5.43368	2L
Q94883	Dref	CG5838	DNA replication-related element factor, isoform A (DNA replication-related element factor, isoform B) (DREF) (FI03642p)	-0.160628	-0.396674	0.0754184	17.7334	-1.39861	0.173717	0.594173	-5.43685	2L
Q9VHE5	RpL34b	CG9354	RH48056p (Ribosomal protein L34b, isoform A) (Ribosomal protein L34b, isoform B) (Ribosomal protein L34b, isoform C) (Ribosomal protein L34b, isoform D)	-0.129293	-0.319706	0.0611203	21.4256	-1.39557	0.174623	0.596772	-5.44084	3R
Q9V3Y8	IKKepsilon	CG2615	FI05319p (I-kappaB kinase epsilon, isoform B) (EC 2.7.11.-) (I-kappaB kinase epsilon, isoform C)	-0.168384	-0.416625	0.0798577	14.4197	-1.39412	0.175055	0.597753	-5.44274	2L
A0A0B4K618	Fmr1	CG6203	Fmr1, isoform G	-0.142894	-0.353647	0.0678581	19.0665	-1.39353	0.175231	0.597856	-5.4435	3R
P18489	Syb	CG12210	Synaptobrevin	-0.280301	-0.694321	0.13372	19.198	-1.39147	0.175846	0.599287	-5.44619	2R
Q9Y122	BcDNA:GH08420	CG9631	BcDNA.GH08420 (CG9631) (EC 3.4.21.-)	-0.209622	-0.519317	0.100074	17.0233	-1.39115	0.175943	0.599287	-5.44661	3R
Q8IQM9	l(3)72Dp	CG32155	Gamma-glutamyl hydrolase (EC 3.4.19.9)	0.293013	-0.141052	0.727078	15.7682	1.38741	0.177066	0.602613	-5.45148	3L
Q7K3W4	qsm	CG13432	GH08941p (Quasimodo, isoform A) (Quasimodo, isoform B)	-0.121054	-0.300608	0.0585006	19.2314	-1.38566	0.177596	0.60314	-5.45377	2R
Q9VAU9	Noa36	CG10009	Zinc finger protein 330 homolog (Nucleolar autoantigen 36 homolog)	-0.189036	-0.469462	0.0913913	14.97	-1.38547	0.177652	0.60314	-5.45401	3R
P26686	B52	CG10851	Serine-arginine protein 55 (SRP55) (52 kDa bracketing protein) (B52 protein) (Protein enhancer of deformed)	-0.100473	-0.249581	0.0486354	20.7678	-1.38491	0.177823	0.60314	-5.45474	3R
P54385	Gdh	CG5320	Glutamate dehydrogenase, mitochondrial (GDH) (EC 1.4.1.3)	-0.140982	-0.350217	0.0682542	21.8968	-1.38484	0.177843	0.60314	-5.45483	3R
A1ZAK8	Psi	CG8912	p-element somatic inhibitor, isoform C	-0.0997953	-0.247985	0.0483946	19.6791	-1.38409	0.178069	0.60314	-5.4558	2R
A4V134	CaMKII	CG18069	Calcium/calmodulin-dependent protein kinase II, isoform E (EC 2.7.11.-) (EC 2.7.11.17)	-0.137425	-0.341511	0.0666596	19.6207	-1.38398	0.178103	0.60314	-5.45595	4
Q7K8X7	GstE9	CG17534	Glutathione S transferase E9 (EC 2.5.1.18) (Putative glutathione S-transferase)	-0.168781	-0.419648	0.0820852	20.6503	-1.38279	0.178465	0.603299	-5.45749	2R
Q2PDU0	NimB3	CG34003	GEO11169p1 (Nimrod B3)	-0.148519	-0.369378	0.0723395	17.1012	-1.38211	0.178671	0.603299	-5.45838	2L
Q9VVU6	BcDNA:LD43276	CG6841	CG6841, isoform A (CG6841, isoform B) (LD04472p)	0.198586	-0.0967603	0.493932	18.4131	1.38194	0.17872	0.603299	-5.45859	3L
Q9VKR0	EMC3	CG6750	ER membrane protein complex subunit 3	0.190286	-0.0927285	0.4733	13.8276	1.38188	0.178739	0.603299	-5.45867	2L
P82890	primo-1	CG31311	Low molecular weight phosphotyrosine protein phosphatase 1 (EC 3.1.3.48) (Low molecular weight cytosolic acid phosphatase 1) (EC 3.1.3.2) (PTPase 1)	0.13052	-0.0639424	0.324981	20.2557	1.37948	0.179471	0.604725	-5.46179	3R
A0A0B4KGC6	lap	CG2520	Like-AP180, isoform H	-0.144009	-0.358587	0.07057	19.8964	-1.37935	0.179508	0.604725	-5.46194	3R
Q9VZN2	Dmel\CG32264	CG32264	GH21062p	-0.263591	-0.656442	0.12926	14.5142	-1.37904	0.179604	0.604725	-5.46235	3L
Q9VZW1	scramb2	CG1893	Phospholipid scramblase	-0.308561	-0.768688	0.151567	14.8231	-1.37828	0.179837	0.605012	-5.46334	3L
Q9VNF5	anon-WO0118547.367	CG12170	3-oxoacyl-[acyl-carrier-protein] synthase	0.105944	-0.0521856	0.264073	19.264	1.37701	0.180224	0.60556	-5.46498	3R
Q9V9V7	pasha	CG1800	LD23072p (Partner of drosha, isoform A) (Partner of drosha, isoform C)	0.332352	-0.163831	0.828536	14.4278	1.37667	0.180326	0.60556	-5.46542	3R
Q9VHJ5	CAHbeta	CG11967	Carbonic anhydrase (EC 4.2.1.1) (Carbonate dehydratase)	0.163176	-0.0805035	0.406855	19.5812	1.37629	0.180442	0.60556	-5.46591	3R
Q9V784	CG7639	CG7639	SAM50-like protein CG7639	0.197512	-0.0976329	0.492657	15.9898	1.37541	0.180713	0.605971	-5.46705	2R
P17789	ttk	CG1856	Protein tramtrack, beta isoform (Repressor protein fushi tarazu) (Tramtrack p69)	-0.134677	-0.3361	0.0667464	16.9741	-1.37422	0.181076	0.606214	-5.46858	3R
P36951	Gip	CG2227	Putative hydroxypyruvate isomerase (EC 5.3.1.22) (GIP-like protein) (Transient receptor potential locus C protein)	0.18225	-0.090327	0.454828	21.0445	1.37421	0.181081	0.606214	-5.4686	X
A1Z784	ACC	CG11198	Acetyl-CoA carboxylase, isoform A (EC 6.3.4.14) (EC 6.4.1.2)	-0.165668	-0.413794	0.0824576	24.0764	-1.37227	0.181675	0.607001	-5.4711	2R
Q9VW26	Oat	CG8782	Ornithine aminotransferase, mitochondrial (EC 2.6.1.13) (Ornithine--oxo-acid aminotransferase)	0.195842	-0.0978654	0.489549	19.8629	1.37045	0.182235	0.607001	-5.47344	3L
Q9VC96	BRWD3	CG31132	BRWD3	0.292164	-0.146484	0.730812	12.403	1.36894	0.182702	0.607001	-5.47539	3R
Q9VA73	aralar1	CG2139	Calcium-binding mitochondrial carrier protein Aralar1	-0.390859	-0.977742	0.196024	16.4785	-1.36881	0.182743	0.607001	-5.47556	3R
Q9W4X7	eIF3g1	CG8636	Eukaryotic translation initiation factor 3 subunit G-1 (Eukaryotic translation initiation factor 3 RNA-binding subunit 1) (eIF-3 RNA-binding subunit 1) (Eukaryotic translation initiation factor 3 subunit 4-1)	-0.143112	-0.358008	0.0717845	20.2153	-1.36874	0.182765	0.607001	-5.47565	X
Q9VHK7	BcDNA:GH11984	CG8369	CG8369, isoform A (GEO07179p1) (GH11984p)	-0.560747	-1.40281	0.281312	17.1163	-1.36867	0.182786	0.607001	-5.47574	3R
Q27411	Rlb1	CG8161	Rlb1 protein (SD13613p)	0.128014	-0.0642808	0.320308	16.5795	1.36824	0.182917	0.607001	-5.47629	3R
Q29QW0	CG12964	CG12964	IP14311p	0.150116	-0.0754815	0.375714	15.8771	1.36762	0.183109	0.607001	-5.47708	2R
Q9U9Q1	RfC38	CG6258	Replication factor C 38kD subunit, isoform A (Replication factor C 38kD subunit, isoform B)	-0.263898	-0.660628	0.132832	17.2451	-1.36715	0.183257	0.607001	-5.4777	2L
Q7JYH3	ND-B14.7	CG9350	NADH dehydrogenase (Ubiquinone) B14.7 subunit (RE70703p) (RH51452p)	0.207562	-0.104552	0.519676	18.9797	1.36681	0.183361	0.607001	-5.47813	2R
Q86P02	BcDNA:LP10657	CG33494 HDC15607	GEO12415p1 (HDC15607) (LP10657p)	-0.155973	-0.390536	0.0785903	16.7719	-1.36667	0.183405	0.607001	-5.47831	3R
Q8INU6	Dmel\CG31674	CG31674	FI03731p	0.258509	-0.13036	0.647378	16.6579	1.3663	0.183519	0.607001	-5.47879	2L
A0A0B4LFZ4	TER94	CG2331	TER94, isoform E (EC 3.-.-.-) (EC 3.6.1.3)	-0.184085	-0.461063	0.0928926	17.263	-1.36599	0.183615	0.607001	-5.47918	2R
Q7JVG2	Aps	CG6391	Aps, isoform A (EC 3.6.1.52) (Aps, isoform B) (Aps, isoform C) (Hydrolase) (LD46602p)	-0.138134	-0.346045	0.0697768	15.6668	-1.36552	0.183761	0.607001	-5.47979	3L
X2JEA2	Dmel\CG4666	CG4666	CG4666, isoform B	0.177286	-0.0896555	0.444227	17.8542	1.365	0.183923	0.607001	-5.48046	X
Q9VA02	CG1544	CG1544	Probable 2-oxoglutarate dehydrogenase E1 component DHKTD1 homolog, mitochondrial (EC 1.2.4.2)	-0.187053	-0.468837	0.094731	20.2379	-1.36434	0.184128	0.607001	-5.4813	3R
Q9VLI4	raw	CG12437	Raw, isoform A (Raw, isoform C) (Raw, isoform E)	-0.196748	-0.49317	0.0996745	16.7148	-1.36418	0.184176	0.607001	-5.4815	2L
Q0KHS7	Lsd-2	CG9057	Lipid storage droplet-2, isoform B	-0.272648	-0.68365	0.138353	16.5505	-1.36343	0.184409	0.607001	-5.48246	X
A0A0B4JD02	gro	CG8384	Groucho, isoform F	-0.258997	-0.649773	0.131779	15.8747	-1.3622	0.184794	0.607001	-5.48405	3R
Q9W022	Dmel\CG8993	CG8993	CG8993 (GEO01508p1) (RE49388p)	0.106453	-0.0541732	0.267079	21.6313	1.36212	0.184818	0.607001	-5.48415	3L
Q29QQ9	Rrp42	CG8395	IP10364p (Rrp42) (EC 3.1.13.-)	0.72924	-0.371477	1.82996	17.0154	1.36166	0.184962	0.607001	-5.48474	2R
Q9VJ80	Dmel\CG10211	CG10211	LD42267p	-0.168981	-0.424057	0.0860947	16.5472	-1.36158	0.184987	0.607001	-5.48484	2L
Q9V3G1	RpL8	CG1263	60S ribosomal protein L8	-0.138673	-0.348012	0.0706654	22.2231	-1.3615	0.185012	0.607001	-5.48494	3L
A0A0B4KHW3	aralar1	CG2139	Aralar1, isoform F	-0.172005	-0.431824	0.0878137	22.0771	-1.36064	0.185279	0.607001	-5.48604	3R
A1Z7K6	CG8243-RA	CG8243	CG8243 (FI20236p1)	-0.193963	-0.48696	0.0990346	16.328	-1.36059	0.185294	0.607001	-5.4861	2R
P25823	tud	CG9450	Maternal protein tudor	-0.209559	-0.526183	0.107065	16.2561	-1.3603	0.185385	0.607001	-5.48647	2R
Q9VZ27	CDK2AP1	CG18292	CDK2-associated protein 1, isoform A (FI05233p)	-0.143573	-0.360516	0.0733699	15.1181	-1.36019	0.185419	0.607001	-5.48661	X
Q7K0D3	CG12909	CG12909	CG12909 protein (CG12909-PA) (LD31988p)	0.177306	-0.0906346	0.445247	17.4494	1.36006	0.18546	0.607001	-5.48678	2R
Q8IML6	Pdhb	CG11876	IP14839p	-0.236864	-0.594991	0.121263	15.3735	-1.35936	0.185679	0.607231	-5.48768	3R
P48149	RpS15Aa	CG2033	40S ribosomal protein S15Aa	-0.193386	-0.485985	0.0992124	18.0698	-1.3584	0.185981	0.607734	-5.48891	X
M9PI44	tral	CG10686	Trailer hitch, isoform F	-0.391213	-0.983343	0.200918	19.5631	-1.3579	0.186136	0.607756	-5.48954	3L
Q9VGR2	CG17726	CG17726	Protein arginine methyltransferase NDUFAF7 homolog, mitochondrial (EC 2.1.1.320) (NADH dehydrogenase [ubiquinone] complex I, assembly factor 7 homolog) (Protein midA homolog)	0.198982	-0.102367	0.500331	15.9386	1.35712	0.186381	0.608074	-5.49054	3R
X2JG22	BcDNA:GH04978	CG7028	CG7028, isoform D	-0.0996178	-0.250588	0.0513526	16.8929	-1.35618	0.186675	0.608548	-5.49174	3L
Q8SY53	Ostgamma	CG7830	GH11935p (Oligosaccharide transferase gamma subunit)	-0.264735	-0.666434	0.136965	16.3854	-1.35451	0.187201	0.609779	-5.49387	2L
Q9VRD4	Dmel\CG1532	CG1532	CG1532, isoform A (CG1532, isoform B)	0.115233	-0.0596818	0.290148	20.6107	1.35402	0.187356	0.6098	-5.4945	X
Q7JV69	Spn55B	CG10913	SD11922p (Serine protease inhibitor (Serpin-6)) (Serpin 55B)	0.283091	-0.14782	0.714003	18.3148	1.35024	0.188548	0.613193	-5.49931	2R
Q9W5T4	CG12547	CG12547	RE33981p	0.183826	-0.0962692	0.46392	15.0454	1.34888	0.188979	0.613465	-5.50104	2R
Q8T0N5	CG8768	CG8768	CG8768 (GH17516p)	0.126675	-0.066401	0.319751	17.8417	1.34846	0.189115	0.613465	-5.50158	2R
Q9V438	CaBP1	CG5809	Protein disulfide-isomerase A6 homolog (EC 5.3.4.1) (Calcium-binding protein 1) (DmCaBP1)	-0.172436	-0.435338	0.0904658	21.1607	-1.34806	0.189241	0.613465	-5.50209	2L
Q9VFR3	Cht5	CG9307	Chitinase 5 (EC 3.2.1.14) (LP08894p)	0.404284	-0.212203	1.02077	12.3288	1.34783	0.189312	0.613465	-5.50237	3R
Q9VHC0	RnpS1	CG16788	LD23870p (RNA-binding protein S1)	-0.124886	-0.315465	0.0656924	18.6711	-1.34683	0.18963	0.613465	-5.50364	3R
P54192	Obp19d	CG1668	General odorant-binding protein 19d (Odorant-binding protein 19d) (Pheromone-binding protein-related protein 2) (PBPRP-2)	-0.358899	-0.906598	0.1888	16.9199	-1.3468	0.18964	0.613465	-5.50368	X
A4V3J6	Hrb98DE	CG9983	Heterogeneous nuclear ribonucleoprotein at 98DE, isoform F	-0.0869575	-0.219671	0.0457564	20.6076	-1.34668	0.189679	0.613465	-5.50383	3R
Q7K5N8	CG4847	CG4847	CG4847, isoform A (CG4847, isoform C) (CG4847, isoform E) (EC 3.4.-.-) (EC 3.4.22.-) (GH01592p)	0.178165	-0.0938637	0.450193	21.4879	1.34611	0.189859	0.613565	-5.50455	2R
A1Z9B5	CG10799-RA	CG10799	IP16508p	-0.202309	-0.511515	0.106896	18.1539	-1.34475	0.190292	0.613623	-5.50628	2R
Q7K161	CG6805	CG6805	CG6805, isoform A (LD06095p)	-0.121329	-0.306985	0.064328	16.6426	-1.34316	0.190802	0.613623	-5.5083	2R
A1Z7K2	CG30349-RA	CG30349	FI03455p	0.164622	-0.087334	0.416578	18.5155	1.34288	0.190891	0.613623	-5.50865	2R
Q7K4H4	CG2982	CG2982	Bifunctional lysine-specific demethylase and histidyl-hydroxylase NO66 (EC 1.14.11.-) (EC 1.14.11.27) (Histone lysine demethylase NO66)	0.110429	-0.0586673	0.279525	18.7006	1.34222	0.191102	0.613623	-5.50949	X
Q8STG9	Sec61alpha	CG9539	DSec61alpha (LD29847p) (Sec61 alpha subunit, isoform A) (Sec61 alpha subunit, isoform B)	0.286858	-0.152417	0.726132	14.4034	1.34216	0.19112	0.613623	-5.50956	2L
Q9VJ33	Nedd8	CG10679	NEDD8 (Neddylin) (Ubiquitin-like protein Nedd8)	-0.125607	-0.317973	0.0667579	18.5087	-1.34203	0.191162	0.613623	-5.50972	2L
Q86BS3	Chro	CG10712	Chromator, isoform A (Chromator, isoform B) (Chromator, isoform C) (Chromator, isoform D) (Chromator, isoform E) (MIP27283p1)	-0.112753	-0.285488	0.0599809	19.9229	-1.34161	0.191298	0.613623	-5.51026	3L
C0HK95	fau	CG45077	Protein anoxia up-regulated	0.144105	-0.0766874	0.364898	20.8914	1.34143	0.191353	0.613623	-5.51048	3R
Q9W5R5	Slmap	CG17494	LD47843p (Sarcolemma associated protein, isoform A) (Sarcolemma associated protein, isoform D)	-0.147033	-0.372458	0.0783912	17.2629	-1.34057	0.191631	0.613623	-5.51157	2L
Q9W3I8	GIIIspla2	CG1583	Phospholipase A2 group III, isoform B (Phospholipase A2 group III, isoform C)	0.345532	-0.184228	0.875291	12.7072	1.34055	0.191636	0.613623	-5.51159	X
Q9W125	ND-19	CG3683	NADH dehydrogenase [ubiquinone] 1 alpha subcomplex subunit 8	-0.188169	-0.476781	0.100443	19.5774	-1.34001	0.19181	0.613623	-5.51228	2R
Q9V5P6	CG7637	CG7637	H/ACA ribonucleoprotein complex subunit 3 (Nucleolar protein 10) (Nucleolar protein family A member 3) (snoRNP protein dNop10)	0.138085	-0.0737676	0.349938	17.9949	1.33964	0.191929	0.613623	-5.51275	2R
P27864	Rrp1	CG3178	Recombination repair protein 1 (DNA-(apurinic or apyrimidinic site) lyase) (EC 4.2.99.18)	-0.178152	-0.451671	0.0953664	17.9417	-1.33868	0.192235	0.613623	-5.51395	2L
Q95RG8	Git	CG16728	G protein-coupled receptor kinase interacting ArfGAP (LD30319p)	0.107389	-0.0575368	0.272314	15.2977	1.33827	0.192367	0.613623	-5.51447	2R
Q8I079	Dmel\CG32640	CG32640 CG32641 Dmel_CG32641	Uncharacterized protein	0.181753	-0.0974332	0.460939	17.6441	1.33802	0.19245	0.613623	-5.5148	X
Q9VQZ0	Dmel\CG3652	CG3652	Protein YIPF	0.22985	-0.123242	0.582942	13.6727	1.33792	0.19248	0.613623	-5.51491	2L
Q9VN19	CG9853	CG9853	Golgi to ER traffic protein 4 homolog	0.18734	-0.100533	0.475214	14.5745	1.33753	0.192607	0.613623	-5.51541	3R
P49455	Tm1	CG4898	Tropomyosin-1, isoforms 33/34 (Tropomyosin II)	0.677919	-0.363937	1.71978	18.5884	1.33735	0.192665	0.613623	-5.51564	3R
Q9U915	Adk2	CG3140	Adenylate kinase (EC 2.7.4.3) (ATP-AMP transphosphorylase) (ATP:AMP phosphotransferase) (Adenylate kinase cytosolic and mitochondrial) (Adenylate monophosphate kinase)	0.179946	-0.0967821	0.456673	22.4123	1.33648	0.192945	0.613623	-5.51673	2R
A1Z871	CAP	CG18408	CAP, isoform B	-0.138228	-0.350872	0.0744165	18.1837	-1.33603	0.19309	0.613623	-5.5173	2R
Q9W3K4	Dmel\CG1575	CG1575	CG1575, isoform A (CG1575, isoform B) (LD45266p)	0.207954	-0.112029	0.527936	16.6562	1.33572	0.193191	0.613623	-5.51769	X
Q7KVP5	CG42672	CG42672	Uncharacterized protein, isoform M	0.658837	-0.355441	1.67311	15.0181	1.33504	0.193408	0.613623	-5.51854	2R
Q8T9H8	ade3	CG31908	GM14337p	-0.294905	-0.748938	0.159128	12.0314	-1.33496	0.193434	0.613623	-5.51864	2L
Q9VIW3	RanGAP	CG9999	Ran GTPase-activating protein (RanGAP) (Protein segregation distorter)	-0.0902777	-0.229284	0.048729	19.7554	-1.33481	0.193484	0.613623	-5.51884	2L
M9MS37	Pka-R1	CG42341	Protein kinase, cAMP-dependent, regulatory subunit type 1, isoform Z (EC 2.7.11.11)	-0.153851	-0.390819	0.0831173	15.5801	-1.33439	0.193618	0.613623	-5.51936	3L
Q9VF70	Ccm3	CG5073	Cerebral cavernous malformation 3 (RE18871p)	-0.153219	-0.389532	0.0830951	16.0118	-1.33259	0.194202	0.614687	-5.52163	3R
O96881	TfIIEbeta	CG1276	Transcription initiation factor IIE subunit beta	-0.0921845	-0.234381	0.0500116	18.3074	-1.33243	0.194254	0.614687	-5.52183	3L
Q9VXE0	SNRPG	CG9742	Probable small nuclear ribonucleoprotein G (snRNP-G) (Sm protein G) (Sm-G) (SmG)	-0.152661	-0.388252	0.0829299	17.2827	-1.33181	0.194453	0.614842	-5.5226	X
Q9VA37	dj-1beta	CG1349	Protein dj-1beta	0.193319	-0.105211	0.491848	20.5409	1.33095	0.194734	0.615258	-5.52369	3R
Q9VG81	Dmel\CG5167	CG5167	CG5167 (EC 1.-.-.-) (RH49330p)	-0.177122	-0.451086	0.0968414	22.0156	-1.32878	0.195437	0.616584	-5.52641	3R
Q9VUB5	upSET	CG9007	UpSET, isoform A (EC 2.1.1.43) (UpSET, isoform B)	0.113356	-0.0619848	0.288696	16.1277	1.32872	0.195456	0.616584	-5.52648	3L
Q9VN58	ctrip	CG42574	Circadian trip, isoform A (Circadian trip, isoform B)	-0.130354	-0.332286	0.0715772	16.393	-1.32677	0.196094	0.616584	-5.52893	3R
Q9VPR5	Sf3b1	CG2807	CG2807, isoform A (CG2807, isoform B)	-0.113117	-0.288352	0.0621174	17.1056	-1.32673	0.196106	0.616584	-5.52898	2L
Q9W1R3	Golgin245	CG3493	Golgin-245 ortholog	-0.105705	-0.269475	0.0580647	20.7935	-1.32659	0.196153	0.616584	-5.52916	2R
Q27268	Hel25E	CG7269	ATP-dependent RNA helicase WM6 (DEAD box protein UAP56) (Dmrnahel) (EC 3.6.4.13) (HEL/UAP56)	0.0880807	-0.0484084	0.22457	19.4797	1.32635	0.196232	0.616584	-5.52946	2L
M9PBR6	Vap-33B	CG33523	Uncharacterized protein, isoform F	0.130179	-0.0715787	0.331937	20.6089	1.32612	0.196304	0.616584	-5.52974	3L
Q7JWW5	CG8078	CG8078	Cytoplasmic tRNA 2-thiolation protein 1 (EC 2.7.7.-) (Cytoplasmic tRNA adenylyltransferase 1)	0.247043	-0.135925	0.630012	15.5906	1.32582	0.196404	0.616584	-5.53012	2R
Q9VP84	Dmel\CG10581	CG10581	IP06402p	0.234058	-0.12899	0.597106	15.2139	1.32505	0.196654	0.616584	-5.53108	3L
Q9VBX5	TTLL5	CG31108	LD39904p	-0.327812	-0.836286	0.180662	14.1719	-1.32504	0.196657	0.616584	-5.53109	3R
Q9VQR9	Dmel\CG17593	CG17593	FI04424p (LP08963p)	0.136114	-0.0751967	0.347425	19.5551	1.3239	0.197032	0.617286	-5.53252	2L
E2QCN9	Gs1l	CG15441	GS1-like, isoform B (EC 3.-.-.-)	-0.125886	-0.321431	0.0696596	16.3759	-1.32313	0.197284	0.617605	-5.53348	2L
P41572	Pgd	CG3724	6-phosphogluconate dehydrogenase, decarboxylating (EC 1.1.1.44)	0.135301	-0.0753786	0.345981	21.2654	1.31993	0.198334	0.619284	-5.53747	X
Q9Y134	Mtr4	CG4152	L.2.35Df (Mtr4 helicase) (EC 3.6.1.3)	0.277598	-0.154693	0.709889	17.2015	1.31982	0.198372	0.619284	-5.53762	2L
Q9VXM4	MSBP	CG9066	LD12946p (Membrane steroid binding protein, isoform A) (Membrane steroid binding protein, isoform B) (Membrane steroid binding protein, isoform C) (Steroid membrane binding protein)	0.21048	-0.11735	0.538309	20.7779	1.31958	0.198451	0.619284	-5.53792	X
Q8IQ70	CG18769	CG18769	Calcium uniporter protein, mitochondrial	-0.131651	-0.336777	0.0734745	18.7605	-1.3191	0.198608	0.619284	-5.53851	3L
Q95U15	Mf	CG6803	GH14252p (Mf3 protein) (Myofilin, isoform D) (RH68506p)	0.234902	-0.131163	0.600967	16.6473	1.31887	0.198685	0.619284	-5.5388	3R
Q9VPX5	Vps29	CG4764	Vacuolar protein sorting-associated protein 29 (Vesicle protein sorting 29)	-0.128827	-0.32962	0.0719668	19.0037	-1.31865	0.198757	0.619284	-5.53907	2L
Q9V3T8	SC35	CG5442	LD32469p (SR family splicing factor SC35, isoform D)	-0.132323	-0.338632	0.0739856	16.9282	-1.31823	0.198895	0.619284	-5.53959	2L
Q9VGY2	PDF	CG31278	Peptide deformylase (EC 3.5.1.88)	-0.147201	-0.376784	0.0823822	16.0919	-1.31778	0.199043	0.619284	-5.54015	3R
X2J8L3	Aprt	CG18315	Adenine phosphoribosyltransferase, isoform C (EC 2.4.2.7) (Adenine phosphoribosyltransferase, isoform D)	0.14954	-0.0837644	0.382844	19.4775	1.31737	0.19918	0.619284	-5.54067	3L
M9PEB1	fmt	CG10289	Uncharacterized protein, isoform B	0.148332	-0.0832664	0.379931	17.0232	1.31636	0.199515	0.619857	-5.54193	3L
Q9VTT9	CG11534	CG11534	Differentially expressed in FDCP 8 homolog	-0.188573	-0.48344	0.106295	14.5675	-1.31439	0.200166	0.620732	-5.54437	3L
Q9VKQ5	anon-WO0118547.153	CG17124	GEO07393p1 (PKC-potentiated PP1 inhibitory protein) (RE14405p)	0.255235	-0.143943	0.654414	17.8137	1.31416	0.200243	0.620732	-5.54466	2L
Q9VEV1	Pak3	CG14895	Non-specific serine/threonine protein kinase (EC 2.7.11.1)	0.135495	-0.0764178	0.347408	18.9931	1.31413	0.200251	0.620732	-5.54469	3R
Q7JZF5	Rpb5	CG11979	RE34924p (Rpb5, isoform A) (EC 2.7.7.6) (Rpb5, isoform B)	-0.147325	-0.37792	0.0832691	16.0899	-1.31311	0.20059	0.621312	-5.54596	2R
A0A0B4LGQ1	Sod2	CG8905	Superoxide dismutase (EC 1.15.1.1)	0.163567	-0.0925937	0.419728	20.3226	1.31237	0.200836	0.621606	-5.54688	2R
Q9W330	Hex-A	CG3001	Phosphotransferase (EC 2.7.1.-)	0.230281	-0.130662	0.591223	19.3317	1.31127	0.201202	0.622271	-5.54824	X
P33269	Cyp4d1	CG3656	Cytochrome P450 4d1 (EC 1.14.-.-) (CYPIVD1)	0.619714	-0.352983	1.59241	13.8137	1.30945	0.201811	0.623682	-5.5505	X
Q9I7Q5	Cpr65Au	CG18778	Cuticular protein 65Au, isoform A (Cuticular protein 65Au, isoform B) (GEO08955p1) (GH21145p)	0.255194	-0.145689	0.656076	21.0454	1.30836	0.202174	0.624333	-5.55185	3L
Q9VX51	Dmel\CG5613	CG5613	CG5613, isoform A (EC 3.2.1.96)	0.337566	-0.193226	0.868358	14.2992	1.3071	0.202595	0.625164	-5.55341	X
Q9W266	wdp	CG3413	Protein windpipe	0.140944	-0.0809073	0.362795	19.3767	1.30574	0.203049	0.625692	-5.55508	2R
Q9VG69	Dmel\CG5844	CG5844	CG5844 (LP03547p)	0.107375	-0.0616461	0.276396	20.6277	1.30568	0.203071	0.625692	-5.55517	3R
Q9VYI4	Dmel\CG4404	CG4404	CG4404 (FI04833p)	0.220797	-0.127775	0.569369	13.0349	1.30189	0.204344	0.626737	-5.55983	X
A0A0B4JD46	CNBP	CG3800	CG3800, isoform B (GEO04461p1)	-0.182231	-0.46993	0.105467	17.9088	-1.30185	0.204359	0.626737	-5.55989	2R
Q9W3C3	Dmel\CG2004	CG2004	CG2004, isoform A (CG2004, isoform C) (CG2004, isoform D) (CG2004, isoform F) (CG2004, isoform G) (LD10016p)	-0.203156	-0.523972	0.11766	20.7646	-1.30151	0.204473	0.626737	-5.56031	X
Q9U9Q4	eIF3h	Dmel_CG9124	Eukaryotic translation initiation factor 3 subunit H (eIF3h) (Eukaryotic translation initiation factor 3 subunit 3)	-0.098829	-0.254911	0.0572534	20.7224	-1.30138	0.204516	0.626737	-5.56046	2L
Q9V3D8	grsm	CG7340	GH27579p (Granny smith, isoform B) (EC 3.4.11.-) (Putative cytoplasmic aminopeptidase)	-0.0937175	-0.241775	0.0543397	19.9893	-1.30096	0.204657	0.626737	-5.56098	3R
Q9W2R3	sktl	CG9985	LP03320p (Skittles, isoform A) (EC 2.7.1.68) (Skittles, isoform B) (Skittles, isoform C)	0.169232	-0.0981624	0.436627	17.2821	1.30078	0.204718	0.626737	-5.5612	2R
A0A0B4KEJ7	coro	CG9446	Coronin	-0.0821973	-0.212083	0.0476882	19.8592	-1.30068	0.204752	0.626737	-5.56133	2R
Q7KJA9	sxc	CG10392	O-glycosyltransferase (SD06381p) (Super sex combs, isoform A) (Super sex combs, isoform B) (Super sex combs, isoform C) (EC 2.4.-.-) (EC 2.4.1.-)	-0.113259	-0.292234	0.0657165	18.3973	-1.30063	0.20477	0.626737	-5.56139	2R
X2JB25	Yp2	CG2979	Yolk protein 2, isoform B (EC 3.1.1.-) (EC 3.1.1.1)	0.456592	-0.264956	1.17814	23.3496	1.30058	0.204786	0.626737	-5.56145	X
A0A0B4KFK4	Dmel\CG12814	CG12814	Uncharacterized protein, isoform E	-0.168055	-0.43389	0.0977805	17.3861	-1.29931	0.205215	0.627409	-5.56301	3R
Q9W3T2	Dmel\CG4593	CG4593	CG4593, isoform A (CG4593, isoform B) (CG4593-PA) (FI02853p)	0.119319	-0.0695094	0.308147	18.6212	1.29872	0.205414	0.627409	-5.56373	X
Q9VN71	CT34439	CG14661	Uncharacterized protein, isoform A (Uncharacterized protein, isoform B)	0.321319	-0.187243	0.829881	19.1199	1.29857	0.205465	0.627409	-5.56392	3R
A0A0B4LGH1	betaTub60D	CG3401	Tubulin beta chain	0.179355	-0.105464	0.464175	17.261	1.29425	0.206931	0.631416	-5.56922	2R
Q7K569	Gpo1	CG8256	Glycerol-3-phosphate dehydrogenase (EC 1.1.5.3)	-0.126907	-0.328701	0.0748877	23.3347	-1.29256	0.207508	0.632706	-5.5713	2R
A0A0B4K8A5	mahj	CG10080	Mahjong, isoform B	0.127056	-0.0751456	0.329257	16.4652	1.29147	0.207878	0.632961	-5.57263	2R
Q9VV51	Dmel\CG4729	CG4729	CG4729, isoform A (EC 2.3.-.-) (CG4729, isoform B) (CG4729, isoform C) (RE10780p)	-0.202201	-0.524052	0.11965	20.0444	-1.29123	0.207961	0.632961	-5.57293	3L
Q9V8M2	Cyp12b2	CG15077	Probable cytochrome P450 12b2, mitochondrial (EC 1.14.-.-) (CYPXIIB2)	0.161763	-0.0958201	0.419346	20.1276	1.29073	0.208131	0.632961	-5.57353	2R
Q9VDS5	RhoGAP92B	CG4755	Rho GTPase-activating protein 92B	0.128092	-0.0760097	0.332194	17.9243	1.28988	0.208421	0.632961	-5.57457	3R
P13008	RpS26	CG10305	40S ribosomal protein S26 (DS31)	-0.145137	-0.376483	0.0862085	16.5299	-1.28941	0.208582	0.632961	-5.57514	2L
Q9V466	Nup107	CG6743	Nuclear pore complex protein Nup107 (Nucleoporin Nup107)	-0.120704	-0.31322	0.0718123	17.0474	-1.28863	0.20885	0.632961	-5.5761	2L
Q8IRT7	Tlk	CG34412	Tousled-like kinase, isoform C (EC 2.7.11.-)	-0.126933	-0.329435	0.0755695	14.6989	-1.2883	0.208962	0.632961	-5.5765	X
Q9VMA3	cup	CG11181	Protein cup (Oskar ribonucleoprotein complex 147 kDa subunit)	-1.18521	-3.07656	0.706142	14.597	-1.28794	0.209085	0.632961	-5.57694	2L
Q9VQ58	Dmel\CG15356	CG15356	FI15207p1	0.265551	-0.158218	0.68932	15.775	1.28793	0.209089	0.632961	-5.57695	2L
Q9VID5	anon-WO0118547.182	CG8671	CG8671, isoform A (CG8671, isoform G)	0.42514	-0.253608	1.10389	15.1222	1.28735	0.209288	0.632961	-5.57766	2L
Q9V3I2	Rab5	CG3664	Drab5 (GH24702p) (Rab5 protein) (Rab5, isoform A) (Rab5, isoform B) (Rab5, isoform C) (Rab5, isoform E) (Rab5, isoform F) (Rab5, isoform G) (Rab5, isoform H)	-0.147608	-0.383269	0.0880531	19.1224	-1.28735	0.209289	0.632961	-5.57766	2L
A0A0B4KFE5	Nmdmc	CG18466	NAD-dependent methylenetetrahydrofolate dehydrogenase, isoform C (EC 1.5.1.5) (EC 3.5.4.9)	-0.299684	-0.778318	0.17895	19.5776	-1.28687	0.209453	0.632991	-5.57825	3R
Q9VSN9	SrpRbeta	CG33162	GM04779p (Signal recognition particle receptor beta, isoform A) (Signal recognition particle receptor beta, isoform B)	-0.225116	-0.585066	0.134833	16.6339	-1.2854	0.209957	0.633357	-5.58003	3L
A8DYB0	CG13185	CG13185	Midasin	0.194003	-0.1162	0.504205	18.0447	1.28539	0.20996	0.633357	-5.58004	2R
Q9V3J4	Sec13	CG6773	Protein SEC13 homolog (GATOR complex protein SEC13) (Secretory protein 13)	-0.139786	-0.363381	0.0838093	17.1532	-1.28492	0.210125	0.633357	-5.58063	3R
A4V3W1	sgg	CG2621	Shaggy, isoform J (EC 2.7.11.-)	-0.214491	-0.557713	0.128732	18.0999	-1.28442	0.210297	0.633357	-5.58124	X
A8JV30	Dmel\CG34327	CG34327	FI17379p1	-0.187558	-0.487773	0.112657	18.953	-1.28403	0.210429	0.633357	-5.5817	X
A0A0B4LG23	cora	CG11949	Coracle, isoform G	-0.0845827	-0.22005	0.0508849	23.5428	-1.28328	0.21069	0.633357	-5.58262	2R
P17704	RpS17	CG3922	40S ribosomal protein S17	-0.0932352	-0.242593	0.0561225	21.18	-1.283	0.210786	0.633357	-5.58296	3L
Q8SWW9	EG:171D11.2	CG3156	CG3156 (EC 3.6.1.3) (LD18126p)	0.109465	-0.0659017	0.284832	17.4203	1.28293	0.21081	0.633357	-5.58305	X
Q9VHV5	Gie	CG7891	ADP-ribosylation factor-like protein 8 (Novel small G protein indispensable for equal chromosome segregation) (dGie)	0.114334	-0.0690718	0.297739	16.847	1.28125	0.211388	0.634628	-5.58508	3R
Q9VKV2	LManI	CG5322	Alpha-mannosidase (EC 3.2.1.-)	0.424176	-0.256784	1.10514	16.595	1.28026	0.211732	0.634803	-5.58629	2L
Q9VLM9	Phos17294	CG17294	GH05949p	0.153552	-0.0929692	0.400073	19.2788	1.28019	0.211756	0.634803	-5.58637	2L
Q9V9S8	FeCh	CG2098	Ferrochelatase, mitochondrial (EC 4.99.1.1) (Heme synthase) (Protoheme ferro-lyase)	0.118017	-0.071934	0.307967	21.0741	1.27696	0.212878	0.637598	-5.59029	3R
Q9VXH4	Dmel\CG9921	CG9921	CG9921, isoform B (CG9921, isoform C) (RE16337p)	-0.149985	-0.391465	0.0914953	18.77	-1.27656	0.213017	0.637598	-5.59078	X
P43332	snf	CG4528	U1 small nuclear ribonucleoprotein A (U1 snRNP A) (U1-A) (U1A) (Sex determination protein snf)	-0.102441	-0.26752	0.0626372	19.038	-1.27544	0.213407	0.637598	-5.59213	X
Q7KRZ3	Exo84	CG6095	Exocyst 84, isoform B	-0.10131	-0.264583	0.061963	18.3941	-1.2753	0.213455	0.637598	-5.5923	3R
P48810	Hrb87F	CG12749	Heterogeneous nuclear ribonucleoprotein 87F (HRP36.1 protein) (Protein P11)	-0.0884827	-0.231086	0.0541209	19.8948	-1.27527	0.213465	0.637598	-5.59234	3R
A0A0B4KGP8	eIF2gamma	CG43665	Eukaryotic initiation factor 2gamma, isoform D	-0.0826405	-0.215917	0.0506355	21.3067	-1.27443	0.213759	0.637699	-5.59336	3R
Q7JR75	CAP	CG18408	CAP, isoform C (RE10170p)	0.181996	-0.111546	0.475537	16.5304	1.27428	0.21381	0.637699	-5.59353	2R
Q7K0P0	JhI-26	CG3767	Juvenile hormone-inducible protein 26 (LD44791p)	0.133	-0.081615	0.347615	18.6858	1.27369	0.214015	0.637845	-5.59424	2R
M9PBZ2	Rbp9	CG3151	RNA-binding protein 9, isoform J	-0.204915	-0.53613	0.126301	13.8756	-1.27156	0.214762	0.639521	-5.59682	2L
A0A0C4DHG6	Gel	CG1106	Gelsolin, isoform L	0.132825	-0.0819292	0.347579	15.9926	1.27119	0.214889	0.639521	-5.59726	3R
Q9VBW1	Dmel\CG13654	CG13654	Uncharacterized protein, isoform A	-0.160068	-0.41905	0.0989153	16.1914	-1.2703	0.215202	0.639779	-5.59834	3R
M9PHV3	RhoGAPp190	CG32555	Rho GTPase activating protein p190, isoform F	0.187385	-0.116003	0.490773	13.6989	1.26943	0.215506	0.639779	-5.59938	X
A8E6W0	CG34039-RA	CG34039	IP19808p (IP20008p)	0.131543	-0.0814465	0.344533	15.3377	1.26936	0.215533	0.639779	-5.59947	3L
Q9V7W9	NiPp1	CG8980	Nuclear inhibitor of protein phosphatase 1 (Nuclear inhibitor of protein phosphatase type 1) (SD02428p)	-0.19347	-0.50678	0.11984	13.504	-1.26915	0.215605	0.639779	-5.59972	2R
Q7JZJ3	Cpr56F	CG9036	Cuticular protein 56F (RE26879p)	0.195251	-0.12105	0.511553	19.6526	1.26872	0.215756	0.639779	-5.60024	2R
Q9W3M8	Ykt6	CG1515	LD34211p (YKT6 v-SNARE) (EC 2.3.1.225)	0.153748	-0.0955746	0.40307	17.3194	1.26742	0.216213	0.64067	-5.6018	X
Q9VAK1	alph	CG1906	Alphabet, isoform A (EC 3.1.3.-) (EC 3.1.3.41) (Alphabet, isoform C) (Alphabet, isoform D)	0.113847	-0.0710585	0.298752	20.2504	1.26545	0.216907	0.641154	-5.60417	3R
Q9VQY8	Vps53	CG3338	FI17841p1 (Vacuolar protein sorting 53)	0.17074	-0.106599	0.448079	13.2527	1.26532	0.216955	0.641154	-5.60434	2L
Q9VZV8	Dmel\CG16753	CG16753	LD46404p	0.13703	-0.085579	0.35964	17.1122	1.26516	0.217008	0.641154	-5.60452	3L
Q9W095	Gk2	CG7995	FI03690p (Glycerol kinase 2, isoform A) (Glycerol kinase 2, isoform B) (Glycerol kinase 2, isoform C) (Glycerol kinase 2, isoform D) (Glycerol kinase 2, isoform E) (Glycerol kinase 2, isoform F) (EC 2.7.1.30)	0.171754	-0.107275	0.450783	20.6546	1.26512	0.217024	0.641154	-5.60457	3L
Q9V400	Ilk	CG10504	Integrin linked kinase, isoform A (LD24671p) (Putative integrin-linked kinase)	-0.119408	-0.313454	0.0746384	20.3041	-1.26474	0.217157	0.641154	-5.60503	3L
Q9W513	Dmel\CG17776	CG17776	GEO10196p1	-0.134518	-0.353321	0.0842849	17.4637	-1.26358	0.217569	0.641906	-5.60642	X
Q9VBQ6	Dhap-at	CG4625	Dihydroxyacetone phosphate acyltransferase, isoform A (EC 2.3.1.42) (Dihydroxyacetone phosphate acyltransferase, isoform B) (MIP13239p)	0.201215	-0.126493	0.528923	13.9891	1.26196	0.218139	0.642823	-5.60836	3R
O61380	eIF4G1	CG10811	Eukaryotic translation initiation factor 4G, isoform A (Eukaryotic translation initiation factor 4G, isoform C) (FI02056p) (Translation initiation factor eIF4G)	-0.086733	-0.228007	0.0545413	22.3516	-1.26181	0.218193	0.642823	-5.60854	4
Q9VZS3	eIF1	CG17737	Eukaryotic translation initiation factor eIF1 (Protein translation factor SUI1 homolog)	-0.123534	-0.324933	0.0778652	20.0711	-1.26067	0.218597	0.643191	-5.60991	3L
Q8SXF0	mRpS9	CG2957	Mitochondrial ribosomal protein S9 (RH44312p)	0.174179	-0.109835	0.458192	16.2066	1.26046	0.218672	0.643191	-5.61016	3R
Q6NPB2	Lst	CG8317	GEO09701p1 (Limostatin, isoform A) (RH62559p)	-0.223078	-0.58692	0.140765	16.4914	-1.26013	0.218788	0.643191	-5.61055	2R
Q9VMX3	Dmel\CG3756	CG3756	CG3756 (EC 2.7.7.6) (LP03982p)	0.130981	-0.0827289	0.344692	16.583	1.25967	0.218952	0.64321	-5.6111	2L
Q8SXV9	BcDNA:RH61745	CG12998	RH61745p	0.26774	-0.169483	0.704964	16.0158	1.25859	0.219337	0.643881	-5.6124	X
Q9VCK6	Dmel\CG10184	CG10184	LD34157p	0.450703	-0.285889	1.18729	18.0206	1.25758	0.219695	0.644469	-5.6136	3R
Q9VND8	Rheb	CG1081	GTP-binding protein Rheb homolog	0.21235	-0.13493	0.55963	19.4379	1.25674	0.219994	0.644568	-5.6146	3R
A0A0B4K7V4	CG43066	CG43066	Transporter	0.160265	-0.101965	0.422494	15.5076	1.25611	0.220218	0.644568	-5.61536	2R
P20432	GstD1	CG10045	Glutathione S-transferase D1 (EC 2.5.1.18) (EC 4.5.1.1) (DDT-dehydrochlorinase)	-0.123622	-0.325942	0.0786993	20.895	-1.25582	0.220324	0.644568	-5.61571	3R
Q9VFN7	Npc2b	CG3153	GEO07678p1 (Niemann-Pick type C-2b, isoform A) (Niemann-Pick type C-2b, isoform B) (RE36503p)	-0.15682	-0.413647	0.100007	19.9969	-1.25498	0.220625	0.644568	-5.61671	3R
Q9VC56	puf	CG5794	Ubiquitin carboxyl-terminal hydrolase puf (EC 3.4.19.12) (Protein puffyeye)	0.251312	-0.160363	0.662988	12.7448	1.25468	0.220731	0.644568	-5.61707	3R
P05661	Mhc	CG17927	Myosin heavy chain, muscle	0.775363	-0.494799	2.04553	17.7846	1.25464	0.220745	0.644568	-5.61711	2L
Q9VVC3	Cpr73D	CG9665	Cuticular protein 73D, isoform B	-0.138276	-0.364835	0.0882833	18.3358	-1.25441	0.220829	0.644568	-5.61739	3L
Q9W3R9	Dmel\CG1677	CG1677	CG1677, isoform A (CG1677, isoform B) (CG1677, isoform C) (FI03239p) (FI04819p) (LD45662p) (MIP35121p1)	-0.0996905	-0.263131	0.0637498	16.4701	-1.25363	0.221107	0.644585	-5.61832	X
A1Z768	rnh1	CG8729	Ribonuclease H1 (RNase H1) (EC 3.1.26.4)	0.135118	-0.0865186	0.356756	14.0839	1.25298	0.221337	0.644585	-5.61909	2R
Q9W3C2	CG1785	CG1785	Ribosome biogenesis protein NOP53	0.107623	-0.0689368	0.284183	19.2495	1.25281	0.221398	0.644585	-5.61929	X
Q8SYG3	BcDNA:RE63412	CG40045	RE63412p	0.164947	-0.105695	0.435589	19.4916	1.25263	0.221463	0.644585	-5.61951	3L
Q9I7J0	Dmel\CG5023	CG5023	CG5023 (GH21596p) (RE39031p)	0.12043	-0.077373	0.318233	21.9643	1.25134	0.221927	0.644902	-5.62105	3R
Q7JX94	CG30503	CG30503	RH50933p	0.185385	-0.119191	0.489961	15.7433	1.25098	0.222055	0.644902	-5.62147	2R
A1Z8H4	Cpr47Ec	CG9077	Cuticular protein 47Ec (GEO11780p1) (RT03506p)	0.819448	-0.527071	2.16597	16.6438	1.25078	0.222126	0.644902	-5.62171	2R
Q7K0L4	CG7611	CG7611	WD repeat-containing protein 26 homolog	-0.125983	-0.333033	0.0810672	18.6439	-1.25058	0.222201	0.644902	-5.62195	3L
E2QCG7	eIF3b	CG4878	Eukaryotic translation initiation factor 3 subunit B (eIF3b) (Eukaryotic translation initiation factor 3 subunit 9)	-0.098012	-0.259184	0.0631597	20.3507	-1.24987	0.222456	0.645184	-5.6228	2R
Q9VCI7	RanBP3	CG10225	LD02979p (Ran binding protein 3, isoform A)	-0.09963	-0.263698	0.0644384	17.1235	-1.24807	0.223103	0.645673	-5.62493	3R
P29844	Hsc70-3	CG4147	Endoplasmic reticulum chaperone BiP (EC 3.6.4.10) (78 kDa glucose-regulated protein homolog) (GRP-78 homolog) (Binding-immunoglobulin protein homolog) (BiP) (Heat shock 70 kDa protein cognate 3) (Heat shock protein cognate 72)	-0.195583	-0.517715	0.126549	24.0662	-1.24788	0.223172	0.645673	-5.62516	X
Q9W5X3	Dmel\CG34331	CG34331	Uncharacterized protein, isoform B	0.556249	-0.360118	1.47262	14.8276	1.24759	0.223274	0.645673	-5.6255	X
Q8MRT7	FBgn 38302	CG4210	CG4210 (EC 2.3.1.-) (SD26038p)	0.201259	-0.130342	0.53286	16.914	1.24742	0.223337	0.645673	-5.6257	3R
O77460	Nurf-38	CG4634	Inorganic pyrophosphatase (EC 3.6.1.1) (Nucleosome-remodeling factor 38 kDa subunit) (Pyrophosphate phospho-hydrolase) (PPase)	0.123694	-0.0802799	0.327667	23.238	1.24637	0.223716	0.645673	-5.62695	2R
Q9VHQ0	mRpS18A	CG31450	FI06460p (GEO10512p1) (Mitochondrial ribosomal protein S18A)	-0.173846	-0.460541	0.112848	15.3836	-1.24629	0.223744	0.645673	-5.62704	3R
Q9VSX2	BEST:GH12586	CG4461	CG4461 (IP01061p) (RH36186p)	0.261967	-0.170584	0.694518	15.2286	1.24475	0.2243	0.645673	-5.62886	3L
A1Z8D3	CG18003	CG18003	Uncharacterized protein (EC 1.1.3.15)	-0.230655	-0.61175	0.150441	18.2799	-1.24395	0.224592	0.645673	-5.62982	2R
Q8IPH5	Tep2	CG7052	Thioester-containing protein 2, isoform F	-0.218967	-0.580783	0.142849	21.9483	-1.24384	0.22463	0.645673	-5.62994	2L
Q9W127	CG3663	CG3663	CG3663 (GH17932p)	0.111103	-0.0724832	0.29469	21.8657	1.24383	0.224635	0.645673	-5.62996	2R
C9QPE7	CG5171-RC	CG5171	Trehalose 6-phosphate phosphatase (EC 3.1.3.12)	0.176041	-0.114934	0.467016	22.2367	1.24346	0.224769	0.645673	-5.6304	2L
Q7K5M2	CG10139	CG10139	GH05836p	0.183734	-0.120147	0.487615	13.7469	1.24268	0.22505	0.645673	-5.63131	2R
A8JRC1	Dmel\CG5028	CG5028	CG5028, isoform D (EC 1.1.1.41)	0.126539	-0.082798	0.335876	20.8015	1.24237	0.225162	0.645673	-5.63168	3R
Q9W4D2	Rnp4F	CG3312	RNA-binding protein 4F	-0.141384	-0.375354	0.0925856	18.1341	-1.24198	0.225305	0.645673	-5.63215	X
Q9VMY1	mRpL24	CG8849	Probable 39S ribosomal protein L24, mitochondrial (L24mt) (MRP-L24)	0.122549	-0.0802708	0.325368	18.9705	1.24186	0.225348	0.645673	-5.63229	2L
Q9VTV4	Dmel\CG5626	CG5626	CG5626	-0.172369	-0.457651	0.112913	16.0574	-1.24182	0.225363	0.645673	-5.63233	3L
Q7JV39	CG11400	CG11400	GH01142p	-0.201545	-0.535237	0.132148	17.0382	-1.24136	0.225529	0.645673	-5.63287	2R
Q9VYN1	Pkcdelta	CG42349	Non-specific serine/threonine protein kinase (EC 2.7.11.1)	0.246492	-0.161874	0.654859	15.5969	1.24059	0.225811	0.645673	-5.63379	X
Q9VYD5	Dmel\CG1673	CG1673	Branched-chain-amino-acid aminotransferase (EC 2.6.1.42)	0.236493	-0.15531	0.628296	21.0084	1.24058	0.225814	0.645673	-5.6338	X
Q9VL78	FKBP59	CG4535	FK506-binding protein 59 (EC 5.2.1.8) (Peptidyl-prolyl cis-trans isomerase) (PPIase) (Rotamase) (dFKBP59)	0.101116	-0.066535	0.268767	22.2461	1.23962	0.226164	0.645673	-5.63493	2L
Q9VWQ3	Dmel\CG6961	CG6961	CG6961 (LD35981p)	-0.088095	-0.234177	0.0579868	17.8132	-1.23945	0.226225	0.645673	-5.63513	X
Q0KI97	Dmel\CG34117	CG34117	GEO13368p1	0.108959	-0.0717281	0.289647	19.4549	1.2394	0.226244	0.645673	-5.63519	3R
Q9VB04	btz	CG12878	Barentsz, isoform A (Barentsz, isoform C) (LD31454p)	-0.132203	-0.351437	0.0870302	18.3476	-1.23939	0.226245	0.645673	-5.6352	3R
Q86BN8	PTPMT1	CG10371	Phosphatidylglycerophosphatase and protein-tyrosine phosphatase 1 (EC 3.1.3.27) (PTEN-like phosphatase) (PTEN-like protein) (Protein-tyrosine phosphatase mitochondrial 1-like protein) (EC 3.1.3.16) (EC 3.1.3.48)	-0.166493	-0.442757	0.109771	16.7326	-1.23864	0.226519	0.646003	-5.63608	3R
Q9W3N9	154229_at	CG10932	LD24105p	0.114633	-0.0756724	0.304939	22.7198	1.23803	0.226741	0.646187	-5.6368	X
Q9VB64	Dmel\CG42813	CG42813	Uncharacterized protein, isoform A (EC 3.6.1.-) (Uncharacterized protein, isoform B)	0.133437	-0.0881637	0.355037	19.6109	1.23759	0.226901	0.646195	-5.63732	3R
Q02308	H	CG5460	Protein hairless	-0.115523	-0.307632	0.0765858	14.3745	-1.23593	0.227508	0.647298	-5.63928	3R
Q9VEF5	ING1	CG7379	Inhibitor of growth protein	0.126567	-0.0840036	0.337138	16.5557	1.23537	0.227714	0.647298	-5.63994	3R
P25007	Cyp1	CG9916	Peptidyl-prolyl cis-trans isomerase (PPIase) (EC 5.2.1.8) (Cyclophilin) (Cyclosporin A-binding protein) (Rotamase)	-0.120301	-0.320468	0.0798658	23.4211	-1.23524	0.227762	0.647298	-5.64009	X
Q9VAQ7	Slu7	CG1420	Pre-mRNA-splicing factor Slu7	-0.136469	-0.363734	0.090796	16.1819	-1.23417	0.228153	0.647394	-5.64135	3R
E2QCZ5	Dmel\CG7706	CG7706	CG7706	-0.118596	-0.316134	0.0789406	14.8692	-1.23395	0.228235	0.647394	-5.64161	3R
Q9I7R1	Dmel\CG5946	CG5946	NADH-cytochrome b5 reductase (EC 1.6.2.2)	0.142975	-0.0951856	0.381136	21.162	1.23385	0.228269	0.647394	-5.64172	3L
Q9VK45	Tor	CG5092	Serine/threonine-protein kinase Tor (EC 2.7.11.1) (Target of rapamycin)	0.129595	-0.0863543	0.345544	17.6546	1.23342	0.228429	0.647401	-5.64224	2L
X2JAB9	Vinc	CG3299	Vinculin, isoform B (Vinculin, isoform C)	-0.10141	-0.270571	0.06775	22.2035	-1.23213	0.228901	0.64752	-5.64374	X
Q9VFY2	Dmel\CG8483	CG8483	CG8483 (LD39025p)	-0.213942	-0.570824	0.14294	13.7332	-1.2321	0.228914	0.64752	-5.64379	3R
Q9V3D2	Coprox	CG3433	Oxygen-dependent coproporphyrinogen-III oxidase (COX) (Coprogen oxidase) (Coproporphyrinogenase) (EC 1.3.3.3)	0.116291	-0.0777263	0.310308	20.6337	1.23191	0.228983	0.64752	-5.644	2L
Q9W2J4	BEST:GH09393	CG4302	UDP-glucuronosyltransferase (EC 2.4.1.17)	0.422979	-0.282898	1.12886	18.6163	1.23158	0.229103	0.64752	-5.64439	2R
Q9W2Y3	CG2974	CG2974	NAD(P)H-hydrate epimerase (EC 5.1.99.6) (NAD(P)HX epimerase)	-0.260447	-0.695774	0.17488	17.6618	-1.22964	0.229818	0.648685	-5.64667	X
Q9VT48	BcDNA:RE59468	CG8177	Anion exchange protein	0.619803	-0.416204	1.65581	16.066	1.2296	0.229832	0.648685	-5.64671	3L
Q9VL70	yip2	CG4600	HL08109p (Yippee interacting protein 2) (EC 2.3.1.16)	-0.181115	-0.484133	0.121903	23.4333	-1.22846	0.230254	0.648749	-5.64805	2L
Q9XYN7	Prosbeta3	CG11981	Proteasome subunit beta type-3 (EC 3.4.25.1) (20S proteasome subunit beta-3)	0.153201	-0.103153	0.409556	19.314	1.22827	0.230322	0.648749	-5.64827	3R
Q7K4I5	CG8892-RB	CG8892	UBX domain-containing protein 7	-0.183623	-0.490888	0.123642	15.4577	-1.22825	0.230329	0.648749	-5.64829	2L
Q7K110	OstDelta	CG6370	LD18774p (Oligosaccharide transferase delta subunit, isoform A) (EC 2.4.99.18)	0.103795	-0.0699733	0.277564	21.3557	1.22767	0.230546	0.648915	-5.64898	2R
Q9VGA4	MBD-R2	CG10042	MBD-R2	-0.0877945	-0.234914	0.0593249	18.6185	-1.22651	0.230973	0.649671	-5.65033	3R
Q9VMW9	Gmd	CG8890	GDP-mannose 4,6 dehydratase (EC 4.2.1.47) (GDP-D-mannose dehydratase) (Dm-gmd)	-0.109499	-0.293206	0.074207	16.8777	-1.22507	0.231506	0.650724	-5.65201	2L
P50887	RpL22	CG7434	60S ribosomal protein L22	-0.149035	-0.399455	0.101385	23.0951	-1.22319	0.232205	0.651887	-5.65421	X
Q24560	betaTub56D	CG9277	Tubulin beta-1 chain (Beta-1-tubulin)	-0.108344	-0.290405	0.0737173	22.1268	-1.2231	0.232238	0.651887	-5.65431	2R
Q7KN62	TER94	CG2331	Transitional endoplasmic reticulum ATPase TER94 (EC 3.6.4.6) (Valosin-containing protein homolog)	-0.0816902	-0.219023	0.0556421	23.0969	-1.22256	0.232436	0.65198	-5.65494	2R
A8DY49	CG34215	CG34215	GEO11311p1	-0.500786	-1.34296	0.341385	17.3138	-1.22215	0.232589	0.65198	-5.65541	2R
Q9W5R8	RpL5	CG17489	60S ribosomal protein L5	-0.097078	-0.260473	0.0663174	21.8481	-1.22111	0.232977	0.652622	-5.65663	2L
M9PJN5	HDAC6	CG6170	Histone deacetylase (EC 3.5.1.98)	0.155163	-0.106474	0.4168	19.8913	1.21889	0.233806	0.653595	-5.65921	X
A1Z6M6	Dpit47	CG3189	DNA polymerase interacting tpr containing protein of 47kD, isoform A (DNA polymerase interacting tpr containing protein of 47kD, isoform B) (FI19323p1)	0.123997	-0.0851505	0.333145	17.1019	1.21852	0.233942	0.653595	-5.65964	2R
Q9VPX3	l(2)10685	CG4749	LD40271p (Lethal (2) 10685) (EC 2.1.1.-)	0.160044	-0.109936	0.430025	14.7223	1.21838	0.233995	0.653595	-5.6598	2L
Q9VV18	Dmel\CG13047	CG13047	Uncharacterized protein	-0.144414	-0.38812	0.0992929	16.5566	-1.21791	0.234171	0.653595	-5.66035	3L
Q9W403	Dmel\CG3847	CG3847	CG3847 (LD24968p)	-0.145864	-0.392118	0.100391	16.9105	-1.21741	0.234358	0.653595	-5.66093	X
Q9W124	CG4806	CG4806	CG4806 (LD27920p)	0.097589	-0.0671986	0.262377	19.5231	1.21717	0.234448	0.653595	-5.66121	2R
Q8IPK8	Bsg25D	CG14025	Blastoderm-specific gene 25D, isoform C	0.132265	-0.0911852	0.355714	15.3376	1.21657	0.234671	0.653595	-5.6619	2L
Q9VF28	Arpc3A	CG4560	Actin-related protein 2/3 complex subunit 3 (Arp2/3 complex 21 kDa subunit)	0.217725	-0.15015	0.585601	16.5071	1.21641	0.23473	0.653595	-5.66209	3R
Q9VNA3	CG-11999	CG11999	GH21273p	-0.145044	-0.390132	0.100043	20.5085	-1.21634	0.234759	0.653595	-5.66217	3R
Q9VC18	atic	CG11089	RE29555p	-0.216886	-0.583698	0.149926	21.8824	-1.21524	0.23517	0.653864	-5.66345	3R
A0A0B4LGN1	Itp-r83A	CG1063	Inositol 1,4,5,-tris-phosphate receptor, isoform C	-0.142364	-0.383141	0.0984135	18.2718	-1.21523	0.235174	0.653864	-5.66346	3R
Q9VC47	tok	CG6863	Metalloendopeptidase (EC 3.4.24.-)	-0.290973	-0.78359	0.201643	17.3006	-1.214	0.235636	0.653905	-5.66489	3R
M9PC65	Dm_2L:23517	CG34126	Uncharacterized protein, isoform D	-0.153201	-0.41267	0.106267	15.1354	-1.21353	0.235811	0.653905	-5.66543	2L
Q9VQQ6	Snx1	CG2774	FI18122p1 (Sorting nexin 1, isoform A)	-0.162393	-0.437465	0.11268	19.3722	-1.21337	0.235872	0.653905	-5.66562	2L
Q9VT04	path	CG3424	Proton-coupled amino acid transporter-like protein pathetic	-0.178241	-0.48017	0.123688	20.5765	-1.21332	0.235889	0.653905	-5.66567	3L
Q9VAG9	Dmel\CG7789	CG7789	CG7789 (LD34542p)	0.132046	-0.0917218	0.355813	20.4911	1.21283	0.236074	0.653905	-5.66624	3R
Q9W2X6	ATPsyndelta	CG2968	ATP synthase, delta subunit, isoform A (ATP synthase, delta subunit, isoform B) (ATP synthase, delta subunit, isoform C) (EC 3.6.3.14) (RE24457p)	-0.144622	-0.38974	0.100496	22.2031	-1.21264	0.236146	0.653905	-5.66646	X
Q8IQE6	IRSp53	CG32082	IRSp53, isoform A	0.10801	-0.0752148	0.291236	17.6567	1.21159	0.236542	0.654145	-5.66768	3L
Q9VRD6	Ntf-2	CG1740	GEO05124p1 (GM08921p) (Nuclear transport factor 2) (Nuclear transport factor-2, isoform A) (Nuclear transport factor-2, isoform E)	0.108924	-0.0758823	0.29373	19.559	1.21138	0.23662	0.654145	-5.66792	X
Q7KLE5	Amph	CG8604	Amphiphysin, isoform A (LD19810p)	-0.206156	-0.556123	0.143811	14.2422	-1.21072	0.236869	0.654145	-5.66868	2R
Q9VAM9	Mesh1	CG11900	Guanosine-3',5'-bis(diphosphate) 3'-pyrophosphohydrolase MESH1 (EC 3.1.7.2) (Metazoan SpoT homolog 1) (Mesh1) (Penta-phosphate guanosine-3'-pyrophosphohydrolase) ((ppGpp)ase)	0.217459	-0.151735	0.586654	17.7158	1.21059	0.236918	0.654145	-5.66883	3R
Q9W204	jbug	CG30092	Jitterbug, isoform L	0.173521	-0.121228	0.46827	16.1074	1.20997	0.237153	0.654145	-5.66955	2R
P25167	RpIII128	CG8344	DNA-directed RNA polymerase III subunit RPC2 (RNA polymerase III subunit C2) (EC 2.7.7.6) (DNA-directed RNA polymerase III 128 kDa polypeptide) (C128)	0.110193	-0.0769996	0.297385	15.2358	1.20987	0.237189	0.654145	-5.66966	2R
P29052	TfIIB	CG5193	Transcription initiation factor IIB (General transcription factor TFIIB)	-0.112821	-0.30459	0.0789484	17.5992	-1.20916	0.237456	0.654442	-5.67048	2L
Q7K084	Obp44a	CG2297	Odorant-binding protein 44a, isoform A (Odorant-binding protein 44a, isoform B) (RH04549p)	-0.251556	-0.679404	0.176293	19.5922	-1.20842	0.237737	0.654776	-5.67134	2R
A1Z9K0	CG6701	CG6701	CG6701, isoform B (CG6701, isoform C) (CG6701, isoform D) (CG6701, isoform E)	0.215354	-0.151387	0.582094	17.0311	1.20689	0.238316	0.655929	-5.6731	2R
Q9XZ56	Thor	CG8846	4E-binding protein THOR (HL08053p) (Thor, isoform A) (Thor, isoform B)	-0.142496	-0.385509	0.100518	17.1394	-1.20516	0.23897	0.656524	-5.67509	2L
E1JHD6	bsk	CG5680	Mitogen-activated protein kinase (EC 2.7.11.24)	0.10479	-0.0739306	0.283512	16.0567	1.20509	0.238997	0.656524	-5.67517	2L
Q9VS46	Rint1	CG8605	RINT1-like protein (DmRINT-1)	0.124626	-0.0879929	0.337244	17.468	1.2047	0.239145	0.656524	-5.67562	3L
O18335	Rab11	CG5771	Drab11 (GM06568p) (RE11886p) (Rab11, isoform B)	0.117232	-0.0828475	0.317312	19.3387	1.20425	0.239315	0.656524	-5.67613	3R
Q7PLP4	BEST:GM10035	CG41099	Uncharacterized protein, isoform B (Uncharacterized protein, isoform E)	0.104614	-0.0739372	0.283166	16.3775	1.20421	0.239333	0.656524	-5.67619	3R
Q9VR99	cactin	CG1676	Cactin (Cactus-interacting protein)	-0.160636	-0.434942	0.11367	14.9593	-1.20359	0.239565	0.656723	-5.67689	X
Q9VNF3	anon-WO0118547.83	CG12171	RE01652p	0.146479	-0.103806	0.396764	19.0529	1.20286	0.239845	0.656868	-5.67773	3R
Q8MKJ5	CG30197	CG30197	GEO08105p1 (RE05231p)	-0.335363	-0.908522	0.237796	19.1102	-1.20258	0.239951	0.656868	-5.67806	2R
Q9W0B3	Vta1	CG7967	GH19706p (RH70193p) (Vesicle trafficking 1)	0.179531	-0.127399	0.48646	16.0693	1.20219	0.240099	0.656868	-5.6785	3L
Q7KSS0	Omphk1	CG43143	FI03914p	0.210378	-0.150247	0.571002	16.7224	1.199	0.241318	0.659762	-5.68216	3R
Q9VWT3	Ggt-1	CG6461	Gamma-glutamyl transpeptidase, isoform A (EC 2.3.2.2) (Gamma-glutamyl transpeptidase, isoform B) (LD42301p)	-0.262362	-0.712408	0.187683	15.2271	-1.19817	0.241634	0.659857	-5.68311	X
Q8IRQ5	Fum1	CG4094	LP02262p (Lethal (1) G0255, isoform B) (EC 4.2.1.2)	0.116384	-0.0833874	0.316156	22.5427	1.19739	0.241934	0.659857	-5.68401	X
A0A0B4KH51	Abi	CG9749	Abelson interacting protein, isoform C (Abelson interacting protein, isoform E)	-0.143618	-0.390152	0.102916	17.8079	-1.19731	0.241964	0.659857	-5.6841	3R
Q8MSU4	Sym	CG2097	Symplekin	-0.212599	-0.577685	0.152488	13.5584	-1.19685	0.24214	0.659857	-5.68463	3R
A0A1Z1CK36	CrebB	CG6103	Cyclic-AMP response element binding protein B, isoform Q	-0.101798	-0.276617	0.0730213	17.2807	-1.1968	0.242157	0.659857	-5.68467	X
Q9VPY7	Dmel\CG5126	CG5126	CG5126 (LD42035p)	0.150418	-0.108146	0.408983	18.5555	1.19565	0.242598	0.660536	-5.68599	2L
Q8IH14	ssx	CG3056	LD21345p (SD07604p) (Sister-of-Sex-lethal, isoform B) (Sister-of-Sex-lethal, isoform E)	-0.143144	-0.389274	0.102986	15.723	-1.19531	0.242728	0.660536	-5.68638	X
Q7K2N0	Lnpk	CG8735	CG8735, isoform A (CG8735, isoform B) (GH24644p)	-0.120592	-0.328018	0.0868347	16.7582	-1.19489	0.242892	0.660543	-5.68686	2R
Q9V9W4	Dmel\CG1774	CG1774	CG1774, isoform A (CG1774, isoform B) (EC 3.1.2.-) (EC 3.1.2.20) (GH08048p)	0.1729	-0.124818	0.470617	19.8877	1.19361	0.243382	0.661439	-5.68832	3R
A8JR81	Efa6	CG31158	Exchange factor for Arf 6, isoform D	0.114886	-0.0830937	0.312867	15.7944	1.19267	0.243744	0.661471	-5.68939	3R
A0A0B4KFD5	Ate1	CG9204	Arginyl-tRNA--protein transferase 1 (Arginyltransferase 1) (R-transferase 1) (EC 2.3.2.8) (Arginine-tRNA--protein transferase 1)	-0.121081	-0.329748	0.0875855	17.5865	-1.19261	0.243769	0.661471	-5.68947	2R
Q7KAH0	jim	CG11352	FI01201p (Jim zinc finger protein) (Jim, isoform C) (Jim, isoform D) (Jim, isoform H)	-0.178064	-0.485047	0.128919	14.0093	-1.19216	0.243941	0.661471	-5.68998	3L
Q9VCU2	Dmel\CG4723	CG4723	CG4723 (EC 3.4.24.-) (GH14155p)	-0.225814	-0.615203	0.163575	12.3365	-1.1919	0.244039	0.661471	-5.69027	3R
Q9VEC8	Dmel\CG7215	CG7215	CG7215, isoform A (CG7215, isoform B) (RE23139p1)	0.130027	-0.0943276	0.354382	17.9911	1.19117	0.244324	0.661778	-5.69111	3R
X2JC35	RpL36	CG7622	60S ribosomal protein L36	-0.107456	-0.292937	0.0780256	20.723	-1.1907	0.244503	0.661778	-5.69164	X
Q7KTH8	CSN8	CG13383	COP9 signalosome complex subunit 8 (Dch8) (Signalosome subunit 8)	0.130447	-0.0948212	0.355714	17.1685	1.19017	0.244711	0.661778	-5.69225	2L
Q9VP65	CG12975	CG12975	Multifunctional methyltransferase subunit TRM112-like protein (tRNA methyltransferase 112 homolog)	0.134159	-0.0977331	0.366052	16.5234	1.18907	0.245133	0.661778	-5.69349	3L
A0A0B4KHR8	mask	CG33106	Multiple ankyrin repeats single KH domain, isoform E	-0.0870512	-0.237525	0.0634224	19.9143	-1.18902	0.245154	0.661778	-5.69355	3R
Q9VZZ4	Pxn	CG12002	Peroxidasin (EC 1.11.1.7)	0.161466	-0.117759	0.440691	14.0755	1.1885	0.245353	0.661778	-5.69414	3L
A1Z6L9	Trap1	CG3152	FI21274p1 (Trap1, isoform A) (Trap1, isoform B) (EC 3.6.1.3)	0.096698	-0.0705345	0.26393	20.5808	1.18842	0.245384	0.661778	-5.69423	2R
P40796	La	CG10922	La protein homolog (La autoantigen homolog) (La ribonucleoprotein)	-0.100748	-0.275105	0.0736084	21.9645	-1.18761	0.2457	0.661778	-5.69516	2L
Q23983	alphaSnap	CG6625	Alpha-soluble NSF attachment protein (SNAP-alpha) (N-ethylmaleimide-sensitive factor attachment protein)	-0.0970462	-0.265051	0.0709582	20.8457	-1.18722	0.245849	0.661778	-5.69559	3L
Q9VWL4	Dmel\CG7556	CG7556	CG7556, isoform A (CG7556, isoform B) (GH07340p)	-0.19522	-0.533233	0.142793	18.1308	-1.18704	0.24592	0.661778	-5.6958	X
Q9VV40	Golgin104	CG4925	Golgin 104 (LD45682p)	-0.207856	-0.568026	0.152313	11.3541	-1.18613	0.246274	0.661778	-5.69684	3L
Q966T5	Pax	CG31794	Paxillin, isoform D (Paxillin-derived LIM-only protein)	-0.383624	-1.04858	0.281328	19.2721	-1.18574	0.246424	0.661778	-5.69727	2L
A1Z7T2	Pkn	CG2049	Protein kinase N, isoform F (EC 2.7.11.-) (EC 2.7.11.13)	-0.070363	-0.192352	0.0516264	19.1499	-1.18548	0.246523	0.661778	-5.69757	2R
Q9V345	CSN4	CG8725	COP9 signalosome complex subunit 4 (Dch4) (Signalosome subunit 4)	0.0940402	-0.0690425	0.257123	18.2506	1.18517	0.246646	0.661778	-5.69793	2R
Q9I7Q6	Lcp65Ag3	CG18779	FI01403p (Larval cuticle protein)	0.465385	-0.341726	1.2725	18.2833	1.18509	0.246674	0.661778	-5.69801	3L
Q05856	SmB	CG5352	Small nuclear ribonucleoprotein-associated protein B (snRNP-B) (Sm protein B) (Sm-B) (SmB)	-0.0814285	-0.222667	0.0598102	17.9421	-1.18494	0.246734	0.661778	-5.69818	2L
Q7K738	Ubc10	CG5788	EG:52C10.4 protein (GEO09691p1) (RE47264p) (Ubiquitin conjugating enzyme 10) (Ubiquitin-conjugating enzyme) (EC 6.3.2.19)	0.0861373	-0.0634529	0.235727	20.1075	1.18348	0.247301	0.662329	-5.69983	2R
Q8IR72	Dmel\CG32638	CG32638	FI19011p1	-0.301001	-0.823917	0.221915	16.7556	-1.18307	0.247462	0.662329	-5.7003	X
A0A0C4DHE8	RpS29	CG8495	GEO09636p1 (Ribosomal protein S29, isoform B)	-0.199098	-0.545148	0.146951	18.9822	-1.1825	0.247682	0.662329	-5.70094	3R
P35416	Prm	CG5939	Paramyosin, short form (Miniparamyosin)	0.467881	-0.34568	1.28144	20.64	1.182	0.247877	0.662329	-5.70151	3L
Q9VVW3	Sfxn2	CG6812	Sideroflexin	0.183713	-0.135743	0.503169	17.4118	1.18196	0.247894	0.662329	-5.70156	3L
Q9V8I2	CG5189	CG5189	Ragulator complex protein LAMTOR2 homolog (Late endosomal/lysosomal adaptor and MAPK and MTOR activator 2)	0.150126	-0.111022	0.411274	15.5413	1.18152	0.248064	0.662329	-5.70205	2R
Q9V9U9	BcDNA:RE07994	CG11563	MIP13505p1	0.185462	-0.137159	0.508083	16.6353	1.18151	0.248071	0.662329	-5.70207	3R
M9NEC0	Cka	CG7392	Connector of kinase to AP-1, isoform F	-0.062439	-0.171188	0.0463104	19.1802	-1.18006	0.248637	0.663411	-5.70371	2L
A0A0B4KEG7	Lcp2	CG8697	Larval cuticle protein 2, isoform B	0.216139	-0.160449	0.592727	13.9805	1.17961	0.24881	0.66344	-5.70421	2R
Q9VRH6	waw	CG1410	Translation factor waclaw, mitochondrial (EC 3.6.5.-) (Elongation factor 4 homolog) (EF-4) (GTPase GUF1 homolog) (Ribosomal back-translocase)	0.0889812	-0.0661626	0.244125	17.7515	1.17879	0.249131	0.663447	-5.70513	X
Q9VD51	pit	CG6375	Probable ATP-dependent RNA helicase pitchoune (EC 3.6.4.13)	0.111942	-0.0832374	0.307121	17.985	1.17878	0.249136	0.663447	-5.70515	3R
Q7K0A2	Cpr47Eb	CG13224	Cuticular protein 47Eb (RE71379p)	-0.165673	-0.454898	0.123551	17.4601	-1.17731	0.249711	0.664546	-5.7068	2R
Q9VUZ6	l(3)72Dn	CG5018	FI05332p (Lethal (3) 72Dn, isoform A)	0.164446	-0.12281	0.451702	15.8914	1.1766	0.249992	0.664863	-5.70761	3L
Q9VZJ8	Dmel\CG11594	CG11594	RH40737p (RH63541p)	0.166767	-0.124786	0.45832	20.2119	1.17562	0.250377	0.664903	-5.70871	3L
Q9VDC0	Dmel\CG3301	CG3301	CG3301, isoform A (CG3301, isoform B) (CG3301, isoform C) (GH01837p)	0.186373	-0.139508	0.512253	19.3057	1.17543	0.25045	0.664903	-5.70892	3R
Q9VQT7	CT37195	CG16713	RH15675p (RH15676p)	-0.251979	-0.692618	0.18866	18.1935	-1.17532	0.250494	0.664903	-5.70905	2L
M9MRN7	Dmel\CG42846	CG42846	Uncharacterized protein	-0.244815	-0.673218	0.183588	14.8775	-1.17452	0.250809	0.664946	-5.70995	3L
Q7JX95	CG11123	CG11123	RH42110p	0.168865	-0.126738	0.464468	16.5991	1.1741	0.250972	0.664946	-5.71042	2R
M9PG43	trc	CG8637	Tricornered, isoform B (EC 2.7.11.-)	-0.0931055	-0.256098	0.0698865	18.6761	-1.17404	0.250997	0.664946	-5.71049	3L
Q9VVC9	Dmel\CG7728	CG7728	CG7728 (LD38375p)	0.208444	-0.15746	0.574348	15.6266	1.17083	0.25226	0.667862	-5.71409	3L
Q9VDW6	Dys	CG34157	Dystrophin, isoforms A/C/F/G/H (DmDYS) (Protein detached)	-0.0715017	-0.197145	0.0541418	19.0644	-1.16963	0.252734	0.668306	-5.71543	3R
Q9VF51	AOX3	CG6045	Aldehyde oxidase 3, isoform A (EC 1.1.-.-) (EC 1.2.3.1) (Aldehyde oxidase 3, isoform B) (FI04488p)	0.194982	-0.147738	0.537702	20.7599	1.16931	0.252863	0.668306	-5.71579	3R
Q9VI64	Dmel\CG10098	CG10098	LD30995p	-0.134553	-0.371085	0.101978	18.273	-1.16917	0.252917	0.668306	-5.71595	3R
Q9VTU2	ND-SGDH	CG9762	NADH dehydrogenase (Ubiquinone) SGDH subunit, isoform A (EC 1.6.99.3) (NADH dehydrogenase (Ubiquinone) SGDH subunit, isoform B) (RH02211p) (RH17657p)	0.10822	-0.082267	0.298707	20.2154	1.16766	0.253517	0.669402	-5.71764	3L
Q9V7P1	wcd	CG7989	U3 small nucleolar RNA-associated protein 18 homolog (Protein wicked) (WD repeat protein l(2)k07824)	0.132596	-0.100961	0.366154	16.7521	1.16684	0.25384	0.669402	-5.71855	2R
Q9VL91	zf30C	CG3998	LD23102p (Zinc finger protein 30C)	-0.15225	-0.420485	0.115986	16.8633	-1.16658	0.253945	0.669402	-5.71885	2L
Q9VMI2	BcDNA:AT31406	CG13994	GEO08832p1	0.184273	-0.140481	0.509027	13.7847	1.16622	0.254086	0.669402	-5.71925	2L
P05303	Ef1alpha100E	CG1873	Elongation factor 1-alpha 2 (EF-1-alpha-2)	-0.243472	-0.672633	0.185689	18.8853	-1.16601	0.25417	0.669402	-5.71948	3R
Q7JWF1	Etf-QO	CG12140	Electron transfer flavoprotein-ubiquinone oxidoreductase, isoform A (Electron transfer flavoprotein-ubiquinone oxidoreductase, isoform B) (EC 1.5.5.1) (RH38923p)	-0.128595	-0.355381	0.0981909	22.4765	-1.16542	0.254406	0.669402	-5.72015	2R
X2JF40	Ahcy	CG11654	Adenosylhomocysteinase (EC 3.3.1.1)	-0.114726	-0.317085	0.0876323	21.3579	-1.16524	0.254477	0.669402	-5.72035	X
Q9VCY1	Dmel\CG6937	CG6937	CG6937	0.123813	-0.0946486	0.342275	17.5716	1.16484	0.254637	0.669402	-5.7208	3R
Q9V3X1	f-cup	CG9611	Flyers-cup, isoform A	0.131624	-0.101105	0.364352	15.7344	1.16241	0.255604	0.670871	-5.7235	3R
Q9W253	mRpS29	CG3633	LD41023p (Mitochondrial ribosomal protein S29)	0.201316	-0.154949	0.557581	17.4544	1.16139	0.256009	0.670871	-5.72463	2R
Q8SXY6	bai	CG11785	Transmembrane emp24 domain-containing protein bai (Protein baiser)	-0.120758	-0.334534	0.0930171	17.9141	-1.161	0.256165	0.670871	-5.72507	3R
P08111	l(2)gl	CG2671	Lethal(2) giant larvae protein	0.111943	-0.0862602	0.310147	18.7762	1.16081	0.256242	0.670871	-5.72528	2L
A0A0B4KG16	Acyp2	CG18505	Acylphosphatase (EC 3.6.1.7)	0.166158	-0.128228	0.460544	15.3999	1.16005	0.256544	0.670871	-5.72612	3R
Q9VKJ6	BcDNA:GH06032	CG6230	Cation-transporting ATPase (EC 3.6.3.-)	0.164095	-0.126897	0.455087	17.2994	1.15901	0.256961	0.670871	-5.72728	2L
Q9VAN8	Dmel\CG11882	CG11882	FI15955p1	0.154531	-0.119504	0.428566	16.0802	1.159	0.256967	0.670871	-5.7273	3R
Q9Y0V3	Tim9b	CG17767	Mitochondrial import inner membrane translocase subunit Tim10B (Mitochondrial import inner membrane translocase subunit Tim9B) (Tim10b)	0.0987605	-0.0764539	0.273975	18.0897	1.15848	0.257176	0.670871	-5.72788	X
Q9W5W8	Dmel\CG9577	CG9577	CG9577 (RE22677p)	0.111678	-0.0865129	0.309868	22.0582	1.15813	0.257315	0.670871	-5.72826	X
A8JUQ2	BcDNA:RH25447	CG7378	CG7378, isoform B (EC 3.1.3.-) (EC 3.1.3.48)	0.160738	-0.124561	0.446037	16.0095	1.15795	0.257385	0.670871	-5.72846	X
Q8MLQ5	kcc	CG5594	Kazachoc, isoform D (Kazachoc, isoform E) (LD02554p)	0.155698	-0.120714	0.43211	19.0619	1.15771	0.257484	0.670871	-5.72873	2R
Q9W5N0	CG13865	CG13865	Cytochrome c oxidase assembly factor 7 homolog (Beta-lactamase hcp-like protein CG13865) (Sel1 repeat-containing protein 1 homolog)	-0.106988	-0.296963	0.0829876	20.8358	-1.15747	0.257578	0.670871	-5.72899	X
Q9VHN6	mRpL19	CG8039	39S ribosomal protein L19, mitochondrial (L19mt) (MRP-L19)	0.0822907	-0.0638357	0.228417	17.8472	1.15743	0.257594	0.670871	-5.72904	3R
Q9VPX0	Iris	CG4715	GH26159p (Iris)	0.252163	-0.195739	0.700065	20.2557	1.1571	0.257726	0.670871	-5.7294	2L
Q9VZL1	mge	CG14981	LP07226p (Maggie, isoform A) (Mitochondrial import protein)	0.0944352	-0.0733052	0.262176	17.8634	1.1571	0.257728	0.670871	-5.72941	3L
P91632	mub	CG7437	Mushroom-body expressed, isoform A (Nucleic acid binding protein)	-0.145362	-0.403608	0.112884	16.9202	-1.15689	0.257814	0.670871	-5.72964	3L
Q9VLS9	CG12375	CG12375	Beta-lactamase-like protein 2 homolog (EC 3.-.-.-)	0.0976665	-0.076096	0.271429	20.6212	1.15522	0.258484	0.67219	-5.73149	2L
Q9VHT9	Dmel\CG11671	CG11671	GEO08986p1 (GM23845p)	-0.696533	-1.93664	0.543574	15.3953	-1.1544	0.258812	0.672617	-5.7324	3R
Q9V431	Aac11	CG6582	Apoptosis inhibitor 5 homolog (API-5) (Antiapoptosis clone 11 protein homolog) (AAC-11)	-0.113535	-0.315859	0.0887891	17.7988	-1.15333	0.259241	0.672792	-5.73358	2L
Q9VPM1	Dmel\CG3645	CG3645	CG3645, isoform A (CG3645, isoform B) (CG3645, isoform C) (LD42056p) (MIP22167p)	-0.208296	-0.579503	0.162911	14.3683	-1.15329	0.259259	0.672792	-5.73363	2L
B4F5C5	Dmel\CG7860	CG7860	CG7860, isoform B (EC 3.5.1.26) (CG7860-PA)	0.329229	-0.257721	0.91618	18.1997	1.15284	0.259439	0.672792	-5.73412	X
Q9VU76	cmb	CG10732	Combover, isoform A (RE75049p)	-0.110646	-0.30799	0.0866972	18.2779	-1.15236	0.259635	0.672792	-5.73466	3L
Q7YU03	Dmel\CG3632	CG3632	CG3632, isoform E (EC 3.1.3.-) (EC 3.1.3.48) (LD11744p)	-0.200324	-0.557812	0.157164	13.9041	-1.15171	0.259895	0.672792	-5.73537	X
P15348	Top2	CG10223	DNA topoisomerase 2 (EC 5.99.1.3) (DNA topoisomerase II)	-0.112542	-0.313405	0.0883213	19.5583	-1.15156	0.259956	0.672792	-5.73554	2L
P41126	RpL13	CG4651	60S ribosomal protein L13 (BBC1 protein homolog)	-0.10147	-0.2826	0.0796603	22.3666	-1.15138	0.260028	0.672792	-5.73573	2L
Q9VER6	modSP	CG31217	Modular serine protease (EC 3.4.21.-) [Cleaved into: Modular serine protease non-catalytic chain; Modular serine protease catalytic chain]	-0.125024	-0.348306	0.0982577	17.8297	-1.15084	0.260249	0.672938	-5.73634	3R
M9NDP2	BcDNA:RE52392	CG7394	CG7394, isoform C (CG7394, isoform D) (EC 3.6.3.51) (GEO07841p1)	0.205254	-0.161929	0.572437	18.7745	1.1489	0.261032	0.674385	-5.73847	3L
Q59DP4	2D9	CG33521	Uncharacterized protein, isoform A	-0.126078	-0.351672	0.0995162	16.139	-1.14864	0.261137	0.674385	-5.73876	4
Q8MMC4	CG3760	CG3760	Protein CDV3 homolog (Protein anon-2C9)	-0.0795567	-0.222017	0.0629032	20.5545	-1.14778	0.261487	0.674864	-5.73971	2R
P83967	Act88F	CG5178	Actin, indirect flight muscle (Actin-88F)	0.232558	-0.184512	0.649628	21.5742	1.14603	0.262197	0.676269	-5.74163	3R
P04388	Ras64B	CG1167	Ras-like protein 2	-0.14426	-0.403289	0.114769	18.9818	-1.14464	0.262761	0.677299	-5.74316	3L
Q9V3E9	spag	CG13570	FI17138p1 (Spaghetti)	0.114059	-0.0911989	0.319316	17.9546	1.1421	0.263799	0.679144	-5.74596	2R
P40304	Prosbeta6	CG4097	Proteasome subunit beta type-1 (EC 3.4.25.1) (Proteasome 26 kDa subunit)	0.0787425	-0.0629636	0.220449	21.5675	1.14207	0.263808	0.679144	-5.74598	3L
Q9VSY6	aay	CG3705	Phosphoserine phosphatase (PSP) (PSPase) (EC 3.1.3.3) (O-phosphoserine phosphohydrolase)	0.246647	-0.19758	0.690874	20.3758	1.14116	0.264183	0.679683	-5.74699	3L
Q9W141	CG4692	CG4692	Putative ATP synthase subunit f, mitochondrial	0.113592	-0.091234	0.318418	21.3006	1.13982	0.264729	0.68066	-5.74845	2R
Q9VGY6	Skeletor	CG43161	Protein Skeletor, isoforms B/C	-0.168839	-0.473398	0.13572	16.0811	-1.1394	0.264902	0.680678	-5.74891	3R
A0A0B4KHV1	Eip93F	CG18389	Ecdysone-induced protein 93F, isoform C	0.101623	-0.0818689	0.285115	17.1728	1.13828	0.26536	0.681041	-5.75013	3R
A8DZ20	RtGEF	CG10043	Rho-type guanine nucleotide exchange factor, isoform D	0.121396	-0.097805	0.340596	14.8452	1.13824	0.265375	0.681041	-5.75017	2L
Q9VTB3	Dmel\CG11811	CG11811	GH06691p (RE11961p)	0.08272	-0.0667993	0.232239	19.3587	1.13707	0.265856	0.681549	-5.75146	3L
Q9VLX9	Dmel\CG7203	CG7203	CG7203, isoform B (CG7203, isoform C)	-0.098614	-0.276881	0.079653	20.9939	-1.13695	0.265905	0.681549	-5.75159	2L
A1Z979	CG13324	CG13324	Uncharacterized protein	-0.368165	-1.03416	0.297834	16.426	-1.13617	0.266226	0.681945	-5.75244	2R
Q9W1B9	RpL12	CG3195	GEO07602p1 (RE28824p) (Ribosomal protein L12, isoform A) (Ribosomal protein L12, isoform B) (Ribosomal protein L12, isoform C)	-0.127652	-0.358749	0.103444	19.9478	-1.13529	0.266586	0.682439	-5.75339	2R
Q8SZW5	alpha-Est3	CG1257	Alpha-Esterase-3, isoform A (Alpha-Esterase-3, isoform B) (Alpha-Esterase-3, isoform D) (LP07235p) (RE24420p)	0.14934	-0.121527	0.420208	17.8298	1.13317	0.26746	0.684251	-5.75571	3R
Q9VIK6	Cen	CG1962	Centrocortin, isoform A (Centrocortin, isoform B) (LD41224p)	-0.119204	-0.335707	0.0972988	17.8301	-1.13162	0.268099	0.684941	-5.75739	2L
Q9VUK8	GlyRS	CG6778	FI18749p1 (Glycyl-tRNA synthetase, isoform B) (EC 6.1.1.14) (Glycyl-tRNA synthetase, isoform C)	0.1228	-0.100333	0.345934	21.6837	1.13112	0.268307	0.684941	-5.75794	3L
A0A0B4K6D2	p23	CG16817	Uncharacterized protein, isoform B	0.0789677	-0.0645781	0.222514	21.2435	1.13066	0.268496	0.684941	-5.75844	3R
Q9VPJ9	BEST:CK02656	CG3164	CG3164, isoform B (EC 3.6.1.3) (CG3164, isoform D)	0.124937	-0.102189	0.352063	21.206	1.13057	0.268532	0.684941	-5.75853	2L
Q9VUA0	CG8833	CG8833	G patch domain-containing protein 1 homolog	-0.202308	-0.570112	0.165497	11.6435	-1.13049	0.268565	0.684941	-5.75862	3L
O96692	Rap2l	CG3204	RE63021p (Ras-associated protein 2-like, isoform A) (Ras-related protein 2-like protein)	0.223983	-0.183982	0.631947	12.3577	1.1284	0.26943	0.686025	-5.76089	2R
Q7JQN4	Rs1	CG2173	LD15481p (Rs1, isoform A) (Rs1, isoform B) (EC 2.7.7.-) (EC 3.6.1.3)	0.124355	-0.10215	0.350859	18.5707	1.12839	0.269437	0.686025	-5.76091	2R
Q7K0B6	GstT1	CG30000	Glutathione S transferase T1 (EC 2.5.1.18) (RE63575p)	-0.115093	-0.324755	0.0945686	20.9716	-1.12825	0.269495	0.686025	-5.76106	2R
Q8I0S2	BcDNA:RE28470	CG32170	RE28470p	-0.273689	-0.772434	0.225056	12.2066	-1.12785	0.269659	0.686025	-5.76149	3L
Q9VXK7	ND-20	CG9172	LD31474p (NADH dehydrogenase (Ubiquinone) 20 kDa subunit, isoform A) (EC 1.6.5.3) (EC 1.6.99.3) (NADH dehydrogenase (Ubiquinone) 20 kDa subunit, isoform B) (NADH dehydrogenase (Ubiquinone) 20 kDa subunit, isoform C)	0.122517	-0.10087	0.345905	18.7948	1.12723	0.269918	0.686258	-5.76216	X
Q7YZA2	CG7065	CG7065	Uncharacterized protein CG7065	-0.169226	-0.477969	0.139518	14.0123	-1.12653	0.270209	0.686573	-5.76292	X
Q9VTZ7	anon-WO0172774.58	CG4069	CG4069 (LD47970p)	0.135532	-0.112307	0.383372	16.4507	1.12395	0.271281	0.68811	-5.76571	3L
M9PFL1	RhoGAP71E	CG32149	Rho GTPase activating protein at 71E, isoform G	0.207443	-0.171919	0.586804	12.8281	1.12388	0.271311	0.68811	-5.76579	3L
Q961D9	lgs	CG2041	Protein BCL9 homolog (Protein legless)	-0.11854	-0.335374	0.0982942	16.068	-1.1236	0.271428	0.68811	-5.76609	4
Q9VXW7	gce	CG42739	Germ cell-expressed bHLH-PAS, isoform C (Germ cell-expressed bHLH-PAS, isoform D) (Germ cell-expressed bHLH-PAS, isoform E) (Germ cell-expressed bHLH-PAS, isoform G) (LP18592p1)	0.151028	-0.125267	0.427323	16.2304	1.12346	0.271485	0.68811	-5.76624	X
A1Z9E2	mip120	CG6061	Protein lin-54 homolog (Myb complex protein of 120 kDa)	-0.0748607	-0.211906	0.0621849	20.0489	-1.1227	0.271803	0.688298	-5.76706	2R
Q9VKR2	Dmel\CG6443	CG6443	CG6443 (LD41227p)	0.117902	-0.0979806	0.333784	14.9229	1.12248	0.271895	0.688298	-5.7673	2L
Q24314	dor	CG3093	Vacuolar protein sorting-associated protein 18 homolog (Protein deep orange)	0.190324	-0.158402	0.539051	16.2767	1.12172	0.272213	0.688579	-5.76812	X
A1Z803	Marc	CG1665	CG1665 (FI02892p)	0.137908	-0.114847	0.390663	20.6267	1.1214	0.272342	0.688579	-5.76846	2R
Q9VTR6	prc	CG5700	Pericardin	-0.122977	-0.348543	0.102589	20.9973	-1.12053	0.272707	0.688925	-5.7694	3L
Q9W0H3	CG9186	CG9186	Lipid droplet-associated hydrolase (EC 3.1.1.-) (Lipid droplet-associated serine hydrolase)	-0.130891	-0.371074	0.109293	19.2909	-1.12006	0.272906	0.688925	-5.76991	3L
Q9W3W7	Dmel\CG14439	CG14439	LP14756p (MIP04609p)	0.26722	-0.223207	0.757647	14.8699	1.11987	0.272983	0.688925	-5.77011	X
Q03043	for	CG10033	cGMP-dependent protein kinase, isozyme 2 forms cD4/T1/T3A/T3B (cGK) (EC 2.7.11.12) (Foraging protein)	-0.0879153	-0.24934	0.0735098	21.3389	-1.11935	0.2732	0.68905	-5.77067	2L
Q9VJD4	Sgt	CG5094	LD24721p (MIP20650p) (Small glutamine-rich tetratricopeptide containing protein, isoform A) (Small glutamine-rich tetratricopeptide containing protein, isoform B)	0.0863467	-0.0722925	0.244986	20.4481	1.11869	0.273479	0.689328	-5.77139	2L
Q9VL68	Dmel\CG4598	CG4598	CG4598, isoform A (CG4598, isoform B) (RH73277p) (SD13345p)	0.117173	-0.098337	0.332682	21.1643	1.11746	0.273992	0.689966	-5.7727	2L
P91891	Mo25	CG4083	Protein Mo25 (dMo25)	0.101976	-0.0856509	0.289603	19.1643	1.11706	0.274161	0.689966	-5.77314	3L
Q9VF08	blp	CG5268	Mitochondrial import inner membrane translocase subunit Tim16 (Protein black pearl)	0.087705	-0.0736903	0.2491	19.8486	1.11688	0.274237	0.689966	-5.77333	3R
Q8IQQ0	Nc73EF	CG11661	Neural conserved at 73EF, isoform F (EC 1.2.4.2) (Neural conserved at 73EF, isoform H) (RE42354p)	0.119101	-0.10024	0.338442	17.6715	1.11601	0.274601	0.690112	-5.77426	3L
B5RIV0	bgm	CG4501	Bubblegum, isoform C (EC 6.2.1.3) (FI05443p)	0.150937	-0.127121	0.428994	21.7726	1.11566	0.274749	0.690112	-5.77464	2L
Q9VTP4	RpL10Ab	CG7283	60S ribosomal protein L10a-2	-0.0924475	-0.262848	0.0779529	22.5786	-1.11506	0.275002	0.690112	-5.77529	3L
Q9VEN9	Patr-1	CG5208	Protein associated with topo II related-1, isoform A (Protein associated with topo II related-1, isoform B)	-0.0770797	-0.219186	0.0650264	18.5235	-1.11481	0.275107	0.690112	-5.77555	3R
Q9VD29	Sar1	CG7073	RE74312p (Secretion-associated Ras-related 1, isoform A) (Secretion-associated Ras-related 1, isoform C) (Secretion-associated Ras-related 1, isoform D) (Secretion-associated Ras-related 1, isoform E)	0.17013	-0.143545	0.483805	19.7253	1.11474	0.275136	0.690112	-5.77563	3R
Q9VAA9	Dmel\CG7946	CG7946	CG7946, isoform A (CG7946, isoform B) (LD23804p)	-0.087609	-0.249341	0.074123	19.3386	-1.11334	0.275728	0.690725	-5.77713	3R
A1Z8G7	Listericin	CG9080	FI09243p (GEO12728p1) (Listericin)	-0.271426	-0.772579	0.229728	15.3441	-1.11315	0.275806	0.690725	-5.77733	2R
Q9V3N6	TM9SF4	CG7364	Transmembrane 9 superfamily member	0.11998	-0.101623	0.341584	16.1468	1.11277	0.275965	0.690725	-5.77774	2L
Q9W5N2	RpL38	CG18001	60S ribosomal protein L38	-0.118567	-0.337601	0.100468	21.0622	-1.11256	0.276054	0.690725	-5.77796	2R
Q9V4W1	GLE1	CG14749	Nucleoporin GLE1	-0.170387	-0.485521	0.144748	13.185	-1.11125	0.276607	0.691559	-5.77936	2R
Q95083	Prosalpha5	CG10938	Proteasome subunit alpha type-5 (EC 3.4.25.1)	0.0699968	-0.0594968	0.19949	21.3836	1.11097	0.276725	0.691559	-5.77966	2R
A1Z9J3	shot	CG18076	Short stop, isoform H	-0.0771135	-0.220016	0.0657895	24.9339	-1.10908	0.277526	0.693094	-5.78169	2R
Q9W547	mRpL16	CG3109	LD21404p (Mitochondrial ribosomal protein L16, isoform A) (Mitochondrial ribosomal protein L16, isoform B)	0.159939	-0.136567	0.456444	19.0179	1.10865	0.277708	0.693094	-5.78215	X
Q960W6	CG8306	CG8306	Putative fatty acyl-CoA reductase CG8306 (EC 1.2.1.84)	0.168671	-0.144115	0.481457	17.8467	1.10832	0.277846	0.693094	-5.78249	2R
P61849	Ms	CG6440	Dromyosuppressin (TDVDHVFLRFamide)	-0.516902	-1.47629	0.442482	13.9388	-1.10736	0.278254	0.69369	-5.78352	3R
P22465	AnxB10	CG9579	Annexin B10 (Annexin X) (Annexin-10)	0.133285	-0.114318	0.380888	20.2928	1.10637	0.278676	0.693773	-5.78458	X
A0A0B4KGU4	bel	CG9748	Belle, isoform B (EC 3.6.1.3)	-0.0733457	-0.209611	0.0629192	20.7261	-1.10628	0.278714	0.693773	-5.78468	3R
Q9VY18	Ag5r	CG9538	Antigen 5-related, isoform A (Antigen 5-related, isoform B) (Antigen 5-related, isoform C) (LP06338p)	0.713059	-0.612434	2.03855	16.2017	1.10566	0.278976	0.693773	-5.78533	X
Q9VP66	Dmel\CG10508	CG10508	Uncharacterized protein, isoform L	0.120928	-0.103872	0.345727	16.6547	1.10561	0.278996	0.693773	-5.78538	3L
P32748	Dhod	CG9741	Dihydroorotate dehydrogenase (quinone), mitochondrial (DHOdehase) (Dihydroorotate oxidase) (EC 1.3.5.2)	0.146507	-0.125941	0.418954	21.3539	1.10522	0.279164	0.693773	-5.7858	3R
Q24145	Shark	CG18247	Tyrosine-protein kinase Shark (EC 2.7.10.2)	0.184658	-0.159061	0.528376	15.1207	1.10418	0.279608	0.693773	-5.78691	2R
Q9VP13	CRIF	CG7172	CR6-interacting factor (RE03703p) (RH74410p)	-0.119464	-0.341897	0.102969	18.9102	-1.10385	0.279745	0.693773	-5.78726	3L
Q9VCU9	Dcr-1	CG4792	Endoribonuclease Dcr-1 (Protein dicer-1) (EC 3.1.26.-)	-0.199833	-0.572017	0.172352	13.3539	-1.10352	0.279886	0.693773	-5.78761	3R
A1Z8D1	Pex6	CG11919	Peroxin 6, isoform D	-0.130155	-0.372574	0.112265	14.5646	-1.10348	0.279903	0.693773	-5.78765	2R
Q24311	Cul1	CG1877	Cullin homolog 1 (Lin-19 homolog protein)	0.136346	-0.117647	0.39034	18.2195	1.1033	0.279979	0.693773	-5.78784	2R
A0A0B4KHL2	gammaCOP	CG1528	Coatomer subunit gamma	-0.128655	-0.369025	0.111715	18.7624	-1.10007	0.281359	0.696337	-5.79127	3R
A0A0B4KF84	Strn-Mlck	CG44162	Stretchin-Mlck, isoform S (EC 2.7.11.-) (EC 2.7.11.17) (EC 2.7.11.18)	0.193186	-0.167972	0.554345	22.2005	1.09939	0.281649	0.696337	-5.79199	2R
A1Z9A8	CG4679	CG4679	Protein PTCD3 homolog, mitochondrial	-0.209913	-0.602406	0.182581	17.1545	-1.09921	0.281729	0.696337	-5.79219	2R
Q7K4K7	cbs	CG4840	Centrosomin's beautiful sister, isoform A (LD35238p)	-0.323027	-0.927235	0.281181	12.8764	-1.09882	0.281895	0.696337	-5.7926	2R
Q9VCB9	Dmel\CG5515	CG5515	CG5515, isoform A (CG5515, isoform B) (CG5515, isoform C) (CG5515, isoform D) (FI08802p)	0.114787	-0.100042	0.329616	16.6621	1.09818	0.282169	0.696337	-5.79327	3R
Q9VUZ0	SsRbeta	CG5474	Translocon-associated protein subunit beta (TRAP-beta) (Signal sequence receptor subunit beta)	-0.169762	-0.487605	0.148081	17.9192	-1.09775	0.282355	0.696337	-5.79373	3L
P15215	LanB2	CG3322	Laminin subunit gamma-1 (Laminin B2 chain)	-0.073069	-0.209938	0.0638005	23.003	-1.09724	0.282573	0.696337	-5.79427	3L
Q9VGM1	Mrp4	CG14709	Multidrug resistance protein 4 (EC 3.6.1.3) (SD11716p)	0.161995	-0.141467	0.465458	14.6292	1.09716	0.282605	0.696337	-5.79435	3R
Q9VAP3	CG11880	CG11880	CTL-like protein 2	0.332378	-0.290417	0.955173	15.2352	1.09688	0.282724	0.696337	-5.79465	3R
X2J8C3	Ance	CG8827	Angiotensin-converting enzyme (EC 3.4.-.-)	0.318079	-0.277962	0.91412	16.8033	1.09681	0.282755	0.696337	-5.79472	2L
Q9XYA7	stck	CG7954	LIM domain-containing protein	-0.206167	-0.592603	0.180269	18.4776	-1.09652	0.282882	0.696337	-5.79503	3R
Q9VNF9	elm	CG2185	Ethanol sensitive with low memory, isoform A (Ethanol sensitive with low memory, isoform B)	-0.127544	-0.367096	0.112008	18.2696	-1.09429	0.283838	0.698273	-5.79738	3R
M9PJQ5	wupA	CG7178	Wings up A, isoform K (Wings up A, isoform L) (Wings up A, isoform M)	0.0811707	-0.07143	0.233771	22.8602	1.09324	0.28429	0.698964	-5.79849	X
Q8IPG9	Bsg	CG31605	Basigin, isoform A (Basigin, isoform B) (Basigin, isoform C) (Basigin, isoform D) (Basigin, isoform E) (Basigin, isoform F) (Basigin, isoform H) (Basigin, isoform I) (LD05560p) (LD19437p)	0.0938575	-0.0827475	0.270463	19.9126	1.09229	0.284699	0.69955	-5.79949	2L
A1ZBW6	CG11180	CG11180	Uncharacterized protein, isoform A	-0.239814	-0.691431	0.211803	13.9392	-1.09138	0.285091	0.700095	-5.80045	2R
Q9VU95	CG8745	CG8745	Alanine--glyoxylate aminotransferase 2-like (EC 4.2.3.-)	-0.282053	-0.813539	0.249433	16.125	-1.09072	0.285379	0.700381	-5.80115	3L
Q7K556	Ttd14	CG30118	TRPL translocation defect protein 14	-0.106263	-0.306624	0.0940984	16.345	-1.09004	0.285673	0.700632	-5.80186	2R
Q8MM24	Idgf1	CG4472	Chitinase-like protein Idgf1 (Imaginal disk growth factor protein 1)	0.209875	-0.185975	0.605725	17.9566	1.08969	0.285822	0.700632	-5.80223	2L
O76879	anon-3B1.2	CG2650	Circadian clock-controlled protein	-0.142477	-0.411429	0.126475	18.9156	-1.08879	0.286212	0.70079	-5.80317	X
P25843	chic	CG9553	Profilin (Protein chickadee)	-0.0938655	-0.271159	0.083428	19.7053	-1.08814	0.286492	0.70079	-5.80385	2L
Q9W0A8	RpL23A	CG7977	FI01658p (Ribosomal protein L23A) (Rpl23A)	-0.0903898	-0.261186	0.0804064	23.4107	-1.08771	0.286679	0.70079	-5.8043	3L
Q9VPF1	Dmel\CG5199	CG5199	CG5199, isoform A (CG5199, isoform B) (FI02826p)	-0.156515	-0.452341	0.139312	12.2696	-1.0874	0.286813	0.70079	-5.80463	3L
Q8IRN0	BcDNA:RE29909	CG10962	FI06485p	-0.307275	-0.888109	0.273558	17.0839	-1.0873	0.286858	0.70079	-5.80474	X
Q5U117	Egm	CG9006	Enigma (EC 1.3.8.8) (LP02372p)	0.110551	-0.0984447	0.319548	16.9232	1.08718	0.286912	0.70079	-5.80487	2R
Q9W0X8	BcDNA:GH03108	CG2790	CG2790 (LD43587p)	-0.152585	-0.441813	0.136644	15.7881	-1.08428	0.288168	0.703438	-5.80789	2R
B7YZW8	CLIP-190	CG5020	Cytoplasmic linker protein 190, isoform S	0.0739867	-0.0663863	0.21436	22.7565	1.08329	0.288602	0.703711	-5.80894	2L
Q9VW84	Dmel\CG7328	CG7328	CG7328 (EC 2.7.1.3) (EC 2.7.1.4) (RE49431p)	0.157154	-0.141023	0.45533	16.125	1.08324	0.288623	0.703711	-5.80899	3L
Q86PD3	CG30022;CG30023	CG30022	RE56416p (RE65279p) (RE65881p)	0.0980658	-0.0880716	0.284203	20.3466	1.08282	0.288804	0.703735	-5.80942	2R
A4V0B5	nrv2	CG9261	Nervana 2, isoform F (EC 3.6.3.9) (Nervana 2, isoform G)	-0.18463	-0.535389	0.166128	18.611	-1.08185	0.289227	0.703881	-5.81044	2L
Q9V3T2	CT16777	CG5254	CG5254, isoform A (EG:BACR19J1.2 protein) (FI01447p)	0.209575	-0.188729	0.60788	18.1245	1.08143	0.289411	0.703881	-5.81088	X
A1Z9E3	mEFTu1	CG6050	Elongation factor Tu	-0.102004	-0.295901	0.0918936	21.4672	-1.08123	0.289499	0.703881	-5.81109	2R
Q7K130	DCTN4-p62	CG12042	Dynactin 4, p62 subunit (LD13436p)	0.0762503	-0.0687086	0.221209	18.6308	1.08111	0.289551	0.703881	-5.81121	2R
M9PB50	retm	CG9528	Real-time, isoform B	-0.141143	-0.409617	0.127331	17.7292	-1.08051	0.289812	0.704099	-5.81184	2L
A1Z7K8	AIMP1	CG8235	CG8235	-0.099006	-0.287576	0.089564	21.4638	-1.0791	0.290429	0.705179	-5.81331	2R
Q8MZ28	BcDNA:RE06652	CG31360	GEO09656p1 (RE06652p)	0.174504	-0.158041	0.50705	14.6171	1.07852	0.290682	0.705188	-5.81391	3R
A0A0B4KH24	Syp	CG17838	Syncrip, isoform O	-0.17509	-0.508839	0.158659	14.6095	-1.07824	0.290806	0.705188	-5.8142	3R
Q961A8	Papss	CG8363	LD25351p (PAPS synthetase, isoform A) (PAPS synthetase, isoform B) (EC 2.7.1.25) (EC 2.7.7.4) (PAPS synthetase, isoform C) (PAPS synthetase, isoform G)	0.119542	-0.108392	0.347476	20.8663	1.07792	0.290948	0.705188	-5.81454	3L
Q9VHW0	Dmel\CG7910	CG7910	AT07710p (CG7910, isoform A) (CG7910, isoform B) (EC 6.3.5.-)	0.157771	-0.143298	0.45884	21.5041	1.07705	0.291329	0.705694	-5.81544	3R
Q9V9Z8	Dmel\CG15561	CG15561	Uncharacterized protein	0.149357	-0.135832	0.434547	14.7104	1.07638	0.29162	0.705734	-5.81613	3R
Q9VMR9	BcDNA:RH62365	CG14022	GEO08407p1 (RH62365p)	0.213384	-0.194608	0.621376	17.1	1.07494	0.292253	0.705734	-5.81763	2L
A0A0B4KH68	Lerp	CG31072	Lysosomal enzyme receptor protein, isoform E	0.38637	-0.352477	1.12522	15.3127	1.07479	0.29232	0.705734	-5.81779	3R
A4V166	Pdk1	CG1210	LD02269p (Phosphoinositide-dependent kinase 1, isoform G) (EC 2.7.11.-)	-0.147361	-0.429319	0.134597	15.2937	-1.07417	0.292593	0.705734	-5.81843	3L
Q9VE61	CG7694	CG7694	E3 ubiquitin-protein ligase RNF181 homolog (EC 2.3.2.27) (RING finger protein 181 homolog) (RING-type E3 ubiquitin transferase RNF181 homolog)	-0.168011	-0.489491	0.153469	14.6596	-1.07413	0.292608	0.705734	-5.81847	3R
Q9W0Y1	Tina-1	CG2803	Troponin C-akin-1 protein (EC 2.3.2.-) (Putative gamma-glutamylcyclotransferase)	0.172048	-0.157199	0.501295	18.8961	1.07399	0.292669	0.705734	-5.81861	2R
O61348	bbx	CG1414	Bobby sox, isoform E (RH69145p)	-0.122477	-0.356919	0.111965	14.4714	-1.07373	0.292787	0.705734	-5.81889	X
Q9VZ00	Dmel\CG1737	CG1737	CG1737, isoform A (CG1737, isoform B) (FI19420p1)	-0.0686015	-0.199918	0.0627151	19.5052	-1.07371	0.292793	0.705734	-5.81891	X
Q9W4L1	mRpL33	CG3712	39S ribosomal protein L33, mitochondrial (L33mt) (MRP-L33)	0.194033	-0.177463	0.565529	17.9246	1.07348	0.292894	0.705734	-5.81914	X
Q9VEX6	bor	CG6815	ATPase family AAA domain-containing protein 3A homolog (Belphegor protein)	0.104356	-0.0958731	0.304585	21.9672	1.07118	0.293908	0.706949	-5.82153	3R
P23779	Cys	CG8050	Cystatin-like protein	-0.161691	-0.47203	0.148647	19.3163	-1.07084	0.294058	0.706949	-5.82188	3R
Q86B47	CG8611	CG8611	Probable ATP-dependent RNA helicase CG8611 (EC 3.6.4.13)	0.114128	-0.104932	0.333188	18.8255	1.07079	0.294082	0.706949	-5.82194	X
Q9VYV6	BcDNA:LP01642	CG2444	CG2444, isoform A (CG2444, isoform B) (GEO09033p1) (LP01642p)	0.706472	-0.649563	2.06251	16.2288	1.07077	0.294088	0.706949	-5.82195	X
Q9VCA5	beta-PheRS	CG5706	Phenylalanine--tRNA ligase beta subunit (EC 6.1.1.20) (Phenylalanyl-tRNA synthetase beta subunit) (PheRS)	0.0942965	-0.0868084	0.275401	19.739	1.07014	0.294369	0.707211	-5.82261	3R
A1ZAH8	RpS15	CG8332	Ribosomal protein S15, isoform B (SD21317p)	-0.0993655	-0.290426	0.0916948	20.1589	-1.0689	0.294914	0.708104	-5.82388	2R
Q9VE80	Dmel\CG7675	CG7675	CG7675, isoform B (CG7675, isoform D)	-0.208777	-0.610672	0.193117	18.5956	-1.06769	0.295451	0.708978	-5.82513	3R
Q9VSC3	RNaseX25	CG8194	Ribonuclease X25 (EC 3.1.27.1)	-0.164521	-0.48139	0.152348	18.2917	-1.06712	0.295702	0.709166	-5.82572	3L
Q9VDZ7	GH-18370	CG11779	Mitochondrial import inner membrane translocase subunit TIM44	0.077223	-0.0717917	0.226238	20.727	1.0651	0.296599	0.710048	-5.8278	3R
A0A0B4K7X5	Gyg	CG44244	Glycogenin, isoform D (EC 2.4.1.186)	-0.116495	-0.3413	0.108311	19.6126	-1.06506	0.296619	0.710048	-5.82785	2R
A1Z6F4	stw	CG42345	Laccase 2, isoform E (EC 1.10.3.2)	-0.212121	-0.621575	0.197334	12.5133	-1.06476	0.296752	0.710048	-5.82816	2R
Q961T9	BG:DS00941.11	CG33307	GH07914p (MIP21818p)	0.206861	-0.192545	0.606267	19.2438	1.06448	0.296875	0.710048	-5.82844	2L
Q2PDR9	vari	CG9326	Varicose, isoform C (Varicose, isoform F)	-0.0842068	-0.246814	0.0784001	19.1244	-1.06434	0.296936	0.710048	-5.82858	2L
A0A0B4KFE9	Mtor	CG8274	Megator, isoform B	-0.0772938	-0.226735	0.0721473	21.8052	-1.06304	0.297517	0.711024	-5.82993	2R
M9PFX4	Cpr76Bd	CG9299	Cuticular protein 76Bd, isoform C	0.151217	-0.141342	0.443776	22.4103	1.06233	0.29783	0.711356	-5.83065	3L
Q9VZP5	eIF5B	CG10840	FI21437p1 (eIF5B, isoform B) (eIF5B, isoform C) (eIF5B, isoform F)	-0.0987035	-0.289956	0.0925494	19.8637	-1.06071	0.298552	0.712666	-5.83231	3L
Q9VWU1	psh	CG6367	Serine protease persephone (EC 3.4.21.-)	-0.206451	-0.606681	0.193778	11.882	-1.06019	0.298787	0.712813	-5.83285	X
M9PDL9	BicD	CG6605	Bicaudal D, isoform C	-0.104607	-0.307659	0.098445	17.7064	-1.05883	0.299392	0.713841	-5.83424	2L
Q9W508	FarO	CG18031	Fatty acyl-CoA reductase (EC 1.2.1.84)	0.195384	-0.184018	0.574787	14.9557	1.05843	0.29957	0.713851	-5.83465	X
Q9VN77	PTAR3	CG12007	LD31216p	0.177318	-0.167166	0.521803	18.4731	1.05793	0.299793	0.713968	-5.83516	3R
Q9VI84	Psk	CG1227	CG1227, isoform A (CG1227, isoform B) (LD17053p)	-0.148817	-0.438122	0.140487	14.551	-1.05724	0.300106	0.714297	-5.83587	3R
Q9VP47	CG7338	CG7338	Pre-rRNA-processing protein TSR1 homolog	-0.094094	-0.277171	0.0889828	17.2943	-1.05634	0.300509	0.714652	-5.83679	3L
M9PFF9	tral	CG10686	Trailer hitch, isoform D	-0.534419	-1.57444	0.505598	13.3997	-1.05612	0.300604	0.714652	-5.837	3L
P46223	RpL7A	CG3314	60S ribosomal protein L7a	-0.103419	-0.304796	0.0979586	22.9524	-1.05551	0.300879	0.714894	-5.83763	X
X2JLM6	Usp2	CG14619	Ubiquitin specific protease 2, isoform H	-0.130978	-0.386447	0.12449	15.9954	-1.05375	0.301671	0.71636	-5.83943	X
X2JKH9	Dmel\CG8184	CG8184	CG8184, isoform F	-0.103358	-0.305092	0.098376	16.8657	-1.05303	0.301995	0.716713	-5.84016	X
P26675	Sos	CG7793	Protein son of sevenless	0.161487	-0.15391	0.476883	13.4487	1.05233	0.302306	0.717038	-5.84087	2L
Q9VD58	Idh3b	CG6439	CG6439, isoform A (CG6439, isoform B) (EC 1.1.1.41) (GH26270p)	0.113536	-0.108451	0.335522	20.654	1.05119	0.302822	0.717847	-5.84204	3R
Q9VB05	ALiX	CG12876	ALG-2 interacting protein X (LD25543p)	0.074068	-0.0710168	0.219153	21.3525	1.04926	0.303693	0.719055	-5.844	3R
Q8SYQ8	CG3420	CG3420	CG3420, isoform A (CG3420, isoform B) (RE40412p)	0.133357	-0.127946	0.39466	20.7931	1.04893	0.303843	0.719055	-5.84433	2R
Q8IPJ6	mmy	CG9535	Mummy, isoform B (EC 2.7.7.23) (Mummy, isoform D)	0.261874	-0.251304	0.775052	15.7588	1.04881	0.303893	0.719055	-5.84445	2L
Q9VUL8	Pex3	CG6859	LD41491p (Peroxin 3, isoform A) (Peroxin 3, isoform B)	-0.196168	-0.580701	0.188364	15.3734	-1.0485	0.304034	0.719055	-5.84476	3L
Q9W3W8	RpL17	CG3203	60S ribosomal protein L17	-0.13199	-0.390833	0.126854	21.0559	-1.04804	0.304244	0.719138	-5.84524	X
Q9VRY6	Dmel\CG10103	CG10103	LD14015p	-0.15177	-0.449721	0.146181	19.3697	-1.04692	0.304749	0.71947	-5.84637	3L
Q9W380	BcDNA:RH45008	CG9034	CG9034, isoform A (CG9034, isoform B) (RH45008p)	0.205636	-0.198093	0.609366	16.871	1.04685	0.304783	0.71947	-5.84644	X
M9PHJ0	up	CG7107	Upheld, isoform P	-0.187904	-0.556918	0.181111	18.3753	-1.04656	0.304911	0.71947	-5.84673	X
Q9VNI5	Dmel\CG10979	CG10979	LD10772p	0.152308	-0.14711	0.451727	12.0843	1.04549	0.305398	0.719933	-5.84782	3R
Q5BI50	Cul4	CG8711	Cullin 4, isoform A (Cullin 4, isoform B) (FI05474p) (LP02965p)	-0.187784	-0.556989	0.181421	16.4766	-1.04536	0.305458	0.719933	-5.84795	2R
Q9VK00	Dmel\CG16826	CG16826	Uncharacterized protein, isoform A (Uncharacterized protein, isoform B)	1.28705	-1.24666	3.82075	18.5461	1.04403	0.30606	0.720938	-5.84929	2L
Q9VFP6	Ipp	CG3028	Inositol polyphosphate 1-phosphatase (EC 3.1.3.57) (RE60387p)	0.126265	-0.122841	0.375372	15.6759	1.04177	0.307086	0.722349	-5.85157	3R
O61345	peng	CG1685	Protein penguin	0.091251	-0.0887922	0.271294	19.5665	1.04168	0.307127	0.722349	-5.85166	X
Q8IMV7	Dmel\CG13627	CG13627	FI21478p1	0.0828785	-0.0806766	0.246434	18.8029	1.04148	0.307218	0.722349	-5.85187	3R
Q9VSL9	Dmel\CG6638	CG6638	CG6638 (EC 1.3.8.4) (RE62833p)	0.102743	-0.100076	0.305562	20.5467	1.04116	0.307364	0.722349	-5.85219	3L
A0A0B4LF49	metro	CG30021	Menage a trois, isoform D (EC 2.7.4.8)	0.114826	-0.111947	0.341599	19.1126	1.04069	0.307576	0.722434	-5.85266	2R
Q9VE09	gatA	CG6007	Glutamyl-tRNA(Gln) amidotransferase subunit A, mitochondrial (Glu-AdT subunit A) (EC 6.3.5.7)	0.198158	-0.193421	0.589737	14.4898	1.04008	0.307857	0.722485	-5.85328	3R
Q9VBT2	Dmel\CG11893	CG11893	IP11926p	-0.167346	-0.498535	0.163844	17.9024	-1.03851	0.308572	0.722485	-5.85486	3R
Q9W3M6	Dmel\CG10778	CG10778	Ditrans,polycis-polyprenyl diphosphate synthase ((2E,6E)-farnesyl diphosphate specific) (EC 2.5.1.87)	-0.206331	-0.614844	0.202181	15.0084	-1.03809	0.308766	0.722485	-5.85528	X
Q9NG98	Top3alpha	CG10123	DNA topoisomerase 3-alpha (EC 5.99.1.2) (DNA topoisomerase III alpha)	0.148126	-0.145256	0.441509	13.701	1.0377	0.308942	0.722485	-5.85567	2L
Q9VYQ8	Usp7	CG1490	Ubiquitin carboxyl-terminal hydrolase 7 (EC 3.4.19.12) (Ubiquitin thioesterase 7) (Ubiquitin-specific-processing protease 7) (Deubiquitinating enzyme 7)	0.113886	-0.111853	0.339625	19.1335	1.0369	0.309308	0.722485	-5.85648	X
Q9VUC7	Pex1	CG6760	LD43687p (Peroxin 1) (EC 3.6.1.3)	-0.177695	-0.529992	0.174602	14.8967	-1.03667	0.309415	0.722485	-5.85671	3L
H9XVN1	RhoGAP102A	CG42316	Rho GTPase activating protein at 102A, isoform D	-0.20855	-0.622138	0.205038	13.6778	-1.03637	0.30955	0.722485	-5.85701	4
Q7K3D4	zda	CG5482	Peptidylprolyl isomerase (EC 5.2.1.8)	0.101548	-0.099852	0.302948	20.7845	1.0363	0.309583	0.722485	-5.85708	2R
H9XVP5	Zyx	CG32018	Zyxin, isoform H	0.155292	-0.15287	0.463454	12.4696	1.03572	0.309846	0.722485	-5.85765	4
P82147	l(2)efl	CG4533	Protein lethal(2)essential for life (Protein Efl21)	-0.107095	-0.319619	0.10543	21.9078	-1.0357	0.309858	0.722485	-5.85768	2R
Q7K4Q5	CG10417	CG10417	Probable protein phosphatase CG10417 (EC 3.1.3.16)	0.0680272	-0.0670043	0.203059	19.3264	1.03543	0.30998	0.722485	-5.85795	2R
Q7JUN9	CG3358	CG3358	CG3358, isoform E (EC 3.1.21.-) (CG3358, isoform F) (CG3358, isoform G) (LD08659p)	0.143937	-0.14195	0.429824	13.9607	1.03479	0.310275	0.722485	-5.85859	2R
Q9VY06	Dm GMCdelta1	CG9514	CG9514 (EC 1.-.-.-) (EC 1.1.-.-) (FI04917p)	-0.116172	-0.34693	0.114587	16.3346	-1.0347	0.310314	0.722485	-5.85868	X
Q9XTM1	Sec10	CG6159	Exocyst complex component 5 (Exocyst complex component Sec10)	-0.21099	-0.630127	0.208147	15.8182	-1.03462	0.310353	0.722485	-5.85876	3R
Q9VMA7	Tango1	CG11098	Transport and Golgi organization protein 1	0.073994	-0.0729996	0.220988	21.1798	1.0346	0.310362	0.722485	-5.85878	2L
P20028	RpI135	CG4033	DNA-directed RNA polymerase I subunit RPA2 (RNA polymerase I subunit 2) (EC 2.7.7.6) (RPA135)	0.12942	-0.127776	0.386616	17.4676	1.03421	0.310538	0.722485	-5.85917	2L
P81641	Amy-d	CG17876	Alpha-amylase B (EC 3.2.1.1) (1,4-alpha-D-glucan glucanohydrolase)	-0.3718	-1.11096	0.367357	17.5296	-1.03382	0.310717	0.722485	-5.85956	2R
Q9W2U4	PPP4R2r	CG2890	Serine/threonine-protein phosphatase 4 regulatory subunit 2 (PPP4R2-related protein)	-0.135027	-0.403631	0.133578	18.6398	-1.03319	0.311008	0.722485	-5.86019	X
E1JHK2	Dif	CG6794	Dorsal-related immunity factor, isoform C	0.12687	-0.12554	0.37928	18.0235	1.03306	0.311067	0.722485	-5.86032	2L
Q9W245	CG4610	CG4610	CG4610 (GH24245p)	0.230691	-0.22855	0.689932	13.309	1.03244	0.311353	0.722485	-5.86095	2R
A0A0B4K7I0	Reg-5	CG2928	Rhythmically expressed gene 5, isoform B	-0.182041	-0.544509	0.180427	11.8466	-1.03222	0.311452	0.722485	-5.86116	2R
E1JHK1	Dif	CG6794	Dorsal-related immunity factor, isoform D	-0.092669	-0.277239	0.091901	15.3118	-1.03192	0.31159	0.722485	-5.86146	2L
M9NFJ2	slgA	CG1417	Proline dehydrogenase (EC 1.5.5.2)	-0.132865	-0.397673	0.131943	18.8965	-1.03123	0.311911	0.722485	-5.86216	X
Q9VVX6	Bet1	CG14084	Blocked early in transport 1, isoform A (Blocked early in transport 1, isoform B) (RH40423p)	-0.208151	-0.623207	0.206904	15.6423	-1.03073	0.312136	0.722485	-5.86265	3L
M9MS14	moody	CG4322	Moody, isoform C (Moody, isoform D)	-0.145057	-0.434471	0.144357	16.2912	-1.03013	0.312415	0.722485	-5.86325	X
Q9VJH2	AspRS-m	CG31739	Aspartyl-tRNA synthetase, mitochondrial, isoform A (Aspartyl-tRNA synthetase, mitochondrial, isoform B) (EC 6.1.1.-) (EC 6.1.1.12) (Aspartyl-tRNA synthetase, mitochondrial, isoform C) (SD02215p)	0.0992953	-0.0988295	0.29742	19.9233	1.03006	0.312446	0.722485	-5.86332	2L
Q24297	SmF	CG16792	Small nuclear ribonucleoprotein F (snRNP-F) (Membrane-associated protein Deb-B) (Sm protein F) (Sm-F) (SmF)	0.152881	-0.152193	0.457954	17.2931	1.02996	0.312492	0.722485	-5.86342	2R
Q9VGT3	Ugt86Da	CG18578	GM04645p (RE18708p) (Ugt86Da) (EC 2.4.1.-)	0.156081	-0.155404	0.467565	19.4045	1.02988	0.312531	0.722485	-5.8635	3R
Q9VZF1	Dmel\CG1309	CG1309	CG1309 (GH07444p)	0.124098	-0.124023	0.372219	19.0112	1.02796	0.313416	0.724124	-5.86542	3L
Q9W032	ecd	CG5714	Protein ecdysoneless	-0.110831	-0.332564	0.110902	16.0488	-1.02731	0.313713	0.724399	-5.86606	3L
O61360	crol	CG14938	CROL ALPHA (Crooked legs, isoform A) (Crooked legs, isoform E) (Crooked legs, isoform I)	0.280322	-0.28071	0.841353	16.2924	1.02694	0.313888	0.724399	-5.86644	2L
O97365	SPARC	CG6378	BM-40 (MIP10412p1) (Secreted protein, acidic, cysteine-rich, isoform A) (Secreted protein, acidic, cysteine-rich, isoform B)	-0.162908	-0.489464	0.163648	17.447	-1.02532	0.314636	0.725429	-5.86805	3R
Q9W2F4	clt	CG9858	Cricklet (EC 3.1.1.-) (EC 3.1.1.1) (LD42723p) (Related juvenile hormone esterase)	-0.114862	-0.345152	0.115428	15.6176	-1.02512	0.314729	0.725429	-5.86824	2R
Q9W401	kdn	CG3861	Probable citrate synthase, mitochondrial (EC 2.3.3.16) (Protein knockdown)	0.103845	-0.104417	0.312107	22.3388	1.02482	0.314865	0.725429	-5.86854	X
X2JDI9	Dmel\CG12560	CG12560	Uncharacterized protein, isoform C (EC 2.3.1.-)	0.129049	-0.129947	0.388045	18.3085	1.02408	0.315208	0.725809	-5.86927	2L
Q0E8Q7	Eato	CG31731	Uncharacterized protein, isoform B (EC 3.6.1.3)	0.211083	-0.212744	0.634911	13.2228	1.02362	0.315422	0.725896	-5.86973	2L
X2JB48	sesB	CG16944	Stress-sensitive B, isoform E	-0.118871	-0.357754	0.120012	22.7301	-1.02274	0.315831	0.726429	-5.8706	X
Q5U0Y0	Sin3A	CG8815	LD13852p (Sin3A, isoform B) (Sin3A, isoform C) (Sin3A, isoform E)	0.0773588	-0.0781885	0.232906	18.4998	1.02216	0.316098	0.726636	-5.87118	2R
M9MRD0	Uch	CG4265	Ubiquitin carboxyl-terminal hydrolase (EC 3.4.19.12)	-0.0910645	-0.274445	0.0923156	21.5505	-1.02064	0.316809	0.727836	-5.87269	2L
Q7JR69	Cpr49Ac	CG8502	Cuticular protein 49Ac, isoform C (LP08773p)	-0.341235	-1.02863	0.346163	18.8505	-1.02028	0.316975	0.727836	-5.87304	2R
Q8I7C3	Lasp	CG3849	LIM and SH3 domain protein Lasp	-0.10634	-0.320722	0.108041	19.1462	-1.01949	0.31734	0.72808	-5.87382	3L
Q95RB1	Dmel\CG14641	CG14641	LD46870p	-0.109141	-0.329214	0.110932	17.3339	-1.01929	0.317437	0.72808	-5.87403	3R
Q9W1I6	ytr	CG18426	LD12035p (Yantar, isoform A) (Yantar, isoform B)	-0.0832417	-0.25143	0.0849462	16.5871	-1.01723	0.318394	0.728732	-5.87605	2R
Q9VQZ6	Elp3	CG15433	Probable elongator complex protein 3 (EC 2.3.1.48)	0.110209	-0.112483	0.332902	18.0522	1.01715	0.318431	0.728732	-5.87613	2L
A0A0B4KFB9	CG18812	CG18812	Uncharacterized protein, isoform F	0.23883	-0.243913	0.721574	14.1732	1.01683	0.318583	0.728732	-5.87645	2R
A0A126GUM8	lig	CG8715	Lingerer, isoform L	-0.083921	-0.253553	0.0857109	20.5955	-1.0168	0.318594	0.728732	-5.87648	2R
Q9VEN3	GckIII	CG5169	FI20177p1 (Germinal centre kinase III) (EC 2.7.11.-) (EC 2.7.11.13)	0.0969635	-0.0990932	0.29302	17.8105	1.01648	0.318744	0.728732	-5.87679	3R
Q7KKI0	CCT5	CG8439	GM12270p (T-complex chaperonin 5, isoform A) (EC 3.6.1.3)	0.105104	-0.107431	0.317638	21.362	1.01639	0.318787	0.728732	-5.87688	2R
Q8MSG8	CG5316	CG5316	Aprataxin-like protein (EC 3.-.-.-)	-0.116017	-0.351008	0.118975	16.3893	-1.01471	0.319574	0.728805	-5.87854	3R
X2JD70	TpnC25D	CG6514	Troponin C at 25D, isoform B	0.129188	-0.132797	0.391173	18.9441	1.01349	0.320143	0.728805	-5.87974	2L
Q9VY62	Dmel\CG1368	CG1368	CG1368	-0.21694	-0.656918	0.223038	18.4157	-1.0134	0.320184	0.728805	-5.87982	X
Q9VF87	Sra-1	CG4931	Cytoplasmic FMR1-interacting protein (Specifically Rac1-associated protein 1) (DSra-1)	-0.176639	-0.535057	0.181779	17.3099	-1.01291	0.320416	0.728805	-5.88031	3R
Q9V4D9	Pur-alpha	CG1507	Purine-rich binding protein-alpha, isoform B (Purine-rich binding protein-alpha, isoform F)	-0.0802035	-0.24295	0.0825434	17.3634	-1.01287	0.320433	0.728805	-5.88035	4
Q7K483	Dmel\CG7943	CG7943	CG7943, isoform A (CG7943, isoform B) (SD08549p)	-0.0970793	-0.294094	0.0999352	16.4213	-1.01275	0.320491	0.728805	-5.88047	3R
Q9VIQ6	anon-WO0138581.5	CG16772	FI17342p1	-0.156671	-0.474667	0.161324	18.8272	-1.01261	0.320556	0.728805	-5.88061	2L
Q01637	r-l	CG3593	Uridine 5'-monophosphate synthase (UMP synthase) (Rudimentary-like protein) [Includes: Orotate phosphoribosyltransferase (OPRTase) (EC 2.4.2.10); Orotidine 5'-phosphate decarboxylase (EC 4.1.1.23) (OMPdecase)]	0.0984072	-0.10138	0.298194	18.8062	1.01236	0.320675	0.728805	-5.88085	3R
X2JEY5	AMPdeam	CG32626	AMP deaminase (EC 3.5.4.6)	0.0785007	-0.0808727	0.237874	20.8219	1.01235	0.320677	0.728805	-5.88086	X
Q8ML70	IMPPP;	CG18279; CG33470	Immune-induced peptides [Cleaved into: Immune-induced peptide 10 (DIM-10); Immune-induced peptide 12 (DIM-12); Immune-induced peptide 13 (DIM-13); Immune-induced peptide 24 (DIM-24)]	-0.260991	-0.790973	0.268992	22.1052	-1.01213	0.32078	0.728805	-5.88107	2R
P40417	rl	CG12559	Mitogen-activated protein kinase ERK-A (EC 2.7.11.24) (Extracellular-regulated kinase A) (Protein rolled)	0.085394	-0.0881241	0.258912	18.4256	1.01148	0.321087	0.728805	-5.88172	2R
Q9VXZ8	pdgy	CG9009	BcDNA.GH02901 (MIP13254p) (Pudgy, isoform A) (Pudgy, isoform B) (Pudgy, isoform C) (Pudgy, isoform D)	0.0838543	-0.0865481	0.254257	20.653	1.0114	0.321123	0.728805	-5.88179	X
Q9VKJ4	Csl4	CG6249	Csl4 (RE36848p)	0.138533	-0.142987	0.420053	17.1365	1.01139	0.321129	0.728805	-5.8818	2L
Q9VK12	CT18564	CG5945	CG5945, isoform A (CG5945, isoform B) (GH20621p) (IP03657p)	-0.0962515	-0.292057	0.099554	21.024	-1.01031	0.321634	0.729546	-5.88286	2L
Q9W0H6	Dmel\CG9149	CG9149	CG9149 (EC 2.3.1.16)	-0.0988662	-0.300269	0.102536	20.6779	-1.00892	0.322289	0.730629	-5.88422	3L
M9NDL7	Reps	CG6192	RALBP1 associated Eps domain containing, isoform B	-0.200579	-0.60993	0.208771	14.7162	-1.00708	0.323154	0.731857	-5.88602	2L
Q9VTG8	BcDNA:RH68451	CG7607	CG7607	-0.118514	-0.360438	0.123411	15.2571	-1.00684	0.323267	0.731857	-5.88625	3L
Q86BK8	Rab14	CG4212	Rab14, isoform B	-0.186428	-0.567066	0.194211	15.9333	-1.00663	0.323366	0.731857	-5.88646	2L
Q9VZ24	BcDNA:RH06304	CG15201	GEO11412p1 (RH06304p)	0.148549	-0.154885	0.451982	19.8501	1.00619	0.323578	0.731932	-5.8869	X
M9NEL3	kis	CG3696	Kismet, isoform F (EC 3.6.1.3)	-0.102637	-0.312574	0.1073	16.4429	-1.00482	0.324223	0.732988	-5.88823	2L
Q961K6	CG3829	CG3829	CG3829, isoform A (CG3829, isoform B) (GH19047p)	-0.095924	-0.292756	0.100908	17.099	-1.00163	0.325734	0.735389	-5.89134	2R
Q9W0K3	Dmel\CG13912	CG13912	RE20371p	-0.211788	-0.64638	0.222803	16.2315	-1.0016	0.325746	0.735389	-5.89137	3L
Q9VT61	BcDNA:GH07921	CG8108	CG8108, isoform A (CG8108, isoform B) (LD27033p)	-0.0701583	-0.214147	0.0738305	19.4661	-1.00144	0.325823	0.735389	-5.89153	3L
A1ZBE9	MetRS	CG15100	Methionyl-tRNA synthetase (EC 6.1.1.10)	-0.113661	-0.347326	0.120004	20.609	-0.99975	0.326624	0.736791	-5.89317	2R
Q9VBX4	Dmel\CG31510	CG31510	LD36051p	-0.101439	-0.310114	0.107236	17.3653	-0.999101	0.326933	0.737081	-5.8938	3R
A8JV19	Dmel\CG4829	CG4829	CG4829, isoform E (EC 2.3.2.2)	-0.119122	-0.364317	0.126072	15.3326	-0.998518	0.32721	0.7373	-5.89436	X
M9PFR8	Dmel\CG32164	CG32164	Uncharacterized protein, isoform B	0.121238	-0.128529	0.371005	16.4081	0.997646	0.327624	0.737829	-5.89521	3L
Q9VYD8	Rbp1-like	CG1987	RE47308p (Rbp1-like, isoform A) (Rbp1-like, isoform C)	0.131067	-0.139282	0.401416	16.6883	0.996421	0.328208	0.738431	-5.89639	X
Q9VK44	Ube4b	CG9934	CG9934, isoform A (CG9934, isoform B) (LD24832p)	-0.146233	-0.447999	0.155534	16.2789	-0.995972	0.328422	0.738431	-5.89683	2L
Q9VTT2	vers	CG6801	LD20590p (Lethal (3) j2D3)	-0.101763	-0.311803	0.108278	14.1108	-0.995769	0.328518	0.738431	-5.89702	3L
M9NGX5	BcDNA:RE02049	CG32694	Uncharacterized protein, isoform G	-0.242024	-0.741782	0.257734	14.3825	-0.995343	0.328722	0.738431	-5.89744	X
Q9VM11	Dmel\CG5973	CG5973	CG5973, isoform A (CG5973, isoform B) (CG5973, isoform C) (CG5973, isoform D) (CG5973, isoform E) (CG5973, isoform F) (CG5973, isoform G) (HL01515p)	0.122266	-0.130239	0.374771	20.2996	0.995196	0.328792	0.738431	-5.89758	2L
Q9VEP9	Sf3a1	CG16941	GH03554p	-0.0747962	-0.229379	0.0797861	17.8778	-0.994474	0.329136	0.7388	-5.89828	3R
Q9VJ75	Dmel\CG10413	CG10413	GH08340p	0.129821	-0.138616	0.398259	16.1268	0.993977	0.329374	0.738929	-5.89876	2L
Q9V9K7	Ars2	CG7843	Serrate RNA effector molecule homolog (Arsenite-resistance protein 2 homolog)	-0.062207	-0.190898	0.066484	20.0359	-0.993493	0.329605	0.738934	-5.89922	2R
A1ZAQ3	CG30456	CG30456	Uncharacterized protein, isoform B	0.143135	-0.153323	0.439592	14.2867	0.99233	0.330161	0.738934	-5.90035	2R
M9NH51	U2af50	CG9998	U2 snRNP auxiliary factor large subunit	-0.0828708	-0.254514	0.0887727	17.8302	-0.992311	0.33017	0.738934	-5.90036	X
M9PCQ1	Cpr	CG11567	NADPH--cytochrome P450 reductase (CPR) (P450R) (EC 1.6.2.4)	0.113871	-0.12212	0.349862	23.5157	0.991728	0.330449	0.738934	-5.90093	2L
Q9W329	Gga	CG3002	Golgi-localized, gamma-adaptin ear containing, ARF binding protein (Golgi-localizing gamma-ear-containing ARF-binding protein) (LD41311p)	0.088216	-0.0946368	0.271069	17.5315	0.991561	0.330529	0.738934	-5.90109	X
Q9VMX0	mRpL28	CG3782	39S ribosomal protein L28, mitochondrial (L28mt) (MRP-L28)	0.101614	-0.109041	0.312268	17.4534	0.991416	0.330599	0.738934	-5.90123	2L
Q7KSM5	Aos1	CG12276	Activator of SUMO 1 (CG12276 protein) (CG12276-PA) (LD33652p)	0.10115	-0.108602	0.310902	18.6098	0.991134	0.330733	0.738934	-5.9015	3R
E1JI03	bmm	CG5295	Brummer, isoform B (EC 3.1.1.3)	-0.194282	-0.597231	0.208667	12.8747	-0.990959	0.330818	0.738934	-5.90167	3L
Q24572	Caf1	CG4236	Probable histone-binding protein Caf1 (Chromatin assembly factor 1 p55 subunit) (CAF-1 p55 subunit) (Nucleosome-remodeling factor 55 kDa subunit) (NURF-55) (dCAF-1)	-0.103843	-0.319403	0.111718	18.5276	-0.990104	0.331227	0.739447	-5.90249	3R
Q9VCU6	HP1c	CG6990	Heterochromatin protein 1c (LD23881p)	0.141137	-0.15217	0.434443	16.2029	0.988989	0.331762	0.739854	-5.90356	3R
Q9VZ55	Dmel\CG1582	CG1582	CG1582, isoform A (CG1582, isoform B) (GH07148p)	-0.119074	-0.366536	0.128387	17.3837	-0.988972	0.331771	0.739854	-5.90358	X
E1JGK8	CG42518	CG42518	Uncharacterized protein, isoform A (Uncharacterized protein, isoform B)	0.129073	-0.139617	0.397764	15.9294	0.98732	0.332564	0.740759	-5.90517	2R
Q6NP69	gfzf	CG33546	GST-containing FLYWCH zinc-finger protein, isoform E (EC 2.5.1.18) (LD30165p)	-0.0876557	-0.270159	0.0948473	17.205	-0.987152	0.332645	0.740759	-5.90533	3R
Q7K1R6	CG10916	CG10916	LD46221p	0.117224	-0.126879	0.361326	16.9815	0.986999	0.332718	0.740759	-5.90547	2R
Q9VI00	Dmel\CG2641	CG2641	CG2641 (FI24305p1)	-0.114088	-0.35176	0.123583	16.8416	-0.986592	0.332914	0.740793	-5.90587	3R
Q9VTB4	ND-13B	CG6463	NADH dehydrogenase (Ubiquinone) 13 kDa B subunit (EC 1.6.99.3) (RH11203p)	-0.102643	-0.316795	0.111509	21.277	-0.985104	0.333631	0.741932	-5.90729	3L
Q9VZ04	GCS1	CG1597	Glucosidase 1, isoform B (EC 3.2.1.106) (Glucosidase 1, isoform C)	0.21111	-0.229606	0.651826	16.9007	0.984517	0.333914	0.741932	-5.90785	X
Q9VBI2	Dak1	CG6092	UMP-CMP kinase (EC 2.7.4.14) (Deoxycytidylate kinase) (CK) (dCMP kinase) (Uridine monophosphate/cytidine monophosphate kinase) (UMP/CMP kinase) (UMP/CMPK)	0.0740795	-0.0806688	0.228828	20.9635	0.983888	0.334217	0.741932	-5.90845	3R
M9MSA2	jub	CG11063	Ajuba LIM protein, isoform D	-0.100885	-0.311783	0.110012	14.8179	-0.983174	0.334562	0.741932	-5.90914	X
O46098	bcn92	CG3717	Protein bcn92	0.100335	-0.109528	0.310198	18.2773	0.982633	0.334823	0.741932	-5.90966	X
Q9VG04	Dmel\CG8031	CG8031	CG8031 (LP04475p)	0.0965183	-0.105376	0.298412	18.6555	0.982562	0.334857	0.741932	-5.90972	3R
A1ZAC7	fidipidine	CG7773	Fidipidine (LP03584p)	-0.121698	-0.376447	0.133051	16.434	-0.981852	0.335201	0.741932	-5.9104	2R
Q9VK43	A16	CG9933	A16 (LD10135p)	-0.096951	-0.299908	0.106006	16.9646	-0.981799	0.335226	0.741932	-5.91045	2L
Q27601	Prat	CG2867	Amidophosphoribosyltransferase (ATase) (EC 2.4.2.14) (Glutamine phosphoribosylpyrophosphate amidotransferase) (GPAT)	-0.287353	-0.888949	0.314244	13.5881	-0.98171	0.335269	0.741932	-5.91054	3R
M9NE73	CalpB	CG8107	Calpain-B, isoform B	0.152833	-0.167288	0.472953	16.2882	0.981243	0.335495	0.741932	-5.91098	3L
Q9W0H8	scf	CG9148	IP16409p (RH25118p) (Supercoiling factor, isoform A) (EC 5.99.1.-)	-0.142825	-0.442244	0.156595	19.8372	-0.980385	0.33591	0.741932	-5.9118	3L
Q7K2Q8	Trs31	CG10153	Trafficking protein particle complex subunit 5	0.125121	-0.137203	0.387445	16.0636	0.980314	0.335945	0.741932	-5.91187	2R
Q9VUM1	Prp31	CG6876	LD41209p (Pre-mRNA processing factor 31)	0.150996	-0.165613	0.467605	16.8644	0.980204	0.335998	0.741932	-5.91197	3L
A8JUY3	Dmel\CG17209	CG17209	DNA-directed RNA polymerase subunit (EC 2.7.7.6)	0.14938	-0.163908	0.462668	12.7175	0.979993	0.3361	0.741932	-5.91218	X
Q9VT33	Dmel\CG6767	CG6767	CG6767, isoform B (EC 2.7.6.1)	0.14185	-0.155762	0.439462	21.7355	0.979607	0.336287	0.741932	-5.91254	3L
Q9VAI3	Dmel\CG18731	CG18731	FI06539p (GEO10528p1)	0.298352	-0.327707	0.924412	17.3539	0.979463	0.336357	0.741932	-5.91268	3R
B7YZE0	CAP	CG18408	CAP, isoform P	-0.102015	-0.316217	0.112188	15.8538	-0.978837	0.33666	0.741932	-5.91328	2R
Q9VPJ0	CT31762	CG11377	RE58433p	-0.126562	-0.39232	0.139196	17.524	-0.978791	0.336682	0.741932	-5.91332	2L
Q9VGI5	Lk6	CG17342	Lk6 kinase, isoform B (EC 2.7.11.-)	-0.0831935	-0.258056	0.091669	17.1682	-0.977837	0.337145	0.742296	-5.91423	3R
P91875	RpI1	CG10122	DNA-directed RNA polymerase I subunit RPA1 (RNA polymerase I subunit A1) (EC 2.7.7.6) (DNA-directed RNA polymerase I largest subunit) (DNA-directed RNA polymerase I subunit A)	0.234925	-0.259185	0.729034	18.2353	0.97719	0.337459	0.742296	-5.91484	2R
M9PGI1	csw	CG3954	Corkscrew, isoform D (EC 3.1.3.48)	-0.142129	-0.441175	0.156916	14.2513	-0.976832	0.337633	0.742296	-5.91518	X
Q9VSA9	CT16169	CG7409 CG7409-PA	CG7409 (GEO11409p1) (RH03891p)	0.166726	-0.184325	0.517778	20.7407	0.97613	0.337974	0.742296	-5.91585	3L
M9PCU7	Dmel\CG9932	CG9932	CG9932, isoform E	-0.0767652	-0.238429	0.0848981	17.6134	-0.975948	0.338063	0.742296	-5.91602	2L
Q7JVG6	TTLL12	CG1550	CG1550 (EC 6.3.2.25) (LD38689p)	0.110433	-0.122157	0.343022	17.0997	0.975847	0.338112	0.742296	-5.91612	2R
O97454	l(1)10Bb	CG1639	GEO08125p1 (L(1)10Bb protein) (Lethal (1) 10Bb) (RE22390p)	-0.156157	-0.485082	0.172768	13.856	-0.975748	0.33816	0.742296	-5.91621	X
P29843	Hsc70-1	CG8937	Heat shock 70 kDa protein cognate 1 (Heat shock 70 kDa protein 70C)	0.223603	-0.247796	0.695003	15.3884	0.974906	0.33857	0.742296	-5.91701	3L
Q9XZ61	Uch-L5	CG3431	Ubiquitin carboxyl-terminal hydrolase (EC 3.4.19.12)	-0.0991302	-0.308152	0.109892	20.3025	-0.974739	0.338651	0.742296	-5.91717	3L
Q59DP9	PMCA	CG42314	Calcium-transporting ATPase (EC 3.6.3.8)	0.0936217	-0.103956	0.2912	21.1397	0.973894	0.339063	0.742296	-5.91797	4
Q494M1	Top1	CG6146	RE58921p (Topoisomerase 1, isoform C) (EC 5.99.1.-) (EC 5.99.1.2)	-0.0792643	-0.246714	0.0881858	19.6165	-0.972894	0.33955	0.742296	-5.91892	X
Q9W230	CG3732	CG3732	Zinc finger Ran-binding domain-containing protein 2	-0.12544	-0.390473	0.139592	14.9112	-0.972772	0.339609	0.742296	-5.91903	2R
A1Z713	Vps13	CG2093	Vacuolar protein sorting-associated protein 13	-0.121243	-0.377419	0.134934	20.0595	-0.972721	0.339634	0.742296	-5.91908	2R
O61722	PRL-1	CG4993	PRL-1 phosphatase, isoform A (PRL-1 phosphatase, isoform B) (EC 3.1.3.-) (EC 3.1.3.48) (PRL-1 phosphatase, isoform C) (PRL-1 phosphatase, isoform D) (RE55984p)	0.0738	-0.0821544	0.229754	19.1007	0.972596	0.339695	0.742296	-5.9192	2L
Q9W4Z1	EG:BACH48C10.5	CG2841	CG2841, isoform A (CG2841, isoform B) (CG2841, isoform C) (CG2841, isoform D) (CG2841, isoform E) (EG:BACH48C10.5 protein) (LD04582p) (MIP32627p1)	0.0992437	-0.110555	0.309043	18.5843	0.97224	0.339869	0.742296	-5.91954	X
Q4AB54	His1:CG33861	CG33855 CG33858 CG33861 Dmel_CG33858 Dmel_CG33861	Histone H1	-0.117529	-0.365989	0.130931	21.7343	-0.972218	0.33988	0.742296	-5.91956	2L
Q9VZ64	CG17333	CG17333	Probable 6-phosphogluconolactonase (6PGL) (EC 3.1.1.31)	0.117758	-0.131212	0.366729	20.9352	0.972115	0.33993	0.742296	-5.91966	X
B7Z0C9	Dmel\CG42307	CG42307	GH15104p1	0.386245	-0.430676	1.20317	14.3313	0.971755	0.340106	0.742296	-5.92	3L
Q9V420	Su(P)	CG4086	FI02878p (Suppressor of ref(2)P sterility)	0.217869	-0.243174	0.678911	14.0637	0.971242	0.340356	0.742448	-5.92048	3L
Q9V405	Rpt3	CG16916	26S proteasome regulatory complex subunit p48A (CG16916 protein) (GH06151p) (Regulatory particle triple-A ATPase 3, isoform A) (Regulatory particle triple-A ATPase 3, isoform B) (EC 3.-.-.-) (EC 3.6.1.3)	-0.0760967	-0.237231	0.085038	21.5747	-0.970623	0.340659	0.742712	-5.92107	X
Q7K0Q2	Impbeta11	CG33139	LD41918p (Ran binding protein 11) (Ranbp11)	-0.109562	-0.341845	0.12272	16.7861	-0.969438	0.341238	0.74358	-5.92219	2R
Q9V3D4	Idgf2	CG4475	Chitinase-like protein Idgf2 (Imaginal disk growth factor protein 2)	-0.0852383	-0.266109	0.0956322	20.8549	-0.968591	0.341653	0.743657	-5.92299	2L
A1ZAX7	CG42562	CG42562	Uncharacterized protein	0.137637	-0.154516	0.42979	16.8537	0.968274	0.341808	0.743657	-5.92328	2R
Q9VP69	Dmel\CG33054	CG33054	Uncharacterized protein, isoform A	0.445809	-0.500896	1.39251	16.4746	0.96785	0.342016	0.743657	-5.92368	3L
Q9V3G3	cyp33	CG4886	Peptidyl-prolyl cis-trans isomerase E (PPIase E) (EC 5.2.1.8) (Cyclophilin 33) (Cyclophilin E) (Rotamase E)	0.106589	-0.119802	0.332979	14.949	0.967667	0.342106	0.743657	-5.92386	2R
M9MRQ9	Scsalpha1	CG1065	Succinate--CoA ligase [ADP/GDP-forming] subunit alpha, mitochondrial (EC 6.2.1.4) (EC 6.2.1.5) (Succinyl-CoA synthetase subunit alpha) (SCS-alpha)	0.111832	-0.125747	0.349411	23.7938	0.96746	0.342207	0.743657	-5.92405	3L
Q95TK5	Dmel\CG1635	CG1635	CG1635 (EC 3.1.2.-) (EC 3.1.2.20) (LD44914p)	0.10166	-0.11439	0.31771	18.2335	0.967094	0.342386	0.743657	-5.9244	3R
Q9VUX1	mRpS31	CG5904	Mitochondrial ribosomal protein S31 (RH12051p)	0.144039	-0.162177	0.450254	15.5046	0.966775	0.342543	0.743657	-5.9247	3L
Q9VPU4	Dmel\CG4291	CG4291	CG4291, isoform A (CG4291, isoform B) (FI17537p1)	-0.111836	-0.349788	0.126117	16.1691	-0.965968	0.342939	0.744123	-5.92546	2L
Q9VFI3	Dmel\CG8066	CG8066	CG8066, isoform A (CG8066, isoform B) (GEO08281p1) (RH18694p)	0.106358	-0.120209	0.332925	19.6927	0.964823	0.343501	0.744469	-5.92653	3R
L0MPX5	Asator	CG11533	Asator, isoform I (EC 2.7.11.-)	-0.175509	-0.549479	0.198461	11.488	-0.964576	0.343623	0.744469	-5.92676	4
Q24472	Rbf	CG7413	Retinoblastoma family protein	-0.12966	-0.405968	0.146649	12.8998	-0.964459	0.343681	0.744469	-5.92687	X
Q7JWD3	CG1598	CG1598	ATPase ASNA1 homolog (EC 3.6.-.-) (Arsenical pump-driving ATPase homolog) (Arsenite-stimulated ATPase)	0.133963	-0.151741	0.419667	19.3524	0.963699	0.344054	0.744469	-5.92759	2R
E1JHA6	uif	CG9138	Uninflatable, isoform C (Uninflatable, isoform D) (Uninflatable, isoform E) (Uninflatable, isoform F)	-0.0703478	-0.220382	0.0796861	19.5707	-0.963684	0.344062	0.744469	-5.9276	2L
Q8SZ63	Golgin84	CG17785	Golgin-84	-0.114622	-0.359148	0.129903	15.5163	-0.963428	0.344187	0.744469	-5.92784	3R
Q0KI15	Dmel\CG34150	CG34150	GEO11096p1	0.115147	-0.130698	0.360992	16.9017	0.962645	0.344573	0.744785	-5.92858	3R
Q9VDD1	CG5862	CG5862	DDRGK domain-containing protein 1	-0.096259	-0.30183	0.109312	18.0883	-0.962394	0.344697	0.744785	-5.92881	3R
Q9W3W1	pod1	CG4532	Coronin	0.09532	-0.108522	0.299162	18.246	0.961089	0.34534	0.745782	-5.93003	X
Q9VE94	BEST:CK01205	CG18600	LD14127p	0.114122	-0.13003	0.358273	17.9662	0.960687	0.345539	0.745818	-5.93041	3R
Q8SXP8	TBPH	CG10327	GH09868p (RH39704p) (TAR DNA-binding protein-43 homolog, isoform B) (TAR DNA-binding protein-43 homolog, isoform C) (TAR DNA-binding protein-43 homolog, isoform D) (TAR DNA-binding protein-43 homolog, isoform E) (TAR DNA-binding protein-43 homolog, isoform F)	-0.0836227	-0.262673	0.0954278	16.9652	-0.959892	0.345931	0.746159	-5.93115	2R
X2JB94	Cyp12c1	CG4120	Cyp12c1, isoform B (EC 1.14.-.-)	0.125341	-0.143148	0.39383	19.4372	0.959488	0.346131	0.746159	-5.93153	3L
M9PB12	Dmel\CG9886	CG9886	CG9886, isoform B (EC 2.7.1.31)	0.123077	-0.14064	0.386794	21.4424	0.959207	0.346269	0.746159	-5.93179	2L
Q7K3S3	fusl	CG14021	Fuseless, isoform A (Fuseless, isoform B) (Fuseless, isoform C) (Fuseless, isoform D) (Fuseless, isoform E) (Fuseless, isoform F) (GH14865p)	0.388324	-0.444022	1.22067	14.8635	0.958879	0.346432	0.746159	-5.9321	2L
Q8SZA8	Fdx2	CG1319	Ferredoxin 2 (GEO02427p1) (RE08888p) (RH09920p)	0.118463	-0.135549	0.372476	18.6564	0.958525	0.346606	0.746159	-5.93243	3L
Q8IH23	CG42808	CG42808	GEO02102p1 (GM30351p)	0.199073	-0.228542	0.626687	15.4145	0.956826	0.347448	0.746978	-5.93402	2R
C0HL63	Lcp65Ab2	CG18773	Larval cuticle protein 65Ab2 (Larval cuticle protein 5)	-0.191705	-0.603548	0.220138	18.1049	-0.956698	0.347511	0.746978	-5.93414	3L
Q8INH5	GM08240p	CG32473	Aminopeptidase (EC 3.4.11.-)	0.188813	-0.216836	0.594461	16.7288	0.956652	0.347533	0.746978	-5.93418	3R
Q9VWK5	Ulp1	CG12359	GH15225p (Ulp1)	-0.086416	-0.272972	0.10014	18.4455	-0.952046	0.34982	0.751372	-5.93846	X
Q9VEC2	Dmel\CG12321	CG12321	Proteasome assembly chaperone 2	0.131986	-0.153068	0.417039	20.1097	0.951643	0.350021	0.751372	-5.93884	3R
Q9VES8	anon-EST:fe2A5	CG10340	RE28913p	0.078479	-0.0910687	0.248027	20.8826	0.951339	0.350172	0.751372	-5.93912	3R
O18333	Rab2	CG3269	GH01619p (Rab2, isoform B)	0.15647	-0.181669	0.494608	17.7432	0.951061	0.350311	0.751372	-5.93938	2R
O01382	Drice	CG7788	Caspase (EC 3.4.22.-) (drICE) [Cleaved into: Caspase subunit p21; Caspase subunit p12]	0.140958	-0.164073	0.445989	14.3259	0.949771	0.350954	0.751976	-5.94057	3R
X2JA43	Ns3	CG14788	Nucleostemin 3, isoform B	-0.0810372	-0.256427	0.0943522	16.9403	-0.949631	0.351024	0.751976	-5.9407	X
P48148	Rho1	CG8416	Ras-like GTP-binding protein Rho1	-0.112505	-0.356063	0.131052	20.3878	-0.949394	0.351142	0.751976	-5.94092	2R
A8JUU1	Sec16	CG32654	Secretory 16, isoform E	0.073557	-0.0857803	0.232894	19.4262	0.948812	0.351432	0.752204	-5.94146	X
X2JE06	RpL24	CG9282	GEO07624p1 (Ribosomal protein L24, isoform B) (Ribosomal protein L24, isoform C)	-0.0906317	-0.28716	0.105897	21.0541	-0.947826	0.351924	0.752581	-5.94237	2L
Q9W3B2	Rbm13	CG10648	Protein MAK16 homolog	0.109709	-0.128283	0.347701	16.4418	0.947444	0.352115	0.752581	-5.94272	X
Q9XTL2	Stam	CG6521	Jak pathway signal transduction adaptor molecule (LD02639p) (Signal transducing adaptor molecule) (Signal transducting adaptor protein)	-0.0844535	-0.267683	0.0987763	19.7112	-0.947317	0.352179	0.752581	-5.94284	2L
Q9V419	Cyp28a5	CG8864	Probable cytochrome P450 28a5 (EC 1.14.-.-) (CYPXXVIIIA5)	-0.120223	-0.381148	0.140702	18.0414	-0.946991	0.352342	0.752581	-5.94314	2L
E1JIN6	osa	CG7467	Osa, isoform D	-0.0998068	-0.316757	0.117143	17.1495	-0.945526	0.353075	0.753666	-5.94449	3R
Q7K566	Bmcp	CG7314	Mitochondrial uncoupling protein Bmcp (Brain mitochondrial carrier protein 1) (Bmcp-1) (Mitochondrial uncoupling protein 5)	0.160308	-0.188259	0.508874	15.0563	0.945241	0.353218	0.753666	-5.94476	3L
A0A0B4K6Y7	pyd	CG43140	Polychaetoid, isoform O (EC 2.7.4.8)	-0.0547017	-0.173778	0.0643748	18.9279	-0.944167	0.353756	0.754422	-5.94575	3R
Q9U5W9	Taf10	CG2859	Transcription initiation factor TFIID subunit 10 (Transcription initiation factor TFIID 24 kDa subunit) (TAFII-24) (TAFII24) (dTAF(II)24)	-0.178022	-0.565783	0.209738	13.8288	-0.943592	0.354044	0.754547	-5.94628	2L
Q7K3P0	CysRS-m	CG8257	CG8257, isoform A (CG8257, isoform B) (EC 6.1.1.16) (GH24360p)	0.228952	-0.270136	0.728039	15.2802	0.942845	0.354419	0.754547	-5.94696	2R
A1Z6W6	CG1850-RA	CG1850	CG1850 (LP06106p)	-0.140128	-0.445783	0.165527	13.2843	-0.942253	0.354716	0.754547	-5.94751	2R
Q9VAX7	betaTub97EF	CG4869	Tubulin beta chain	0.0928215	-0.109682	0.295325	22.2258	0.942084	0.354801	0.754547	-5.94766	3R
Q9VPH6	Dmel\CG5618	CG5618	CG5618, isoform A (EC 4.1.1.-) (LP10922p)	-0.18461	-0.587474	0.218253	19.1252	-0.941828	0.35493	0.754547	-5.9479	3L
Q8IQW5	Dmel\CG14207	CG14207	RE23625p (RE52196p)	-0.0970247	-0.308801	0.114751	21.1953	-0.941629	0.35503	0.754547	-5.94808	X
Q9VL57	Dmel\CG4658	CG4658	CG4658, isoform A (CG4658, isoform B) (CG4658, isoform C) (CG4658, isoform D) (RE10231p)	0.178705	-0.21153	0.568941	17.324	0.941207	0.355242	0.754547	-5.94847	2L
Q9VMY3	Dmel\CG12581	CG12581	FI19613p1	0.137634	-0.163037	0.438304	15.4419	0.940823	0.355435	0.754547	-5.94882	3R
Q9VHT5	mRpL1	CG7494	LD31571p (Mitochondrial ribosomal protein L1)	0.205743	-0.243939	0.655426	16.2633	0.940358	0.355669	0.754547	-5.94925	3R
X2JKC1	Lsd-2	CG9057	Lipid storage droplet-2, isoform E (Lipid storage droplet-2, isoform F)	-0.152696	-0.486606	0.181213	17.0045	-0.939883	0.355908	0.754547	-5.94968	X
Q7JXB9	EndoG	CG8862	Endonuclease G (LD35517p)	0.0835725	-0.0992241	0.266369	17.9083	0.939656	0.356022	0.754547	-5.94989	2R
A1Z7M8	Ance-4	CG8196	Angiotensin-converting enzyme (EC 3.4.-.-)	-0.152376	-0.485664	0.180913	16.9828	-0.939655	0.356022	0.754547	-5.94989	2R
Q9VIS4	Dmel\CG10463	CG10463	tRNA-dihydrouridine(47) synthase [NAD(P)(+)] (EC 1.3.1.-) (tRNA-dihydrouridine synthase 3)	-0.134168	-0.428094	0.159759	17.5336	-0.938173	0.356769	0.755739	-5.95125	2L
Q8MSI2	Scp1	CG15848	GH15296p (Sarcoplasmic calcium-binding protein 1, isoform A) (Sarcoplasmic calcium-binding protein 1, isoform B)	0.326552	-0.389129	1.04223	20.7018	0.937792	0.356962	0.755756	-5.9516	2R
Q9VXL4	Rrp47	CG8928	LD38104p (Ribosomal RNA processing 47, isoform A) (Ribosomal RNA processing 47, isoform B)	0.0953613	-0.114072	0.304794	16.0641	0.935837	0.357949	0.756882	-5.95339	X
Q9VRJ2	CG10671	CG10671	FIT family protein CG10671	0.20157	-0.241139	0.644279	13.7642	0.935796	0.357969	0.756882	-5.95342	3L
Q9VBC1	Dmel\CG14246	CG14246	Uncharacterized protein, isoform A (Uncharacterized protein, isoform B) (Uncharacterized protein, isoform C)	0.34727	-0.416025	1.11056	12.9797	0.935078	0.358332	0.756882	-5.95408	3R
Q709R6	bocks	CG9424	LEM domain-containing protein Bocksbeutel	-0.128434	-0.410862	0.153994	18.6378	-0.934641	0.358553	0.756882	-5.95448	3R
Q9VWL3	Dmel\CG7453	CG7453	CG7453	-0.142545	-0.456072	0.170983	14.1152	-0.934436	0.358657	0.756882	-5.95466	X
Q9W0X0	emp	CG2727	Epithelial membrane protein, isoform B	0.115495	-0.138579	0.369569	19.3682	0.93428	0.358736	0.756882	-5.95481	2R
H9XVM9	Dmel\CG1674	CG1674	CG1674, isoform L	0.087724	-0.105277	0.280725	15.9842	0.934182	0.358785	0.756882	-5.9549	4
Q9VW13	Dmel\CG9330	CG9330	CG9330 (EC 3.6.1.3) (FI01412p)	-0.0567782	-0.181761	0.068204	19.643	-0.9337	0.35903	0.757008	-5.95533	3L
M9PCF8	Frl	CG32138	Formin-like, isoform D	0.17529	-0.210985	0.561564	12.4902	0.932684	0.359544	0.757703	-5.95626	3L
B7Z0L2	cher	CG3937	Cheerio, isoform F (FI18245p1)	0.12058	-0.145375	0.386536	16.5353	0.93184	0.359972	0.757719	-5.95703	3R
Q9VL96	CG4364	CG4364	Pescadillo homolog	0.241648	-0.29144	0.774737	16.9833	0.931661	0.360063	0.757719	-5.95719	2L
A1A708	CG4951	CG4951	Uncharacterized protein CG4951	-0.0780045	-0.250102	0.0940933	18.1361	-0.931575	0.360106	0.757719	-5.95727	3R
Q9VBY7	veli	CG7662	Protein lin-7 homolog	0.072414	-0.0878274	0.232655	19.1942	0.928798	0.361517	0.760298	-5.95979	3R
A0A0B4LEK8	Sec24AB	CG1472	Sec24AB ortholog, isoform C	0.263992	-0.321016	0.849001	14.8405	0.927476	0.36219	0.761323	-5.96099	2R
Q9W5E1	Roc1a	CG16982	RING-box protein 1A (Regulator of cullins 1a) (dRbx1)	-0.141525	-0.455342	0.172292	16.6466	-0.926895	0.362486	0.761554	-5.96151	X
Q8INM3	sle	CG12819	Protein slender lobes	-0.226006	-0.727604	0.275592	16.3997	-0.926058	0.362913	0.761934	-5.96227	3R
Q9VK18	Dmel\CG16812	CG16812	LD36945p	-0.0936245	-0.30147	0.114221	16.3177	-0.925812	0.363038	0.761934	-5.96249	2L
Q9VRX7	Rexo5	CG8368	CG8368, isoform A (CG8368, isoform B) (LD29573p)	0.0947893	-0.115726	0.305304	16.8223	0.925443	0.363226	0.761938	-5.96283	3L
Q9VWH4	l(1)G0156	CG12233	Probable isocitrate dehydrogenase [NAD] subunit alpha, mitochondrial (EC 1.1.1.41) (Isocitric dehydrogenase subunit alpha) (NAD(+)-specific ICDH subunit alpha)	0.0952865	-0.116516	0.307089	22.4722	0.924644	0.363634	0.762405	-5.96355	X
Q7JVK6	trsn	CG11761	GM27569p (Translin)	-0.233752	-0.753703	0.286199	11.5783	-0.923989	0.363968	0.762715	-5.96414	2R
A0A0B4KFB8	Dmel\CG42724	CG42724	Uncharacterized protein, isoform C (Uncharacterized protein, isoform K)	-0.065506	-0.211293	0.0802807	18.8883	-0.9235	0.364219	0.76285	-5.96458	3R
Q24154	RpL29	CG10071	60S ribosomal protein L29 (L43)	-0.087271	-0.281625	0.107083	19.4004	-0.92289	0.36453	0.762993	-5.96513	2R
Q9VEP8	Irc	CG8913	GH11385p (Immune-regulated catalase, isoform A) (Immune-regulated catalase, isoform B) (EC 1.11.1.6)	-0.171064	-0.552131	0.210002	17.7156	-0.922639	0.364659	0.762993	-5.96536	3R
Q7K159	mip40	CG15119	LD06557p (Myb-interacting protein 40)	-0.067923	-0.219478	0.0836324	18.0997	-0.921126	0.365433	0.764224	-5.96672	2R
A0A0C4DHG1	Dmel\CG1427	CG1427	O-phosphoseryl-tRNA(Sec) selenium transferase (EC 2.9.1.2) (Selenocysteine synthase) (Selenocysteinyl-tRNA(Sec) synthase) (Sep-tRNA:Sec-tRNA synthase)	0.0986475	-0.122079	0.319374	15.6432	0.918553	0.366753	0.766499	-5.96903	3R
Q9VHS6	Ctr1B	CG7459	Copper transporter 1B (RE11491p)	0.219558	-0.271858	0.710973	11.6773	0.918276	0.366895	0.766499	-5.96928	3R
Q9W0J9	CT9987	CG9119	CG9119 (EC 3.1.-.-) (GH07301p)	-0.161005	-0.521978	0.199969	19.4433	-0.91672	0.367695	0.767778	-5.97068	3L
Q0E8J0	MEP-1	CG1244	MEP-1, isoform A (MEP-1, isoform B) (MEP-1, isoform C) (MEP-1, isoform D) (MEP-1, isoform E) (MEP-1, isoform F) (MEP-1, isoform G)	-0.076962	-0.249977	0.0960529	17.3859	-0.914253	0.368965	0.770039	-5.97288	3L
Q9W039	Dmel\CG9018	CG9018	CG9018, isoform A	0.089058	-0.11139	0.289506	16.3165	0.913158	0.36953	0.770713	-5.97386	3L
A0A0B4KHH2	sip3	CG1937	Septin interacting protein 3, isoform B (EC 6.3.2.-)	-0.223648	-0.727244	0.279948	13.3577	-0.912759	0.369736	0.770713	-5.97422	3R
Q5U0V7	Synj	CG6562	GH06496p (Synaptojanin, isoform A) (EC 3.1.3.56) (Synaptojanin, isoform B) (Synaptojanin, isoform C)	-0.074172	-0.241267	0.0929234	18.4299	-0.912324	0.369961	0.770713	-5.97461	2R
Q94533	S6k	CG10539	Ribosomal protein S6 kinase (EC 2.7.11.1)	0.211153	-0.264674	0.68698	18.6782	0.912057	0.370099	0.770713	-5.97484	3L
Q9VWV8	CG6179	CG6179	Nitric oxide synthase-interacting protein homolog	-0.134206	-0.436769	0.168356	14.0382	-0.911659	0.370304	0.770713	-5.9752	X
Q9XZ09	Sap130	CG11006	Sin3A-associated protein 130, isoform A	-0.090781	-0.295491	0.113929	16.6911	-0.911443	0.370416	0.770713	-5.97539	3L
C8VV60	CG10616-RA	CG10616	FI03659p	-0.102847	-0.335088	0.129394	17.587	-0.910176	0.371071	0.771111	-5.97652	3L
O18339	Rab19	CG7062	RE48347p (Rab-related protein 3) (Rab19, isoform A) (Rab19, isoform B)	0.179722	-0.226204	0.585648	13.0916	0.909973	0.371176	0.771111	-5.9767	3L
Q9U1L2	EG:BACR7A4.14	CG3699	CG3699 (EC 1.3.1.34) (EG:BACR7A4.14 protein)	-0.197979	-0.645205	0.249247	20.8853	-0.909842	0.371244	0.771111	-5.97682	X
Q8MSU3	CG8399	CG8399	Putative ferric-chelate reductase 1 homolog (DmSDR2) (EC 1.-.-.-)	-0.0724533	-0.236178	0.0912717	18.0296	-0.909529	0.371406	0.771111	-5.97709	2R
A8JNP2	Argk	CG32031	Arginine kinase, isoform E (EC 2.7.3.3)	0.070404	-0.0887379	0.229546	24.4319	0.909257	0.371547	0.771111	-5.97734	3L
Q9VMT5	Cyp28d1	CG10833	Probable cytochrome P450 28d1 (EC 1.14.-.-) (CYPXXVIIID1)	-0.21605	-0.704696	0.272596	17.2437	-0.908727	0.371822	0.771162	-5.97781	2L
Q9V9Q4	Dmel\CG1416	CG1416	CG1416, isoform A (CG1416, isoform B) (CG1416, isoform C) (LD43819p)	0.0829165	-0.104681	0.270514	19.9597	0.908422	0.371979	0.771162	-5.97808	2L
A8JR89	Pli	CG5212	Pellino, isoform B	-0.130725	-0.426587	0.165137	14.1625	-0.90812	0.372136	0.771162	-5.97835	3R
Q9VBX1	Clbn	CG11847	Nuclear export mediator factor NEMF homolog (Protein Caliban)	-0.086881	-0.283791	0.110029	19.2584	-0.906842	0.372799	0.772146	-5.97948	3R
Q9VYG8	Dmel\CG15717	CG15717	CG15717-PA (RE15818p) (RE20610p)	-0.114104	-0.373017	0.144809	19.8487	-0.905775	0.373353	0.772697	-5.98043	X
Q86BR8	TFAM	CG4217	Mitochondrial transcription factor A, isoform B	0.0586025	-0.0743974	0.191602	20.7122	0.905604	0.373442	0.772697	-5.98058	3R
Q9W0G4	l(3)02640	CG9165	FI03834p (GH16723p) (Lethal (3) 02640) (EC 2.5.1.61)	0.0957075	-0.121656	0.313071	19.2621	0.904969	0.373772	0.77299	-5.98114	3L
Q8SXU0	anon-21Ca	CG11555	RE22315p	0.188545	-0.240494	0.617583	16.0357	0.903217	0.374684	0.774485	-5.98269	2L
A0A0B4K7T7	RhoGEF2	CG9635	Rho guanine nucleotide exchange factor 2, isoform G	-0.0620935	-0.203609	0.0794216	17.9094	-0.901814	0.375415	0.775605	-5.98393	2R
Q9XZ63	Manf	CG7013	Mesencephalic astrocyte-derived neurotrophic factor homolog (DmMANF) (MANF/CDNF-like protein)	-0.161301	-0.529106	0.206504	20.6284	-0.901351	0.375657	0.775714	-5.98434	3R
Q9VC58	Syx18	CG13626	LD37002p (Syntaxin 18)	0.124484	-0.159569	0.408538	17.3199	0.900716	0.375988	0.775884	-5.9849	3R
Q9VG26	Dmel\CG31345	CG31345	MIP06012p	-0.140036	-0.459752	0.179681	17.2061	-0.900216	0.376249	0.775884	-5.98534	3R
F3YDF1	YME1L	CG3499	CG3499, isoform C (EC 3.4.24.-) (MIP17311p)	0.0745798	-0.0957859	0.244945	20.1483	0.899731	0.376502	0.775884	-5.98576	2R
P02517	Hsp26	CG4183	Heat shock protein 26	-0.407462	-1.33871	0.52379	19.3499	-0.899278	0.376739	0.775884	-5.98616	3L
P19339	Sxl	CG43770	Protein sex-lethal	-0.0621025	-0.204051	0.0798455	17.9911	-0.899194	0.376783	0.775884	-5.98624	X
Q9VIX2	Pax	CG31794	LD06038p (Paxillin, isoform A) (Paxillin, isoform J) (Paxillin, isoform K)	-0.0706528	-0.232175	0.09087	20.9664	-0.899019	0.376874	0.775884	-5.98639	2L
Q95SK3	CG30291	CG30291	CDK5RAP3-like protein	0.138034	-0.177914	0.453982	18.5097	0.897932	0.377443	0.776177	-5.98735	2R
Q8SX76	pch2	CG31453	LD24646p (Pachytene checkpoint 2, isoform A) (Pachytene checkpoint 2, isoform B)	-0.200178	-0.658429	0.258073	13.4853	-0.897814	0.377504	0.776177	-5.98745	3R
Q8IQ63	Msr-110	CG10596	Msr-110, isoform C	0.132209	-0.170596	0.435015	18.1609	0.897372	0.377736	0.776177	-5.98784	3L
B7YZE7	Ih	CG8585	I[[h]] channel, isoform F	0.114222	-0.147479	0.375922	16.3731	0.897053	0.377903	0.776177	-5.98812	2R
Q9W314	Ser7	CG2045	GH14088p (Ser7) (EC 3.4.21.-)	-0.152255	-0.50124	0.19673	16.2566	-0.896682	0.378097	0.776177	-5.98844	X
Q9VPB8	Pex14	CG4289	Peroxin 14 (RE22286p)	-0.0869525	-0.28628	0.112375	18.7995	-0.896578	0.378152	0.776177	-5.98853	3L
O61305	Dbp80	CG17023	DEAD-box helicase Dbp80 (EC 3.6.4.13)	0.087666	-0.113671	0.289003	19.1809	0.894915	0.379024	0.777331	-5.98999	3L
[truncated: 2,102 more rows]

## Sheet: S6KCA-Rapa_OldvsEtOH_Old
IDs	symbol	ORF_ID	protein_name	logFC	CI.L	CI.R	AveExpr	t	P.Value	adj.P.Val	B	chr
Q6AWN0	Adi1	CG32068	1,2-dihydroxy-3-keto-5-methylthiopentene dioxygenase (EC 1.13.11.54) (Acireductone dioxygenase (Fe(2+)-requiring)) (ARD) (Fe-ARD)	0.895365	0.702181	1.08855	21.7755	9.52581	5.64017e-10	2.31304e-06	12.294	3L
P14199	ref(2)P	CG10360	Protein ref(2)P (Refractory to sigma P)	1.77732	1.30519	2.24945	20.9671	7.73707	3.23821e-08	6.63996e-05	8.7296	2L
Q8I079	Dmel\CG32640	CG32640 CG32641 Dmel_CG32641	Uncharacterized protein	0.885877	0.606692	1.16506	17.6441	6.52159	6.42615e-07	0.000878454	6.02416	X
Q9VZL3	Sc2	CG10849	Sc2 (EC 1.3.-.-)	1.04802	0.709465	1.38657	19.2777	6.36233	9.62785e-07	0.000987096	5.65438	3L
M9NE68	Hsp23	CG4463	Heat shock protein 23, isoform B	1.69056	1.12784	2.25327	18.398	6.1747	1.55543e-06	0.00127576	5.2147	3L
Q8SY58	Dmel\CG4872	CG4872	CG4872 (GH02315p)	0.561982	0.365639	0.758326	18.6817	5.88274	3.30273e-06	0.0019932	4.52265	X
Q9W569	EG:171E4.4	CG3740	CG3740 (GEO08311p1) (RH30069p)	1.2064	0.78409	1.62871	16.2974	5.87129	3.40219e-06	0.0019932	4.49534	X
Q9VTK9	34F4T	CG6084	CG6084, isoform A (EC 1.-.-.-) (LD06393p)	0.71284	0.453315	0.972365	22.4865	5.64529	6.12531e-06	0.00313999	3.95354	3L
Q9VYJ7	Dmel\CG4004	CG4004	CG4004, isoform A (CG4004, isoform D) (CG4004, isoform E) (FI04012p)	1.54531	0.970281	2.12034	11.7645	5.52329	8.42652e-06	0.00383968	3.65923	X
Q8SY19	Mgstl	CG1742	Microsomal glutathione S-transferase-like, isoform A (EC 2.5.1.18) (RE10696p)	1.11	0.691906	1.52808	17.2726	5.45665	1.00343e-05	0.00397854	3.49799	X
Q7K088	Obp56e	CG8462	GEO08224p1 (Odorant-binding protein 56e, isoform A) (RH03850p)	-1.06563	-1.46875	-0.662519	18.6246	-5.43318	1.06715e-05	0.00397854	3.44113	2R
Q7JWQ7	Swim	CG3074	RE01730p (Secreted Wg-interacting molecule, isoform A) (Secreted Wg-interacting molecule, isoform B) (EC 3.4.22.-)	-0.72403	-1.00018	-0.44788	20.467	-5.38871	1.19927e-05	0.00409849	3.33331	2R
Q9VG98	GstD2	CG4181	Glutathione S-transferase D2 (EC 2.5.1.18)	1.71864	1.04258	2.39471	17.3189	5.22483	1.8455e-05	0.00582186	2.93488	3R
Q9W4Y3	trol	CG33950	Terribly reduced optic lobes, isoform AT	-0.354035	-0.494516	-0.213554	23.7169	-5.17967	2.07873e-05	0.0060892	2.82482	X
Q9VTY2	anon-WO0172774.89	CG10638	Uncharacterized protein, isoform A (EC 1.-.-.-) (Uncharacterized protein, isoform D)	0.529945	0.317016	0.742874	20.4694	5.11528	2.46344e-05	0.00673505	2.66776	3L
Q9VFV9	Droj2	CG8863	DnaJ-like-2, isoform A (DnaJ-like-2, isoform B) (DnaJ-like-2, isoform C) (DnaJ-like-2, isoform D) (DnaJ-like-2, isoform E) (GM13664p)	0.409037	0.242115	0.57596	21.7063	5.03643	3.03335e-05	0.0075317	2.47521	3R
Q7KUB1	Idh	CG7176	Isocitrate dehydrogenase [NADP] (EC 1.1.1.42)	0.428778	0.253419	0.604136	23.6268	5.0255	3.12214e-05	0.0075317	2.44851	3L
Q9VWM9	Diedel3	CG34329	Diedel 3, isoform A (Diedel 3, isoform B)	-1.0558	-1.49181	-0.619787	17.7303	-4.97688	3.54993e-05	0.00808792	2.32968	X
Q24400	Mlp84B	CG1019	Muscle LIM protein Mlp84B	-0.551297	-0.783125	-0.31947	20.8808	-4.8876	4.49459e-05	0.00970122	2.1113	3R
E1JHT6	Rtnl1	CG33113	Reticulon-like protein	-0.54517	-0.775795	-0.314545	21.8316	-4.85847	4.85437e-05	0.00995388	2.04002	2L
A0A0B4KHN1	cher	CG3937	Cheerio, isoform N	-0.382235	-0.544631	-0.219839	23.9577	-4.83758	5.12998e-05	0.0100181	1.9889	3R
Q9VCJ8	SPE	CG16705	Spaetzle-processing enzyme (EC 3.4.21.-) (Spatzle-processing enzyme) [Cleaved into: Spaetzle-processing enzyme light chain; Spaetzle-processing enzyme heavy chain]	-0.46698	-0.671222	-0.262738	18.5744	-4.69922	7.39573e-05	0.0134352	1.65029	3R
Q95RI2	Dmel\CG10973	CG10973	LD28549p	0.386257	0.216849	0.555666	19.155	4.68615	7.65575e-05	0.0134352	1.6183	3L
Q9V4N3	Cyt-b5	CG2140	Cytochrome b5 (CYTB5)	0.91078	0.510461	1.3111	19.6847	4.67607	7.86259e-05	0.0134352	1.59362	2R
Q0KI39	Dm_3R:88623	CG17271	FI16806p1	0.627328	0.339624	0.915031	14.7602	4.4815	0.00013147	0.0207906	1.11785	3R
Q9V3W0	UK114	CG15261	RutC family protein UK114	0.561457	0.303907	0.819008	22.77	4.48052	0.000131811	0.0207906	1.11546	2L
Q9VCC6	Dmel\CG6178	CG6178	CG6178 (EC 2.3.1.86) (EC 6.2.1.3) (GM05240p) (RE32988p)	0.489985	0.264185	0.715785	21.2557	4.45998	0.000139156	0.0211362	1.06529	3R
Q9VWT7	BcDNA:RE41194	CG15043	GEO07745p1 (RE41194p)	-1.74519	-2.5595	-0.930882	17.5097	-4.40482	0.000160953	0.0233726	0.930679	X
A0A0B4LFL2	eIF3c	CG4954	Eukaryotic translation initiation factor 3 subunit C (eIF3c) (Eukaryotic translation initiation factor 3 subunit 8)	-0.279163	-0.409718	-0.148607	20.7309	-4.39476	0.000165278	0.0233726	0.906149	2R
Q9VGM2	fabp	CG6783	Fatty acid binding protein, isoform B (GEO09480p1) (RH06221p) (RH49003p)	0.59531	0.314522	0.876098	23.0291	4.35751	0.000182331	0.0249246	0.81534	3R
Q9VXI1	Dmel\CG9914	CG9914	CG9914, isoform A (CG9914, isoform B) (EC 1.1.1.35) (RH68464p)	0.565555	0.29474	0.83637	22.0657	4.29216	0.000216573	0.0286504	0.656217	X
Q7K3U4	Fmo-2	CG3174	Flavin-containing monooxygenase (EC 1.-.-.-)	0.760137	0.394752	1.12552	18.3684	4.27577	0.000226117	0.0289783	0.616352	2R
Q9W223	Cyp6d2	CG4373	Probable cytochrome P450 6d2 (EC 1.14.-.-) (CYPVID2)	-0.72086	-1.06886	-0.372857	18.0036	-4.25738	0.000237323	0.0294927	0.571648	2R
P15357	RpS27A	CG5271	Ubiquitin-40S ribosomal protein S27a [Cleaved into: Ubiquitin; 40S ribosomal protein S27a]	0.417378	0.215155	0.6196	21.7426	4.24203	0.000247095	0.029804	0.534357	2L
Q9VT33	Dmel\CG6767	CG6767	CG6767, isoform B (EC 2.7.6.1)	0.610637	0.313026	0.908249	21.7355	4.21703	0.000263874	0.0307535	0.47365	3L
Q9VZH5	SP18	CG1299	CG1299, isoform A (EC 3.4.21.-)	-0.4351	-0.647789	-0.222411	19.023	-4.20453	0.000272681	0.0307535	0.443318	3L
O97479	Sodh-1	CG1982	FI05212p (Sorbitol dehydrogenase 1, isoform B) (EC 1.-.-.-)	0.871055	0.444588	1.29752	21.4721	4.19791	0.000277464	0.0307535	0.427255	3R
A1ZB68	GstE3	CG17524	FI01423p (Glutathione S transferase E3) (EC 2.5.1.18)	0.863627	0.437832	1.28942	20.1702	4.16868	0.000299592	0.0317146	0.356377	2R
A1Z6X6	Glo1	CG1707	Glyoxalase 1 (EC 4.4.1.5)	0.41609	0.210819	0.621361	19.8586	4.16614	0.000301602	0.0317146	0.350203	2R
Q9W0M4	Dmel\CG13887	CG13887	LP10861p	1.12907	0.570371	1.68777	20.7683	4.15351	0.000311757	0.0319629	0.31962	3L
Q9VGA3	Dmel\CG4115	CG4115	CG4115 (LD12305p)	-0.40513	-0.606063	-0.204197	19.4695	-4.14396	0.000319664	0.0319742	0.296491	3R
Q9VZQ8	PHGPx	CG12013	Glutathione peroxidase	0.388448	0.194274	0.582621	22.6521	4.11165	0.000347918	0.0339717	0.218292	3L
A0A0B4LGZ8	Obp56d	CG11218	GEO07517p1 (Odorant-binding protein 56d, isoform B)	-0.633385	-0.950841	-0.315929	19.0854	-4.10069	0.000358045	0.0341475	0.191807	2R
Q9VIF2	Dmel\CG9248	CG9248	CG9248, isoform A (CG9248, isoform B) (CG9248, isoform C) (GM01519p)	0.410172	0.20296	0.617385	19.9211	4.06841	0.000389619	0.0358172	0.113813	2L
Q8SXV9	BcDNA:RH61745	CG12998	RH61745p	0.864462	0.427239	1.30169	16.0158	4.06365	0.000394503	0.0358172	0.102317	X
P02517	Hsp26	CG4183	Heat shock protein 26	1.83493	0.903676	2.76618	19.3499	4.04972	0.000409131	0.0358172	0.0687246	3L
E1JH26	Ccs	CG17753	Superoxide dismutase [Cu-Zn] (EC 1.15.1.1)	0.372715	0.183175	0.562255	16.8092	4.04156	0.000417954	0.0358172	0.0490398	2R
X2JEA2	Dmel\CG4666	CG4666	CG4666, isoform B	0.524768	0.257826	0.791709	17.8542	4.04041	0.000419221	0.0358172	0.046248	X
Q0KI97	Dmel\CG34117	CG34117	GEO13368p1	0.35092	0.170232	0.531608	19.4549	3.99166	0.000476134	0.0398495	-0.0711592	3R
Q7KK90	GstE1	CG5164	GH14654p (Glutathione S transferase E1) (EC 2.5.1.18) (Glutathione S-transferase)	1.14657	0.55152	1.74161	19.2223	3.96024	0.000516786	0.0423868	-0.146687	2R
Q9VFP0	Dmel\CG3061	CG3061	CG3061 (RH07106p)	0.323325	0.154939	0.491711	19.8452	3.94646	0.000535683	0.0430752	-0.179786	3R
Q9W2H8	CG9485	CG9485	CG9485, isoform B (EC 2.4.1.25) (EC 3.2.1.33)	-0.436033	-0.664082	-0.207983	23.1238	-3.92973	0.000559527	0.0441273	-0.219915	2R
Q95RV5	CG1364	CG30499	Ribulose-phosphate 3-epimerase (EC 5.1.3.1)	0.364303	0.172091	0.556514	19.4164	3.89543	0.000611741	0.0471942	-0.302099	2R
Q7K738	Ubc10	CG5788	EG:52C10.4 protein (GEO09691p1) (RE47264p) (Ubiquitin conjugating enzyme 10) (Ubiquitin-conjugating enzyme) (EC 6.3.2.19)	0.282877	0.133287	0.432468	20.1075	3.88659	0.000625958	0.0471942	-0.323256	2R
Q9VA41	Npc2h	CG11315	GEO08227p1 (Niemann-Pick type C-2h, isoform A) (Niemann-Pick type C-2h, isoform C) (RH04252p)	0.629777	0.296375	0.96318	17.0722	3.88232	0.000632939	0.0471942	-0.333468	3R
Q9VWI2	Naa15-16	CG12202	N(Alpha)-acetyltransferase 15/16, isoform A (N(Alpha)-acetyltransferase 15/16, isoform B) (SD09860p)	-0.197028	-0.301539	-0.0925159	20.1445	-3.87468	0.000645629	0.0472808	-0.351747	X
Q9VAN0	CG11899	CG11899	Probable phosphoserine aminotransferase (PSAT) (EC 2.6.1.52) (Phosphohydroxythreonine aminotransferase)	0.509112	0.238066	0.780159	21.9437	3.86051	0.000669829	0.0481925	-0.385624	3R
Q9VMR6	Dmel\CG12512	CG12512	MIP06029p	0.448787	0.208628	0.688947	21.5131	3.84073	0.000705083	0.0498542	-0.432834	2L
Q0E8P1	Dmel\CG17549	CG17549	Uncharacterized protein, isoform B (Uncharacterized protein, isoform C) (Uncharacterized protein, isoform E)	0.35066	0.161758	0.539562	18.7687	3.81525	0.000753225	0.0523556	-0.493607	2L
Q9VS97	PGRP-SD	CG7496	Peptidoglycan-recognition protein SD	-0.67139	-1.03723	-0.30555	18.5234	-3.77188	0.000842655	0.0575954	-0.596786	3L
Q9VAJ4	Obp99a	CG18111	General odorant-binding protein 99a	0.880867	0.399878	1.36186	20.5037	3.76399	0.000860008	0.0578179	-0.615525	3R
Q9W2X7	CG15309	CG15309	Protein yippee-like CG15309	0.514858	0.232526	0.797189	13.8784	3.74801	0.00089624	0.0588722	-0.653454	X
Q7KRU0	Dmel\CG2246	CG2246	CG2246, isoform C (CG2246, isoform E) (EC 2.7.6.1)	0.398428	0.179737	0.617118	19.3618	3.7445	0.000904401	0.0588722	-0.661785	3R
Q9W4U2	BcDNA:RH09070	CG3603	CG3603, isoform A (EC 1.-.-.-) (CG3603, isoform B) (RH09070p)	0.325982	0.146679	0.505286	20.5552	3.73662	0.000922968	0.059142	-0.680457	X
Q9VIS3	fbp	CG31692	Fructose-1,6-bisphosphatase, isoform A (GH01546p)	0.407028	0.182555	0.6315	22.0536	3.72679	0.000946665	0.0597273	-0.703749	2L
P17336	Cat	CG6871	Catalase (EC 1.11.1.6)	0.340132	0.150788	0.529477	23.8496	3.69206	0.00103526	0.0640463	-0.78591	3L
M9MSL3	Hsc70Cb	CG6603	Hsc70Cb, isoform G (Hsc70Cb, isoform H)	0.267007	0.118057	0.415958	22.884	3.6843	0.00105614	0.0640463	-0.804242	3L
Q7KSB3	Dmel\CG42668	CG42668	Oxysterol-binding protein	-0.37994	-0.592014	-0.167866	18.4829	-3.68216	0.00106197	0.0640463	-0.809301	3R
M9PCK7	Uba4	CG13090	Adenylyltransferase and sulfurtransferase MOCS3 (Molybdenum cofactor synthesis protein 3) [Includes: Molybdopterin-synthase sulfurtransferase (EC 2.8.1.11) (Sulfur carrier protein MOCS2A sulfurtransferase) (Sulfurtransferase MOCS3); Molybdopterin-synthase adenylyltransferase (EC 2.7.7.80) (Sulfur carrier protein MOCS2A adenylyltransferase) (Adenylyltransferase MOCS3)]	0.429403	0.187963	0.670842	17.5181	3.65535	0.0011377	0.0676189	-0.872518	2L
Q9VJ32	BEST:LD26123	CG10621	FI01821p	0.727617	0.315449	1.13979	16.8992	3.62829	0.00121951	0.0714456	-0.936215	2L
O97102	smt3	CG4494	Small ubiquitin-related modifier (SUMO)	0.316755	0.13478	0.49873	19.7866	3.57756	0.00138862	0.0802073	-1.05525	2L
P53501	Act57B	CG10067	Actin-57B	-0.38827	-0.61188	-0.16466	23.9726	-3.56875	0.00142021	0.080893	-1.07587	2R
Q9W265	T3dh	CG3425	Probable hydroxyacid-oxoacid transhydrogenase, mitochondrial (HOT) (EC 1.1.99.24)	0.38073	0.16097	0.60049	19.5976	3.56076	0.00144949	0.0814297	-1.09456	2R
Q7KUC2	Pdxk	CG34455	FI04467p (Pyridoxal kinase) (EC 2.7.1.35)	0.29118	0.122854	0.459506	19.5867	3.55536	0.00146961	0.0814445	-1.10718	3L
P37161	LysX	CG9120	Lysozyme X (EC 3.2.1.17) (1,4-beta-N-acetylmuramidase X)	-1.22806	-1.948	-0.508119	16.1982	-3.50587	0.00166708	0.0911558	-1.22258	3L
Q9VQJ8	Dmel\CG9643	CG9643	Protein-lysine N-methyltransferase CG9643 (EC 2.1.1.-)	0.373275	0.154	0.59255	17.0266	3.49875	0.00169753	0.0911647	-1.23913	2L
Q9W0P8	MED14	CG12031	Mediator of RNA polymerase II transcription subunit 14 (Mediator complex subunit 14) (dRGR1)	-0.328325	-0.521653	-0.134997	15.106	-3.49047	0.00173366	0.0911647	-1.2584	3L
Q9VNF3	anon-WO0118547.83	CG12171	RE01652p	0.424253	0.173968	0.674537	19.0529	3.48389	0.00176288	0.0911647	-1.27368	3R
Q868Z9	Ppn	CG33103	Papilin	-0.62089	-0.987268	-0.254512	22.4255	-3.48305	0.00176664	0.0911647	-1.27563	3R
Q9VBQ7	Dromel_CG5116_FBtr0084877_mORF	CG5116	CG5116, isoform A (CG5116, isoform B) (FI04601p)	0.328773	0.133732	0.523813	15.3825	3.46453	0.00185161	0.0911647	-1.31857	3R
P82147	l(2)efl	CG4533	Protein lethal(2)essential for life (Protein Efl21)	0.35823	0.145706	0.570754	21.9078	3.46439	0.00185228	0.0911647	-1.31891	2R
A0A0B4KFG2	Pdk	CG8808	Pyruvate dehydrogenase kinase, isoform D (EC 2.7.11.2)	0.442663	0.179936	0.705389	19.8258	3.46293	0.00185918	0.0911647	-1.3223	2R
Q9W457	Shmt	CG3011	Serine hydroxymethyltransferase (EC 2.1.2.1)	0.551253	0.223976	0.878529	22.4077	3.46186	0.0018642	0.0911647	-1.32477	X
P42281	Dbi	CG8627	Acyl-CoA-binding protein homolog (ACBP) (Diazepam-binding inhibitor homolog) (DBI)	0.408542	0.165569	0.651516	22.3554	3.45582	0.00189295	0.0911647	-1.33875	3L
Q58CJ5	sals	CG31374	GH01093p (Sarcomere length short, isoform D) (Sarcomere length short, isoform F) (Sarcomere length short, isoform G)	-0.281593	-0.449191	-0.113994	21.0974	-3.45323	0.00190545	0.0911647	-1.34477	3R
Q8WR08	Dg	CG18250	Dystroglycan type I (Dystroglycan, isoform C)	-0.266355	-0.425009	-0.107701	19.2331	-3.4505	0.00191865	0.0911647	-1.35107	2R
Q9VPX5	Vps29	CG4764	Vacuolar protein sorting-associated protein 29 (Vesicle protein sorting 29)	-0.336447	-0.537241	-0.135654	19.0037	-3.44383	0.00195135	0.0911647	-1.36651	2L
Q9VZI1	Chd64	CG14996	Transgelin	-0.353717	-0.564878	-0.142557	21.2121	-3.44284	0.00195623	0.0911647	-1.3688	3L
Q7KTA1	NimB2	CG31839	HL01444p (Nimrod B2)	-0.63556	-1.01652	-0.254598	16.6232	-3.42885	0.00202674	0.0933895	-1.40114	2L
Q9VCW6	Gclm	CG4919	GH03051p (Glutamate-cysteine ligase modifier subunit, isoform A) (EC 6.3.2.2) (Glutamate-cysteine ligase modifier subunit, isoform B)	0.39851	0.15878	0.63824	21.6907	3.41657	0.00209067	0.095265	-1.4295	3R
Q95029	Cp1	CG6692	Cathepsin L (EC 3.4.22.15) (Cysteine proteinase 1) [Cleaved into: Cathepsin L heavy chain; Cathepsin L light chain]	-0.347655	-0.557839	-0.137471	22.5705	-3.39956	0.0021824	0.0964001	-1.46869	2R
Q9VGZ3	Irp-1B	CG6342	Iron regulatory protein 1B (EC 4.2.1.3)	0.36121	0.142663	0.579757	22.9807	3.39695	0.00219681	0.0964001	-1.47469	3R
Q2PDR9	vari	CG9326	Varicose, isoform C (Varicose, isoform F)	-0.268697	-0.431304	-0.106091	19.1244	-3.39624	0.00220076	0.0964001	-1.47633	2L
M9PB12	Dmel\CG9886	CG9886	CG9886, isoform B (EC 2.7.1.31)	0.434993	0.171276	0.698709	21.4424	3.39014	0.0022349	0.0964001	-1.49038	2L
Q9VQI6	Dmel\CG8814	CG8814	CG8814 (LD25952p)	0.28037	0.110226	0.450514	19.2811	3.38679	0.00225385	0.0964001	-1.49808	2L
Q9VD01	Pebp1	CG18594	LP12095p (Phosphatidylethanolamine-binding protein 1)	-2.30017	-3.69625	-0.904099	16.1142	-3.3863	0.00225662	0.0964001	-1.4992	3R
Q9W2S2	Atg8a	CG32672	Autophagy-related 8a, isoform A (LD05816p)	0.503608	0.196727	0.810488	18.432	3.37285	0.00233441	0.0986951	-1.53011	X
X2JEY5	AMPdeam	CG32626	AMP deaminase (EC 3.5.4.6)	0.260745	0.101372	0.420118	20.8219	3.36259	0.0023955	0.0996915	-1.55367	X
Q9VA97	Dmel\CG1983	CG1983	Pyridoxal phosphate homeostasis protein (PLP homeostasis protein)	0.213257	0.0827711	0.343744	20.4563	3.35902	0.0024171	0.0996915	-1.56185	3R
O18640	Rack1	CG7111	Guanine nucleotide-binding protein subunit beta-like protein (Receptor of activated protein kinase C homolog)	-0.458418	-0.7391	-0.177735	21.1961	-3.35675	0.00243091	0.0996915	-1.56704	2L
Q9VWP4	CG7280	CG7280	Probable sulfite oxidase, mitochondrial (EC 1.8.3.1)	0.447065	0.172514	0.721616	18.2055	3.34674	0.00249288	0.101221	-1.58999	X
Q06559	RpS3	CG6779	40S ribosomal protein S3	-0.237322	-0.383897	-0.0907485	23.4758	-3.32779	0.00261438	0.104555	-1.63335	3R
P61849	Ms	CG6440	Dromyosuppressin (TDVDHVFLRFamide)	-1.55255	-2.51193	-0.593161	13.9388	-3.32602	0.00262598	0.104555	-1.63738	3R
Q8MLS1	CG34424	CG34424	5-formyltetrahydrofolate cyclo-ligase (EC 6.3.3.2)	0.454397	0.173196	0.735599	21.66	3.32118	0.00265806	0.104815	-1.64844	2R
Q9VAS1	Dmel\CG14523	CG14523	Uncharacterized protein (EC 3.4.24.-)	-0.381935	-0.620274	-0.143596	19.0514	-3.29358	0.00284832	0.111247	-1.71137	3R
Q9VG33	BcDNA:RH54517	CG12279	Sulfurtransferase	0.403008	0.149672	0.656343	17.6347	3.26957	0.00302448	0.117013	-1.76596	3R
Q8SX57	CG11005	CG31549	LD44221p	0.240892	0.0888856	0.392899	20.2477	3.25712	0.00311987	0.118887	-1.79419	3R
Q9VUY9	Pgm	CG5165	Phosphoglucomutase (PGM) (EC 5.4.2.2) (Glucose phosphomutase)	0.324193	0.119533	0.528852	22.4356	3.25571	0.00313088	0.118887	-1.7974	3L
A1ZB72	GstE7	CG17531	Glutathione S transferase E7 (EC 2.5.1.18)	1.06056	0.388688	1.73244	19.7557	3.2443	0.00322115	0.121192	-1.82323	2R
P52029	Pgi	CG8251	Glucose-6-phosphate isomerase (GPI) (EC 5.3.1.9) (Phosphoglucose isomerase) (PGI) (Phosphohexose isomerase) (PHI)	0.371423	0.135504	0.607341	21.6413	3.23578	0.00329018	0.122664	-1.84249	2R
Q95T98	CG9798	CG31523	Elongation of very long chain fatty acids protein (EC 2.3.1.199) (Very-long-chain 3-oxoacyl-CoA synthase)	0.809765	0.294802	1.32473	19.1677	3.23189	0.00332223	0.122743	-1.8513	3R
A1ZAA5	Got1	CG8430	Glutamate oxaloacetate transaminase 1, isoform B (EC 2.6.1.1)	0.343682	0.124772	0.562593	20.0673	3.22674	0.00336502	0.123214	-1.86292	2R
Q9VPN5	Stip1	CG2720	Hsp70/Hsp90 organizing protein (LD03220p)	0.305742	0.110604	0.500881	22.7104	3.22023	0.0034199	0.12362	-1.87761	2L
Q5U191	CG1882	CG1882	CG1882, isoform A (EC 3.1.1.-) (EC 3.1.1.1) (EC 3.3.2.10) (CG1882, isoform F) (CG1882, isoform G) (RE40534p)	-0.508485	-0.833217	-0.183753	20.0878	-3.2183	0.00343639	0.12362	-1.88198	2R
B7Z0E2	Unr	CG7015	FI18812p1 (Upstream of N-ras, isoform B) (Upstream of N-ras, isoform D) (Upstream of N-ras, isoform E)	-0.23412	-0.384013	-0.0842267	18.9089	-3.21018	0.00350636	0.124845	-1.90028	3L
Q9W3R9	Dmel\CG1677	CG1677	CG1677, isoform A (CG1677, isoform B) (CG1677, isoform C) (FI03239p) (FI04819p) (LD45662p) (MIP35121p1)	-0.254762	-0.418203	-0.0913222	16.4701	-3.20369	0.00356335	0.124845	-1.91492	X
P36192	Def	CG1385	Defensin	-0.896587	-1.4723	-0.320877	16.2225	-3.20083	0.00358874	0.124845	-1.92136	2R
A1Z979	CG13324	CG13324	Uncharacterized protein	-1.03659	-1.70259	-0.370596	16.426	-3.19896	0.00360538	0.124845	-1.92556	2R
Q9VSU3	BcDNA:RH39779	CG13315	GEO09635p1 (RH39779p)	0.67296	0.240331	1.10559	17.1169	3.19703	0.00362266	0.124845	-1.9299	3L
Q9W1X4	Nup214	CG3820	Nuclear pore complex protein Nup214 (214 kDa nucleoporin) (DNup214) (Nucleoporin Nup214)	0.28195	0.100352	0.463548	17.895	3.19106	0.00367666	0.12565	-1.94332	2R
Q9VKJ0	hgo	CG4779	Homogentisate 1,2-dioxygenase (EC 1.13.11.5) (Homogentisate oxygenase) (Homogentisic acid oxidase) (Homogentisicase)	0.459032	0.163055	0.75501	19.3043	3.18756	0.00370871	0.125698	-1.95119	2L
C0HL66	His3.3A	CG5825	Histone H3.3A (H3.A)	-0.307715	-0.506603	-0.108827	20.9883	-3.1799	0.00377972	0.127054	-1.9684	2L
M9PCJ6	dpy	CG33196	Dumpy, isoform S	-0.48074	-0.792316	-0.169164	21.0559	-3.17117	0.00386227	0.128132	-1.98799	2L
A0A0B4K6F9	Esyt2	CG6643	Extended synaptotagmin-like protein 2, isoform C	-0.256152	-0.422235	-0.09007	20.1999	-3.16992	0.00387426	0.128132	-1.9908	3R
Q1WWB7	CG13192	CG13192	IP10750p	0.304578	0.106805	0.50235	15.951	3.16523	0.00391945	0.128589	-2.00131	2R
Q9VY92	2	CG11151	GEO07753p1 (RE42326p)	0.350343	0.122452	0.578233	22.3595	3.15966	0.00397382	0.129151	-2.0138	X
A0A0B4LFV4	Rgk2	CG34390	Rad, Gem/Kir family member 2, isoform C	0.900185	0.313878	1.48649	14.4084	3.15559	0.00401397	0.129151	-2.02291	2R
Q9VLG9	BEST:GH06087	CG9510	CG9510, isoform B (EC 4.3.2.1) (CG9510, isoform C) (CG9510, isoform D)	0.61126	0.212797	1.00972	19.8842	3.15291	0.00404056	0.129151	-2.02889	2L
Q9VA73	aralar1	CG2139	Calcium-binding mitochondrial carrier protein Aralar1	-0.898222	-1.48511	-0.311339	16.4785	-3.14562	0.00411397	0.129151	-2.0452	3R
O02649	Hsp60A	CG12101	Heat shock protein 60A	0.256585	0.0888203	0.42435	23.7284	3.14343	0.00413619	0.129151	-2.05008	X
Q9VDS7	ClpX	CG4538	CG4538, isoform A (CG4538, isoform D) (EC 3.4.21.-) (LD11650p)	0.330475	0.11415	0.5468	19.9319	3.13983	0.00417316	0.129151	-2.05814	3R
Q9VS44	Dmel\CG8607	CG8607	CG8607	0.234962	0.081143	0.388782	18.4744	3.1395	0.0041765	0.129151	-2.05886	3L
P41093	RpL18A	CG6510	60S ribosomal protein L18a	-0.292068	-0.483396	-0.100739	22.1684	-3.13745	0.00419769	0.129151	-2.06345	2R
Q9VGY5	CG14683	CG14683	Probable methyltransferase-like protein 15 homolog (EC 2.1.1.-)	0.37027	0.127166	0.613374	14.8171	3.13041	0.00427116	0.129151	-2.07916	3R
Q7KTW5	142335_at	CG9391	Inositol-1-monophosphatase (EC 3.1.3.25)	0.321603	0.110382	0.532823	19.8063	3.12937	0.00428212	0.129151	-2.08148	3L
P11147	Hsc70-4	CG4264	Heat shock 70 kDa protein cognate 4 (Heat shock 70 kDa protein 88E)	0.224787	0.0770059	0.372569	25.0152	3.12626	0.004315	0.129151	-2.08841	3R
Q9VM07	Dmel\CG6055	CG6055	CG6055, isoform A (CG6055, isoform B) (RE43931p)	-0.331142	-0.548875	-0.11341	17.8977	-3.12583	0.00431961	0.129151	-2.08937	2L
Q9VAX7	betaTub97EF	CG4869	Tubulin beta chain	-0.307738	-0.510241	-0.105234	22.2258	-3.12336	0.00434598	0.129151	-2.09488	3R
Q9VBV4	Dmel\CG11852	CG11852	LP07620p	-0.328472	-0.545378	-0.111567	19.5769	-3.11245	0.0044642	0.130529	-2.11917	3R
X2J8F5	Lsp1beta	CG4178	Larval serum protein 1 beta, isoform B	-1.62928	-2.70568	-0.552888	18.3474	-3.11099	0.00448024	0.130529	-2.12242	2L
Q95SM8	CG6676	CG30281	GH13859p	-0.50767	-0.843252	-0.172088	16.313	-3.10925	0.00449942	0.130529	-2.12628	2R
O76752	Sptr	CG12117	CG12117-PA (GH04031p) (Sepiapterin reductase) (EC 1.1.1.153)	0.376337	0.127304	0.625371	20.3953	3.10594	0.00453618	0.130529	-2.13364	X
A0A0B4LFC0	Shroom	CG34379	Shroom, isoform H	-0.375933	-0.624849	-0.127016	14.3799	-3.10406	0.0045572	0.130529	-2.13783	2R
Q9VJ44	Dmel\CG17597	CG17597	SD06839p	0.36177	0.122051	0.601489	19.7892	3.10173	0.00458332	0.130529	-2.143	2L
Q9W0S4	miple2	CG18321	FI07208p (Midkine and pleiotrophin 2, isoform A) (Midkine and pleiotrophin 2, isoform F) (Midkine and pleiotrophin 2, isoform G)	-0.663172	-1.10319	-0.223152	15.7283	-3.09761	0.00462995	0.130948	-2.15215	3L
Q9VB81	Cpr97Eb	CG15884	Cuticular protein 97Eb (RE05963p)	-0.382435	-0.637567	-0.127303	20.8805	-3.08083	0.00482458	0.133404	-2.18938	3R
Q9V8Y2	Obp56a	CG11797	General odorant-binding protein 56a	-0.466288	-0.777526	-0.155049	20.2587	-3.07917	0.00484418	0.133404	-2.19304	2R
Q9VWD9	Ubqn	CG14224	LD38919p (Ubiquilin, isoform A) (Ubiquilin, isoform B)	0.260667	0.0866078	0.434727	21.0551	3.07795	0.00485864	0.133404	-2.19574	X
Q9VTG5	Dmel\CG7616	CG7616	CG7616, isoform A (CG7616, isoform B)	0.358722	0.119159	0.598286	15.0272	3.07759	0.00486296	0.133404	-2.19654	3L
Q6IDH2	CG6145	CG6145	CG6145, isoform C (EC 2.7.1.23) (RH58004p)	0.494692	0.164032	0.825353	16.171	3.07487	0.00489546	0.133404	-2.20256	2R
P48375	FK506-bp2	CG11001	12 kDa FK506-binding protein (FKBP) (EC 5.2.1.8) (Macrolide-binding protein) (Peptidyl-prolyl cis-trans isomerase) (PPIase) (Rotamase)	0.212353	0.0703493	0.354356	21.0827	3.0735	0.00491198	0.133404	-2.2056	2R
Q7JZD3	Eb1	CG3265	Eb1, isoform A (Eb1, isoform B) (Eb1, isoform D) (Eb1, isoform G) (RE41364p)	-0.286598	-0.478491	-0.0947043	20.2283	-3.06963	0.00495869	0.133787	-2.21416	2R
Q7K0A2	Cpr47Eb	CG13224	Cuticular protein 47Eb (RE71379p)	-0.430468	-0.719692	-0.141243	17.4601	-3.059	0.00508942	0.135647	-2.23766	2R
Q9VNW0	Dmel\CG7130	CG7130	CG7130 (GEO11142p1)	0.71686	0.235158	1.19856	13.3039	3.05865	0.00509379	0.135647	-2.23844	3L
Q95028	ImpL3	CG10160	L-lactate dehydrogenase (LDH) (EC 1.1.1.27)	0.38207	0.12501	0.63913	18.2775	3.0548	0.00514192	0.136045	-2.24693	3L
Q9VYH3	CG2200	CG2200	Probable alpha-aspartyl dipeptidase (EC 3.4.13.21) (Asp-specific dipeptidase) (Dipeptidase E)	0.335175	0.109293	0.561057	18.2693	3.04975	0.00520572	0.136151	-2.25806	X
Q27237	l(2)tid	CG5504	Protein tumorous imaginal discs, mitochondrial (Protein lethal(2)tumorous imaginal discs) (TID50) (TID56)	0.221663	0.0722176	0.371107	19.6087	3.04849	0.0052218	0.136151	-2.26085	2R
Q9VSL2	GstO3	CG6776	Glutathione S transferase O3 (EC 1.5.4.1) (EC 1.8.5.1) (EC 2.5.1.18) (EC 2.8.-.-) (Glutathione S-transferase omega class) (RE55344p)	0.408955	0.133069	0.684841	20.6581	3.04663	0.00524552	0.136151	-2.26494	3L
Q24186	RpS5a	CG8922	40S ribosomal protein S5a	-0.2839	-0.475814	-0.091986	20.375	-3.04041	0.0053258	0.136254	-2.27865	X
Q9VAV2	mIF2	CG12413	FI21480p1	0.304685	0.0986633	0.510707	19.6874	3.03957	0.00533677	0.136254	-2.28051	3R
Q9W1F8	Orcokinin	CG13565	GEO08248p1 (Orcokinin, isoform A) (RH09340p)	-0.537402	-0.900897	-0.173908	16.7887	-3.03862	0.00534917	0.136254	-2.2826	2R
Q9VMI8	Dmel\CG9117	CG9117	CG9117 (FI02812p)	0.344055	0.110632	0.577478	13.7392	3.02941	0.00547066	0.138489	-2.30286	2L
X2JFD6	Mfe2	CG3415	Peroxisomal multifunctional enzyme type 2, isoform B (EC 1.-.-.-) (EC 4.2.1.17)	0.307755	0.0986311	0.516879	22.1697	3.02465	0.00553445	0.138761	-2.31332	X
Q24560	betaTub56D	CG9277	Tubulin beta-1 chain (Beta-1-tubulin)	-0.267832	-0.449894	-0.0857712	22.1268	-3.02357	0.00554908	0.138761	-2.3157	2R
Q9XY35	ox	CG8764	Cytochrome b-c1 complex subunit 9 (Complex III subunit 9) (Complex III subunit X) (Protein oxen) (Ubiquinol-cytochrome c reductase complex 6.3 kDa protein)	-0.344867	-0.579496	-0.110239	17.9477	-3.02096	0.00558444	0.138799	-2.32143	2R
Q9W3N1	spidey	CG1444	RH59310p (Spidey)	0.39939	0.127151	0.671629	20.5998	3.01523	0.00566291	0.138839	-2.33401	X
Q9VG97	GstD3	CG4381	Inactive glutathione S-transferase D3	0.617145	0.196271	1.03802	13.6411	3.01376	0.00568315	0.138839	-2.33723	3R
P45889	Arp1	CG6174	Actin-related protein 1 (Actin-like protein 1) (Actin-like protein 87C)	-0.24252	-0.408061	-0.0769794	19.5208	-3.01104	0.00572085	0.138839	-2.34319	3R
Q9VIM0	38C.55	CG2493	CG2493, isoform A (CG2493, isoform B) (GH14278p)	0.287743	0.0911777	0.484307	18.473	3.00865	0.00575419	0.138839	-2.34843	2L
B7YZW7	CLIP-190	CG5020	Cytoplasmic linker protein 190, isoform O	0.346095	0.10966	0.58253	16.3509	3.00856	0.00575553	0.138839	-2.34864	2L
Q7JWH6	CG1888	CG1888	CG1888, isoform A (CG1888, isoform B) (CG1888, isoform C) (CG1888, isoform D) (RE61424p)	0.462301	0.146228	0.778374	14.3123	3.00616	0.0057892	0.138839	-2.3539	2R
Q9VAI9	Obp99c	CG7584	GEO07291p1 (Odorant-binding protein 99c, isoform A) (RE07893p)	-0.57473	-0.968306	-0.181154	20.9262	-3.0013	0.00585799	0.138994	-2.36454	3R
Q7KTW9	AsnS	CG33486	Asparagine synthetase (EC 6.3.5.4) (GH20374p)	-0.61929	-1.04343	-0.195145	16.0543	-3.00091	0.00586344	0.138994	-2.36538	3L
Q9VSW1	UGP	CG4347	UTP--glucose-1-phosphate uridylyltransferase (EC 2.7.7.9)	0.344065	0.107682	0.580448	23.9445	2.99156	0.00599819	0.141371	-2.38585	3L
Q9VSC3	RNaseX25	CG8194	Ribonuclease X25 (EC 3.1.27.1)	-0.460348	-0.777216	-0.143479	18.2917	-2.98593	0.00608059	0.141418	-2.39814	3L
Q7K0E6	AspRS	CG3821	Aspartyl-tRNA synthetase, isoform A (Aspartyl-tRNA synthetase, isoform B) (Aspartyl-tRNA synthetase, isoform C) (EC 6.1.1.12) (GM14334p)	-0.304435	-0.514089	-0.0947806	20.6241	-2.98445	0.0061025	0.141418	-2.40138	2R
Q9VF24	cv-d	CG31150	Crossveinless d (GH05619p)	-0.46868	-0.791453	-0.145907	18.5169	-2.98437	0.00610365	0.141418	-2.40155	3R
Q9W329	Gga	CG3002	Golgi-localized, gamma-adaptin ear containing, ARF binding protein (Golgi-localizing gamma-ear-containing ARF-binding protein) (LD41311p)	0.265043	0.0821897	0.447895	17.5315	2.97912	0.00618191	0.141943	-2.41302	X
Q9VA37	dj-1beta	CG1349	Protein dj-1beta	0.432583	0.134053	0.731112	20.5409	2.97821	0.00619551	0.141943	-2.415	3R
X2JG22	BcDNA:GH04978	CG7028	CG7028, isoform D	-0.21771	-0.36868	-0.0667397	16.8929	-2.96388	0.00641425	0.144657	-2.44623	3L
Q8T060	AIMP2	CG12304	AaRS-interacting multifunctional protein 2, isoform B (LD25772p)	-0.254613	-0.431191	-0.0780343	19.3487	-2.96358	0.00641893	0.144657	-2.44689	3L
Q9VXD7	Dmel\CG32573	CG32573	GH04692p	-0.333478	-0.56497	-0.101985	17.9609	-2.96076	0.0064628	0.144657	-2.45302	X
Q8IRN0	BcDNA:RE29909	CG10962	FI06485p	0.836273	0.255439	1.41711	17.0839	2.95917	0.00648773	0.144657	-2.45648	X
Q9W1L1	mRpL43	CG5479	Mitochondrial ribosomal protein L43 (RE35686p)	0.270088	0.0823526	0.457822	14.7702	2.95688	0.00652378	0.144657	-2.46147	2R
A0A0B4LF45	Cyp12d1-p	CG30489	Cyp12d1-p, isoform B (EC 1.14.-.-)	1.0727	0.325782	1.81961	18.0268	2.95175	0.0066051	0.144657	-2.47261	2R
Q9VDP9	Dmel\CG4390	CG4390	S-formylglutathione hydrolase (EC 3.1.2.12)	0.290945	0.0883585	0.493531	17.0294	2.95171	0.0066057	0.144657	-2.47269	3R
C6SUW3	RpS9	CG3395	LD13662p (Ribosomal protein S9, isoform E)	-0.24729	-0.419617	-0.074963	22.6108	-2.94935	0.00664343	0.144657	-2.47781	3L
Q7JW73	CG8080	CG8080	NAD kinase 2, mitochondrial (EC 2.7.1.23) (NAD kinase domain-containing protein 1, mitochondrial)	0.315827	0.0954441	0.536211	20.3168	2.9454	0.00670712	0.144657	-2.48639	2R
A0A0B4LJ12	awd	CG2210	Nucleoside diphosphate kinase (EC 2.7.4.6)	0.218717	0.0659767	0.371458	20.607	2.94308	0.00674481	0.144657	-2.49143	3R
Q9VMW7	CG8891	CG8891	Inosine triphosphate pyrophosphatase (ITPase) (Inosine triphosphatase) (EC 3.6.1.9) (Non-canonical purine NTP pyrophosphatase) (Non-standard purine NTP pyrophosphatase) (Nucleoside-triphosphate diphosphatase) (Nucleoside-triphosphate pyrophosphatase) (NTPase)	0.268493	0.080964	0.456021	19.2354	2.94265	0.00675185	0.144657	-2.49237	2L
A0A0B4KGQ4	ea	CG4920	Easter, isoform B (EC 3.4.-.-) (EC 3.4.21.-)	-0.400147	-0.679839	-0.120456	17.4899	-2.94045	0.00678775	0.144657	-2.49714	3R
Q9VWJ0	EP(X)1550	CG8051	CG8051, isoform A (CG8051, isoform B) (SD10554p)	0.42805	0.128801	0.727299	16.5336	2.93992	0.00679652	0.144657	-2.4983	X
Q9VGR0	BcDNA:RE47242	CG17187	RE47242p	0.29006	0.0872318	0.492888	14.9263	2.93923	0.0068078	0.144657	-2.49979	3R
Q0KIA8	CRAT	CG1041	Carnitine O-Acetyl-Transferase, isoform B (EC 2.3.1.7)	0.226582	0.0676554	0.38551	22.0052	2.93023	0.00695704	0.146655	-2.51928	3R
Q02645	hts	CG9325	Protein hu-li tai shao (Adducin-like protein)	-0.199712	-0.339913	-0.0595119	22.2165	-2.92772	0.00699933	0.146655	-2.52472	2R
X2JDU0	RpL9	CG6141	Ribosomal protein L9, isoform C	-0.242552	-0.412861	-0.072244	21.1219	-2.92714	0.00700912	0.146655	-2.52598	2L
Q9VFS8	CG9588	CG9588	26S proteasome non-ATPase regulatory subunit 9 (26S proteasome regulatory subunit p27) (dp27)	0.227605	0.0676571	0.387553	18.8839	2.92467	0.00705088	0.14678	-2.53132	3R
Q9VMM6	obst-E	CG11142	Protein obstructor-E	-0.683845	-1.16518	-0.202511	19.6355	-2.92001	0.00713039	0.147685	-2.54139	2L
Q9VJG4	BcDNA:GH16758	CG6115	CG6115, isoform A (CG6115, isoform B) (GEO09352p1) (GH16758p)	0.40019	0.117912	0.682468	18.8416	2.91382	0.00723747	0.148905	-2.55477	2L
Q9VYS3	Upf1	CG1559	Regulator of nonsense transcripts 1 homolog (EC 3.6.4.-)	-0.190062	-0.324226	-0.0558991	17.9502	-2.91163	0.00727562	0.148905	-2.5595	X
Q9VB76	caix	CG6074	Caix (EC 4.2.1.1)	0.47741	0.140261	0.814559	17.7118	2.91034	0.0072982	0.148905	-2.56228	3R
Q8SWU4	Dmel\CG4577	CG4577	CG4577, isoform A (RE25571p)	-0.34661	-0.592093	-0.101127	17.0991	-2.90198	0.00744631	0.150446	-2.58031	2L
Q9VXH0	Dmel\CG9992	CG9992	CG9992, isoform A (CG9992, isoform C) (CG9992, isoform D) (CG9992, isoform E) (GM01939p)	-0.444748	-0.75974	-0.129755	16.4033	-2.90193	0.0074471	0.150446	-2.58041	X
P02515	Hsp22	CG4460	Heat shock protein 22	1.2143	0.352733	2.07587	19.1863	2.89675	0.0075404	0.151378	-2.59158	3L
Q9W3N9	154229_at	CG10932	LD24105p	0.267995	0.0776893	0.458301	22.7198	2.89433	0.00758417	0.151378	-2.59677	X
Q0E9E2	PCB	CG1516	Pyruvate carboxylase (EC 6.4.1.1)	0.304717	0.0882536	0.521181	24.7784	2.89325	0.00760396	0.151378	-2.59911	2R
Q9VGE7	Ect3	CG3132	Beta-galactosidase (EC 3.2.1.23)	-0.798972	-1.36806	-0.22988	17.5635	-2.88551	0.0077463	0.153133	-2.61575	3R
P08182	CkIIbeta	CG15224	Casein kinase II subunit beta (CK II beta)	-0.196667	-0.336803	-0.0565315	17.3411	-2.88441	0.00776682	0.153133	-2.61812	X
Q9Y168	BcDNA.GH02384	CG31683	BcDNA.GH02384	-0.39025	-0.668548	-0.111952	19.2629	-2.88209	0.00781014	0.153251	-2.62311	2L
Q7KUB5	Zasp66	CG6416	Z band alternatively spliced PDZ-motif protein 66, isoform B	-0.316062	-0.542151	-0.0899737	17.1317	-2.87321	0.00797784	0.154411	-2.64215	3L
H8F4T3	smp-30	CG7390	MIP34848p1 (Senescence marker protein-30, isoform C)	0.382153	0.108784	0.655521	22.2698	2.87317	0.00797858	0.154411	-2.64224	3R
X2JDP6	BEST:GH19401	CG4747	CG4747, isoform C (EC 1.1.1.44)	-0.235382	-0.403852	-0.0669128	21.3804	-2.87161	0.00800837	0.154411	-2.64558	2L
Q9VL68	Dmel\CG4598	CG4598	CG4598, isoform A (CG4598, isoform B) (RH73277p) (SD13345p)	0.301023	0.0855128	0.516532	21.1643	2.87082	0.00802363	0.154411	-2.64728	2L
Q9VN14	Cont	CG1084	Contactin	-0.280657	-0.481737	-0.0795777	20.2798	-2.86868	0.00806481	0.154411	-2.65187	3R
Q8IR95	ssp7	CG32667	GEO09608p1 (RH08789p) (Short spindle 7)	-0.823495	-1.41408	-0.232912	18.3491	-2.86585	0.00811945	0.154411	-2.65792	X
Q9VF89	mRpL9	CG4923	39S ribosomal protein L9, mitochondrial (L9mt) (MRP-L9)	0.348822	0.0985303	0.599115	19.2516	2.86438	0.00814806	0.154411	-2.66107	3R
Q9VXE8	Ubc7	CG4443	RE34144p (Ubiquitin conjugating enzyme 7, isoform A) (Ubiquitin conjugating enzyme 7, isoform B)	0.503822	0.142167	0.865478	15.0678	2.86323	0.00817047	0.154411	-2.66353	X
A4UZZ4	GlyP	CG7254	Alpha-1,4 glucan phosphorylase (EC 2.4.1.1)	-0.346683	-0.596203	-0.0971621	24.549	-2.85561	0.00832049	0.155227	-2.67983	2L
Q00174	LanA	CG10236	Laminin subunit alpha (Laminin A chain)	-0.190753	-0.32814	-0.0533653	23.8827	-2.85363	0.00836	0.155227	-2.68408	3L
Q8IMF8	heph	CG31000	Hephaestus, isoform C (Hephaestus, isoform S) (Hephaestus, isoform T) (Hephaestus, isoform U) (Polypyrimidine tract binding protein)	-0.34341	-0.590763	-0.0960566	17.3564	-2.85344	0.00836379	0.155227	-2.68448	3R
Q9V470	ScsbetaG	CG10622	Succinate--CoA ligase [GDP-forming] subunit beta, mitochondrial (EC 6.2.1.4) (GTP-specific succinyl-CoA synthetase subunit beta) (G-SCS) (GTPSCS) (Succinyl-CoA synthetase beta-G chain) (SCS-betaG)	0.322497	0.0902018	0.554793	21.0234	2.85338	0.00836507	0.155227	-2.68462	3L
A0A0B4KEL0	Aldh-III	CG11140	Aldehyde dehydrogenase	-0.277808	-0.478322	-0.0772925	21.5862	-2.84755	0.00848221	0.156692	-2.69707	2R
M9PBQ0	Dhc64C	CG7507	Dynein heavy chain 64C, isoform D (EC 3.6.1.3) (EC 3.6.4.5)	-0.238145	-0.410181	-0.0661091	22.1947	-2.84509	0.00853202	0.156905	-2.70231	3L
Q9VCR6	sav	CG33193	Scaffold protein salvador (Shar-pei)	0.40585	0.112251	0.699449	11.3989	2.84109	0.00861376	0.156939	-2.71085	3R
Q9VVX6	Bet1	CG14084	Blocked early in transport 1, isoform A (Blocked early in transport 1, isoform B) (RH40423p)	0.573255	0.158199	0.988311	15.6423	2.83867	0.0086635	0.156939	-2.716	3L
Q8MSU3	CG8399	CG8399	Putative ferric-chelate reductase 1 homolog (DmSDR2) (EC 1.-.-.-)	-0.226067	-0.389792	-0.0623426	18.0296	-2.8379	0.00867948	0.156939	-2.71765	2R
Q9VB10	Dmel\CG5590	CG5590	CG5590 (GH01709p)	0.2959	0.0815731	0.510227	22.9113	2.83754	0.00868692	0.156939	-2.71842	3R
Q9VGF3	Dmel\CG18547	CG18547	IP11040p	1.29283	0.353746	2.23191	18.3428	2.82951	0.00885458	0.159266	-2.73552	3R
X2JAQ5	Dmel\CG14434	CG14434	Uncharacterized protein, isoform C	0.51558	0.140254	0.890906	16.7285	2.82333	0.00898566	0.160918	-2.74866	X
Q9W127	CG3663	CG3663	CG3663 (GH17932p)	0.251865	0.0682786	0.435451	21.8657	2.81969	0.00906377	0.161611	-2.7564	2R
Q960M4	Prx5	CG7217	LD45324p (Peroxiredoxin 5, isoform A) (Peroxiredoxin 5, isoform B) (EC 1.11.1.-) (RE19605p)	0.345955	0.0934901	0.59842	21.3877	2.81639	0.00913511	0.162178	-2.76341	3R
Q7KR04	RpS15Ab	CG12324	40S ribosomal protein S15Ab	-0.24013	-0.415641	-0.0646194	20.834	-2.81201	0.00923055	0.162554	-2.7727	2R
Q9V3G3	cyp33	CG4886	Peptidyl-prolyl cis-trans isomerase E (PPIase E) (EC 5.2.1.8) (Cyclophilin 33) (Cyclophilin E) (Rotamase E)	0.30964	0.0832495	0.53603	14.949	2.81108	0.00925102	0.162554	-2.77468	2R
Q7KTG2	Apoltp	CG15828	Apolipoprotein lipid transfer particle	-0.231775	-0.401301	-0.0622485	22.3768	-2.80998	0.00927519	0.162554	-2.77701	2L
A0A0B4LG23	cora	CG11949	Coracle, isoform G	-0.184922	-0.32039	-0.0494548	23.5428	-2.80561	0.00937168	0.163546	-2.78626	2R
Q9VP02	BcDNA:GH08902	CG32444	Aldose 1-epimerase (EC 5.1.3.3) (Galactose mutarotase)	0.576428	0.153625	0.99923	20.761	2.80208	0.00945053	0.164223	-2.79375	3L
Q9VCK6	Dmel\CG10184	CG10184	LD34157p	1.00289	0.266298	1.73948	18.0206	2.79834	0.00953471	0.164835	-2.80167	3R
Q0E8G6	Dmel\CG3689	CG3689	CG3689, isoform C (EC 3.-.-.-)	-0.402473	-0.69834	-0.106605	17.8835	-2.79584	0.00959134	0.164835	-2.80696	3L
Q9VHC3	by	CG9379	Blistery, isoform A (Blistery, isoform C) (Blistery, isoform D) (RH56077p)	-0.196165	-0.340405	-0.051925	20.4375	-2.79518	0.00960633	0.164835	-2.80835	3R
Q9VQI7	Prx6005	CG3083	Peroxiredoxin 6005 (EC 1.11.1.15) (EC 1.11.1.7)	0.27891	0.0736191	0.484201	19.7605	2.79234	0.00967113	0.165255	-2.81436	2L
E1JGL8	CG30122	CG30122	Uncharacterized protein, isoform C	-0.169015	-0.29377	-0.0442604	19.593	-2.78447	0.00985289	0.167663	-2.83098	2R
Q9VVA4	Dmel\CG9674	CG9674	CG9674, isoform A (EC 1.4.1.14) (CG9674, isoform D) (GH26789p)	-0.242027	-0.420976	-0.0630785	22.6592	-2.77977	0.00996292	0.168412	-2.84089	3L
Q9I7Q5	Cpr65Au	CG18778	Cuticular protein 65Au, isoform A (Cuticular protein 65Au, isoform B) (GEO08955p1) (GH21145p)	0.542058	0.141175	0.94294	21.0454	2.77909	0.00997908	0.168412	-2.84234	3L
O17452	Peritrophin-A	CG17058	LD20793p (Peritrophin A, isoform B)	-0.608193	-1.0589	-0.157486	17.4632	-2.77345	0.0101127	0.16935	-2.85421	X
Q9VEJ3	P5cr-2	CG5840	Pyrroline-5-carboxylate reductase (EC 1.5.1.2)	0.379963	0.0982867	0.661638	21.255	2.77246	0.0101366	0.16935	-2.85631	3R
P20007	Pepck	CG17725	Phosphoenolpyruvate carboxykinase [GTP] (PEPCK) (EC 4.1.1.32)	-0.54709	-0.952796	-0.141384	21.7366	-2.77154	0.0101585	0.16935	-2.85824	2R
Q9VGK7	Elp1	CG10535	Putative elongator complex protein 1 (ELP1)	0.345845	0.0886259	0.603064	17.3666	2.76345	0.0103542	0.171773	-2.87526	3R
O77460	Nurf-38	CG4634	Inorganic pyrophosphatase (EC 3.6.1.1) (Nucleosome-remodeling factor 38 kDa subunit) (Pyrophosphate phospho-hydrolase) (PPase)	0.274118	0.0701441	0.478091	23.238	2.76208	0.0103877	0.171773	-2.87813	2R
A0A0B4LG52	RpS16	CG4046	GEO08239p1 (Ribosomal protein S16, isoform B)	-0.224585	-0.39227	-0.0568996	21.8806	-2.7527	0.0106199	0.174908	-2.89784	2R
X2JFW6	Dmel\CG8289	CG8289	CG8289, isoform B	-0.176785	-0.308911	-0.0446592	19.2194	-2.74999	0.0106878	0.17507	-2.90352	X
M9NEC0	Cka	CG7392	Connector of kinase to AP-1, isoform F	-0.14545	-0.254199	-0.0367006	19.1802	-2.74891	0.0107151	0.17507	-2.90579	2L
Q9VXE4	Dmel\CG9782	CG9782	CG9782 (RE04467p)	-0.513467	-0.898009	-0.128926	16.8727	-2.74437	0.0108301	0.176246	-2.9153	X
A1ZBD8	CG15080	CG15080	Uncharacterized protein	0.447365	0.111874	0.782856	14.964	2.74066	0.010925	0.177088	-2.92307	2R
Q9V9M8	Dmel\CG3262	CG3262	CG3262, isoform D (CG3262, isoform E)	0.362937	0.0898949	0.63598	15.3798	2.73196	0.0111504	0.180031	-2.94126	2L
Q9VXZ8	pdgy	CG9009	BcDNA.GH02901 (MIP13254p) (Pudgy, isoform A) (Pudgy, isoform B) (Pudgy, isoform C) (Pudgy, isoform D)	0.22635	0.0559477	0.396752	20.653	2.7301	0.0111993	0.180073	-2.94515	X
O77434	Sec22	CG7359	EG:34F3.8 protein (LD45288p) (Secretory 22, isoform A)	0.367312	0.09063	0.643995	14.7644	2.72852	0.0112408	0.180073	-2.94845	X
M9PB50	retm	CG9528	Real-time, isoform B	0.356048	0.0875734	0.624522	17.7292	2.72571	0.0113153	0.180561	-2.95433	2L
Q9VD00	Dmel\CG5377	CG5377	CG5377 (FI07666p) (MIP26861p)	0.256302	0.062722	0.449883	19.8561	2.72123	0.0114348	0.18176	-2.96367	3R
E1JI89	PGRP-LC	CG4432	Peptidoglycan recognition protein LC, isoform E (EC 3.5.1.28)	-0.721192	-1.26677	-0.175613	12.6035	-2.71686	0.0115525	0.182266	-2.97279	3L
Q9V3D2	Coprox	CG3433	Oxygen-dependent coproporphyrinogen-III oxidase (COX) (Coprogen oxidase) (Coproporphyrinogenase) (EC 1.3.3.3)	0.256458	0.0624404	0.450475	20.6337	2.71675	0.0115555	0.182266	-2.97302	2L
Q9VJQ3	yellow-c	CG4182	RH54244p (Yellow-c, isoform A) (Yellow-c, isoform B)	-0.28045	-0.492788	-0.0681124	18.837	-2.71458	0.0116144	0.182493	-2.97754	2L
Q5U0X8	CG12325	CG12325	LD10780p	-0.339233	-0.596431	-0.0820338	14.8235	-2.71083	0.0117167	0.183397	-2.98534	2R
Q9V9X7	PNPase	CG11337	FI18849p1 (Polynucleotide phosphorylase, isoform A) (EC 2.7.7.8) (EC 3.1.13.-) (Polynucleotide phosphorylase, isoform B) (Polynucleotide phosphorylase, isoform D) (Polynucleotide phosphorylase, isoform E)	0.206737	0.049738	0.363737	17.8342	2.70642	0.0118383	0.183689	-2.99452	3R
Q9VG82	Cyp9f2	CG11466	Probable cytochrome P450 9f2 (EC 1.14.-.-) (CYPIXF2)	-0.378228	-0.665537	-0.0909183	20.115	-2.70568	0.0118586	0.183689	-2.99604	3R
Q9VXN1	UBL3	CG9038	LD03728p (UBL3, isoform A) (UBL3, isoform B) (UBL3, isoform C)	0.586145	0.140829	1.03146	15.1218	2.70527	0.0118701	0.183689	-2.9969	X
P31009	RpS2	CG5920	40S ribosomal protein S2 (Protein strings of pearls)	-0.395185	-0.695867	-0.0945032	22.4754	-2.70126	0.0119818	0.183689	-3.00523	2L
A0A0B4LGN1	Itp-r83A	CG1063	Inositol 1,4,5,-tris-phosphate receptor, isoform C	-0.316435	-0.557212	-0.0756578	18.2718	-2.70111	0.011986	0.183689	-3.00554	3R
Q9W4T9	kirre	CG3653	Kin of irre, isoform A (Kin of irre, isoform B) (Kin of irre, isoform C) (Kin of irre, isoform D) (Kin of irre, isoform E) (Kin of irre, isoform F) (Kin of irre, isoform G)	0.315605	0.075402	0.555808	17.1481	2.70047	0.0120041	0.183689	-3.00688	X
Q9VKX2	Mdh1	CG5362	Malate dehydrogenase (EC 1.1.1.37)	0.307142	0.0729141	0.541371	22.934	2.69509	0.0121557	0.185319	-3.01803	2L
B7YZT2	Fis1	CG17510	Mitochondrial fission 1 protein	0.379382	0.0892103	0.669555	19.0339	2.68717	0.0123826	0.187087	-3.03446	2R
Q03334	RpS13	CG13389	40S ribosomal protein S13	-0.176047	-0.310731	-0.0413643	22.4458	-2.68652	0.0124014	0.187087	-3.03581	2L
Q95SI7	Dmel\CG6028	CG6028	CG6028 (GH23390p)	0.249917	0.0587032	0.441132	21.0489	2.68627	0.0124086	0.187087	-3.03632	3R
Q24572	Caf1	CG4236	Probable histone-binding protein Caf1 (Chromatin assembly factor 1 p55 subunit) (CAF-1 p55 subunit) (Nucleosome-remodeling factor 55 kDa subunit) (NURF-55) (dCAF-1)	-0.28117	-0.49673	-0.0656096	18.5276	-2.68086	0.0125662	0.188769	-3.04753	3R
A1Z8Y4	CG13155	CG13155	Uncharacterized protein	0.475433	0.110193	0.840672	21.0147	2.67537	0.0127278	0.190498	-3.05887	2R
E1JJS1	GstT3	CG1702	Glutathione S transferase T3, isoform B (EC 2.5.1.18)	0.419708	0.096849	0.742566	17.5083	2.67183	0.0128333	0.190912	-3.0662	X
O18373	SelD	CG8553	Selenide, water dikinase (EC 2.7.9.3) (Protein patufet) (Selenium donor protein) (Selenophosphate synthase) (dSelD)	-0.193135	-0.341732	-0.0445382	19.8241	-2.67132	0.0128485	0.190912	-3.06725	2R
Q8MSG8	CG5316	CG5316	Aprataxin-like protein (EC 3.-.-.-)	0.305105	0.0701131	0.540097	16.3893	2.66852	0.0129324	0.191465	-3.07302	3R
Q7KN75	Dp1	CG5170	Dodeca-satellite-binding protein 1, isoform A (Dodeca-satellite-binding protein 1, isoform B) (Dodeca-satellite-binding protein 1, isoform D) (Dodeca-satellite-binding protein 1, isoform E) (Dodeca-satellite-binding protein 1, isoform F) (Dodeca-satellite-binding protein 1, isoform G) (Dodeca-satellite-binding protein 1, isoform H)	-0.16001	-0.283442	-0.0365783	23.0637	-2.66437	0.0130578	0.192627	-3.08159	2R
Q9VH72	BVR	CG9471	CG9471, isoform A (CG9471, isoform B) (TA01656p1)	0.216977	0.0493298	0.384625	21.0172	2.66006	0.0131893	0.193236	-3.09047	3R
Q8SYP8	Spt	CG8247	RE47911p (Spitting image)	0.4688	0.106563	0.831037	18.002	2.65992	0.0131934	0.193236	-3.09074	2R
Q7KTG0	Dmel\CG4619	CG4619	CG4619, isoform A (CG4619, isoform B) (LD45607p)	0.287692	0.0650615	0.510323	15.0663	2.65593	0.0133163	0.194257	-3.09897	2L
Q9VBI2	Dak1	CG6092	UMP-CMP kinase (EC 2.7.4.14) (Deoxycytidylate kinase) (CK) (dCMP kinase) (Uridine monophosphate/cytidine monophosphate kinase) (UMP/CMP kinase) (UMP/CMPK)	0.199865	0.0451167	0.354613	20.9635	2.65451	0.0133602	0.194257	-3.10188	3R
Q9VAG9	Dmel\CG7789	CG7789	CG7789 (LD34542p)	0.288627	0.0648602	0.512395	20.4911	2.65103	0.0134686	0.194257	-3.10904	3R
Q9VP84	Dmel\CG10581	CG10581	IP06402p	0.468137	0.10509	0.831185	15.2139	2.65023	0.0134936	0.194257	-3.11069	3L
O17445	RpL15	CG17420	60S ribosomal protein L15	-0.242732	-0.431082	-0.0543828	19.2611	-2.64872	0.0135408	0.194257	-3.11379	3L
Q8IPU0	Dmel\CG10512	CG10512	Uncharacterized protein, isoform B (EC 1.-.-.-)	0.68466	0.153353	1.21597	21.5859	2.64852	0.0135473	0.194257	-3.11421	3L
X2JJD6	Dmel\CG2145	CG2145	CG2145, isoform B	-0.259447	-0.461018	-0.0578768	20.7939	-2.64543	0.0136447	0.194769	-3.12056	X
Q8IRQ5	Fum1	CG4094	LP02262p (Lethal (1) G0255, isoform B) (EC 4.2.1.2)	0.25703	0.0572581	0.456802	22.5427	2.64438	0.013678	0.194769	-3.12272	X
Q7K490	CG11807	CG11807	SD03973p	0.444254	0.0980283	0.790479	11.2807	2.63722	0.0139067	0.19734	-3.1374	2R
Q9VLM8	Aats-ala	CG13391	Alanine--tRNA ligase, cytoplasmic (EC 6.1.1.7) (Alanyl-tRNA synthetase) (AlaRS)	0.153448	0.0330721	0.273823	22.6693	2.61997	0.0144725	0.204617	-3.1727	2L
Q7K8X7	GstE9	CG17534	Glutathione S transferase E9 (EC 2.5.1.18) (Putative glutathione S-transferase)	0.319528	0.0686608	0.570394	20.6503	2.61781	0.0145446	0.204617	-3.1771	2R
Q24478	Cp190	CG6384	Centrosome-associated zinc finger protein CP190 (Protein enhancer of mod(mdg4)4-1) (dMAP190)	-0.229212	-0.409222	-0.0492034	20.4069	-2.61708	0.0145691	0.204617	-3.17859	3R
A8JV22	Dmel\CG1440	CG1440	AT08049p (CG1440, isoform C) (EC 3.4.22.-)	0.172712	0.0367809	0.308644	20.8004	2.61142	0.0147606	0.206598	-3.19014	X
A1Z6G4	CG17508-RA	CG17508	RE41154p1	0.551412	0.115712	0.987113	15.9792	2.60113	0.0151148	0.210556	-3.2111	2R
Q9VQ62	Npc2a	CG7291	NPC intracellular cholesterol transporter 2 homolog a (Niemann Pick type C2 protein homolog)	-0.534725	-0.957386	-0.112064	18.0969	-2.60023	0.0151461	0.210556	-3.21293	2L
Q9V460	Spt5	CG7626	Transcription elongation factor SPT5 (DRB sensitivity-inducing factor large subunit) (DSIF large subunit) (dSpt5)	-0.17051	-0.305502	-0.0355177	19.6691	-2.59606	0.0152922	0.211389	-3.22141	2R
Q9VGA0	GstD9	CG10091	Glutathione S transferase D9, isoform A (Glutathione S transferase D9, isoform B) (EC 2.5.1.18)	0.486753	0.101321	0.872184	17.0584	2.59558	0.0153091	0.211389	-3.22239	3R
Q9VLS9	CG12375	CG12375	Beta-lactamase-like protein 2 homolog (EC 3.-.-.-)	0.218862	0.0451	0.392625	20.6212	2.58874	0.0155515	0.213157	-3.23626	2L
Q9W0E2	Dmel\CG12091	CG12091	RE06653p	0.490457	0.100914	0.880001	16.4647	2.58773	0.0155878	0.213157	-3.23832	3L
Q9VD29	Sar1	CG7073	RE74312p (Secretion-associated Ras-related 1, isoform A) (Secretion-associated Ras-related 1, isoform C) (Secretion-associated Ras-related 1, isoform D) (Secretion-associated Ras-related 1, isoform E)	0.394912	0.0812371	0.708588	19.7253	2.58758	0.0155931	0.213157	-3.23862	3R
Q9VPP7	BcDNA:AT13539	CG11885	AT13539p (GEO08637p1)	0.226035	0.046264	0.405806	17.356	2.58422	0.0157139	0.214095	-3.24543	2L
P06605	alphaTub84D	CG2512	Tubulin alpha-3 chain	-0.25828	-0.464253	-0.0523066	22.7712	-2.57723	0.0159679	0.216836	-3.25959	3R
Q53ZT0	DnaJ-1	CG10578	DNAJ-1 (DnaJ-like-1, isoform B)	0.194208	0.0391561	0.349259	20.0073	2.57433	0.0160746	0.217564	-3.26546	3L
M9PI37	Ncc69	CG4357	Sodium chloride cotransporter 69, isoform E	-0.311223	-0.559985	-0.0624599	18.49	-2.57134	0.016185	0.21794	-3.2715	3L
Q9VHV5	Gie	CG7891	ADP-ribosylation factor-like protein 8 (Novel small G protein indispensable for equal chromosome segregation) (dGie)	-0.22929	-0.412696	-0.0458844	16.847	-2.56949	0.0162539	0.21794	-3.27525	3R
A0A0B4LGY1	Unc-115a	CG31352	Uncoordinated 115a, isoform G	-0.147345	-0.265317	-0.0293727	21.2497	-2.56702	0.016346	0.21794	-3.28023	3R
Q9VDT1	Arc42	CG4703	Arc42 (SD24551p)	0.22033	0.0438757	0.396784	22.0627	2.56635	0.0163712	0.21794	-3.28159	3R
Q9VJZ6	Grx3	CG6523	CG6523 (LD40224p)	0.300893	0.0598966	0.541888	20.8141	2.56611	0.01638	0.21794	-3.28207	2L
Q9VWT1	HisRS	CG6335	GH22474p (Histidyl-tRNA synthetase, isoform A) (EC 6.1.1.21)	-0.314422	-0.566413	-0.0624319	13.8376	-2.5645	0.0164404	0.21794	-3.28531	X
P41042	RpS4	CG11276	40S ribosomal protein S4	-0.18829	-0.339246	-0.0373339	22.7523	-2.5636	0.0164744	0.21794	-3.28713	3L
Q7K4B3	Elp2	CG11887	Probable elongator complex protein 2 (ELP2) (Stat3-interacting protein homolog)	0.227353	0.0448619	0.409843	17.3948	2.56055	0.0165898	0.218762	-3.29329	2R
Q9V558	Cyp4p1	CG10842	Cytochrome P450 4p1 (EC 1.14.-.-) (CYPIVP1)	-0.401162	-0.723351	-0.0789743	18.7623	-2.55908	0.0166455	0.218792	-3.29624	2R
Q9W1C9	EbpIII	CG11390	Ejaculatory bulb-specific protein 3 (Ejaculatory bulb-specific protein III) (PEB-meIII) (PEBmelIII)	-0.290573	-0.524171	-0.0569738	22.8715	-2.55657	0.0167414	0.218889	-3.3013	2R
Q8MKW7	RNaseZ	CG3298	Ribonuclease Z, mitochondrial (RNase Z) (EC 3.1.26.11) (Juvenile hormone-inducible protein 1) (dRNAse Z) (tRNA 3 endonuclease) (DmeZ) (tRNase Z)	0.230132	0.0450885	0.415176	17.3138	2.55609	0.0167596	0.218889	-3.30226	2R
Q9V4T5	Cyp4e1	CG2062	Probable cytochrome P450 4e1 (EC 1.14.-.-) (CYPIVE1)	0.559782	0.108738	1.01083	12.0493	2.55078	0.0169641	0.220857	-3.31295	2R
Q9W0D7	Pex10	CG7864	GM14467p (Peroxin 10, isoform A) (Peroxin 10, isoform B)	0.416648	0.0804837	0.752811	13.2356	2.54737	0.017097	0.221692	-3.31982	3L
A1Z6R4	Spn42Dc	CG9455	Serpin 42Dc, isoform A (Serpin 42Dc, isoform B)	0.566952	0.109112	1.02479	13.8901	2.54511	0.0171854	0.221692	-3.32436	2R
Q9V9U3	anon1A3	CG1910	CG1910, isoform A (LD45254p)	-0.19195	-0.346967	-0.0369335	21.191	-2.54498	0.0171905	0.221692	-3.32462	3R
Q9W0S7	Tudor-SN	CG7008	LD20211p (Tudor staphylococcal nuclease, isoform A) (EC 3.1.-.-) (Tudor staphylococcal nuclease, isoform B)	-0.18089	-0.327177	-0.0346031	23.1793	-2.54146	0.017329	0.222778	-3.33169	3L
Q94883	Dref	CG5838	DNA replication-related element factor, isoform A (DNA replication-related element factor, isoform B) (DREF) (FI03642p)	-0.2913	-0.527346	-0.0552536	17.7334	-2.53639	0.0175301	0.223655	-3.34185	2L
Q9VPL3	mRpL10	CG11488	39S ribosomal protein L10, mitochondrial (L10mt) (MRP-L10)	0.30117	0.0568642	0.545476	17.2307	2.53368	0.0176389	0.223655	-3.34729	2L
P48149	RpS15Aa	CG2033	40S ribosomal protein S15Aa	-0.360483	-0.653081	-0.0678836	18.0698	-2.53212	0.0177014	0.223655	-3.3504	X
Q8MS27	mRpL35	CG13410	39S ribosomal protein L35, mitochondrial (L35mt) (MRP-L35)	0.240472	0.0452674	0.435678	16.2374	2.53191	0.0177101	0.223655	-3.35084	3R
Q9VLR2	Dmel\CG8353	CG8353	Cytidine deaminase (EC 3.5.4.5) (Cytidine aminohydrolase)	-0.457193	-0.828356	-0.0860292	17.532	-2.53167	0.0177196	0.223655	-3.35131	2L
Q9Y125	Sap-r	CG12070	BcDNA.GH08312 (Saposin-related protein) (Saposin-related, isoform A)	-0.376645	-0.682797	-0.0704926	22.4832	-2.52853	0.0178468	0.223655	-3.3576	3R
Q9VTT9	CG11534	CG11534	Differentially expressed in FDCP 8 homolog	-0.362683	-0.65755	-0.0678146	14.5675	-2.52797	0.0178693	0.223655	-3.35871	3L
Q8IMV0	Dmel\CG31381	CG31381	LD10347p	0.331325	0.0619506	0.600699	17.2475	2.52797	0.0178696	0.223655	-3.35873	3R
Q9W3H4	sni	CG10964	LD36273p (Sniffer, isoform A) (Sniffer, isoform B) (EC 1.1.1.184)	0.246487	0.0459994	0.446976	20.5877	2.52685	0.017915	0.223655	-3.36096	X
A1Z877	Ndg	CG12908	LP19846p (Nidogen/entactin, isoform A) (Nidogen/entactin, isoform C)	-0.196278	-0.355969	-0.0365865	20.623	-2.52618	0.0179426	0.223655	-3.36231	2R
M9PEA0	sls	CG1915	Sallimus, isoform P	-0.185587	-0.336707	-0.0344679	25.2954	-2.52407	0.0180287	0.22391	-3.36652	3L
Q7JQI1	DUBAI	CG8830	Deubiquitinating apoptotic inhibitor, isoform A (Deubiquitinating apoptotic inhibitor, isoform B) (LD36231p)	0.282978	0.0524585	0.513496	14.8961	2.52301	0.0180722	0.22391	-3.36864	2R
Q9W4C1	Dmel\CG15784	CG15784	IP13321p	0.390612	0.071975	0.70925	18.4544	2.51955	0.0182149	0.224997	-3.37556	X
Q9NK57	anon-35F/36A	CG4278	NIF3-like protein 1 (Protein anon-35F/36A)	0.224567	0.0412557	0.407879	19.0025	2.51785	0.0182852	0.225189	-3.37895	2L
Q9W294	CG11073	CG11073	Uncharacterized protein, isoform A	-0.275952	-0.501385	-0.0505197	19.8214	-2.51589	0.018367	0.225519	-3.38287	2R
Q9VBQ6	Dhap-at	CG4625	Dihydroxyacetone phosphate acyltransferase, isoform A (EC 2.3.1.42) (Dihydroxyacetone phosphate acyltransferase, isoform B) (MIP13239p)	0.400895	0.073187	0.728603	13.9891	2.5143	0.0184332	0.225656	-3.38603	3R
P48810	Hrb87F	CG12749	Heterogeneous nuclear ribonucleoprotein 87F (HRP36.1 protein) (Protein P11)	-0.17429	-0.316894	-0.0316864	19.8948	-2.51198	0.0185307	0.226001	-3.39067	3R
Q9W1G0	Taldo	CG2827	Probable transaldolase (EC 2.2.1.2)	0.337473	0.0612464	0.613699	21.9247	2.511	0.0185717	0.226001	-3.39261	2R
B4F5C5	Dmel\CG7860	CG7860	CG7860, isoform B (EC 3.5.1.26) (CG7860-PA)	0.716365	0.129414	1.30332	18.1997	2.50846	0.0186793	0.226638	-3.39768	X
M9PEL7	ImpL2	CG15009	Ecdysone-inducible gene L2, isoform D	-0.43256	-0.787466	-0.0776541	18.8215	-2.50499	0.0188264	0.22775	-3.40457	3L
Q9VP47	CG7338	CG7338	Pre-rRNA-processing protein TSR1 homolog	-0.222635	-0.405712	-0.0395582	17.2943	-2.49939	0.019067	0.229981	-3.41573	3L
Q9VZS3	eIF1	CG17737	Eukaryotic translation initiation factor eIF1 (Protein translation factor SUI1 homolog)	-0.244255	-0.445654	-0.0428558	20.0711	-2.49264	0.0193604	0.231673	-3.42913	3L
Q9W404	lincRNA.959	CG3842	CG3842, isoform A (CG3842, isoform B) (CG3842, isoform C) (CG3842, isoform D) (GH10714p)	-0.384542	-0.701619	-0.0674655	15.4639	-2.4926	0.0193619	0.231673	-3.4292	X
Q9VL67	Dmel\CG4594	CG4594	CG4594, isoform A (CG4594, isoform B) (LD18769p)	0.487767	0.0855214	0.890014	18.9481	2.49227	0.0193767	0.231673	-3.42987	2L
Q9W3Y3	Q9W3Y3	CG3226	CG3226 (LD13807p)	0.23149	0.0402076	0.422772	19.1114	2.48732	0.0195947	0.233115	-3.43969	X
Q7K127	CG7997	CG7997	Alpha-galactosidase (EC 3.2.1.-)	0.275255	0.0477757	0.502734	20.1308	2.48695	0.0196109	0.233115	-3.44041	2R
Q9VZ20	Dlic	CG1938	Dynein light intermediate chain, isoform A (Dynein light intermediate chain, isoform D) (GH06357p)	-0.213835	-0.390785	-0.036885	19.2104	-2.48372	0.0197547	0.234144	-3.44682	X
X2JI29	Cyp4d2	CG3466	Cytochrome P450-4d2, isoform B (EC 1.14.-.-)	-0.295078	-0.539605	-0.0505497	19.0335	-2.48017	0.0199134	0.235346	-3.45384	X
Q9W5B5	B	CG14630	Uncharacterized protein (EC 1.-.-.-)	0.506062	0.0859063	0.926219	17.464	2.47552	0.0201232	0.237142	-3.46303	X
Q9VSN2	Zasp66	CG6416	HL08110p (Z band alternatively spliced PDZ-motif protein 66, isoform A) (Z band alternatively spliced PDZ-motif protein 66, isoform J)	-0.297357	-0.544409	-0.0503059	18.1894	-2.4738	0.0202015	0.237382	-3.46643	3L
Q9W379	Zpr1	CG9060	LD37736p (Zpr1)	0.209618	0.0350762	0.384159	19.9232	2.46833	0.0204521	0.239548	-3.47723	X
Q7JY89	CG8788	CG8788	CG8788, isoform A (CG8788, isoform C) (RE35124p)	0.343215	0.0573048	0.629125	17.6229	2.46723	0.0205026	0.239548	-3.47939	2R
A1Z8N1	Tret1-1	CG30035	Facilitated trehalose transporter Tret1-1 (DmTret1-1)	0.313822	0.0522335	0.575411	18.435	2.46569	0.020574	0.239699	-3.48244	2R
Q9VYU9	Dmel\CG9360	CG9360	CG9360 (RH17287p)	0.450582	0.0745804	0.826585	21.2745	2.46296	0.0207006	0.240352	-3.48781	X
Q9VW84	Dmel\CG7328	CG7328	CG7328 (EC 2.7.1.3) (EC 2.7.1.4) (RE49431p)	0.357175	0.0589985	0.655351	16.125	2.46196	0.0207473	0.240352	-3.48978	3L
Q8T9B6	boca	CG30498	LDLR chaperone boca	-0.198077	-0.363541	-0.0326135	20.0379	-2.4604	0.0208204	0.240519	-3.49286	2R
Q7JR58	Echs1	CG6543	CG6543, isoform A (EC 4.2.1.17) (CG6543, isoform B) (LD24265p)	0.356573	0.0584134	0.654732	23.1666	2.45795	0.0209352	0.241166	-3.49768	2R
X2J9A5	BcDNA:LD14730	CG31673	Uncharacterized protein, isoform B (EC 1.1.1.-)	0.32155	0.0525239	0.590576	18.1085	2.45656	0.0210007	0.241243	-3.50041	2L
Q9VJX8	Hacd2	CG9267	Very-long-chain (3R)-3-hydroxyacyl-CoA dehydratase (EC 4.2.1.134)	0.428432	0.0696735	0.787191	14.9474	2.45444	0.0211008	0.241716	-3.50458	2L
Q9VKU3	dICT1	CG6094	CG6094 protein (CG6094, isoform A) (CG6094, isoform B) (CG6094-PA) (GH26345p)	0.197727	0.0319658	0.363489	18.5341	2.45164	0.0212342	0.241806	-3.51009	2L
Q9VQL6	FASN2	CG3524	Fatty acid synthase 2, isoform A (EC 1.-.-.-) (EC 2.3.1.85) (EC 3.1.-.-) (GH22259p)	-0.334515	-0.615166	-0.0538637	23.2737	-2.44975	0.0213243	0.241806	-3.5138	2L
Q8INU6	Dmel\CG31674	CG31674	FI03731p	0.463297	0.0744286	0.852166	16.6579	2.44867	0.0213761	0.241806	-3.51592	2L
E2QD63	HIP-R	CG2947	Hsc/Hsp70-interacting protein related, isoform B (Hsc/Hsp70-interacting protein related, isoform D)	0.216877	0.0348408	0.398914	20.0652	2.44866	0.0213765	0.241806	-3.51594	X
Q7K130	DCTN4-p62	CG12042	Dynactin 4, p62 subunit (LD13436p)	-0.172517	-0.317476	-0.0275587	18.6308	-2.44603	0.0215031	0.241806	-3.5211	2R
Q7JVN6	CT30783	CG1213	CG1213, isoform A (CG1213, isoform B) (CG1213, isoform C) (CG1213, isoform D) (GH17672p)	0.404183	0.0645411	0.743824	17.9297	2.44585	0.0215116	0.241806	-3.52145	3R
Q7KMM4	GCS2alpha	CG14476	BcDNA.GH04962 (Glucosidase 2 alpha subunit, isoform A) (Glucosidase 2 alpha subunit, isoform B) (Glucosidase 2 alpha subunit, isoform C) (EC 3.2.1.-) (Glucosidase 2 alpha subunit, isoform D) (Glucosidase 2 alpha subunit, isoform E)	-0.229727	-0.422897	-0.0365579	19.7898	-2.44426	0.0215886	0.241806	-3.52457	X
Q9VNC1	mRpL44	CG2109	Mitochondrial ribosomal protein L44 (EC 3.1.26.3)	0.28442	0.0452234	0.523617	16.5937	2.44387	0.0216074	0.241806	-3.52534	3R
Q9VWJ9	Dmel\CG7889	CG7889	CG7889 (EC 2.1.1.-) (FI07229p) (GM08857p)	0.224195	0.0355181	0.412872	16.315	2.4422	0.0216887	0.241806	-3.52862	X
Q7KRW1	Trc8	CG2304	Protein TRC8 homolog	0.44255	0.0697539	0.815346	13.4014	2.43986	0.0218027	0.241806	-3.53321	3R
Q8INP9	anon-WO0118547.327	CG11980	RE51612p	0.16577	0.0261198	0.30542	20.6143	2.43971	0.02181	0.241806	-3.5335	3R
Q9W347	c12.2	CG12149	C12.2, isoform A (EC 3.6.1.3)	0.17693	0.0278705	0.32599	21.1015	2.43958	0.0218162	0.241806	-3.53375	X
Q8SX54	SPH9	CG3505	CG3505 (EC 3.4.21.-) (LP10895p)	-0.32168	-0.593058	-0.0503023	18.0548	-2.43626	0.0219791	0.242955	-3.54025	3R
Q9VCU2	Dmel\CG4723	CG4723	CG4723 (EC 3.4.24.-) (GH14155p)	-0.46076	-0.850149	-0.0713712	12.3365	-2.43201	0.0221893	0.24424	-3.54857	3R
M9ND55	Mp	CG42543	Multiplexin, isoform R	-0.227847	-0.420455	-0.0352398	19.0448	-2.43133	0.0222229	0.24424	-3.54989	3L
A0A0B4K6V8	alpha-Est5	CG1089	Alpha-Esterase-5, isoform B (EC 3.1.1.-) (EC 3.1.1.1)	0.314242	0.0484898	0.579995	18.7609	2.4303	0.022274	0.24424	-3.5519	3R
Q9VT75	vnc	CG11989	LD19812p (Variable nurse cells, isoform A) (Variable nurse cells, isoform B) (Variable nurse cells, isoform C) (Variable nurse cells, isoform D) (EC 2.3.1.-) (Variable nurse cells, isoform E)	-0.237635	-0.438852	-0.0364185	17.906	-2.42728	0.022425	0.24524	-3.5578	3L
Q8IPH0	Tg	CG7356	Transglutaminase, isoform B (EC 2.3.2.13)	-0.276265	-0.510499	-0.0420313	19.5692	-2.4241	0.0225852	0.246111	-3.56402	2L
Q9VID7	l(2)k14505	CG8674	Lethal (2) k14505, isoform A (Lethal (2) k14505, isoform B)	0.285023	0.0432857	0.526759	17.7572	2.42332	0.0226247	0.246111	-3.56555	2L
Q9VI04	pyd3	CG3027	Beta-alanine synthase (Pyd3) (EC 3.5.1.6)	0.225813	0.0336081	0.418017	21.2132	2.41467	0.0230655	0.250098	-3.58239	3R
Q9VNZ3	Rpb8	CG11246	DNA-directed RNA polymerases I, II, and III subunit RPABC3	-0.32399	-0.599866	-0.0481141	15.7741	-2.41375	0.0231132	0.250098	-3.5842	3L
Q9VYW6	rho-4	CG1697	Rhomboid-like protein (EC 3.4.21.-)	0.342367	0.0504199	0.634315	16.8072	2.41025	0.0232942	0.25076	-3.591	X
M9PJE8	e(r)	CG1871	Protein enhancer of rudimentary	-0.242673	-0.449611	-0.035734	15.8987	-2.4102	0.0232967	0.25076	-3.5911	X
Q9VBT2	Dmel\CG11893	CG11893	IP11926p	-0.38757	-0.718759	-0.0563807	17.9024	-2.40518	0.0235586	0.2522	-3.60085	3R
P29845	Hsc70-5	CG8542	Heat shock 70 kDa protein cognate 5	0.230322	0.03345	0.427195	23.7556	2.4045	0.0235942	0.2522	-3.60217	2R
M9PD18	Vha68-1	CG12403	Vacuolar H[+] ATPase 68kD subunit 1, isoform B (EC 3.6.3.14)	-0.25323	-0.469719	-0.0367413	19.3337	-2.40411	0.023615	0.2522	-3.60293	2L
X2JC00	RhoGAP1A	CG40494	Rho GTPase activating protein at 1A, isoform E	-0.367368	-0.682289	-0.0524457	14.4491	-2.39757	0.0239608	0.254425	-3.61561	X
Q9VTC4	galla-2	CG7949	MIP18 family protein galla-2	0.352342	0.0500247	0.65466	16.3561	2.39538	0.0240776	0.254425	-3.61985	3L
Q9NB04	Patj	CG12021	Patj homolog	0.188812	0.0267776	0.350847	17.2184	2.39495	0.024101	0.254425	-3.6207	3L
Q9U1K7	EG:140G11.5	CG3939	CG3939, isoform A (CG3939, isoform B) (EG:140G11.5 protein) (GEO08240p1) (RH07711p)	0.385537	0.0546632	0.716412	18.0219	2.39484	0.0241065	0.254425	-3.62089	X
Q9VL78	FKBP59	CG4535	FK506-binding protein 59 (EC 5.2.1.8) (Peptidyl-prolyl cis-trans isomerase) (PPIase) (Rotamase) (dFKBP59)	0.195308	0.0276563	0.362959	22.2461	2.39434	0.0241335	0.254425	-3.62187	2L
A1Z904	Dyb	CG8529	Dystrobrevin	0.26889	0.0379246	0.499855	16.3293	2.39277	0.0242177	0.254659	-3.6249	2R
A2VEI2	CG4495	CG4495	Calcium uptake protein 1 homolog, mitochondrial	0.49347	0.0683037	0.918636	12.2617	2.38548	0.024613	0.257764	-3.63901	2L
Q9VIC3	alpha-Est1	CG1031	Alpha-Esterase-1 (LD33453p)	-0.301073	-0.560523	-0.0416219	18.287	-2.38501	0.0246387	0.257764	-3.63992	3R
P02572	Act42A	CG12051	Actin-42A	-0.266898	-0.497296	-0.0364988	22.1703	-2.38088	0.0248651	0.259102	-3.64788	2R
A0A0B4LHC9	CG5554	CG5554	CG5554, isoform B (EC 5.3.4.1)	-0.333427	-0.621568	-0.045287	19.0935	-2.37832	0.0250066	0.259102	-3.65282	2R
Q8T4E1	PIG-K	CG4406	Putative GPI-anchor transamidase (GPI transamidase) (EC 3.-.-.-) (Phosphatidylinositol glycan anchor biosynthesis protein class K)	-0.326373	-0.608624	-0.0441213	13.7732	-2.37657	0.0251037	0.259102	-3.65619	X
Q9VZI3	Fit1	CG14991	Unc-112-related protein (Fermitin-1)	-0.204598	-0.381614	-0.0275808	20.5376	-2.37553	0.025162	0.259102	-3.65821	3L
A8DYJ3	CalpA	CG7563	Calpain-A, isoform C	-0.160883	-0.300176	-0.0215893	19.5191	-2.37385	0.0252558	0.259102	-3.66145	2R
O46079	EG:39E1.2	CG3587	CG3587 (EG:39E1.2 protein) (LD09945p)	0.255298	0.0341779	0.476417	17.1858	2.37297	0.0253046	0.259102	-3.66313	X
A0A0B4LGE5	IM18	CG33706	GEO13067p1 (Immune induced molecule 18, isoform B)	-1.47713	-2.75663	-0.197622	18.16	-2.37274	0.0253179	0.259102	-3.66359	2R
Q9VP51	Dmel\CG11309	CG11309	LD40450p	-0.301538	-0.562739	-0.0403356	19.5408	-2.37268	0.0253212	0.259102	-3.6637	3L
A0A0B4LGH1	betaTub60D	CG3401	Tubulin beta chain	-0.32862	-0.613439	-0.0438005	17.261	-2.37136	0.025395	0.259102	-3.66623	2R
Q7K1L4	CG8468	CG8468	CG8468, isoform A (CG8468, isoform B) (CG8468, isoform C) (SD10469p)	0.57321	0.0763342	1.07009	16.7151	2.37104	0.0254129	0.259102	-3.66684	2R
Q8MSW0	IleRS	CG11471	Isoleucyl-tRNA synthetase, isoform A (Isoleucyl-tRNA synthetase, isoform C) (EC 6.1.1.5) (Isoleucyl-tRNA synthetase, isoform D) (LD27166p)	-0.177088	-0.330648	-0.0235266	21.1407	-2.37018	0.0254616	0.259102	-3.66851	3L
Q7JR71	Sod3	CG9027	Extracellular superoxide dismutase [Cu-Zn] (EC 1.15.1.1)	-0.2913	-0.544815	-0.0377847	19.0737	-2.36162	0.0259479	0.263397	-3.68496	2R
Q9VLM9	Phos17294	CG17294	GH05949p	0.282933	0.0364113	0.529454	19.2788	2.35886	0.0261064	0.264071	-3.69026	2L
Q961E7	PhKgamma	CG1830	GH28523p (Phosphorylase kinase gamma, isoform B) (EC 2.7.11.-) (EC 2.7.11.19) (Phosphorylase kinase gamma, isoform H)	0.433818	0.0555973	0.812038	19.3355	2.35741	0.0261898	0.264071	-3.69303	X
Q9W293	CG6613	CG6613	CG6613	-0.196795	-0.368425	-0.0251646	17.6545	-2.35664	0.0262346	0.264071	-3.69451	2R
Q9VY62	Dmel\CG1368	CG1368	CG1368	0.50435	0.0643721	0.944328	18.4157	2.356	0.0262719	0.264071	-3.69575	X
M9PBM1	U2af38	CG3582	U2 small nuclear riboprotein auxiliary factor 38, isoform B	-0.230463	-0.431714	-0.0292112	18.072	-2.35361	0.0264104	0.264788	-3.70031	2L
Q9V3Z2	Sp7	CG3066	Serine protease 7 (EC 3.4.21.-) (Melanization protease 2)	-0.36959	-0.69248	-0.0466997	16.447	-2.35255	0.0264724	0.264788	-3.70235	3R
P29613	Tpi	CG2171	Triosephosphate isomerase (TIM) (EC 5.3.1.1) (Triose-phosphate isomerase)	0.24206	0.0304496	0.45367	22.9302	2.35104	0.0265608	0.264819	-3.70525	3R
Q7PLT4	Tim17b	CG40451	Translocase of the inner mitochondrial membrane 17b, isoform A (EC 3.6.3.51) (Translocase of the inner mitochondrial membrane 17b, isoform B)	0.294855	0.0369976	0.552712	17.825	2.35019	0.0266106	0.264819	-3.70688	3R
Q9VW19	SP34	CG9372	CG9372 (EC 3.4.21.-) (RE17417p)	-0.31808	-0.596366	-0.0397938	17.1234	-2.34919	0.0266691	0.264819	-3.70878	3L
Q9VG42	Gnmt	CG6188	Glycine N-methyltransferase (EC 2.1.1.156) (EC 2.1.1.162) (EC 2.1.1.20) (RH06404p)	0.862403	0.103536	1.62127	18.4742	2.33571	0.0274724	0.269097	-3.73454	3R
Q9W0D6	Dmel\CG7879	CG7879	CG7879, isoform A (CG7879, isoform B) (FI22004p1)	-0.188742	-0.354844	-0.0226409	16.0489	-2.33544	0.0274882	0.269097	-3.73504	3L
Q07327	Rop	CG15811	Protein ROP	-0.204662	-0.384894	-0.0244312	20.3878	-2.3339	0.0275818	0.269097	-3.73799	3L
Q9VL71	Srp54	CG4602	LD29830p (Srp54)	-0.164622	-0.309676	-0.0195693	19.2479	-2.33257	0.027662	0.269097	-3.74051	2L
P18173	Gld	CG1152	Glucose dehydrogenase [FAD, quinone] (EC 1.1.5.9) [Cleaved into: Glucose dehydrogenase [FAD, quinone] short protein]	-0.289032	-0.543766	-0.034299	18.3848	-2.33203	0.0276951	0.269097	-3.74154	3R
M9PG82	HIPP1	CG3680	HP1 and insulator partner protein 1, isoform B	-0.166863	-0.313953	-0.0197717	18.3872	-2.33156	0.0277236	0.269097	-3.74244	3L
M9MRX8	Fdx1	CG4205	Ferredoxin 1, isoform B	0.189125	0.0224081	0.355842	19.4729	2.33154	0.0277249	0.269097	-3.74248	3L
P08120	Col4a1	CG4145	Collagen alpha-1(IV) chain (Collagen type IV alpha 1)	-0.182185	-0.34281	-0.02156	21.1103	-2.33116	0.0277478	0.269097	-3.74319	2L
Q960D4	EG:22E5.5	CG4199	CG4199, isoform B (CG4199, isoform C) (CG4199, isoform D) (CG4199, isoform G) (CG4199, isoform H) (CG4199, isoform I) (EC 1.-.-.-) (SD06560p)	-0.191233	-0.359836	-0.0226285	21.0304	-2.33114	0.0277496	0.269097	-3.74325	X
Q9V9T5	Mccc1	CG2118	CG2118, isoform A (EC 6.3.4.14) (EC 6.4.1.4) (CG2118, isoform C) (GM14617p)	-0.455487	-0.857096	-0.0538791	20.7905	-2.33103	0.0277562	0.269097	-3.74345	3R
Q9XZ10	Vha100-1	CG1709	V-type proton ATPase subunit a	-0.208665	-0.392764	-0.0245665	18.5782	-2.32955	0.0278461	0.269332	-3.74626	3R
Q9VQZ6	Elp3	CG15433	Probable elongator complex protein 3 (EC 2.3.1.48)	0.25187	0.0291774	0.474563	18.0522	2.32458	0.0281517	0.271647	-3.75572	2L
P22817	Ide	CG5517	Insulin-degrading enzyme (EC 3.4.24.56) (Insulin protease) (Insulinase) (Insulysin)	0.17714	0.0203083	0.333972	19.971	2.32143	0.0283465	0.272285	-3.7617	3L
Q7K2Q8	Trs31	CG10153	Trafficking protein particle complex subunit 5	-0.2962	-0.558524	-0.0338756	16.0636	-2.3207	0.0283918	0.272285	-3.76308	2R
Q9XYA7	stck	CG7954	LIM domain-containing protein	-0.435572	-0.822009	-0.0491363	18.4776	-2.31663	0.0286465	0.272285	-3.77082	3R
Q9VH09	Dmel\CG3999	CG3999	Glycine cleavage system P protein (EC 1.4.4.2)	0.342442	0.0386105	0.646274	22.0194	2.31648	0.0286561	0.272285	-3.77111	3R
Q24276	Cdc37	CG12019	Hsp90 co-chaperone Cdc37 (Hsp90 chaperone protein kinase-targeting subunit) (Protein enhancer of sevenless 3B)	0.127527	0.0143782	0.240677	21.4247	2.31646	0.0286568	0.272285	-3.77113	3L
Q8MKN0	Coq9	CG30493	Ubiquinone biosynthesis protein COQ9, mitochondrial	0.31082	0.0348965	0.586743	16.6293	2.31523	0.0287344	0.272285	-3.77347	2R
Q9VXR5	BEST:LD38280	CG9281	CG9281, isoform B (CG9281, isoform C) (EC 3.6.1.3) (CG9281, isoform D) (LD02975p)	-0.20748	-0.391681	-0.0232792	19.1527	-2.31504	0.0287463	0.272285	-3.77383	X
Q9VZ37	144845_at	CG15203	Uncharacterized protein, isoform A (Uncharacterized protein, isoform B)	-0.3629	-0.685088	-0.0407115	16.3095	-2.315	0.0287489	0.272285	-3.77391	X
X2JF59	Jafrac1	CG1633	Thioredoxin peroxidase 1, isoform C (Thioredoxin peroxidase 1, isoform D) (Thioredoxin peroxidase 1, isoform E) (EC 1.11.1.-) (EC 1.11.1.9)	0.192862	0.0214725	0.364253	22.855	2.31279	0.0288883	0.272974	-3.7781	X
Q9XZ11	BcDNA:LD21293	CG7139	CG7139	0.204415	0.0226269	0.386203	14.449	2.31111	0.0289944	0.273143	-3.78127	3L
E1JI66	syd	CG8110	Sunday driver, isoform C	-0.14031	-0.265127	-0.0154929	18.2554	-2.3104	0.0290393	0.273143	-3.78261	3L
P55830	RpS3A	CG2168	40S ribosomal protein S3a (C3 protein)	-0.178122	-0.336801	-0.0194439	22.7366	-2.30714	0.0292472	0.273885	-3.78879	4
Q9VHC0	RnpS1	CG16788	LD23870p (RNA-binding protein S1)	-0.213868	-0.404446	-0.0232886	18.6711	-2.30645	0.0292916	0.273885	-3.7901	3R
X2J5G6	RpL7	CG4897	Ribosomal protein L7, isoform B	-0.174422	-0.32988	-0.0189649	21.2873	-2.30603	0.0293186	0.273885	-3.79089	2L
P07182	Cp36	CG1478	Chorion protein S36	-3.40194	-6.45204	-0.351833	15.4009	-2.29237	0.0302052	0.279877	-3.81666	X
Q9VMR0	Dmel\CG7382	CG7382	CG7382 (EC 3.6.3.51) (GM05057p)	0.221082	0.022848	0.419317	16.3716	2.29218	0.0302179	0.279877	-3.81703	2L
A0A0B4K7T7	RhoGEF2	CG9635	Rho guanine nucleotide exchange factor 2, isoform G	-0.15768	-0.299195	-0.0161649	17.9094	-2.29006	0.0303576	0.279877	-3.82101	2R
Q8IMV6	Saf-B	CG6995	Scaffold attachment factor B, isoform B	-0.131238	-0.249027	-0.0134483	19.9349	-2.28995	0.030365	0.279877	-3.82122	3R
Q9VDE4	Bdbt	CG17282	Bride of doubletime (RE50353p)	0.46934	0.048001	0.890679	13.1539	2.28944	0.0303988	0.279877	-3.82218	3R
Q9VSH7	Cpr66Cb	CG7076	Cuticular protein 66Cb (GEO11540p1) (IP05056p)	-0.193413	-0.367273	-0.0195516	18.5353	-2.28642	0.0305993	0.279877	-3.82787	3L
O18680	Alas	CG3017	5-aminolevulinate synthase (EC 2.3.1.37) (5-aminolevulinic acid synthase) (Delta-ALA synthase) (Delta-aminolevulinate synthase)	0.352093	0.0355327	0.668652	18.2973	2.28599	0.0306279	0.279877	-3.82867	2R
B7Z098	anon-WO0118547.243	CG7414	Eukaryotic translation initiation factor 2A (eIF-2A)	-0.27359	-0.519647	-0.027533	19.9138	-2.28527	0.0306759	0.279877	-3.83002	3L
A1Z934	CG8778	CG8778	CG8778 (EC 4.2.1.17) (SD19268p)	0.230295	0.0230083	0.437582	20.2605	2.28342	0.0307995	0.279877	-3.8335	2R
Q9VL70	yip2	CG4600	HL08109p (Yippee interacting protein 2) (EC 2.3.1.16)	0.336455	0.0334373	0.639473	23.4333	2.28209	0.0308891	0.279877	-3.83601	2L
Q7K2G1	Rpn13	CG13349	Proteasomal ubiquitin receptor ADRM1 homolog (Regulatory particle non-ATPase 13 protein) (p42E)	0.217303	0.0215866	0.413018	14.8637	2.28198	0.0308963	0.279877	-3.83621	2R
P32748	Dhod	CG9741	Dihydroorotate dehydrogenase (quinone), mitochondrial (DHOdehase) (Dihydroorotate oxidase) (EC 1.3.5.2)	0.30248	0.0300326	0.574927	21.3539	2.28185	0.030905	0.279877	-3.83645	3R
Q9VRL2	Membrin	CG4780	Probable Golgi SNAP receptor complex member 2	0.348945	0.0345545	0.663336	14.3399	2.28119	0.0309496	0.279877	-3.8377	3L
Q9W1M9	Rrp4	CG3931	Rrp4, isoform A (EC 3.1.13.-) (Rrp4, isoform B)	-0.186835	-0.355203	-0.0184672	16.5388	-2.28072	0.0309809	0.279877	-3.83857	2R
Q9VSZ2	Dmel\CG3448	CG3448	CG3448 (RE59279p)	0.36581	0.0360967	0.695523	14.0007	2.2803	0.0310092	0.279877	-3.83936	3L
Q86BS7	CG9485	CG9485	CG9485, isoform C (EC 2.4.1.25) (EC 3.2.1.33)	-0.327217	-0.622257	-0.0321782	17.8508	-2.27945	0.0310668	0.279877	-3.84096	2R
Q7K581	CG8963	CG8963	CG8963, isoform A (CG8963, isoform B) (CG8963, isoform C) (SD01637p)	-0.204357	-0.3887	-0.020015	16.9628	-2.27845	0.0311347	0.279877	-3.84285	2R
Q9VPR2	Dmel\CG11835	CG11835	Transcription factor BTF3	0.32265	0.0314951	0.613805	16.3706	2.27762	0.0311906	0.279877	-3.8444	2L
P02283	His2B; His2B:CG17949; His2B:CG33868; His2B:CG33870; His2B:CG33872; His2B:CG33874; His2B:CG33876; His2B:CG33878; His2B:CG33880; His2B:CG33882; His2B:CG33884; His2B:CG33886; His2B:CG33888; His2B:CG33890; His2B:CG33892; His2B:CG33894; His2B:CG33896; His2B:CG33898; His2B:CG33900; His2B:CG33902; His2B:CG33904; His2B:CG33906; His2B:CG33908; His2B:CG33910	; CG17949; CG33868; CG33870; CG33872; CG33874; CG33876; CG33878; CG33880; CG33882; CG33884; CG33886; CG33888; CG33890; CG33892; CG33894; CG33896; CG33898; CG33900; CG33902; CG33904; CG33906; CG33908; CG33910	Histone H2B	-0.175178	-0.333323	-0.0170321	22.307	-2.27665	0.0312567	0.279877	-3.84622	2L
A1Z784	ACC	CG11198	Acetyl-CoA carboxylase, isoform A (EC 6.3.4.14) (EC 6.4.1.2)	-0.274385	-0.522511	-0.0262594	24.0764	-2.27281	0.0315184	0.281606	-3.85342	2R
Q9VES7	Dmel\CG17562	CG17562	Fatty acyl-CoA reductase (EC 1.2.1.84)	0.37554	0.0356905	0.715389	15.9981	2.27114	0.0316328	0.282014	-3.85655	3R
Q9VSZ1	DmTOM1	CG3529	CG3529, isoform B (GH05942p)	0.176967	0.0165976	0.337337	19.2262	2.26801	0.0318483	0.283319	-3.8624	3L
Q9VL24	Npc1a	CG5722	Niemann-Pick type C-1a, isoform A (Niemann-Pick type C-1a, isoform B) (Niemann-Pick type C-1a, isoform C) (Niemann-Pick type C-1a, isoform D)	0.399323	0.0370032	0.761642	14.2082	2.2652	0.0320429	0.283713	-3.86766	2L
A4V4I0	Gbeta13F	CG10545	G protein beta-subunit 13F, isoform C (G protein beta-subunit 13F, isoform E) (G protein beta-subunit 13F, isoform F) (G protein beta-subunit 13F, isoform G) (G protein beta-subunit 13F, isoform H)	-0.260285	-0.496533	-0.0240372	19.5307	-2.26441	0.0320977	0.283713	-3.86913	X
A1A708	CG4951	CG4951	Uncharacterized protein CG4951	-0.189605	-0.361703	-0.0175072	18.1361	-2.26437	0.0321001	0.283713	-3.8692	3R
Q9W0B8	alphaCOP	CG7961	Coatomer subunit alpha	-0.203985	-0.389515	-0.0184547	20.1493	-2.25973	0.0324245	0.285963	-3.87787	3L
Q9W469	AgmNAT	CG15766	Uncharacterized protein (EC 2.3.1.-)	0.338733	0.030419	0.647046	16.4121	2.25807	0.0325412	0.286376	-3.88096	X
Q7KSW3	sgll	CG31472	Sugarlethal, isoform B (EC 1.4.3.5)	0.164127	0.0143582	0.313897	19.5093	2.25233	0.0329479	0.288124	-3.89166	3R
Q9I7M2	CG10628	CG10628	GTP-binding protein 10 homolog	0.242795	0.0212062	0.464384	16.76	2.25199	0.0329725	0.288124	-3.8923	2L
B5RJJ9	NKAIN	CG34413	LP23840p (Na,K-ATPase interacting, isoform K)	0.413912	0.0359648	0.79186	14.4271	2.25087	0.033052	0.288124	-3.89438	2R
A0A0B4KGP8	eIF2gamma	CG43665	Eukaryotic initiation factor 2gamma, isoform D	-0.14593	-0.279206	-0.012654	21.3067	-2.25043	0.0330832	0.288124	-3.89519	3R
Q9VZ00	Dmel\CG1737	CG1737	CG1737, isoform A (CG1737, isoform B) (FI19420p1)	-0.143722	-0.275039	-0.0124059	19.5052	-2.24946	0.0331527	0.288124	-3.897	X
Q8I077	Usp1	CG15817	BcDNA.LD22910 (LD32685p) (Ubiquitin specific protease 1, isoform C) (Ubiquitin specific protease 1, isoform D) (Ubiquitin specific protease 1, isoform E)	0.521063	0.044952	0.997173	12.9122	2.24934	0.0331613	0.288124	-3.89722	3R
X2JFR6	eIF2alpha	CG9946	Eukaryotic translation initiation factor 2alpha, isoform B	-0.134323	-0.257415	-0.0112304	21.7487	-2.24281	0.0336325	0.290657	-3.90937	X
Q9VTZ5	Tsf2	CG10620	LD22449p (Transferrin 2)	-0.212778	-0.407904	-0.0176505	19.5123	-2.24121	0.0337488	0.290657	-3.91234	3L
Q7JR49	VhaAC45	CG8029	LD09158p (Vacuolar H[+] ATPase AC45 accessory subunit, isoform A) (Vacuolar H[+] ATPase AC45 accessory subunit, isoform B) (EC 3.6.3.14)	-0.295597	-0.566722	-0.0244734	15.8972	-2.24082	0.0337773	0.290657	-3.91307	2R
X2JCR6	Dmel\CG14445	CG14445	Uncharacterized protein, isoform D	-0.222895	-0.427418	-0.0183717	18.8271	-2.23991	0.0338431	0.290657	-3.91474	X
Q9VSL4	GstO2	CG6673 CG6673-PB CG6673-RB	Glutathione S transferase O2, isoform B (EC 1.5.4.1) (EC 1.8.5.1) (EC 2.5.1.18) (EC 2.8.-.-) (Glutathione S-transferase omega class)	0.1231	0.0101381	0.236062	20.8731	2.23975	0.033855	0.290657	-3.91505	3L
Q9VHR6	Atg13	CG7331	Autophagy-related protein 13 homolog	0.351617	0.0288902	0.674345	17.0138	2.23928	0.0338893	0.290657	-3.91592	3R
M9MRQ9	Scsalpha1	CG1065	Succinate--CoA ligase [ADP/GDP-forming] subunit alpha, mitochondrial (EC 6.2.1.4) (EC 6.2.1.5) (Succinyl-CoA synthetase subunit alpha) (SCS-alpha)	0.258752	0.0211736	0.496331	23.7938	2.23847	0.0339489	0.290657	-3.91743	3L
Q9VIW8	Dmel\CG13085	CG13085	Uncharacterized protein, isoform A (Uncharacterized protein, isoform B)	-0.315167	-0.605244	-0.0250913	15.3172	-2.23307	0.0343456	0.29344	-3.92742	2L
Q9W021	mRpL23	CG1320	39S ribosomal protein L23, mitochondrial (L23mt) (MRP-L23)	0.290428	0.0229963	0.557859	17.8861	2.23203	0.0344231	0.293491	-3.92936	3L
Q9VRJ4	Dmel\CG10672	CG10672	SD02021p	0.170243	0.0132192	0.327266	21.3239	2.22832	0.0346987	0.29521	-3.93622	3L
O16797	RpL3	CG4863	60S ribosomal protein L3	-0.19351	-0.372069	-0.0149509	23.3635	-2.22738	0.0347687	0.29521	-3.93795	3R
Q9W1J3	CG5543	CG5543	Gastrulation defective protein 1 homolog	-0.324163	-0.6237	-0.024625	14.4093	-2.22426	0.0350031	0.29635	-3.94372	2R
Q9VPY2	Plap	CG5105	Phospholipase A2 activator protein, isoform A (Phospholipase A2 activator protein, isoform B) (Phospholipase A2 activator protein, isoform C) (SD05646p)	-0.234995	-0.452196	-0.0177938	17.2114	-2.22367	0.0350475	0.29635	-3.94481	2L
Q9W4L1	mRpL33	CG3712	39S ribosomal protein L33, mitochondrial (L33mt) (MRP-L33)	0.401748	0.0302517	0.773243	17.9246	2.22266	0.0351236	0.296382	-3.94667	X
Q9W3J6	Dmel\CG17982	CG17982	FI06457p	0.315088	0.0214386	0.608736	15.4296	2.20534	0.0364524	0.306229	-3.97855	X
Q9V3D0	mRpL4	CG5818	LD33485p (Mitochondrial ribosomal protein L4)	0.280685	0.0190237	0.542346	16.1252	2.20472	0.0365012	0.306229	-3.9797	2L
Q27594	Cyp6a9	CG10246	Cytochrome P450 6a9 (EC 1.14.-.-) (CYPVIA9)	-0.36406	-0.703472	-0.0246483	17.9317	-2.20455	0.0365145	0.306229	-3.98001	2R
E2QCF1	ATPCL	CG8322	ATP-citrate synthase (EC 2.3.3.8) (ATP-citrate (pro-S-)-lyase) (Citrate cleavage enzyme)	0.27806	0.0185591	0.537561	24.0336	2.20228	0.0366919	0.307089	-3.98417	2R
Q7K2E1	CG8839	CG8839	CG8839, isoform A (CG8839, isoform C) (CG8839, isoform D) (CG8839, isoform E) (EC 6.3.5.-) (LD05247p)	-0.219748	-0.425112	-0.014383	20.8924	-2.19924	0.0369318	0.307673	-3.98976	2R
P38979	sta	CG14792	40S ribosomal protein SA (K14) (Laminin receptor homolog) (Protein stubarista)	-0.169193	-0.327321	-0.0110644	20.2076	-2.1991	0.0369423	0.307673	-3.99	X
N0ACE7	CG42740-RA	CG42740	GH11688p2	-1.78754	-3.45868	-0.116395	16.2849	-2.19844	0.0369945	0.307673	-3.99121	3R
Q9V9Q4	Dmel\CG1416	CG1416	CG1416, isoform A (CG1416, isoform B) (CG1416, isoform C) (LD43819p)	0.200565	0.0129676	0.388162	19.9597	2.19736	0.0370799	0.307673	-3.99319	2L
A0A0B4K6G8	cnc	CG43286	Cap-n-collar, isoform F (Cap-n-collar, isoform H)	0.33955	0.0218501	0.65725	13.3579	2.19665	0.0371368	0.307673	-3.9945	3R
Q9VEV1	Pak3	CG14895	Non-specific serine/threonine protein kinase (EC 2.7.11.1)	-0.226375	-0.438288	-0.0144622	18.9931	-2.19556	0.0372233	0.307768	-3.9965	3R
P55828	RpS20	CG15693	40S ribosomal protein S20	-0.242298	-0.469767	-0.0148277	21.2615	-2.18927	0.0377266	0.308518	-4.008	3R
Q27272	e(y)1	CG6474	Transcription initiation factor TFIID subunit 9 (Protein enhancer of yellow 1) (TAFII40) (Transcription initiation factor TFIID 42 kDa subunit) (TAFII-42) (p42)	-0.257487	-0.499219	-0.0157564	16.8042	-2.18926	0.0377272	0.308518	-4.00802	X
Q9VV76	Syx8	CG4109	Syntaxin 8	0.22652	0.0138426	0.439197	18.1145	2.18907	0.0377428	0.308518	-4.00837	3L
A1Z8G7	Listericin	CG9080	FI09243p (GEO12728p1) (Listericin)	-0.533735	-1.03489	-0.0325816	15.3441	-2.18891	0.0377551	0.308518	-4.00865	2R
Q9VHE4	Dmel\CG8132	CG8132	CG8132 (EC 3.5.-.-) (LD31229p)	0.21728	0.0132552	0.421305	21.2319	2.18882	0.0377624	0.308518	-4.00882	3R
Q24372	Lac	CG12369	Lachesin	-0.233365	-0.452497	-0.0142328	18.1059	-2.18878	0.0377655	0.308518	-4.00888	2R
Q9VPU0	Dmel\CG3862	CG3862	CG3862	0.20153	0.0117865	0.391274	15.4645	2.18296	0.0382371	0.31175	-4.01951	2L
Q9VQR8	LeuRS	CG33123	Leucyl-tRNA synthetase, isoform A (Leucyl-tRNA synthetase, isoform B) (EC 6.1.1.4)	-0.231765	-0.450229	-0.0133009	20.2269	-2.18043	0.0384443	0.312817	-4.02414	2L
Q9V3F8	P5cr	CG6009	Pyrroline-5-carboxylate reductase (EC 1.5.1.2)	0.20759	0.0117461	0.403434	19.7275	2.17856	0.0385971	0.312907	-4.02753	3R
A4V4S5	car	CG12230	Carnation, isoform B	-0.251575	-0.488935	-0.014215	18.4406	-2.17838	0.0386121	0.312907	-4.02786	X
A0A0B4LFJ8	CG4853	CG4853	CG4853, isoform C	0.275085	0.0153395	0.53483	15.0055	2.17667	0.0387529	0.312907	-4.03098	2R
Q7YTY6	Spn42Dd	CG9456	Serine protease inhibitor 42Dd (Serpin 42Dd)	-0.17885	-0.347862	-0.00983777	19.7536	-2.17493	0.0388969	0.312907	-4.03415	2R
Q8IQB4	Zasp66	CG6416	Z band alternatively spliced PDZ-motif protein 66, isoform E	-0.166062	-0.322991	-0.00913434	21.7992	-2.17493	0.038897	0.312907	-4.03415	3L
E8NH77	sw	CG18000	SD15168p (Short wing, isoform N)	-0.15483	-0.301173	-0.00848715	18.9952	-2.17449	0.0389331	0.312907	-4.03495	X
Q9W5R8	RpL5	CG17489	60S ribosomal protein L5	-0.172818	-0.336213	-0.00942205	21.8481	-2.17381	0.0389894	0.312907	-4.03618	2L
Q86BQ3	Dmel\CG13284	CG13284	Uncharacterized protein, isoform A (Uncharacterized protein, isoform E)	-0.367255	-0.714668	-0.0198416	17.8366	-2.17268	0.0390835	0.31305	-4.03824	2L
Q9VGA4	MBD-R2	CG10042	MBD-R2	-0.155295	-0.302414	-0.00817562	18.6185	-2.16951	0.0393475	0.313782	-4.044	3R
Q9VMF0	Dmel\CG9498	CG9498	CG9498 (FI04444p)	0.394328	0.0206783	0.767977	19.9883	2.16904	0.039387	0.313782	-4.04486	2L
A4V2K7	D1	CG9745	D1 chromosomal protein, isoform C (D1 chromosomal protein, isoform D)	-0.13992	-0.272515	-0.0073246	20.857	-2.16883	0.0394044	0.313782	-4.04523	3R
Q9W1X8	Gmer	CG3495	Probable GDP-L-fucose synthase (EC 1.1.1.271) (GDP-4-keto-6-deoxy-D-mannose-3,5-epimerase-4-reductase) (Protein FX)	0.27353	0.0138488	0.533211	17.9685	2.1649	0.0397343	0.315795	-4.05236	2R
Q9VBC1	Dmel\CG14246	CG14246	Uncharacterized protein, isoform A (Uncharacterized protein, isoform B) (Uncharacterized protein, isoform C)	0.803107	0.0398123	1.5664	12.9797	2.16249	0.0399378	0.316799	-4.05672	3R
Q7JRA7	CG15096	CG15096	RH60267p	0.53905	0.0257869	1.05231	15.5261	2.15855	0.0402729	0.3184	-4.06386	2R
Q95RI5	fax	CG4609	Failed axon connections	-0.36695	-0.716388	-0.0175123	20.5673	-2.15829	0.0402949	0.3184	-4.06433	3L
O76877	BcDNA:LD03613	CG3719	CG3719 (EG:132E8.3 protein) (LD03613p)	0.295608	0.0138309	0.577384	17.0574	2.15618	0.0404763	0.319218	-4.06816	X
Q7KK54	Sema1b	CG6446	MIP07328p (Sema-1b, isoform A) (Sema-1b, isoform B) (Sema-1b, isoform C) (Semaphorin-like)	-0.216905	-0.424105	-0.00970483	16.0391	-2.15156	0.0408739	0.321735	-4.07651	2R
Q86CW5	Hmr	CG1619	Hmr (Hybrid male rescue)	0.262955	0.0116389	0.514271	13.1801	2.15048	0.0409675	0.321854	-4.07846	X
Q9VLC5	Aldh	CG3752	Aldehyde dehydrogenase, isoform B	0.2204	0.00965091	0.431149	23.2682	2.14941	0.0410599	0.321963	-4.08038	2L
Q9VQR0	Dmel\CG3246	CG3246	CG3246 (FI04421p)	-0.260737	-0.510898	-0.0105768	19.4866	-2.14219	0.0416914	0.326291	-4.0934	2L
Q9W5W8	Dmel\CG9577	CG9577	CG9577 (RE22677p)	0.206295	0.00810462	0.404485	22.0582	2.13934	0.041943	0.326596	-4.09853	X
Q8MT48	CG9416	CG9416	CG9416, isoform A (CG9416, isoform B) (RE28322p)	-0.508465	-0.997168	-0.0197624	14.0085	-2.13841	0.0420258	0.326596	-4.10021	2R
Q9VY93	CG11134	CG11134	Probable methylthioribulose-1-phosphate dehydratase (MTRu-1-P dehydratase) (EC 4.2.1.109)	0.258335	0.00999142	0.506679	18.8317	2.13798	0.0420634	0.326596	-4.10097	X
Q8T3L6	beg	CG7842	Probable malonyl-CoA-acyl carrier protein transacylase, mitochondrial (MCT) (EC 2.3.1.39) (Bad egg) ([Acyl-carrier-protein] malonyltransferase)	0.283063	0.0108323	0.555293	17.2661	2.13707	0.042144	0.326596	-4.1026	3L
Q9VRH6	waw	CG1410	Translation factor waclaw, mitochondrial (EC 3.6.5.-) (Elongation factor 4 homolog) (EF-4) (GTPase GUF1 homolog) (Ribosomal back-translocase)	0.161265	0.00612114	0.316409	17.7515	2.13638	0.0422055	0.326596	-4.10384	X
O02195	eIF3i	CG8882	Eukaryotic translation initiation factor 3 subunit I (eIF3i) (Eukaryotic translation initiation factor 3 subunit 2) (TRIP-1 homolog) (eIF-3-beta)	-0.165988	-0.325677	-0.00629805	21.8605	-2.13635	0.0422083	0.326596	-4.1039	2L
P80455	RpS12	CG11271	40S ribosomal protein S12	-0.281005	-0.552254	-0.00975613	20.9796	-2.12922	0.0428478	0.330782	-4.11671	3L
Q7JXZ2	Eip55E	CG5345	Eip55E, isoform A (Eip55E, isoform B) (EC 4.4.1.1) (LD22255p)	0.195377	0.0067217	0.384033	19.561	2.12852	0.0429105	0.330782	-4.11795	2R
P40796	La	CG10922	La protein homolog (La autoantigen homolog) (La ribonucleoprotein)	-0.180137	-0.354494	-0.00578089	21.9645	-2.12344	0.0433721	0.333448	-4.12706	2L
Q9VP57	pzg	CG7752	LD15904p (Putzig, isoform A) (Putzig, isoform B)	-0.136073	-0.267846	-0.00429948	21.7684	-2.12235	0.0434711	0.333448	-4.129	3L
Q9VJI9	CG17904	CG17904	Cytosolic Fe-S cluster assembly factor NUBP1 homolog	0.2036	0.00640353	0.400796	18.14	2.12203	0.0435002	0.333448	-4.12957	2L
M9PCE8	Acer	CG10593	Angiotensin-converting enzyme (EC 3.4.-.-)	-0.23164	-0.456284	-0.00699577	18.59	-2.1193	0.0437511	0.333593	-4.13446	2L
Q9VL01	SPH	CG5390	CG5390, isoform A (CG5390, isoform B) (EC 3.4.21.-) (FI06461p)	-0.268393	-0.52868	-0.00810521	20.5555	-2.11929	0.0437515	0.333593	-4.13447	2L
P11046	LanB1	CG7123	Laminin subunit beta-1 (Laminin B1 chain)	-0.12709	-0.250349	-0.00383057	22.4371	-2.11917	0.0437632	0.333593	-4.1347	2L
P84040	His4; His4r; His4:CG31611; His4:CG33869; His4:CG33871; His4:CG33873; His4:CG33875; His4:CG33877; His4:CG33879; His4:CG33881; His4:CG33883; His4:CG33885; His4:CG33887; His4:CG33889; His4:CG33891; His4:CG33893; His4:CG33895; His4:CG33897; His4:CG33899; His4:CG33901; His4:CG33903; His4:CG33905; His4:CG33907; His4:CG33909	; CG3379; CG31611; CG33869; CG33871; CG33873; CG33875; CG33877; CG33879; CG33881; CG33883; CG33885; CG33887; CG33889; CG33891; CG33893; CG33895; CG33897; CG33899; CG33901; CG33903; CG33905; CG33907; CG33909	Histone H4	-0.118582	-0.233641	-0.00352428	21.6333	-2.11825	0.0438478	0.333617	-4.13634	2L, UP000000803: Chromosome 3R
A1Z743	CG30497	CG30497	Uncharacterized protein, isoform A	-0.272873	-0.537991	-0.0077544	14.5365	-2.11541	0.04411	0.334516	-4.14141	2R
Q9VM11	Dmel\CG5973	CG5973	CG5973, isoform A (CG5973, isoform B) (CG5973, isoform C) (CG5973, isoform D) (CG5973, isoform E) (CG5973, isoform F) (CG5973, isoform G) (HL01515p)	0.259835	0.00732956	0.51234	20.2996	2.11495	0.0441522	0.334516	-4.14222	2L
Q7KTH8	CSN8	CG13383	COP9 signalosome complex subunit 8 (Dch8) (Signalosome subunit 8)	0.231738	0.00646985	0.457005	17.1685	2.11432	0.0442106	0.334516	-4.14335	2L
O77477	CG4882	CG4882	CG4882, isoform A (CG4882, isoform B) (LD24471p) (Undefined protein 1)	-0.188382	-0.371595	-0.00516956	17.8573	-2.11328	0.0443069	0.334628	-4.1452	2R
Q9VHW4	unc-45	CG2708	FI21225p1 (Uncoordinated 45, isoform A) (Uncoordinated 45, isoform B)	0.136512	0.00356423	0.269461	18.2462	2.11039	0.0445765	0.335975	-4.15035	3R
Q9VQ53	Dmel\CG15358	CG15358	Uncharacterized protein, isoform B (Uncharacterized protein, isoform C)	0.3418	0.00875199	0.674848	16.1789	2.1093	0.0446786	0.335975	-4.1523	2L
Q9VCX4	EF-G2	CG31159	Ribosome-releasing factor 2, mitochondrial (RRF2mt) (Elongation factor G 2, mitochondrial) (EF-G2mt) (mEF-G 2) (Elongation factor G2) (dEF-G2)	0.216435	0.00542058	0.427449	16.9506	2.10809	0.0447923	0.335975	-4.15446	3R
Q9VKH6	Ppt2	CG4851	Lysosomal thioesterase PPT2 homolog (PPT-2) (EC 3.1.2.-)	0.25157	0.00623892	0.496901	18.1579	2.10756	0.044842	0.335975	-4.1554	2L
Q9V3D9	Srp54k	CG4659	Signal recognition particle 54 kDa protein	-0.123268	-0.243538	-0.00299716	20.832	-2.10651	0.0449407	0.335975	-4.15727	3L
A0A0B4LI13	Pkc98E	CG1954	Protein kinase C (EC 2.7.11.13)	-0.26035	-0.514416	-0.00628388	17.6111	-2.10613	0.0449769	0.335975	-4.15795	3R
Q9VIK6	Cen	CG1962	Centrocortin, isoform A (Centrocortin, isoform B) (LD41224p)	0.221435	0.00493223	0.437938	17.8301	2.10211	0.0453563	0.337825	-4.16508	2L
Q7K159	mip40	CG15119	LD06557p (Myb-interacting protein 40)	-0.154982	-0.306538	-0.00342705	18.0997	-2.10177	0.0453893	0.337825	-4.1657	2R
P04357	MtnA	CG9470	Metallothionein-1 (MT-1)	-0.737135	-1.45935	-0.0149154	17.8349	-2.09774	0.0457734	0.339554	-4.17286	3R
Q9VRU1	Dmel\CG10467	CG10467	Aldose 1-epimerase (EC 5.1.3.3) (Galactose mutarotase)	0.24721	0.00489188	0.489528	20.6898	2.09678	0.0458649	0.339554	-4.17455	3L
Q9V6B9	Nup54	CG8831	Probable nucleoporin Nup54	-0.151107	-0.299253	-0.00296174	17.2734	-2.09638	0.0459034	0.339554	-4.17526	2R
Q9VK99	atilla	CG6579	Atilla, isoform B (Atilla, isoform C)	-0.3609	-0.715182	-0.00661835	19.4929	-2.09369	0.0461626	0.339554	-4.18004	2L
Q9VCW1	Cyp6d4	CG12800	Probable cytochrome P450 6d4 (EC 1.14.-.-) (CYPVID4)	-0.345538	-0.684743	-0.00633195	15.728	-2.09366	0.0461654	0.339554	-4.18009	3R
Q9VTH0	Plod	CG6199	Procollagen lysyl hydroxylase, isoform A (EC 1.14.-.-) (Procollagen lysyl hydroxylase, isoform B)	-0.224742	-0.445378	-0.00410716	18.1169	-2.09355	0.0461757	0.339554	-4.18028	3L
Q9VZ35	Vago	CG2081	Vago, isoform B (Vago, isoform D)	-0.392412	-0.777702	-0.00712257	14.2587	-2.09329	0.0462013	0.339554	-4.18075	X
Q7K2B0	CG7137	CG7137	Ribosomal RNA-processing protein 8 (EC 2.1.1.-)	0.292518	0.00485527	0.58018	16.5799	2.08998	0.0465211	0.340686	-4.1866	2R
Q9V3C8	Shc	CG3715	DShc protein (FI07258p) (SHC-adaptor protein)	0.335917	0.00557518	0.66626	12.8871	2.08998	0.0465214	0.340686	-4.18661	3L
Q86BS3	Chro	CG10712	Chromator, isoform A (Chromator, isoform B) (Chromator, isoform C) (Chromator, isoform D) (Chromator, isoform E) (MIP27283p1)	-0.175395	-0.348129	-0.00266061	19.9229	-2.08695	0.0468164	0.341951	-4.19197	3L
Q9NJH0	Ef1gamma	CG11901	Elongation factor 1-gamma (EF-1-gamma) (eEF-1B gamma)	-0.173557	-0.34452	-0.00259547	22.3435	-2.08649	0.0468609	0.341951	-4.19277	3R
A1Z9E2	mip120	CG6061	Protein lin-54 homolog (Myb complex protein of 120 kDa)	-0.138928	-0.275973	-0.00188188	20.0489	-2.08352	0.0471529	0.343471	-4.19804	2R
E1JJ73	BG:DS00004.12	CG1307	CG1307, isoform C (EC 3.1.1.29) (CG1307, isoform E)	0.15105	0.00191904	0.300181	18.5286	2.08174	0.0473276	0.344132	-4.20117	3R
Q7JXB5	Pepck2	CG10924	RE12569p	0.618715	0.00707839	1.23035	17.6502	2.07908	0.0475907	0.345351	-4.20587	2R
P32392	Arp3	CG7558	Actin-related protein 3 (Actin-2) (Actin-like protein 3) (Actin-like protein 66B)	-0.222798	-0.443124	-0.00247092	17.6248	-2.07834	0.0476637	0.345351	-4.20716	3L
Q7K1C3	CG6984	CG6984	CG6984 (EC 4.2.1.17) (GH22096p)	0.252185	0.00257861	0.501791	19.8804	2.07652	0.0478443	0.345488	-4.21037	2R
Q9VV39	mRpS34	CG42648	Mitochondrial ribosomal protein S34 (RH73723p)	0.216677	0.00220855	0.431146	18.4238	2.07646	0.047851	0.345488	-4.21049	3L
Q9VMC6	152078_at	CG9547	CG9547 (EC 1.3.8.6) (GH06693p)	0.29493	0.00278984	0.58707	19.5086	2.07492	0.0480043	0.345986	-4.21319	2L
A1Z7J7	Sec31	CG8266	Sec31 ortholog, isoform A	-0.16091	-0.320372	-0.00144781	19.0158	-2.07395	0.0481009	0.346074	-4.2149	2R
Q9VAY7	CG12259	CG12259	Protein FAM50 homolog	0.249485	0.00203995	0.49693	15.6381	2.07224	0.0482729	0.346703	-4.21792	3R
E1JJ72	Taf1	CG17603	Transcription initiation factor TFIID subunit	-0.149902	-0.298822	-0.000983327	17.1838	-2.06886	0.0486124	0.348195	-4.22385	3R
Q9V3Y8	IKKepsilon	CG2615	FI05319p (I-kappaB kinase epsilon, isoform B) (EC 2.7.11.-) (I-kappaB kinase epsilon, isoform C)	0.249835	0.00159354	0.498076	14.4197	2.06849	0.0486506	0.348195	-4.22451	2L
A0A0B4JD45	Taz	CG8766	Tafazzin, isoform D (EC 2.3.-.-)	0.502565	0.00266145	1.00247	15.7758	2.06623	0.0488785	0.349217	-4.22847	2R
Q9VTJ4	Fuca	CG6128	Putative alpha-L-fucosidase (EC 3.2.1.51) (Alpha-L-fucoside fucohydrolase)	0.44868	0.00190077	0.895459	17.8569	2.06404	0.049102	0.350204	-4.23232	3L
Q9VHT9	Dmel\CG11671	CG11671	GEO08986p1 (GM23845p)	1.24473	0.00461793	2.48483	15.3953	2.06295	0.0492132	0.350388	-4.23424	3R
Q7K569	Gpo1	CG8256	Glycerol-3-phosphate dehydrogenase (EC 1.1.5.3)	-0.202413	-0.404207	-0.000618018	23.3347	-2.06159	0.0493521	0.3507	-4.23662	2R
P26686	B52	CG10851	Serine-arginine protein 55 (SRP55) (52 kDa bracketing protein) (B52 protein) (Protein enhancer of deformed)	-0.149425	-0.298533	-0.000316613	20.7678	-2.05966	0.04955	0.3507	-4.24	3R
Q9VRT7	BcDNA:RE60135	CG6610	CG6610, isoform A (CG6610, isoform B) (CG6610, isoform C) (RE60135p)	0.295763	0.000363458	0.591162	13.9238	2.05782	0.0497388	0.3507	-4.24322	3L
P35128	ben	CG18319	Ubiquitin-conjugating enzyme E2 N (EC 2.3.2.23) (E2 ubiquitin-conjugating enzyme N) (Protein bendless) (Ubiquitin carrier protein N) (Ubiquitin-conjugating enzyme E2-17 kDa) (Ubiquitin-protein ligase D3) (Ubiquitin-protein ligase N)	0.144478	0.000147551	0.288807	19.6956	2.05739	0.0497829	0.3507	-4.24397	X
P25172	Su(z)2	CG3905	Protein suppressor 2 of zeste (Protein posterior sex combs)	0.281795	0.000213738	0.563376	11.3596	2.05685	0.0498387	0.3507	-4.24491	2R
Q9VHN7	anon-WO0118547.344	CG8036	CG8036, isoform B (CG8036, isoform C) (LP07963p)	0.203775	0.000145711	0.407404	23.2232	2.05676	0.0498479	0.3507	-4.24507	3R
[truncated: 3,519 more rows]

## Sheet: S6KCA-RU.Rapa_YoungvsRU_Young
IDs	symbol	ORF_ID	protein_name	logFC	CI.L	CI.R	AveExpr	t	P.Value	adj.P.Val	B	chr
[truncated: 4,101 more rows]

[truncated: 3 more sheets: S6KCA-RU.Rapa_OldvsRU_Old, S6KRNAi-RU_YoungvsEtOH_Young, S6KRNAi-RU_OldvsEtOH_Old]
