# Supplementary material for: Inhibition of S6K lowers age-related inflammation and increases lifespan through the endolysosomal system
Source: Nat Aging. 2024 Feb 27;4(4):491–509. doi: 10.1038/s43587-024-00578-3 (PMC11031405; doi:10.1038/s43587-024-00578-3)
Supplement: Supplementary file 3 — List of differentially regulated proteins upon modified TORC1–S6K signaling. TORC1–S6K-dependent proteins were defined as proteins that were significantly changed (P < 0.05) by both S6K knockdown and Rapa treatment but that were not altered by Rapa treatment under S6K activation condition (P ≥ 0.05). [file 43587_2024_578_MOESM3_ESM.xlsx]

## Sheet: up-regulated Young
	IDs	symbol	ORF_ID	protein_name	chr
1	Q9VU45	Syx13	CG11278	LD27581p (Syntaxin 13, isoform A) (Syntaxin 13, isoform B)	3L
2	Q9VAX9	Dmel\CG4884	CG4884	CG4884, isoform A (CG4884, isoform B) (MIP05919p) (MIP23654p)	3R
3	O02373	sgl	CG10072	UDP-glucose 6-dehydrogenase (UDP-Glc dehydrogenase) (UDP-GlcDH) (UDPGDH) (EC 1.1.1.22) (Protein sugarless) (Protein suppenkasper)	3L
4	Q8IH00	Mat89Ba	CG12785	Nucleolar protein 6 (Maternal transcript 89Ba)	3R

## Sheet: down-regulated Young
	IDs	symbol	ORF_ID	protein_name	chr
1	X2JCR6	Dmel\CG14445	CG14445	Uncharacterized protein, isoform D	X
2	Q86BJ0	Dmel\CG18135	CG18135	Uncharacterized protein, isoform C (EC 3.1.4.-)	3L
3	O17452	Peritrophin-A	CG17058	LD20793p (Peritrophin A, isoform B)	X
4	Q9VNL0	Gasp	CG10287	Gasp, isoform A (LD05259p)	3R
5	Q9VR42	Dmel\CG3008	CG3008	Serine/threonine-protein kinase RIO3 (EC 2.7.11.1)	2L
6	Q9VDE6	Sec15	CG7034	Exocyst complex component 6 (Exocyst complex component Sec15)	3R
7	Q9VK99	atilla	CG6579	Atilla, isoform B (Atilla, isoform C)	2L

## Sheet: up-regulated Old
	IDs	symbol	ORF_ID	protein_name	chr
1	Q9VTG5	Dmel\CG7616	CG7616	CG7616, isoform A (CG7616, isoform B)	3L
2	Q7JW73	#N/A	CG8080	NAD kinase 2, mitochondrial (EC 2.7.1.23) (NAD kinase domain-containing protein 1, mitochondrial)	2R
3	Q9V470	ScsbetaG	CG10622	Succinate--CoA ligase [GDP-forming] subunit beta, mitochondrial (EC 6.2.1.4) (GTP-specific succinyl-CoA synthetase subunit beta) (G-SCS) (GTPSCS) (Succinyl-CoA synthetase beta-G chain) (SCS-betaG)	3L
4	Q9I7Q5	Cpr65Au	CG18778	Cuticular protein 65Au, isoform A (Cuticular protein 65Au, isoform B) (GEO08955p1) (GH21145p)	3L
5	Q9VEJ3	P5cr-2	CG5840	Pyrroline-5-carboxylate reductase (EC 1.5.1.2)	3R
6	Q9VD00	Dmel\CG5377	CG5377	CG5377 (FI07666p) (MIP26861p)	3R
7	Q9VW84	Dmel\CG7328	CG7328	CG7328 (EC 2.7.1.3) (EC 2.7.1.4) (RE49431p)	3L
8	X2J9A5	BcDNA:LD14730	CG31673	Uncharacterized protein, isoform B (EC 1.1.1.-)	2L
9	Q9VNC1	mRpL44	CG2109	Mitochondrial ribosomal protein L44 (EC 3.1.26.3)	3R
10	P32748	Dhod	CG9741	Dihydroorotate dehydrogenase (quinone), mitochondrial (DHOdehase) (Dihydroorotate oxidase) (EC 1.3.5.2)	3R
11	Q9VPU0	Dmel\CG3862	CG3862	CG3862	2L
12	Q9W5W8	Dmel\CG9577	CG9577	CG9577 (RE22677p)	X
13	Q7K1C3	#N/A	CG6984	CG6984 (EC 4.2.1.17) (GH22096p)	2R

## Sheet: down-regulated Old
	IDs	symbol	ORF_ID	protein_name	chr
1	P37161	LysX	CG9120	Lysozyme X (EC 3.2.1.17) (1,4-beta-N-acetylmuramidase X)	3L
2	Q9VAI9	Obp99c	CG7584	GEO07291p1 (Odorant-binding protein 99c, isoform A) (RE07893p)	3R
3	Q9VLR2	Dmel\CG8353	CG8353	Cytidine deaminase (EC 3.5.4.5) (Cytidine aminohydrolase)	2L
4	Q9VP47	#N/A	CG7338	Pre-rRNA-processing protein TSR1 homolog	3L
5	A0A0B4LGE5	IM18	CG33706	GEO13067p1 (Immune induced molecule 18, isoform B)	2R
6	A0A0B4KGP8	eIF2gamma	CG43665	Eukaryotic initiation factor 2gamma, isoform D	3R
7	P04357	MtnA	CG9470	Metallothionein-1 (MT-1)	3R
8	Q9VZ35	Vago	CG2081	Vago, isoform B (Vago, isoform D)	X
9	Q9NJH0	Ef1gamma	CG11901	Elongation factor 1-gamma (EF-1-gamma) (eEF-1B gamma)	3R
