# Supplementary material for: Inhibition of S6K lowers age-related inflammation and increases lifespan through the endolysosomal system
Source: Nat Aging. 2024 Feb 27;4(4):491–509. doi: 10.1038/s43587-024-00578-3 (PMC11031405; doi:10.1038/s43587-024-00578-3)
Supplement: Supplementary file 4 — List of age-associated GO terms, Rapa-induced, S6K-dependent GO terms, and S6K inhibition-induced GO terms. Results contain three subontologies: biological process (BP), cellular component (CC) and molecular function (MF). [file 43587_2024_578_MOESM4_ESM.xlsx]

## Sheet: Note
Note:	“EtOH” represents “not-induced” group; “RU” represents “induced” group; “RU.Rapa” represents “induced+Rapa” group

## Sheet: Age-BP
GO.ID	term	definition	OldvsYoung_up.genes_frequency	OldvsYoung_up.pvalue	OldvsYoung_up.-log10_pvalue	OldvsYoung_up.Significant_genes	OldvsYoung_up.Significant_genes_symbol	OldvsYoung_down.genes_frequency	OldvsYoung_down.pvalue	OldvsYoung_down.-log10_pvalue	OldvsYoung_down.Significant_genes	OldvsYoung_down.Significant_genes_symbol
GO:0044281	small molecule metabolic process	The chemical reactions and pathways involving small molecules, any low molecular weight, monomeric, non-encoded molecule.	11.579% (77/665)	8.14911e-28	27.09	A8JNU6;O18404;O76895;O96299;O96553;O97069;P35381;Q05825;Q0E8U4;Q0E9E2;Q0KHZ6;Q6NN09;Q7JQW6;Q7JR58;Q7JWF1;Q7JXB5;Q7JYW9;Q7K3R0;Q7K5K3;Q7KN94;Q7KUC2;Q7KVX1;Q7KW39;Q86BP1;Q8MKN0;Q8MLS1;Q8SZA8;Q967S0;Q9I7S8;Q9U616;Q9V397;Q9V3T9;Q9V470;Q9V6U9;Q9VAN0;Q9VC18;Q9VCK6;Q9VDT1;Q9VEJ3;Q9VGQ1;Q9VH09;Q9VHE4;Q9VIC9;Q9VIF3;Q9VIU7;Q9VKR4;Q9VL70;Q9VLR2;Q9VLR3;Q9VLX0;Q9VM14;Q9VM58;Q9VMQ5;Q9VNF5;Q9VNW6;Q9VNX4;Q9VSA3;…	Ogdh;scu;arg;Sodh2;pug;Ass;blw;ATPsynbeta;Dmel\CG17224;PCB;Etfb;ATPsynC;Las;Echs1;Etf-QO;Pepck2;Hex-C;Dmel\CG7848;Pdhb;wal;Pdxk;Pdha;CG17896;Hibch;Coq9;Mthfs;Fdx2;Prat2;Paics;ppl;Mtpalpha;dare;ScsbetaG;CG16935;CG11899;BEST:GH11240;Dmel\CG10184;Arc42;P5cr-2;alpha-KGDHC;Dmel\CG3999;Dmel\CG8132;Dmel\CG8665;Coq3;Dpm1;Dmel\CG6415;yip2;Dmel\CG8353;Dmel\CG8360;LKRSDH;muc;Hmgcl;Coq6;anon-WO0118547.367;P5…	2.406% (16/665)	0.998146	0	#N/A	#N/A
GO:0019752	carboxylic acid metabolic process	The chemical reactions and pathways involving carboxylic acids, any organic acid containing one or more carboxyl (COOH) groups or anions (COO-).	14.769% (48/325)	3.66794e-21	20.44	A8JNU6;O18404;O76895;O96553;O97069;Q0E9E2;Q0KHZ6;Q7JQW6;Q7JR58;Q7JWF1;Q7JXB5;Q7JYW9;Q7K3R0;Q7K5K3;Q7KN94;Q7KVX1;Q7KW39;Q86BP1;Q9U616;Q9V397;Q9V6U9;Q9VAN0;Q9VCK6;Q9VDT1;Q9VEJ3;Q9VGQ1;Q9VH09;Q9VHE4;Q9VIC9;Q9VKR4;Q9VL70;Q9VLX0;Q9VM14;Q9VM58;Q9VNF5;Q9VNW6;Q9VNX4;Q9VSA3;Q9VSL9;Q9VSY6;Q9VVL7;Q9VXY3;Q9VZW7;Q9W1H8;Q9W3N9;Q9W401;Q9W457;Q9W4U2	Ogdh;scu;arg;pug;Ass;PCB;Etfb;Las;Echs1;Etf-QO;Pepck2;Hex-C;Dmel\CG7848;Pdhb;wal;Pdha;CG17896;Hibch;ppl;Mtpalpha;CG16935;CG11899;Dmel\CG10184;Arc42;P5cr-2;alpha-KGDHC;Dmel\CG3999;Dmel\CG8132;Dmel\CG8665;Dmel\CG6415;yip2;LKRSDH;muc;Hmgcl;anon-WO0118547.367;P5CS;P5CDh1;Mcad;Dmel\CG6638;aay;E3;Dbct;CPT2;Mtpbeta;Acat1;kdn;Shmt;BcDNA:RH09070	4% (13/325)	0.665993	0.18	#N/A	#N/A
GO:0043436	oxoacid metabolic process	The chemical reactions and pathways involving any oxoacid; an oxoacid is a compound which contains oxygen, at least one other element, and at least one hydrogen bound to oxygen, and which produces a conjugate base by loss of positive hydrogen ion(s) (hydrons).	14.634% (48/328)	5.50051e-21	20.26	A8JNU6;O18404;O76895;O96553;O97069;Q0E9E2;Q0KHZ6;Q7JQW6;Q7JR58;Q7JWF1;Q7JXB5;Q7JYW9;Q7K3R0;Q7K5K3;Q7KN94;Q7KVX1;Q7KW39;Q86BP1;Q9U616;Q9V397;Q9V6U9;Q9VAN0;Q9VCK6;Q9VDT1;Q9VEJ3;Q9VGQ1;Q9VH09;Q9VHE4;Q9VIC9;Q9VKR4;Q9VL70;Q9VLX0;Q9VM14;Q9VM58;Q9VNF5;Q9VNW6;Q9VNX4;Q9VSA3;Q9VSL9;Q9VSY6;Q9VVL7;Q9VXY3;Q9VZW7;Q9W1H8;Q9W3N9;Q9W401;Q9W457;Q9W4U2	Ogdh;scu;arg;pug;Ass;PCB;Etfb;Las;Echs1;Etf-QO;Pepck2;Hex-C;Dmel\CG7848;Pdhb;wal;Pdha;CG17896;Hibch;ppl;Mtpalpha;CG16935;CG11899;Dmel\CG10184;Arc42;P5cr-2;alpha-KGDHC;Dmel\CG3999;Dmel\CG8132;Dmel\CG8665;Dmel\CG6415;yip2;LKRSDH;muc;Hmgcl;anon-WO0118547.367;P5CS;P5CDh1;Mcad;Dmel\CG6638;aay;E3;Dbct;CPT2;Mtpbeta;Acat1;kdn;Shmt;BcDNA:RH09070	3.963% (13/328)	0.678902	0.17	#N/A	#N/A
GO:0006082	organic acid metabolic process	The chemical reactions and pathways involving organic acids, any acidic compound containing carbon in covalent linkage.	14.502% (48/331)	8.20982e-21	20.09	A8JNU6;O18404;O76895;O96553;O97069;Q0E9E2;Q0KHZ6;Q7JQW6;Q7JR58;Q7JWF1;Q7JXB5;Q7JYW9;Q7K3R0;Q7K5K3;Q7KN94;Q7KVX1;Q7KW39;Q86BP1;Q9U616;Q9V397;Q9V6U9;Q9VAN0;Q9VCK6;Q9VDT1;Q9VEJ3;Q9VGQ1;Q9VH09;Q9VHE4;Q9VIC9;Q9VKR4;Q9VL70;Q9VLX0;Q9VM14;Q9VM58;Q9VNF5;Q9VNW6;Q9VNX4;Q9VSA3;Q9VSL9;Q9VSY6;Q9VVL7;Q9VXY3;Q9VZW7;Q9W1H8;Q9W3N9;Q9W401;Q9W457;Q9W4U2	Ogdh;scu;arg;pug;Ass;PCB;Etfb;Las;Echs1;Etf-QO;Pepck2;Hex-C;Dmel\CG7848;Pdhb;wal;Pdha;CG17896;Hibch;ppl;Mtpalpha;CG16935;CG11899;Dmel\CG10184;Arc42;P5cr-2;alpha-KGDHC;Dmel\CG3999;Dmel\CG8132;Dmel\CG8665;Dmel\CG6415;yip2;LKRSDH;muc;Hmgcl;anon-WO0118547.367;P5CS;P5CDh1;Mcad;Dmel\CG6638;aay;E3;Dbct;CPT2;Mtpbeta;Acat1;kdn;Shmt;BcDNA:RH09070	3.927% (13/331)	0.691526	0.16	#N/A	#N/A
GO:0016054	organic acid catabolic process	The chemical reactions and pathways resulting in the breakdown of organic acids, any acidic compound containing carbon in covalent linkage.	26.923% (28/104)	1.17007e-19	18.93	O76895;Q0KHZ6;Q7JR58;Q7JWF1;Q7JXB5;Q7KN94;Q7KW39;Q86BP1;Q9U616;Q9V397;Q9VCK6;Q9VDT1;Q9VGQ1;Q9VH09;Q9VIC9;Q9VKR4;Q9VL70;Q9VLX0;Q9VM58;Q9VNX4;Q9VSA3;Q9VSL9;Q9VVL7;Q9VXY3;Q9VZW7;Q9W1H8;Q9W3N9;Q9W457	arg;Etfb;Echs1;Etf-QO;Pepck2;wal;CG17896;Hibch;ppl;Mtpalpha;Dmel\CG10184;Arc42;alpha-KGDHC;Dmel\CG3999;Dmel\CG8665;Dmel\CG6415;yip2;LKRSDH;Hmgcl;P5CDh1;Mcad;Dmel\CG6638;E3;Dbct;CPT2;Mtpbeta;Acat1;Shmt	6.731% (7/104)	0.166438	0.78	#N/A	#N/A
GO:0046395	carboxylic acid catabolic process	The chemical reactions and pathways resulting in the breakdown of carboxylic acids, any organic acid containing one or more carboxyl (-COOH) groups.	26.923% (28/104)	1.17007e-19	18.93	O76895;Q0KHZ6;Q7JR58;Q7JWF1;Q7JXB5;Q7KN94;Q7KW39;Q86BP1;Q9U616;Q9V397;Q9VCK6;Q9VDT1;Q9VGQ1;Q9VH09;Q9VIC9;Q9VKR4;Q9VL70;Q9VLX0;Q9VM58;Q9VNX4;Q9VSA3;Q9VSL9;Q9VVL7;Q9VXY3;Q9VZW7;Q9W1H8;Q9W3N9;Q9W457	arg;Etfb;Echs1;Etf-QO;Pepck2;wal;CG17896;Hibch;ppl;Mtpalpha;Dmel\CG10184;Arc42;alpha-KGDHC;Dmel\CG3999;Dmel\CG8665;Dmel\CG6415;yip2;LKRSDH;Hmgcl;P5CDh1;Mcad;Dmel\CG6638;E3;Dbct;CPT2;Mtpbeta;Acat1;Shmt	6.731% (7/104)	0.166438	0.78	#N/A	#N/A
GO:0044282	small molecule catabolic process	The chemical reactions and pathways resulting in the breakdown of small molecules, any low molecular weight, monomeric, non-encoded molecule.	20.886% (33/158)	2.5652e-19	18.59	O76895;O96299;Q0KHZ6;Q7JR58;Q7JWF1;Q7JXB5;Q7KN94;Q7KW39;Q86BP1;Q9U616;Q9V397;Q9VCK6;Q9VDT1;Q9VGQ1;Q9VH09;Q9VIC9;Q9VKR4;Q9VL70;Q9VLR2;Q9VLR3;Q9VLX0;Q9VM58;Q9VNX4;Q9VSA3;Q9VSL9;Q9VVL7;Q9VXY3;Q9VZW7;Q9W095;Q9W0U0;Q9W1H8;Q9W3N9;Q9W457	arg;Sodh2;Etfb;Echs1;Etf-QO;Pepck2;wal;CG17896;Hibch;ppl;Mtpalpha;Dmel\CG10184;Arc42;alpha-KGDHC;Dmel\CG3999;Dmel\CG8665;Dmel\CG6415;yip2;Dmel\CG8353;Dmel\CG8360;LKRSDH;Hmgcl;P5CDh1;Mcad;Dmel\CG6638;E3;Dbct;CPT2;Gk2;Gk1;Mtpbeta;Acat1;Shmt	4.43% (7/158)	0.536486	0.27	#N/A	#N/A
GO:1901605	alpha-amino acid metabolic process	#N/A	22.222% (22/99)	9.71061e-14	13.01	O76895;O96553;O97069;Q7KW39;Q86BP1;Q9U616;Q9VAN0;Q9VCK6;Q9VEJ3;Q9VGQ1;Q9VH09;Q9VHE4;Q9VKR4;Q9VLX0;Q9VM58;Q9VNW6;Q9VNX4;Q9VSL9;Q9VSY6;Q9VVL7;Q9VXY3;Q9W457	arg;pug;Ass;CG17896;Hibch;ppl;CG11899;Dmel\CG10184;P5cr-2;alpha-KGDHC;Dmel\CG3999;Dmel\CG8132;Dmel\CG6415;LKRSDH;Hmgcl;P5CS;P5CDh1;Dmel\CG6638;aay;E3;Dbct;Shmt	6.061% (6/99)	0.261244	0.58	#N/A	#N/A
GO:0044283	small molecule biosynthetic process	The chemical reactions and pathways resulting in the formation of small molecules, any low molecular weight, monomeric, non-encoded molecule.	14.754% (27/183)	4.59589e-12	11.34	O96553;O97069;Q0E9E2;Q7JQW6;Q7JXB5;Q7KUC2;Q8MKN0;Q8SZA8;Q9V3T9;Q9V6U9;Q9VAN0;Q9VCK6;Q9VEJ3;Q9VIF3;Q9VLX0;Q9VM58;Q9VMQ5;Q9VNF5;Q9VNW6;Q9VSY6;Q9VVG6;Q9VYF8;Q9VYI6;Q9VZW7;Q9W3W4;Q9W457;Q9W4U2	pug;Ass;PCB;Las;Pepck2;Pdxk;Coq9;Fdx2;dare;CG16935;CG11899;Dmel\CG10184;P5cr-2;Coq3;LKRSDH;Hmgcl;Coq6;anon-WO0118547.367;P5CS;aay;Coq4;Coq5;Coq8;CPT2;Coq7;Shmt;BcDNA:RH09070	2.186% (4/183)	0.961816	0.02	#N/A	#N/A
GO:1901606	alpha-amino acid catabolic process	#N/A	29.412% (15/51)	1.26819e-11	10.9	O76895;Q7KW39;Q86BP1;Q9U616;Q9VCK6;Q9VGQ1;Q9VH09;Q9VKR4;Q9VLX0;Q9VM58;Q9VNX4;Q9VSL9;Q9VVL7;Q9VXY3;Q9W457	arg;CG17896;Hibch;ppl;Dmel\CG10184;alpha-KGDHC;Dmel\CG3999;Dmel\CG6415;LKRSDH;Hmgcl;P5CDh1;Dmel\CG6638;E3;Dbct;Shmt	5.882% (3/51)	0.384098	0.42	#N/A	#N/A
GO:0050830	defense response to Gram-positive bacterium	Reactions triggered in response to the presence of a Gram-positive bacterium that act to protect the cell or organism.	36.111% (13/36)	1.61732e-11	10.79	A1ZBF6;C0HKQ7;O16829;P14956;P36192;P36193;P45884;Q24395;Q8IQR7;Q95NH6;Q9V751;Q9VEH5;Q9VS97	DptB;CecA1;CecC;CecB;Def;Dro;AttA;Mtk;edin;AttC;AttB;AttD;PGRP-SD	5.556% (2/36)	0.468971	0.33	#N/A	#N/A
GO:0009063	amino acid catabolic process	The chemical reactions and pathways resulting in the breakdown of amino acids, organic acids containing one or more amino substituents.	27.273% (15/55)	4.25239e-11	10.37	O76895;Q7KW39;Q86BP1;Q9U616;Q9VCK6;Q9VGQ1;Q9VH09;Q9VKR4;Q9VLX0;Q9VM58;Q9VNX4;Q9VSL9;Q9VVL7;Q9VXY3;Q9W457	arg;CG17896;Hibch;ppl;Dmel\CG10184;alpha-KGDHC;Dmel\CG3999;Dmel\CG6415;LKRSDH;Hmgcl;P5CDh1;Dmel\CG6638;E3;Dbct;Shmt	5.455% (3/55)	0.431421	0.37	#N/A	#N/A
GO:0032787	monocarboxylic acid metabolic process	The chemical reactions and pathways involving monocarboxylic acids, any organic acid containing one carboxyl (COOH) group or anion (COO-).	15.753% (23/146)	5.14703e-11	10.29	O18404;Q0E9E2;Q0KHZ6;Q7JQW6;Q7JR58;Q7JWF1;Q7JXB5;Q7JYW9;Q7K3R0;Q7K5K3;Q7KN94;Q7KVX1;Q9V397;Q9V6U9;Q9VDT1;Q9VL70;Q9VM14;Q9VNF5;Q9VSA3;Q9VZW7;Q9W1H8;Q9W3N9;Q9W4U2	scu;PCB;Etfb;Las;Echs1;Etf-QO;Pepck2;Hex-C;Dmel\CG7848;Pdhb;wal;Pdha;Mtpalpha;CG16935;Arc42;yip2;muc;anon-WO0118547.367;Mcad;CPT2;Mtpbeta;Acat1;BcDNA:RH09070	4.11% (6/146)	0.616468	0.21	#N/A	#N/A
GO:0006743	ubiquinone metabolic process	The chemical reactions and pathways involving ubiquinone, a lipid-soluble electron-transporting coenzyme.	61.538% (8/13)	7.24592e-10	9.14	Q8MKN0;Q9V3T9;Q9VIF3;Q9VMQ5;Q9VVG6;Q9VYF8;Q9VYI6;Q9W3W4	Coq9;dare;Coq3;Coq6;Coq4;Coq5;Coq8;Coq7	7.692% (1/13)	0.439605	0.36	#N/A	#N/A
GO:0006744	ubiquinone biosynthetic process	The chemical reactions and pathways resulting in the formation of ubiquinone, a lipid-soluble electron-transporting coenzyme.	61.538% (8/13)	7.24592e-10	9.14	Q8MKN0;Q9V3T9;Q9VIF3;Q9VMQ5;Q9VVG6;Q9VYF8;Q9VYI6;Q9W3W4	Coq9;dare;Coq3;Coq6;Coq4;Coq5;Coq8;Coq7	7.692% (1/13)	0.439605	0.36	#N/A	#N/A
GO:1901663	quinone biosynthetic process	#N/A	61.538% (8/13)	7.24592e-10	9.14	Q8MKN0;Q9V3T9;Q9VIF3;Q9VMQ5;Q9VVG6;Q9VYF8;Q9VYI6;Q9W3W4	Coq9;dare;Coq3;Coq6;Coq4;Coq5;Coq8;Coq7	7.692% (1/13)	0.439605	0.36	#N/A	#N/A
GO:0006520	amino acid metabolic process	The chemical reactions and pathways involving amino acids, carboxylic acids containing one or more amino groups.	14.379% (22/153)	8.57452e-10	9.07	O76895;O96553;O97069;Q7KW39;Q86BP1;Q9U616;Q9VAN0;Q9VCK6;Q9VEJ3;Q9VGQ1;Q9VH09;Q9VHE4;Q9VKR4;Q9VLX0;Q9VM58;Q9VNW6;Q9VNX4;Q9VSL9;Q9VSY6;Q9VVL7;Q9VXY3;Q9W457	arg;pug;Ass;CG17896;Hibch;ppl;CG11899;Dmel\CG10184;P5cr-2;alpha-KGDHC;Dmel\CG3999;Dmel\CG8132;Dmel\CG6415;LKRSDH;Hmgcl;P5CS;P5CDh1;Dmel\CG6638;aay;E3;Dbct;Shmt	4.575% (7/153)	0.501957	0.3	#N/A	#N/A
GO:0006631	fatty acid metabolic process	The chemical reactions and pathways involving fatty acids, aliphatic monocarboxylic acids liberated from naturally occurring fats and oils by hydrolysis.	18.681% (17/91)	1.30699e-09	8.88	O18404;Q0KHZ6;Q7JQW6;Q7JR58;Q7JWF1;Q7JXB5;Q7KN94;Q9V397;Q9V6U9;Q9VDT1;Q9VL70;Q9VNF5;Q9VSA3;Q9VZW7;Q9W1H8;Q9W3N9;Q9W4U2	scu;Etfb;Las;Echs1;Etf-QO;Pepck2;wal;Mtpalpha;CG16935;Arc42;yip2;anon-WO0118547.367;Mcad;CPT2;Mtpbeta;Acat1;BcDNA:RH09070	6.593% (6/91)	0.203903	0.69	#N/A	#N/A
GO:1901661	quinone metabolic process	#N/A	57.143% (8/14)	1.64685e-09	8.78	Q8MKN0;Q9V3T9;Q9VIF3;Q9VMQ5;Q9VVG6;Q9VYF8;Q9VYI6;Q9W3W4	Coq9;dare;Coq3;Coq6;Coq4;Coq5;Coq8;Coq7	7.143% (1/14)	0.464048	0.33	#N/A	#N/A
GO:0009062	fatty acid catabolic process	The chemical reactions and pathways resulting in the breakdown of a fatty acid, any of the aliphatic monocarboxylic acids that can be liberated by hydrolysis from naturally occurring fats and oils. Fatty acids are predominantly straight-chain acids of 4 to 24 carbon atoms, which may be saturated or unsaturated; branched fatty acids and hydroxy fatty acids also occur, and very long chain acids of …	27.907% (12/43)	3.03337e-09	8.52	Q0KHZ6;Q7JR58;Q7JWF1;Q7JXB5;Q7KN94;Q9V397;Q9VDT1;Q9VL70;Q9VSA3;Q9VZW7;Q9W1H8;Q9W3N9	Etfb;Echs1;Etf-QO;Pepck2;wal;Mtpalpha;Arc42;yip2;Mcad;CPT2;Mtpbeta;Acat1	9.302% (4/43)	0.115523	0.94	#N/A	#N/A
GO:0044419	biological process involved in interspecies interaction between organisms	Any process evolved to enable an interaction with an organism of a different species.	9.14% (34/372)	4.55845e-09	8.34	A1ZBF6;C0HKQ7;O15971;O16829;O18333;O61443;O76742;P14956;P24492;P29615;P36192;P36193;P37161;P45884;Q24395;Q70PY2;Q7JY94;Q7K485;Q86BK8;Q8IQR7;Q8T0Q4;Q94527;Q95NH6;Q9GYV5;Q9V3N1;Q9V751;Q9VEH5;Q9VFC2;Q9VLT3;Q9VLU4;Q9VS97;Q9VTJ4;Q9VWV6;Q9W2D6	DptB;CecA1;Rab10;CecC;Rab2;p38b;Rab7;CecB;DptA;LysP;Def;Dro;LysX;AttA;Mtk;PGRP-SB1;Atg7;cathD;Rab14;edin;shrb;Rel;AttC;key;Spn27A;AttB;AttD;Spn88Ea;Mcr;Spn28Dc;PGRP-SD;Fuca;Tsf1;Tim10	1.344% (5/372)	0.999794	0	#N/A	#N/A
GO:0002213	defense response to insect	A response to protect an organism from a directly detected or perceived external threat from an insect or insects to that organism.	85.714% (6/7)	5.05088e-09	8.3	C0HKQ7;P14956;P36193;P45884;Q9V3N1;Q9V751	CecA1;CecB;Dro;AttA;Spn27A;AttB	0% (0/7)	1	0	#N/A	#N/A
GO:0042742	defense response to bacterium	Reactions triggered in response to the presence of a bacterium that act to protect the cell or organism.	12.568% (23/183)	5.13484e-09	8.29	A1ZBF6;C0HKQ7;O16829;O61443;P14956;P24492;P29615;P36192;P36193;P37161;P45884;Q24395;Q7K485;Q86BK8;Q8IQR7;Q94527;Q95NH6;Q9GYV5;Q9V751;Q9VEH5;Q9VS97;Q9VTJ4;Q9W2D6	DptB;CecA1;CecC;p38b;CecB;DptA;LysP;Def;Dro;LysX;AttA;Mtk;cathD;Rab14;edin;Rel;AttC;key;AttB;AttD;PGRP-SD;Fuca;Tim10	1.093% (2/183)	0.997541	0	#N/A	#N/A
GO:0009069	serine family amino acid metabolic process	The chemical reactions and pathways involving amino acids of the serine family, comprising cysteine, glycine, homoserine, selenocysteine and serine.	50% (8/16)	6.69653e-09	8.17	Q9U616;Q9VAN0;Q9VCK6;Q9VH09;Q9VKR4;Q9VSY6;Q9VVL7;Q9W457	ppl;CG11899;Dmel\CG10184;Dmel\CG3999;Dmel\CG6415;aay;E3;Shmt	0% (0/16)	1	0	#N/A	#N/A
GO:0072329	monocarboxylic acid catabolic process	The chemical reactions and pathways resulting in the breakdown of monocarboxylic acids, any organic acid containing one carboxyl (-COOH) group.	26.087% (12/46)	7.10206e-09	8.15	Q0KHZ6;Q7JR58;Q7JWF1;Q7JXB5;Q7KN94;Q9V397;Q9VDT1;Q9VL70;Q9VSA3;Q9VZW7;Q9W1H8;Q9W3N9	Etfb;Echs1;Etf-QO;Pepck2;wal;Mtpalpha;Arc42;yip2;Mcad;CPT2;Mtpbeta;Acat1	8.696% (4/46)	0.138497	0.86	#N/A	#N/A
GO:0019731	antibacterial humoral response	An immune response against bacteria mediated through a body fluid. Examples of this process are the antibacterial humoral responses in Mus musculus and Drosophila melanogaster.	25.532% (12/47)	9.28556e-09	8.03	C0HKQ7;O16829;P14956;P24492;P36192;P36193;P45884;Q24395;Q94527;Q95NH6;Q9GYV5;Q9V751	CecA1;CecC;CecB;DptA;Def;Dro;AttA;Mtk;Rel;AttC;key;AttB	0% (0/47)	1	0	#N/A	#N/A
GO:0006544	glycine metabolic process	The chemical reactions and pathways involving glycine, aminoethanoic acid.	75% (6/8)	1.96924e-08	7.71	Q9U616;Q9VCK6;Q9VH09;Q9VKR4;Q9VVL7;Q9W457	ppl;Dmel\CG10184;Dmel\CG3999;Dmel\CG6415;E3;Shmt	0% (0/8)	1	0	#N/A	#N/A
GO:0009617	response to bacterium	Any process that results in a change in state or activity of a cell or an organism (in terms of movement, secretion, enzyme production, gene expression, etc.) as a result of a stimulus from a bacterium.	11.616% (23/198)	2.36652e-08	7.63	A1ZBF6;C0HKQ7;O16829;O61443;P14956;P24492;P29615;P36192;P36193;P37161;P45884;Q24395;Q7K485;Q86BK8;Q8IQR7;Q94527;Q95NH6;Q9GYV5;Q9V751;Q9VEH5;Q9VS97;Q9VTJ4;Q9W2D6	DptB;CecA1;CecC;p38b;CecB;DptA;LysP;Def;Dro;LysX;AttA;Mtk;cathD;Rab14;edin;Rel;AttC;key;AttB;AttD;PGRP-SD;Fuca;Tim10	1.01% (2/198)	0.998672	0	#N/A	#N/A
GO:0006635	fatty acid beta-oxidation	A fatty acid oxidation process that results in the complete oxidation of a long-chain fatty acid. Fatty acid beta-oxidation begins with the addition of coenzyme A to a fatty acid, and occurs by successive cycles of reactions during each of which the fatty acid is shortened by a two-carbon fragment removed as acetyl coenzyme A; the cycle continues until only two or three carbons remain (as acetyl-…	30.303% (10/33)	2.737e-08	7.56	Q0KHZ6;Q7JR58;Q7JWF1;Q7KN94;Q9V397;Q9VL70;Q9VSA3;Q9VZW7;Q9W1H8;Q9W3N9	Etfb;Echs1;Etf-QO;wal;Mtpalpha;yip2;Mcad;CPT2;Mtpbeta;Acat1	6.061% (2/33)	0.424341	0.37	#N/A	#N/A
GO:0044242	cellular lipid catabolic process	The chemical reactions and pathways resulting in the breakdown of lipids, as carried out by individual cells.	18.667% (14/75)	4.03503e-08	7.39	E1JI03;Q0KHZ6;Q7JR58;Q7JWF1;Q7JXB5;Q7K127;Q7KN94;Q9V397;Q9VDT1;Q9VL70;Q9VSA3;Q9VZW7;Q9W1H8;Q9W3N9	bmm;Etfb;Echs1;Etf-QO;Pepck2;CT24026;wal;Mtpalpha;Arc42;yip2;Mcad;CPT2;Mtpbeta;Acat1	5.333% (4/75)	0.413406	0.38	#N/A	#N/A
GO:0019395	fatty acid oxidation	The removal of one or more electrons from a fatty acid, with or without the concomitant removal of a proton or protons, by reaction with an electron-accepting substance, by addition of oxygen or by removal of hydrogen.	28.571% (10/35)	5.14744e-08	7.29	Q0KHZ6;Q7JR58;Q7JWF1;Q7KN94;Q9V397;Q9VL70;Q9VSA3;Q9VZW7;Q9W1H8;Q9W3N9	Etfb;Echs1;Etf-QO;wal;Mtpalpha;yip2;Mcad;CPT2;Mtpbeta;Acat1	5.714% (2/35)	0.454319	0.34	#N/A	#N/A
GO:0034440	lipid oxidation	The removal of one or more electrons from a lipid, with or without the concomitant removal of a proton or protons, by reaction with an electron-accepting substance, by addition of oxygen or by removal of hydrogen.	27.778% (10/36)	6.94037e-08	7.16	Q0KHZ6;Q7JR58;Q7JWF1;Q7KN94;Q9V397;Q9VL70;Q9VSA3;Q9VZW7;Q9W1H8;Q9W3N9	Etfb;Echs1;Etf-QO;wal;Mtpalpha;yip2;Mcad;CPT2;Mtpbeta;Acat1	5.556% (2/36)	0.468971	0.33	#N/A	#N/A
GO:1901575	organic substance catabolic process	#N/A	6.443% (50/776)	1.04142e-07	6.98	E1JI03;O76895;O96299;P29844;Q0E8U4;Q0KHZ6;Q70PY2;Q7JR58;Q7JW03;Q7JWF1;Q7JXB5;Q7JYW9;Q7K127;Q7KN94;Q7KW39;Q86BP1;Q8T0Q4;Q95029;Q9GYV5;Q9U616;Q9V397;Q9V9T9;Q9VCK6;Q9VDT1;Q9VGJ9;Q9VGQ1;Q9VH09;Q9VIC9;Q9VKR4;Q9VL06;Q9VL70;Q9VLR2;Q9VLR3;Q9VLX0;Q9VM58;Q9VNX4;Q9VS97;Q9VSA3;Q9VSL9;Q9VTJ4;Q9VVL7;Q9VXY3;Q9VY87;Q9VZW7;Q9W095;Q9W0U0;Q9W1H8;Q9W3C7;Q9W3N9;Q9W457	bmm;arg;Sodh2;Hsc70-3;Dmel\CG17224;Etfb;PGRP-SB1;Echs1;UbcE2H;Etf-QO;Pepck2;Hex-C;CT24026;wal;CG17896;Hibch;shrb;Cp1;key;ppl;Mtpalpha;betaGlu;Dmel\CG10184;Arc42;Ho;alpha-KGDHC;Dmel\CG3999;Dmel\CG8665;Dmel\CG6415;Ufd4;yip2;Dmel\CG8353;Dmel\CG8360;LKRSDH;Hmgcl;P5CDh1;PGRP-SD;Mcad;Dmel\CG6638;Fuca;E3;Dbct;CtsB;CPT2;Gk2;Gk1;Mtpbeta;Ppt1;Acat1;Shmt	1.804% (14/776)	0.999988	0	#N/A	#N/A
GO:0009056	catabolic process	The chemical reactions and pathways resulting in the breakdown of substances, including the breakdown of carbon compounds with the liberation of energy for use by the cell or organism.	6.074% (56/922)	1.06569e-07	6.97	E1JI03;O76895;O96299;P14199;P29844;P29845;Q0E8U4;Q0KHZ6;Q70PY2;Q7JR58;Q7JW03;Q7JWF1;Q7JXB5;Q7JY94;Q7JYW9;Q7K127;Q7KN94;Q7KW39;Q86BP1;Q8T0Q4;Q95029;Q9GYV5;Q9U616;Q9V397;Q9V9T9;Q9VCK6;Q9VDT1;Q9VGJ9;Q9VGQ1;Q9VH09;Q9VHG1;Q9VHV5;Q9VIC9;Q9VKR4;Q9VL06;Q9VL70;Q9VLR2;Q9VLR3;Q9VLX0;Q9VM58;Q9VNX4;Q9VS97;Q9VSA3;Q9VSL9;Q9VTJ4;Q9VVL7;Q9VXY3;Q9VY87;Q9VZW7;Q9W095;Q9W0U0;Q9W1H8;Q9W3C7;Q9W3N9;Q9W3Q0;Q9W457	bmm;arg;Sodh2;ref(2)P;Hsc70-3;Hsc70-5;Dmel\CG17224;Etfb;PGRP-SB1;Echs1;UbcE2H;Etf-QO;Pepck2;Atg7;Hex-C;CT24026;wal;CG17896;Hibch;shrb;Cp1;key;ppl;Mtpalpha;betaGlu;Dmel\CG10184;Arc42;Ho;alpha-KGDHC;Dmel\CG3999;Vps16A;Arl8;Dmel\CG8665;Dmel\CG6415;Ufd4;yip2;Dmel\CG8353;Dmel\CG8360;LKRSDH;Hmgcl;P5CDh1;PGRP-SD;Mcad;Dmel\CG6638;Fuca;E3;Dbct;CtsB;CPT2;Gk2;Gk1;Mtpbeta;Ppt1;Acat1;Rab39;Shmt	1.844% (17/922)	0.999997	0	#N/A	#N/A
GO:0098542	defense response to other organism	Reactions triggered in response to the presence of another organism that act to protect the cell or organism from damage caused by that organism.	8.951% (29/324)	1.1601e-07	6.94	A1ZBF6;C0HKQ7;O16829;O61443;P14956;P24492;P29615;P36192;P36193;P37161;P45884;Q24395;Q70PY2;Q7JY94;Q7K485;Q86BK8;Q8IQR7;Q94527;Q95NH6;Q9GYV5;Q9V3N1;Q9V751;Q9VEH5;Q9VFC2;Q9VLT3;Q9VLU4;Q9VS97;Q9VTJ4;Q9W2D6	DptB;CecA1;CecC;p38b;CecB;DptA;LysP;Def;Dro;LysX;AttA;Mtk;PGRP-SB1;Atg7;cathD;Rab14;edin;Rel;AttC;key;Spn27A;AttB;AttD;Spn88Ea;Mcr;Spn28Dc;PGRP-SD;Fuca;Tim10	0.926% (3/324)	0.99995	0	#N/A	#N/A
GO:0009607	response to biotic stimulus	Any process that results in a change in state or activity of a cell or an organism (in terms of movement, secretion, enzyme production, gene expression, etc.) as a result of a biotic stimulus, a stimulus caused or produced by a living organism.	8.721% (30/344)	1.21952e-07	6.91	A1ZBF6;C0HKQ7;O16829;O61443;P14956;P24492;P29615;P36192;P36193;P37161;P45884;Q24395;Q70PY2;Q7JY94;Q7K485;Q86BK8;Q8IQR7;Q94527;Q95NH6;Q9GYV5;Q9V3N1;Q9V751;Q9VEH5;Q9VFC2;Q9VLT3;Q9VLU4;Q9VS97;Q9VTJ4;Q9VWV6;Q9W2D6	DptB;CecA1;CecC;p38b;CecB;DptA;LysP;Def;Dro;LysX;AttA;Mtk;PGRP-SB1;Atg7;cathD;Rab14;edin;Rel;AttC;key;Spn27A;AttB;AttD;Spn88Ea;Mcr;Spn28Dc;PGRP-SD;Fuca;Tsf1;Tim10	1.453% (5/344)	0.999434	0	#N/A	#N/A
GO:0043207	response to external biotic stimulus	Any process that results in a change in state or activity of a cell or an organism (in terms of movement, secretion, enzyme production, gene expression, etc.) as a result of an external biotic stimulus, an external stimulus caused by, or produced by living things.	8.721% (30/344)	1.21952e-07	6.91	A1ZBF6;C0HKQ7;O16829;O61443;P14956;P24492;P29615;P36192;P36193;P37161;P45884;Q24395;Q70PY2;Q7JY94;Q7K485;Q86BK8;Q8IQR7;Q94527;Q95NH6;Q9GYV5;Q9V3N1;Q9V751;Q9VEH5;Q9VFC2;Q9VLT3;Q9VLU4;Q9VS97;Q9VTJ4;Q9VWV6;Q9W2D6	DptB;CecA1;CecC;p38b;CecB;DptA;LysP;Def;Dro;LysX;AttA;Mtk;PGRP-SB1;Atg7;cathD;Rab14;edin;Rel;AttC;key;Spn27A;AttB;AttD;Spn88Ea;Mcr;Spn28Dc;PGRP-SD;Fuca;Tsf1;Tim10	1.453% (5/344)	0.999434	0	#N/A	#N/A
GO:0051707	response to other organism	Any process that results in a change in state or activity of a cell or an organism (in terms of movement, secretion, enzyme production, gene expression, etc.) as a result of a stimulus from another living organism.	8.721% (30/344)	1.21952e-07	6.91	A1ZBF6;C0HKQ7;O16829;O61443;P14956;P24492;P29615;P36192;P36193;P37161;P45884;Q24395;Q70PY2;Q7JY94;Q7K485;Q86BK8;Q8IQR7;Q94527;Q95NH6;Q9GYV5;Q9V3N1;Q9V751;Q9VEH5;Q9VFC2;Q9VLT3;Q9VLU4;Q9VS97;Q9VTJ4;Q9VWV6;Q9W2D6	DptB;CecA1;CecC;p38b;CecB;DptA;LysP;Def;Dro;LysX;AttA;Mtk;PGRP-SB1;Atg7;cathD;Rab14;edin;Rel;AttC;key;Spn27A;AttB;AttD;Spn88Ea;Mcr;Spn28Dc;PGRP-SD;Fuca;Tsf1;Tim10	1.453% (5/344)	0.999434	0	#N/A	#N/A
GO:0050829	defense response to Gram-negative bacterium	Reactions triggered in response to the presence of a Gram-negative bacterium that act to protect the cell or organism.	15.464% (15/97)	1.79642e-07	6.75	C0HKQ7;O16829;P14956;P24492;P29615;P36193;P37161;P45884;Q24395;Q7K485;Q8IQR7;Q94527;Q9GYV5;Q9VS97;Q9W2D6	CecA1;CecC;CecB;DptA;LysP;Dro;LysX;AttA;Mtk;cathD;edin;Rel;key;PGRP-SD;Tim10	0% (0/97)	1	0	#N/A	#N/A
GO:0006952	defense response	Reactions, triggered in response to the presence of a foreign body or the occurrence of an injury, which result in restriction of damage to the organism attacked or prevention/recovery from the infection caused by the attack.	8.761% (29/331)	1.8449e-07	6.73	A1ZBF6;C0HKQ7;O16829;O61443;P14956;P24492;P29615;P36192;P36193;P37161;P45884;Q24395;Q70PY2;Q7JY94;Q7K485;Q86BK8;Q8IQR7;Q94527;Q95NH6;Q9GYV5;Q9V3N1;Q9V751;Q9VEH5;Q9VFC2;Q9VLT3;Q9VLU4;Q9VS97;Q9VTJ4;Q9W2D6	DptB;CecA1;CecC;p38b;CecB;DptA;LysP;Def;Dro;LysX;AttA;Mtk;PGRP-SB1;Atg7;cathD;Rab14;edin;Rel;AttC;key;Spn27A;AttB;AttD;Spn88Ea;Mcr;Spn28Dc;PGRP-SD;Fuca;Tim10	0.906% (3/331)	0.999962	0	#N/A	#N/A
GO:0006637	acyl-CoA metabolic process	The chemical reactions and pathways involving acyl-CoA, any derivative of coenzyme A in which the sulfhydryl group is in thiolester linkage with an acyl group.	33.333% (8/24)	3.10187e-07	6.51	O18404;Q7K5K3;Q7KVX1;Q9V470;Q9VGQ1;Q9VLX0;Q9VM14;Q9W3N9	scu;Pdhb;Pdha;ScsbetaG;alpha-KGDHC;LKRSDH;muc;Acat1	0% (0/24)	1	0	#N/A	#N/A
GO:0035383	thioester metabolic process	The chemical reactions and pathways involving a thioester, a compound of general formula RC(=O)SR' in which the linking oxygen in an ester is replaced by a sulfur atom. They are the product of esterification between a carboxylic acid and a thiol.	33.333% (8/24)	3.10187e-07	6.51	O18404;Q7K5K3;Q7KVX1;Q9V470;Q9VGQ1;Q9VLX0;Q9VM14;Q9W3N9	scu;Pdhb;Pdha;ScsbetaG;alpha-KGDHC;LKRSDH;muc;Acat1	0% (0/24)	1	0	#N/A	#N/A
GO:0042181	ketone biosynthetic process	The chemical reactions and pathways resulting in the formation of ketones, a class of organic compounds that contain the carbonyl group, CO, and in which the carbonyl group is bonded only to carbon atoms. The general formula for a ketone is RCOR, where R and R are alkyl or aryl groups.	27.273% (9/33)	3.83427e-07	6.42	Q8MKN0;Q8SZA8;Q9V3T9;Q9VIF3;Q9VMQ5;Q9VVG6;Q9VYF8;Q9VYI6;Q9W3W4	Coq9;Fdx2;dare;Coq3;Coq6;Coq4;Coq5;Coq8;Coq7	3.03% (1/33)	0.770646	0.11	#N/A	#N/A
GO:0055086	nucleobase-containing small molecule metabolic process	The cellular chemical reactions and pathways involving a nucleobase-containing small molecule: a nucleobase, a nucleoside, or a nucleotide.	9.677% (24/248)	3.87033e-07	6.41	O18404;O96553;P35381;Q05825;Q0E8U4;Q6NN09;Q7JYW9;Q7K5K3;Q7KVX1;Q7KW39;Q967S0;Q9I7S8;Q9V470;Q9VC18;Q9VGQ1;Q9VLR2;Q9VLR3;Q9VLX0;Q9VM14;Q9VT33;Q9VTZ6;Q9VVW8;Q9W3N9;Q9W457	scu;pug;blw;ATPsynbeta;Dmel\CG17224;ATPsynC;Hex-C;Pdhb;Pdha;CG17896;Prat2;Paics;ScsbetaG;BEST:GH11240;alpha-KGDHC;Dmel\CG8353;Dmel\CG8360;LKRSDH;muc;Prps;Pmm2;Naxd;Acat1;Shmt	0.806% (2/248)	0.999837	0	#N/A	#N/A
GO:0009071	serine family amino acid catabolic process	The chemical reactions and pathways resulting in the breakdown of amino acids of the serine family, comprising cysteine, glycine, homoserine, selenocysteine and serine.	71.429% (5/7)	4.98086e-07	6.3	Q9U616;Q9VH09;Q9VKR4;Q9VVL7;Q9W457	ppl;Dmel\CG3999;Dmel\CG6415;E3;Shmt	0% (0/7)	1	0	#N/A	#N/A
GO:0006790	sulfur compound metabolic process	The chemical reactions and pathways involving the nonmetallic element sulfur or compounds that contain sulfur, such as the amino acids methionine and cysteine or the tripeptide glutathione.	15.385% (14/91)	5.00921e-07	6.3	O18404;O46098;O96553;Q7JQW6;Q7K5K3;Q7KVX1;Q8T3X9;Q9V470;Q9VGQ1;Q9VHN4;Q9VKD3;Q9VLX0;Q9VM14;Q9W3N9	scu;bcn92;pug;Las;Pdhb;Pdha;MagR;ScsbetaG;alpha-KGDHC;Dmel\CG8043;Nfs1;LKRSDH;muc;Acat1	2.198% (2/91)	0.912007	0.04	#N/A	#N/A
GO:0044248	cellular catabolic process	The chemical reactions and pathways resulting in the breakdown of substances, carried out by individual cells.	6.146% (48/781)	8.55151e-07	6.07	E1JI03;O76895;O96299;P14199;P29844;P29845;Q0E8U4;Q0KHZ6;Q7JR58;Q7JW03;Q7JWF1;Q7JXB5;Q7JY94;Q7K127;Q7KN94;Q7KW39;Q86BP1;Q8T0Q4;Q9U616;Q9V397;Q9V9T9;Q9VCK6;Q9VDT1;Q9VGJ9;Q9VGQ1;Q9VH09;Q9VHG1;Q9VHV5;Q9VIC9;Q9VKR4;Q9VL06;Q9VL70;Q9VLR2;Q9VLR3;Q9VLX0;Q9VM58;Q9VNX4;Q9VSA3;Q9VSL9;Q9VVL7;Q9VXY3;Q9VZW7;Q9W095;Q9W0U0;Q9W1H8;Q9W3N9;Q9W3Q0;Q9W457	bmm;arg;Sodh2;ref(2)P;Hsc70-3;Hsc70-5;Dmel\CG17224;Etfb;Echs1;UbcE2H;Etf-QO;Pepck2;Atg7;CT24026;wal;CG17896;Hibch;shrb;ppl;Mtpalpha;betaGlu;Dmel\CG10184;Arc42;Ho;alpha-KGDHC;Dmel\CG3999;Vps16A;Arl8;Dmel\CG8665;Dmel\CG6415;Ufd4;yip2;Dmel\CG8353;Dmel\CG8360;LKRSDH;Hmgcl;P5CDh1;Mcad;Dmel\CG6638;E3;Dbct;CPT2;Gk2;Gk1;Mtpbeta;Acat1;Rab39;Shmt	2.177% (17/781)	0.999816	0	#N/A	#N/A
GO:1901135	carbohydrate derivative metabolic process	#N/A	7.809% (31/397)	8.70193e-07	6.06	O18404;P35381;Q05825;Q0E8U4;Q6NN09;Q70PY2;Q7JYW9;Q7K127;Q7K5K3;Q7KVX1;Q967S0;Q9I7S8;Q9V470;Q9V9T9;Q9VC18;Q9VEE9;Q9VG81;Q9VGQ1;Q9VIU7;Q9VLR2;Q9VLR3;Q9VLX0;Q9VM14;Q9VNA3;Q9VS97;Q9VT33;Q9VTJ4;Q9VTZ6;Q9W095;Q9W0U0;Q9W3N9	scu;blw;ATPsynbeta;Dmel\CG17224;ATPsynC;PGRP-SB1;Hex-C;CT24026;Pdhb;Pdha;Prat2;Paics;ScsbetaG;betaGlu;BEST:GH11240;Alg1;Sccpdh2;alpha-KGDHC;Dpm1;Dmel\CG8353;Dmel\CG8360;LKRSDH;muc;BEST:LD29996;PGRP-SD;Prps;Fuca;Pmm2;Gk2;Gk1;Acat1	0.756% (3/397)	0.999998	0	#N/A	#N/A
GO:0006959	humoral immune response	An immune response mediated through a body fluid.	14.583% (14/96)	9.81569e-07	6.01	A1ZBF6;C0HKQ7;O16829;P14956;P24492;P36192;P36193;P45884;Q24395;Q8IQR7;Q94527;Q95NH6;Q9GYV5;Q9V751	DptB;CecA1;CecC;CecB;DptA;Def;Dro;AttA;Mtk;edin;Rel;AttC;key;AttB	2.083% (2/96)	0.926638	0.03	#N/A	#N/A
GO:0006955	immune response	Any immune system process that functions in the calibrated response of an organism to a potential internal or invasive threat.	9.312% (23/247)	1.36515e-06	5.86	A1ZBF6;C0HKQ7;O16829;O61443;P14956;P24492;P36192;P36193;P45884;Q24395;Q70PY2;Q8IQR7;Q94527;Q95029;Q95NH6;Q9GYV5;Q9V3N1;Q9V751;Q9VEH5;Q9VFC2;Q9VLU4;Q9VS97;Q9W2D6	DptB;CecA1;CecC;p38b;CecB;DptA;Def;Dro;AttA;Mtk;PGRP-SB1;edin;Rel;Cp1;AttC;key;Spn27A;AttB;AttD;Spn88Ea;Spn28Dc;PGRP-SD;Tim10	0.81% (2/247)	0.99983	0	#N/A	#N/A
GO:0006084	acetyl-CoA metabolic process	The chemical reactions and pathways involving acetyl-CoA, a derivative of coenzyme A in which the sulfhydryl group is acetylated; it is a metabolite derived from several pathways (e.g. glycolysis, fatty acid oxidation, amino-acid catabolism) and is further metabolized by the tricarboxylic acid cycle. It is a key intermediate in lipid and terpenoid biosynthesis.	42.857% (6/14)	1.81139e-06	5.74	Q7K5K3;Q7KVX1;Q9VGQ1;Q9VLX0;Q9VM14;Q9W3N9	Pdhb;Pdha;alpha-KGDHC;LKRSDH;muc;Acat1	0% (0/14)	1	0	#N/A	#N/A
GO:0045087	innate immune response	Innate immune responses are defense responses mediated by germline encoded components that directly recognize components of potential pathogens.	10.05% (20/199)	2.15918e-06	5.67	C0HKQ7;O16829;O61443;P14956;P24492;P36192;P36193;P45884;Q24395;Q70PY2;Q94527;Q95NH6;Q9GYV5;Q9V3N1;Q9V751;Q9VEH5;Q9VFC2;Q9VLU4;Q9VS97;Q9W2D6	CecA1;CecC;p38b;CecB;DptA;Def;Dro;AttA;Mtk;PGRP-SB1;Rel;AttC;key;Spn27A;AttB;AttD;Spn88Ea;Spn28Dc;PGRP-SD;Tim10	1.005% (2/199)	0.998725	0	#N/A	#N/A
GO:1901607	alpha-amino acid biosynthetic process	#N/A	22.5% (9/40)	2.2598e-06	5.65	O96553;O97069;Q9VAN0;Q9VCK6;Q9VEJ3;Q9VLX0;Q9VNW6;Q9VSY6;Q9W457	pug;Ass;CG11899;Dmel\CG10184;P5cr-2;LKRSDH;P5CS;aay;Shmt	5% (2/40)	0.52515	0.28	#N/A	#N/A
GO:0009083	branched-chain amino acid catabolic process	The chemical reactions and pathways resulting in the breakdown of amino acids containing a branched carbon skeleton, comprising isoleucine, leucine and valine.	55.556% (5/9)	2.84269e-06	5.55	Q7KW39;Q86BP1;Q9VM58;Q9VSL9;Q9VXY3	CG17896;Hibch;Hmgcl;Dmel\CG6638;Dbct	0% (0/9)	1	0	#N/A	#N/A
GO:0046394	carboxylic acid biosynthetic process	The chemical reactions and pathways resulting in the formation of carboxylic acids, any organic acid containing one or more carboxyl (-COOH) groups.	14.13% (13/92)	3.49359e-06	5.46	O96553;O97069;Q7JQW6;Q9V6U9;Q9VAN0;Q9VCK6;Q9VEJ3;Q9VLX0;Q9VNF5;Q9VNW6;Q9VSY6;Q9W457;Q9W4U2	pug;Ass;Las;CG16935;CG11899;Dmel\CG10184;P5cr-2;LKRSDH;anon-WO0118547.367;P5CS;aay;Shmt;BcDNA:RH09070	3.261% (3/92)	0.771216	0.11	#N/A	#N/A
GO:0016053	organic acid biosynthetic process	The chemical reactions and pathways resulting in the formation of organic acids, any acidic compound containing carbon in covalent linkage.	13.978% (13/93)	3.95417e-06	5.4	O96553;O97069;Q7JQW6;Q9V6U9;Q9VAN0;Q9VCK6;Q9VEJ3;Q9VLX0;Q9VNF5;Q9VNW6;Q9VSY6;Q9W457;Q9W4U2	pug;Ass;Las;CG16935;CG11899;Dmel\CG10184;P5cr-2;LKRSDH;anon-WO0118547.367;P5CS;aay;Shmt;BcDNA:RH09070	3.226% (3/93)	0.777527	0.11	#N/A	#N/A
GO:0033865	nucleoside bisphosphate metabolic process	The chemical reactions and pathways involving a nucleoside bisphosphate, a compound consisting of a nucleobase linked to a deoxyribose or ribose sugar esterified with one phosphate group attached to each of two different hydroxyl groups on the sugar.	24.242% (8/33)	4.62543e-06	5.33	O18404;Q7K5K3;Q7KVX1;Q9V470;Q9VGQ1;Q9VLX0;Q9VM14;Q9W3N9	scu;Pdhb;Pdha;ScsbetaG;alpha-KGDHC;LKRSDH;muc;Acat1	0% (0/33)	1	0	#N/A	#N/A
GO:0033875	ribonucleoside bisphosphate metabolic process	The chemical reactions and pathways involving a ribonucleoside bisphosphate, a compound consisting of a nucleobase linked to a ribose sugar esterified with one phosphate group attached to each of two different hydroxyl groups on the sugar.	24.242% (8/33)	4.62543e-06	5.33	O18404;Q7K5K3;Q7KVX1;Q9V470;Q9VGQ1;Q9VLX0;Q9VM14;Q9W3N9	scu;Pdhb;Pdha;ScsbetaG;alpha-KGDHC;LKRSDH;muc;Acat1	0% (0/33)	1	0	#N/A	#N/A
GO:0034032	purine nucleoside bisphosphate metabolic process	The chemical reactions and pathways involving a purine nucleoside bisphosphate, a compound consisting of a purine base linked to a deoxyribose or ribose sugar esterified with one phosphate group attached to each of two different hydroxyl groups on the sugar.	24.242% (8/33)	4.62543e-06	5.33	O18404;Q7K5K3;Q7KVX1;Q9V470;Q9VGQ1;Q9VLX0;Q9VM14;Q9W3N9	scu;Pdhb;Pdha;ScsbetaG;alpha-KGDHC;LKRSDH;muc;Acat1	0% (0/33)	1	0	#N/A	#N/A
GO:0008652	amino acid biosynthetic process	The chemical reactions and pathways resulting in the formation of amino acids, organic acids containing one or more amino substituents.	20.455% (9/44)	5.27225e-06	5.28	O96553;O97069;Q9VAN0;Q9VCK6;Q9VEJ3;Q9VLX0;Q9VNW6;Q9VSY6;Q9W457	pug;Ass;CG11899;Dmel\CG10184;P5cr-2;LKRSDH;P5CS;aay;Shmt	4.545% (2/44)	0.577199	0.24	#N/A	#N/A
GO:0009081	branched-chain amino acid metabolic process	The chemical reactions and pathways involving amino acids containing a branched carbon skeleton, comprising isoleucine, leucine and valine.	50% (5/10)	5.54507e-06	5.26	Q7KW39;Q86BP1;Q9VM58;Q9VSL9;Q9VXY3	CG17896;Hibch;Hmgcl;Dmel\CG6638;Dbct	0% (0/10)	1	0	#N/A	#N/A
GO:0042180	cellular ketone metabolic process	The chemical reactions and pathways involving any of a class of organic compounds that contain the carbonyl group, CO, and in which the carbonyl group is bonded only to carbon atoms, as carried out by individual cells. The general formula for a ketone is RCOR, where R and R are alkyl or aryl groups.	17.857% (10/56)	5.71847e-06	5.24	O18404;Q8MKN0;Q8SZA8;Q9V3T9;Q9VIF3;Q9VMQ5;Q9VVG6;Q9VYF8;Q9VYI6;Q9W3W4	scu;Coq9;Fdx2;dare;Coq3;Coq6;Coq4;Coq5;Coq8;Coq7	1.786% (1/56)	0.918205	0.04	#N/A	#N/A
GO:1901657	glycosyl compound metabolic process	#N/A	22.857% (8/35)	7.44097e-06	5.13	Q0E8U4;Q7K127;Q967S0;Q9V9T9;Q9VLR2;Q9VLR3;Q9VT33;Q9VTJ4	Dmel\CG17224;CT24026;Prat2;betaGlu;Dmel\CG8353;Dmel\CG8360;Prps;Fuca	2.857% (1/35)	0.790281	0.1	#N/A	#N/A
GO:0019730	antimicrobial humoral response	An immune response against microbes mediated through a body fluid. Examples of this process are seen in the antimicrobial humoral response of Drosophila melanogaster and Mus musculus.	14.118% (12/85)	8.47633e-06	5.07	C0HKQ7;O16829;P14956;P24492;P36192;P36193;P45884;Q24395;Q94527;Q95NH6;Q9GYV5;Q9V751	CecA1;CecC;CecB;DptA;Def;Dro;AttA;Mtk;Rel;AttC;key;AttB	0% (0/85)	1	0	#N/A	#N/A
GO:0044255	cellular lipid metabolic process	The chemical reactions and pathways involving lipids, as carried out by individual cells.	7.862% (25/318)	1.00604e-05	5	E1JI03;O18404;O77277;Q0KHZ6;Q7JQW6;Q7JR58;Q7JWF1;Q7JXB5;Q7K127;Q7KN94;Q9V397;Q9V6U9;Q9VDT1;Q9VG81;Q9VIU7;Q9VL70;Q9VNF5;Q9VSA3;Q9VZW7;Q9W095;Q9W0U0;Q9W1H8;Q9W3N9;Q9W4U2;Q9Y125	bmm;scu;Torsin;Etfb;Las;Echs1;Etf-QO;Pepck2;CT24026;wal;Mtpalpha;CG16935;Arc42;Sccpdh2;Dpm1;yip2;anon-WO0118547.367;Mcad;CPT2;Gk2;Gk1;Mtpbeta;Acat1;BcDNA:RH09070;Sap-r	1.887% (6/318)	0.995431	0	#N/A	#N/A
GO:0007007	inner mitochondrial membrane organization	A process that is carried out at the cellular level which results in the assembly, arrangement of constituent parts, or disassembly of the mitochondrial inner membrane.	33.333% (6/18)	1.01104e-05	5	Q0E8V7;Q8T4G5;Q9W0X3;Q9W2D6;Q9W4W8;Q9Y0V3	Dmel\CG34132;Afg3l2;DmP29;Tim10;Spg7;Tim9b	5.556% (1/18)	0.551649	0.26	#N/A	#N/A
GO:0009117	nucleotide metabolic process	The chemical reactions and pathways involving a nucleotide, a nucleoside that is esterified with (ortho)phosphate or an oligophosphate at any hydroxyl group on the glycose moiety; may be mono-, di- or triphosphate; this definition includes cyclic nucleotides (nucleoside cyclic phosphates).	9.223% (19/206)	1.38495e-05	4.86	O18404;O96553;P35381;Q05825;Q0E8U4;Q6NN09;Q7JYW9;Q7K5K3;Q7KVX1;Q967S0;Q9I7S8;Q9V470;Q9VC18;Q9VGQ1;Q9VLX0;Q9VM14;Q9VT33;Q9VVW8;Q9W3N9	scu;pug;blw;ATPsynbeta;Dmel\CG17224;ATPsynC;Hex-C;Pdhb;Pdha;Prat2;Paics;ScsbetaG;BEST:GH11240;alpha-KGDHC;LKRSDH;muc;Prps;Naxd;Acat1	0% (0/206)	1	0	#N/A	#N/A
GO:0072522	purine-containing compound biosynthetic process	The chemical reactions and pathways resulting in the formation of a purine-containing compound, i.e. any compound that contains purine or a formal derivative thereof.	12.5% (13/104)	1.38892e-05	4.86	O96553;P35381;Q05825;Q6NN09;Q7K5K3;Q7KVX1;Q967S0;Q9I7S8;Q9VC18;Q9VM14;Q9VT33;Q9W3N9;Q9W457	pug;blw;ATPsynbeta;ATPsynC;Pdhb;Pdha;Prat2;Paics;BEST:GH11240;muc;Prps;Acat1;Shmt	0% (0/104)	1	0	#N/A	#N/A
GO:0006753	nucleoside phosphate metabolic process	The chemical reactions and pathways involving any phosphorylated nucleoside.	9.179% (19/207)	1.4846e-05	4.83	O18404;O96553;P35381;Q05825;Q0E8U4;Q6NN09;Q7JYW9;Q7K5K3;Q7KVX1;Q967S0;Q9I7S8;Q9V470;Q9VC18;Q9VGQ1;Q9VLX0;Q9VM14;Q9VT33;Q9VVW8;Q9W3N9	scu;pug;blw;ATPsynbeta;Dmel\CG17224;ATPsynC;Hex-C;Pdhb;Pdha;Prat2;Paics;ScsbetaG;BEST:GH11240;alpha-KGDHC;LKRSDH;muc;Prps;Naxd;Acat1	0% (0/207)	1	0	#N/A	#N/A
GO:0006163	purine nucleotide metabolic process	The chemical reactions and pathways involving a purine nucleotide, a compound consisting of nucleoside (a purine base linked to a deoxyribose or ribose sugar) esterified with a phosphate group at either the 3' or 5'-hydroxyl group of the sugar.	9.942% (17/171)	1.50857e-05	4.82	O18404;O96553;P35381;Q05825;Q6NN09;Q7JYW9;Q7K5K3;Q7KVX1;Q967S0;Q9I7S8;Q9V470;Q9VC18;Q9VGQ1;Q9VLX0;Q9VM14;Q9VT33;Q9W3N9	scu;pug;blw;ATPsynbeta;ATPsynC;Hex-C;Pdhb;Pdha;Prat2;Paics;ScsbetaG;BEST:GH11240;alpha-KGDHC;LKRSDH;muc;Prps;Acat1	0% (0/171)	1	0	#N/A	#N/A
GO:0072521	purine-containing compound metabolic process	The chemical reactions and pathways involving a purine-containing compound, i.e. any compound that contains purine or a formal derivative thereof.	9.524% (18/189)	1.52113e-05	4.82	O18404;O96553;P35381;Q05825;Q6NN09;Q7JYW9;Q7K5K3;Q7KVX1;Q967S0;Q9I7S8;Q9V470;Q9VC18;Q9VGQ1;Q9VLX0;Q9VM14;Q9VT33;Q9W3N9;Q9W457	scu;pug;blw;ATPsynbeta;ATPsynC;Hex-C;Pdhb;Pdha;Prat2;Paics;ScsbetaG;BEST:GH11240;alpha-KGDHC;LKRSDH;muc;Prps;Acat1;Shmt	0.529% (1/189)	0.999805	0	#N/A	#N/A
GO:0016042	lipid catabolic process	The chemical reactions and pathways resulting in the breakdown of lipids, compounds soluble in an organic solvent but not, or sparingly, in an aqueous solvent.	11.475% (14/122)	1.74907e-05	4.76	E1JI03;Q0KHZ6;Q7JR58;Q7JWF1;Q7JXB5;Q7K127;Q7KN94;Q9V397;Q9VDT1;Q9VL70;Q9VSA3;Q9VZW7;Q9W1H8;Q9W3N9	bmm;Etfb;Echs1;Etf-QO;Pepck2;CT24026;wal;Mtpalpha;Arc42;yip2;Mcad;CPT2;Mtpbeta;Acat1	3.279% (4/122)	0.784981	0.11	#N/A	#N/A
GO:0002376	immune system process	Any process involved in the development or functioning of the immune system, an organismal system for calibrated responses to potential internal or invasive threats.	7.53% (25/332)	2.12083e-05	4.67	A1ZBF6;C0HKQ7;O16829;O61443;P07713;P14956;P24492;P36192;P36193;P45884;Q24395;Q70PY2;Q7JY94;Q8IQR7;Q94527;Q95029;Q95NH6;Q9GYV5;Q9V3N1;Q9V751;Q9VEH5;Q9VFC2;Q9VLU4;Q9VS97;Q9W2D6	DptB;CecA1;CecC;p38b;dpp;CecB;DptA;Def;Dro;AttA;Mtk;PGRP-SB1;Atg7;edin;Rel;Cp1;AttC;key;Spn27A;AttB;AttD;Spn88Ea;Spn28Dc;PGRP-SD;Tim10	0.904% (3/332)	0.999964	0	#N/A	#N/A
GO:0019693	ribose phosphate metabolic process	The chemical reactions and pathways involving ribose phosphate, any phosphorylated ribose sugar.	10.127% (16/158)	2.15547e-05	4.67	O18404;P35381;Q05825;Q6NN09;Q7JYW9;Q7K5K3;Q7KVX1;Q967S0;Q9I7S8;Q9V470;Q9VC18;Q9VGQ1;Q9VLX0;Q9VM14;Q9VT33;Q9W3N9	scu;blw;ATPsynbeta;ATPsynC;Hex-C;Pdhb;Pdha;Prat2;Paics;ScsbetaG;BEST:GH11240;alpha-KGDHC;LKRSDH;muc;Prps;Acat1	0% (0/158)	1	0	#N/A	#N/A
GO:0006778	porphyrin-containing compound metabolic process	The chemical reactions and pathways involving any member of a large group of derivatives or analogs of porphyrin. Porphyrins consists of a ring of four pyrrole nuclei linked each to the next at their alpha positions through a methine group.	38.462% (5/13)	2.62764e-05	4.58	O18680;Q9V3D2;Q9V9S8;Q9VC52;Q9VGJ9	Alas;Coprox;FeCh;Ppox;Ho	0% (0/13)	1	0	#N/A	#N/A
GO:0033013	tetrapyrrole metabolic process	The chemical reactions and pathways involving tetrapyrroles, natural pigments containing four pyrrole rings joined by one-carbon units linking position 2 of one pyrrole ring to position 5 of the next.	38.462% (5/13)	2.62764e-05	4.58	O18680;Q9V3D2;Q9V9S8;Q9VC52;Q9VGJ9	Alas;Coprox;FeCh;Ppox;Ho	0% (0/13)	1	0	#N/A	#N/A
GO:0042168	heme metabolic process	The chemical reactions and pathways involving heme, any compound of iron complexed in a porphyrin (tetrapyrrole) ring.	38.462% (5/13)	2.62764e-05	4.58	O18680;Q9V3D2;Q9V9S8;Q9VC52;Q9VGJ9	Alas;Coprox;FeCh;Ppox;Ho	0% (0/13)	1	0	#N/A	#N/A
GO:0006085	acetyl-CoA biosynthetic process	The chemical reactions and pathways resulting in the formation of acetyl-CoA, a derivative of coenzyme A in which the sulfhydryl group is acetylated.	57.143% (4/7)	2.7202e-05	4.57	Q7K5K3;Q7KVX1;Q9VM14;Q9W3N9	Pdhb;Pdha;muc;Acat1	0% (0/7)	1	0	#N/A	#N/A
GO:0009150	purine ribonucleotide metabolic process	The chemical reactions and pathways involving a purine ribonucleotide, a compound consisting of ribonucleoside (a purine base linked to a ribose sugar) esterified with a phosphate group at either the 3' or 5'-hydroxyl group of the sugar.	10.417% (15/144)	2.81295e-05	4.55	O18404;P35381;Q05825;Q6NN09;Q7JYW9;Q7K5K3;Q7KVX1;Q967S0;Q9I7S8;Q9V470;Q9VC18;Q9VGQ1;Q9VLX0;Q9VM14;Q9W3N9	scu;blw;ATPsynbeta;ATPsynC;Hex-C;Pdhb;Pdha;Prat2;Paics;ScsbetaG;BEST:GH11240;alpha-KGDHC;LKRSDH;muc;Acat1	0% (0/144)	1	0	#N/A	#N/A
GO:0006629	lipid metabolic process	The chemical reactions and pathways involving lipids, compounds soluble in an organic solvent but not, or sparingly, in an aqueous solvent. Includes fatty acids; neutral fats, other fatty-acid esters, and soaps; long-chain (fatty) alcohols and waxes; sphingoids and other long-chain bases; glycolipids, phospholipids and sphingolipids; and carotenes, polyprenols, sterols, terpenes and other isopren…	6.948% (28/403)	2.89812e-05	4.54	E1JI03;O18404;O77277;Q0KHZ6;Q7JQW6;Q7JR58;Q7JWF1;Q7JXB5;Q7K127;Q7KN94;Q8SZA8;Q9V397;Q9V3T9;Q9V6U9;Q9VDT1;Q9VG81;Q9VIU7;Q9VL70;Q9VM58;Q9VNF5;Q9VSA3;Q9VZW7;Q9W095;Q9W0U0;Q9W1H8;Q9W3N9;Q9W4U2;Q9Y125	bmm;scu;Torsin;Etfb;Las;Echs1;Etf-QO;Pepck2;CT24026;wal;Fdx2;Mtpalpha;dare;CG16935;Arc42;Sccpdh2;Dpm1;yip2;Hmgcl;anon-WO0118547.367;Mcad;CPT2;Gk2;Gk1;Mtpbeta;Acat1;BcDNA:RH09070;Sap-r	1.489% (6/403)	0.999734	0	#N/A	#N/A
GO:0006164	purine nucleotide biosynthetic process	The chemical reactions and pathways resulting in the formation of a purine nucleotide, a compound consisting of nucleoside (a purine base linked to a deoxyribose or ribose sugar) esterified with a phosphate group at either the 3' or 5'-hydroxyl group of the sugar.	12.5% (12/96)	3.0015e-05	4.52	O96553;P35381;Q05825;Q6NN09;Q7K5K3;Q7KVX1;Q967S0;Q9I7S8;Q9VC18;Q9VM14;Q9VT33;Q9W3N9	pug;blw;ATPsynbeta;ATPsynC;Pdhb;Pdha;Prat2;Paics;BEST:GH11240;muc;Prps;Acat1	0% (0/96)	1	0	#N/A	#N/A
GO:1901565	organonitrogen compound catabolic process	#N/A	6.652% (30/451)	3.35516e-05	4.47	O76895;P29844;Q70PY2;Q7JW03;Q7K127;Q7KW39;Q86BP1;Q8T0Q4;Q95029;Q9GYV5;Q9U616;Q9VCK6;Q9VGJ9;Q9VGQ1;Q9VH09;Q9VKR4;Q9VL06;Q9VLR2;Q9VLR3;Q9VLX0;Q9VM58;Q9VNX4;Q9VS97;Q9VSL9;Q9VTJ4;Q9VVL7;Q9VXY3;Q9VY87;Q9W3C7;Q9W457	arg;Hsc70-3;PGRP-SB1;UbcE2H;CT24026;CG17896;Hibch;shrb;Cp1;key;ppl;Dmel\CG10184;Ho;alpha-KGDHC;Dmel\CG3999;Dmel\CG6415;Ufd4;Dmel\CG8353;Dmel\CG8360;LKRSDH;Hmgcl;P5CDh1;PGRP-SD;Dmel\CG6638;Fuca;E3;Dbct;CtsB;Ppt1;Shmt	0.887% (4/451)	0.999998	0	#N/A	#N/A
GO:0006950	response to stress	Any process that results in a change in state or activity of a cell or an organism (in terms of movement, secretion, enzyme production, gene expression, etc.) as a result of a disturbance in organismal or cellular homeostasis, usually, but not necessarily, exogenous (e.g. temperature, humidity, ionizing radiation).	5.241% (50/954)	4.7038e-05	4.33	A1ZBF6;C0HKQ7;O16829;O18680;O44386;O61443;O77277;P14956;P24492;P29615;P29844;P29845;P36192;P36193;P37161;P45884;Q24395;Q27237;Q70PY2;Q7JXB5;Q7JY94;Q7K485;Q86BK8;Q86BP1;Q8IQ70;Q8IQR7;Q94527;Q95NH6;Q9GYV5;Q9V397;Q9V3N1;Q9V751;Q9VC18;Q9VC57;Q9VEH5;Q9VEP8;Q9VFC2;Q9VG69;Q9VGJ9;Q9VHG1;Q9VHV5;Q9VIF3;Q9VLT3;Q9VLU4;Q9VS97;Q9VTJ4;Q9VTZ6;Q9VZW7;Q9W2D6;Q9Y0V3	DptB;CecA1;CecC;Alas;scb;p38b;Torsin;CecB;DptA;LysP;Hsc70-3;Hsc70-5;Def;Dro;LysX;AttA;Mtk;CG5504;PGRP-SB1;Pepck2;Atg7;cathD;Rab14;Hibch;MCU;edin;Rel;AttC;key;Mtpalpha;Spn27A;AttB;BEST:GH11240;atl;AttD;Irc;Spn88Ea;Srlp;Ho;Vps16A;Arl8;Coq3;Mcr;Spn28Dc;PGRP-SD;Fuca;Pmm2;CPT2;Tim10;Tim9b	1.468% (14/954)	1	0	#N/A	#N/A
GO:0030258	lipid modification	The covalent alteration of one or more fatty acids in a lipid, resulting in a change in the properties of the lipid.	14.085% (10/71)	4.98493e-05	4.3	Q0KHZ6;Q7JR58;Q7JWF1;Q7KN94;Q9V397;Q9VL70;Q9VSA3;Q9VZW7;Q9W1H8;Q9W3N9	Etfb;Echs1;Etf-QO;wal;Mtpalpha;yip2;Mcad;CPT2;Mtpbeta;Acat1	2.817% (2/71)	0.822104	0.09	#N/A	#N/A
GO:0032509	endosome transport via multivesicular body sorting pathway	The directed movement of substances from endosomes to lysosomes or vacuoles by a pathway in which molecules are sorted into multivesicular bodies, which then fuse with the target compartment.	25% (6/24)	6.29125e-05	4.2	O76742;Q8T0Q4;Q95SH2;Q9VRY6;Q9W0B3;Q9Y124	Rab7;shrb;Chmp1;Ist1;Vta1;BcDNA.GH08385	0% (0/24)	1	0	#N/A	#N/A
GO:0071985	multivesicular body sorting pathway	A vesicle-mediated transport process in which transmembrane proteins are ubiquitylated to facilitate their entry into luminal vesicles of multivesicular bodies (MVBs); upon subsequent fusion of MVBs with lysosomes or vacuoles, the cargo proteins are degraded.	25% (6/24)	6.29125e-05	4.2	O76742;Q8T0Q4;Q95SH2;Q9VRY6;Q9W0B3;Q9Y124	Rab7;shrb;Chmp1;Ist1;Vta1;BcDNA.GH08385	0% (0/24)	1	0	#N/A	#N/A
GO:0009259	ribonucleotide metabolic process	The chemical reactions and pathways involving a ribonucleotide, a compound consisting of ribonucleoside (a base linked to a ribose sugar) esterified with a phosphate group at either the 3' or 5'-hydroxyl group of the sugar.	9.615% (15/156)	7.19615e-05	4.14	O18404;P35381;Q05825;Q6NN09;Q7JYW9;Q7K5K3;Q7KVX1;Q967S0;Q9I7S8;Q9V470;Q9VC18;Q9VGQ1;Q9VLX0;Q9VM14;Q9W3N9	scu;blw;ATPsynbeta;ATPsynC;Hex-C;Pdhb;Pdha;Prat2;Paics;ScsbetaG;BEST:GH11240;alpha-KGDHC;LKRSDH;muc;Acat1	0% (0/156)	1	0	#N/A	#N/A
GO:0009605	response to external stimulus	Any process that results in a change in state or activity of a cell or an organism (in terms of movement, secretion, enzyme production, gene expression, etc.) as a result of an external stimulus.	5.618% (40/712)	7.38924e-05	4.13	A1ZBF6;C0HKQ7;M9ND55;O16829;O44386;O61443;P07713;P14956;P24492;P29615;P36192;P36193;P37161;P45884;Q24395;Q70PY2;Q7JXB5;Q7JY94;Q7K485;Q86BK8;Q8IQR7;Q94527;Q95NH6;Q9GYV5;Q9V397;Q9V3N1;Q9V751;Q9VC57;Q9VEH5;Q9VFC2;Q9VHG1;Q9VLT3;Q9VLU4;Q9VN14;Q9VS97;Q9VTJ4;Q9VWV6;Q9VZW7;Q9W2D6;Q9W3C7	DptB;CecA1;Mp;CecC;scb;p38b;dpp;CecB;DptA;LysP;Def;Dro;LysX;AttA;Mtk;PGRP-SB1;Pepck2;Atg7;cathD;Rab14;edin;Rel;AttC;key;Mtpalpha;Spn27A;AttB;atl;AttD;Spn88Ea;Vps16A;Mcr;Spn28Dc;Cont;PGRP-SD;Fuca;Tsf1;CPT2;Tim10;Ppt1	1.124% (8/712)	1	0	#N/A	#N/A
GO:0007006	mitochondrial membrane organization	A process that is carried out at the cellular level which results in the assembly, arrangement of constituent parts, or disassembly of a mitochondrial membrane, either of the lipid bilayer surrounding a mitochondrion.	23.077% (6/26)	0.000102277	3.99	Q0E8V7;Q8T4G5;Q9W0X3;Q9W2D6;Q9W4W8;Q9Y0V3	Dmel\CG34132;Afg3l2;DmP29;Tim10;Spg7;Tim9b	3.846% (1/26)	0.686348	0.16	#N/A	#N/A
GO:1901658	glycosyl compound catabolic process	#N/A	29.412% (5/17)	0.00011436	3.94	Q7K127;Q9V9T9;Q9VLR2;Q9VLR3;Q9VTJ4	CT24026;betaGlu;Dmel\CG8353;Dmel\CG8360;Fuca	0% (0/17)	1	0	#N/A	#N/A
GO:0009611	response to wounding	Any process that results in a change in state or activity of a cell or an organism (in terms of movement, secretion, enzyme production, gene expression, etc.) as a result of a stimulus indicating damage to the organism.	11.579% (11/95)	0.000131374	3.88	A1ZBF6;O44386;Q24395;Q86BP1;Q9V397;Q9V3N1;Q9VC18;Q9VC57;Q9VEH5;Q9VIF3;Q9VLU4	DptB;scb;Mtk;Hibch;Mtpalpha;Spn27A;BEST:GH11240;atl;AttD;Coq3;Spn28Dc	3.158% (3/95)	0.789723	0.1	#N/A	#N/A
GO:0009070	serine family amino acid biosynthetic process	The chemical reactions and pathways resulting in the formation of amino acids of the serine family, comprising cysteine, glycine, homoserine, selenocysteine and serine.	40% (4/10)	0.000151839	3.82	Q9VAN0;Q9VCK6;Q9VSY6;Q9W457	CG11899;Dmel\CG10184;aay;Shmt	0% (0/10)	1	0	#N/A	#N/A
GO:0019400	alditol metabolic process	The chemical reactions and pathways involving alditols, any polyhydric alcohol derived from the acyclic form of a monosaccharide by reduction of its aldehyde or keto group to an alcoholic group.	40% (4/10)	0.000151839	3.82	O96299;Q7JXB5;Q9W095;Q9W0U0	Sodh2;Pepck2;Gk2;Gk1	0% (0/10)	1	0	#N/A	#N/A
GO:0046390	ribose phosphate biosynthetic process	The chemical reactions and pathways resulting in the formation of ribose phosphate, any phosphorylated ribose sugar.	11.34% (11/97)	0.000158707	3.8	P35381;Q05825;Q6NN09;Q7K5K3;Q7KVX1;Q967S0;Q9I7S8;Q9VC18;Q9VM14;Q9VT33;Q9W3N9	blw;ATPsynbeta;ATPsynC;Pdhb;Pdha;Prat2;Paics;BEST:GH11240;muc;Prps;Acat1	0% (0/97)	1	0	#N/A	#N/A
GO:0051084	'de novo' post-translational protein folding	The process of assisting in the correct noncovalent folding of newly formed polypeptides or folding intermediates of polypeptides that have exited the ribosome and/or have been stabilized and transferred by other chaperone proteins. This process could involve several cycles of ATP hydrolysis.	26.316% (5/19)	0.000204474	3.69	O77277;P29844;P29845;Q9V3A6;Q9VNA3	Torsin;Hsc70-3;Hsc70-5;Ero1L;BEST:LD29996	0% (0/19)	1	0	#N/A	#N/A
GO:0051085	chaperone cofactor-dependent protein refolding	The process of assisting in the correct posttranslational noncovalent assembly of proteins, which is dependent on additional protein cofactors. This process occurs over one or several cycles of nucleotide hydrolysis-dependent binding and release.	26.316% (5/19)	0.000204474	3.69	O77277;P29844;P29845;Q9V3A6;Q9VNA3	Torsin;Hsc70-3;Hsc70-5;Ero1L;BEST:LD29996	0% (0/19)	1	0	#N/A	#N/A
GO:0009152	purine ribonucleotide biosynthetic process	The chemical reactions and pathways resulting in the formation of a purine ribonucleotide, a compound consisting of ribonucleoside (a purine base linked to a ribose sugar) esterified with a phosphate group at either the 3' or 5'-hydroxyl group of the sugar.	11.905% (10/84)	0.000211428	3.67	P35381;Q05825;Q6NN09;Q7K5K3;Q7KVX1;Q967S0;Q9I7S8;Q9VC18;Q9VM14;Q9W3N9	blw;ATPsynbeta;ATPsynC;Pdhb;Pdha;Prat2;Paics;BEST:GH11240;muc;Acat1	0% (0/84)	1	0	#N/A	#N/A
GO:0006760	folic acid-containing compound metabolic process	The chemical reactions and pathways involving a folic acid-containing compound, i.e. any of a group of heterocyclic compounds based on the pteroic acid skeleton conjugated with one or more L-glutamic acid or L-glutamate units.	36.364% (4/11)	0.000232938	3.63	O96553;Q8IQM9;Q8MLS1;Q9W457	pug;l(3)72Dp;Mthfs;Shmt	0% (0/11)	1	0	#N/A	#N/A
GO:0006575	cellular modified amino acid metabolic process	The chemical reactions and pathways involving compounds derived from amino acids, organic acids containing one or more amino substituents.	20% (6/30)	0.000238297	3.62	O96553;O97069;Q8IQM9;Q8MLS1;Q9VY24;Q9W457	pug;Ass;l(3)72Dp;Mthfs;anon-EST:Posey66;Shmt	3.333% (1/30)	0.737707	0.13	#N/A	#N/A
GO:0006458	'de novo' protein folding	The process of assisting in the folding of a nascent peptide chain into its correct tertiary structure.	25% (5/20)	0.000265946	3.58	O77277;P29844;P29845;Q9V3A6;Q9VNA3	Torsin;Hsc70-3;Hsc70-5;Ero1L;BEST:LD29996	0% (0/20)	1	0	#N/A	#N/A
GO:0006551	leucine metabolic process	The chemical reactions and pathways involving leucine, 2-amino-4-methylpentanoic acid.	60% (3/5)	0.000266142	3.57	Q9VM58;Q9VSL9;Q9VXY3	Hmgcl;Dmel\CG6638;Dbct	0% (0/5)	1	0	#N/A	#N/A
GO:0006563	L-serine metabolic process	The chemical reactions and pathways involving L-serine, the L-enantiomer of serine, i.e. (2S)-2-amino-3-hydroxypropanoic acid.	60% (3/5)	0.000266142	3.57	Q9VAN0;Q9VSY6;Q9W457	CG11899;aay;Shmt	0% (0/5)	1	0	#N/A	#N/A
GO:0006573	valine metabolic process	The chemical reactions and pathways involving valine, 2-amino-3-methylbutanoic acid.	60% (3/5)	0.000266142	3.57	Q7KW39;Q86BP1;Q9VXY3	CG17896;Hibch;Dbct	0% (0/5)	1	0	#N/A	#N/A
GO:0035999	tetrahydrofolate interconversion	The chemical reactions and pathways by which one-carbon (C1) units are transferred between tetrahydrofolate molecules, to synthesise other tetrahydrofolate molecules.	60% (3/5)	0.000266142	3.57	O96553;Q8MLS1;Q9W457	pug;Mthfs;Shmt	0% (0/5)	1	0	#N/A	#N/A
GO:0009165	nucleotide biosynthetic process	The chemical reactions and pathways resulting in the formation of nucleotides, any nucleoside that is esterified with (ortho)phosphate or an oligophosphate at any hydroxyl group on the glycose moiety; may be mono-, di- or triphosphate; this definition includes cyclic-nucleotides (nucleoside cyclic phosphates).	10% (12/120)	0.000267388	3.57	O96553;P35381;Q05825;Q6NN09;Q7K5K3;Q7KVX1;Q967S0;Q9I7S8;Q9VC18;Q9VM14;Q9VT33;Q9W3N9	pug;blw;ATPsynbeta;ATPsynC;Pdhb;Pdha;Prat2;Paics;BEST:GH11240;muc;Prps;Acat1	0% (0/120)	1	0	#N/A	#N/A
GO:0006090	pyruvate metabolic process	The chemical reactions and pathways involving pyruvate, 2-oxopropanoate.	16.279% (7/43)	0.00027729	3.56	Q0E9E2;Q7JXB5;Q7JYW9;Q7K3R0;Q7K5K3;Q7KVX1;Q9VM14	PCB;Pepck2;Hex-C;Dmel\CG7848;Pdhb;Pdha;muc	0% (0/43)	1	0	#N/A	#N/A
GO:1901293	nucleoside phosphate biosynthetic process	#N/A	9.917% (12/121)	0.000289036	3.54	O96553;P35381;Q05825;Q6NN09;Q7K5K3;Q7KVX1;Q967S0;Q9I7S8;Q9VC18;Q9VM14;Q9VT33;Q9W3N9	pug;blw;ATPsynbeta;ATPsynC;Pdhb;Pdha;Prat2;Paics;BEST:GH11240;muc;Prps;Acat1	0% (0/121)	1	0	#N/A	#N/A
GO:0009066	aspartate family amino acid metabolic process	The chemical reactions and pathways involving amino acids of the aspartate family, comprising asparagine, aspartate, lysine, methionine and threonine.	23.81% (5/21)	0.000340498	3.47	O96553;Q9VCK6;Q9VGQ1;Q9VHE4;Q9VLX0	pug;Dmel\CG10184;alpha-KGDHC;Dmel\CG8132;LKRSDH	4.762% (1/21)	0.607849	0.22	#N/A	#N/A
GO:0006779	porphyrin-containing compound biosynthetic process	The chemical reactions and pathways resulting in the formation of any member of a large group of derivatives or analogs of porphyrin. Porphyrin consists of a ring of four pyrrole nuclei linked each to the next at their alpha positions through a methine group.	33.333% (4/12)	0.000341117	3.47	O18680;Q9V3D2;Q9V9S8;Q9VC52	Alas;Coprox;FeCh;Ppox	0% (0/12)	1	0	#N/A	#N/A
GO:0006783	heme biosynthetic process	The chemical reactions and pathways resulting in the formation of heme, any compound of iron complexed in a porphyrin (tetrapyrrole) ring, from less complex precursors.	33.333% (4/12)	0.000341117	3.47	O18680;Q9V3D2;Q9V9S8;Q9VC52	Alas;Coprox;FeCh;Ppox	0% (0/12)	1	0	#N/A	#N/A
GO:0033014	tetrapyrrole biosynthetic process	The chemical reactions and pathways leading to the formation of tetrapyrroles, natural pigments containing four pyrrole rings joined by one-carbon units linking position 2 of one pyrrole ring to position 5 of the next.	33.333% (4/12)	0.000341117	3.47	O18680;Q9V3D2;Q9V9S8;Q9VC52	Alas;Coprox;FeCh;Ppox	0% (0/12)	1	0	#N/A	#N/A
GO:0035384	thioester biosynthetic process	The chemical reactions and pathways resulting in the formation of a thioester, a compound of general formula RC(=O)SR' in which the linking oxygen in an ester is replaced by a sulfur atom. They are the product of esterification between a carboxylic acid and a thiol.	33.333% (4/12)	0.000341117	3.47	Q7K5K3;Q7KVX1;Q9VM14;Q9W3N9	Pdhb;Pdha;muc;Acat1	0% (0/12)	1	0	#N/A	#N/A
GO:0071616	acyl-CoA biosynthetic process	The chemical reactions and pathways resulting in the formation of acyl-CoA, any derivative of coenzyme A in which the sulfhydryl group is in thiolester linkage with an acyl group.	33.333% (4/12)	0.000341117	3.47	Q7K5K3;Q7KVX1;Q9VM14;Q9W3N9	Pdhb;Pdha;muc;Acat1	0% (0/12)	1	0	#N/A	#N/A
GO:0019637	organophosphate metabolic process	The chemical reactions and pathways involving organophosphates, any phosphate-containing organic compound.	6.434% (24/373)	0.000366254	3.44	O18404;O77277;O96553;P35381;Q05825;Q0E8U4;Q6NN09;Q7JYW9;Q7K5K3;Q7KUC2;Q7KVX1;Q967S0;Q9I7S8;Q9V470;Q9VC18;Q9VGQ1;Q9VIU7;Q9VLX0;Q9VM14;Q9VT33;Q9VVW8;Q9W095;Q9W0U0;Q9W3N9	scu;Torsin;pug;blw;ATPsynbeta;Dmel\CG17224;ATPsynC;Hex-C;Pdhb;Pdxk;Pdha;Prat2;Paics;ScsbetaG;BEST:GH11240;alpha-KGDHC;Dpm1;LKRSDH;muc;Prps;Naxd;Gk2;Gk1;Acat1	0% (0/373)	1	0	#N/A	#N/A
GO:0009064	glutamine family amino acid metabolic process	The chemical reactions and pathways involving amino acids of the glutamine family, comprising arginine, glutamate, glutamine and proline.	18.182% (6/33)	0.00041194	3.39	O76895;O97069;Q9VEJ3;Q9VHE4;Q9VNW6;Q9VNX4	arg;Ass;P5cr-2;Dmel\CG8132;P5CS;P5CDh1	3.03% (1/33)	0.770646	0.11	#N/A	#N/A
GO:0016137	glycoside metabolic process	The chemical reactions and pathways involving glycosides, compounds in which a glycosyl group is substituted into a hydroxyl, thiol or selenol group in another compound.	50% (3/6)	0.000520342	3.28	Q7K127;Q9V9T9;Q9VTJ4	CT24026;betaGlu;Fuca	0% (0/6)	1	0	#N/A	#N/A
GO:0016139	glycoside catabolic process	The chemical reactions and pathways resulting in the breakdown of glycosides, compounds in which a glycosyl group is substituted into a hydroxyl, thiol or selenol group in another compound.	50% (3/6)	0.000520342	3.28	Q7K127;Q9V9T9;Q9VTJ4	CT24026;betaGlu;Fuca	0% (0/6)	1	0	#N/A	#N/A
GO:0043648	dicarboxylic acid metabolic process	The chemical reactions and pathways involving dicarboxylic acids, any organic acid containing two carboxyl (COOH) groups or anions (COO-).	17.143% (6/35)	0.000573892	3.24	A8JNU6;Q7K3R0;Q9VHE4;Q9VIC9;Q9VNX4;Q9W457	Ogdh;Dmel\CG7848;Dmel\CG8132;Dmel\CG8665;P5CDh1;Shmt	0% (0/35)	1	0	#N/A	#N/A
GO:0009260	ribonucleotide biosynthetic process	The chemical reactions and pathways resulting in the formation of a ribonucleotide, a compound consisting of ribonucleoside (a base linked to a ribose sugar) esterified with a phosphate group at either the 3' or 5'-hydroxyl group of the sugar.	10.526% (10/95)	0.000578967	3.24	P35381;Q05825;Q6NN09;Q7K5K3;Q7KVX1;Q967S0;Q9I7S8;Q9VC18;Q9VM14;Q9W3N9	blw;ATPsynbeta;ATPsynC;Pdhb;Pdha;Prat2;Paics;BEST:GH11240;muc;Acat1	0% (0/95)	1	0	#N/A	#N/A
GO:0006730	one-carbon metabolic process	The chemical reactions and pathways involving the transfer of one-carbon units in various oxidation states.	28.571% (4/14)	0.000657518	3.18	O96553;Q8MLS1;Q9VIC9;Q9W457	pug;Mthfs;Dmel\CG8665;Shmt	14.286% (2/14)	0.121836	0.91	#N/A	#N/A
GO:0090151	establishment of protein localization to mitochondrial membrane	The directed movement of a protein to a specific location in the mitochondrial membrane.	26.667% (4/15)	0.000875404	3.06	Q0E8V7;Q9W0X3;Q9W2D6;Q9Y0V3	Dmel\CG34132;DmP29;Tim10;Tim9b	6.667% (1/15)	0.48743	0.31	#N/A	#N/A
GO:0006188	IMP biosynthetic process	The chemical reactions and pathways resulting in the formation of IMP, inosine monophosphate.	42.857% (3/7)	0.000890196	3.05	Q967S0;Q9I7S8;Q9VC18	Prat2;Paics;BEST:GH11240	0% (0/7)	1	0	#N/A	#N/A
GO:0006189	'de novo' IMP biosynthetic process	The chemical reactions and pathways resulting in the formation of IMP, inosine monophosphate, by the stepwise assembly of a purine ring on ribose 5-phosphate.	42.857% (3/7)	0.000890196	3.05	Q967S0;Q9I7S8;Q9VC18	Prat2;Paics;BEST:GH11240	0% (0/7)	1	0	#N/A	#N/A
GO:0006071	glycerol metabolic process	The chemical reactions and pathways involving glycerol, 1,2,3-propanetriol, a sweet, hygroscopic, viscous liquid, widely distributed in nature as a constituent of many lipids.	42.857% (3/7)	0.000890196	3.05	Q7JXB5;Q9W095;Q9W0U0	Pepck2;Gk2;Gk1	0% (0/7)	1	0	#N/A	#N/A
GO:0006560	proline metabolic process	The chemical reactions and pathways involving proline (pyrrolidine-2-carboxylic acid), a chiral, cyclic, nonessential alpha-amino acid found in peptide linkage in proteins.	42.857% (3/7)	0.000890196	3.05	Q9VEJ3;Q9VNW6;Q9VNX4	P5cr-2;P5CS;P5CDh1	0% (0/7)	1	0	#N/A	#N/A
GO:0009068	aspartate family amino acid catabolic process	The chemical reactions and pathways resulting in the breakdown of amino acids of the aspartate family, comprising asparagine, aspartate, lysine, methionine and threonine.	42.857% (3/7)	0.000890196	3.05	Q9VCK6;Q9VGQ1;Q9VLX0	Dmel\CG10184;alpha-KGDHC;LKRSDH	0% (0/7)	1	0	#N/A	#N/A
GO:0046653	tetrahydrofolate metabolic process	The chemical reactions and pathways involving tetrahydrofolate, 5,6,7,8-tetrahydrofolic acid, a folate derivative bearing additional hydrogens on the pterin group.	42.857% (3/7)	0.000890196	3.05	O96553;Q8MLS1;Q9W457	pug;Mthfs;Shmt	0% (0/7)	1	0	#N/A	#N/A
GO:1901137	carbohydrate derivative biosynthetic process	#N/A	6.923% (18/260)	0.00089123	3.05	P35381;Q05825;Q6NN09;Q7K5K3;Q7KVX1;Q967S0;Q9I7S8;Q9VC18;Q9VEE9;Q9VG81;Q9VIU7;Q9VM14;Q9VNA3;Q9VT33;Q9VTZ6;Q9W095;Q9W0U0;Q9W3N9	blw;ATPsynbeta;ATPsynC;Pdhb;Pdha;Prat2;Paics;BEST:GH11240;Alg1;Sccpdh2;Dpm1;muc;BEST:LD29996;Prps;Pmm2;Gk2;Gk1;Acat1	0.385% (1/260)	0.999993	0	#N/A	#N/A
GO:0006909	phagocytosis	A vesicle-mediated transport process that results in the engulfment of external particulate material by phagocytes and their delivery to the lysosome. The particles are initially contained within phagocytic vacuoles (phagosomes), which then fuse with primary lysosomes to effect digestion of the particles.	15.789% (6/38)	0.000904762	3.04	O44386;O76742;Q86BK8;Q94527;Q9V438;Q9VLT3	scb;Rab7;Rab14;Rel;CaBP1;Mcr	0% (0/38)	1	0	#N/A	#N/A
GO:0090407	organophosphate biosynthetic process	The chemical reactions and pathways resulting in the biosynthesis of deoxyribose phosphate, the phosphorylated sugar 2-deoxy-erythro-pentose.	7.054% (17/241)	0.00100746	3	O77277;O96553;P35381;Q05825;Q6NN09;Q7K5K3;Q7KUC2;Q7KVX1;Q967S0;Q9I7S8;Q9VC18;Q9VIU7;Q9VM14;Q9VT33;Q9W095;Q9W0U0;Q9W3N9	Torsin;pug;blw;ATPsynbeta;ATPsynC;Pdhb;Pdxk;Pdha;Prat2;Paics;BEST:GH11240;Dpm1;muc;Prps;Gk2;Gk1;Acat1	0% (0/241)	1	0	#N/A	#N/A
GO:0061024	membrane organization	A process which results in the assembly, arrangement of constituent parts, or disassembly of a membrane. A membrane is a double layer of lipid molecules that encloses all cells, and, in eukaryotes, many organelles; may be a single or double lipid bilayer; also includes associated proteins.	7.538% (15/199)	0.00102396	2.99	E1JHT6;O76742;O77277;Q0E8V7;Q8T0Q4;Q8T4G5;Q9VC57;Q9VHG1;Q9VHV5;Q9VLS5;Q9W0X3;Q9W2D6;Q9W4W8;Q9Y0V3;Q9Y124	Rtnl1;Rab7;Torsin;Dmel\CG34132;shrb;Afg3l2;atl;Vps16A;Arl8;Rbsn-5;DmP29;Tim10;Spg7;Tim9b;BcDNA.GH08385	1.005% (2/199)	0.998725	0	#N/A	#N/A
GO:0032482	Rab protein signal transduction	The series of molecular signals within the cell that are mediated by a member of the Rab family of proteins switching to a GTP-bound active state.	15.385% (6/39)	0.00104259	2.98	O15971;O18333;O76742;Q7KY04;Q86BK8;Q9W3Q0	Rab10;Rab2;Rab7;Rab4;Rab14;Rab39	0% (0/39)	1	0	#N/A	#N/A
GO:0007034	vacuolar transport	The directed movement of substances into, out of or within a vacuole.	12.963% (7/54)	0.00114882	2.94	O76742;Q8T0Q4;Q95SH2;Q9VHG1;Q9VHV5;Q9W0B3;Q9Y124	Rab7;shrb;Chmp1;Vps16A;Arl8;Vta1;BcDNA.GH08385	0% (0/54)	1	0	#N/A	#N/A
GO:1901136	carbohydrate derivative catabolic process	#N/A	12.727% (7/55)	0.00128304	2.89	Q70PY2;Q7K127;Q9V9T9;Q9VLR2;Q9VLR3;Q9VS97;Q9VTJ4	PGRP-SB1;CT24026;betaGlu;Dmel\CG8353;Dmel\CG8360;PGRP-SD;Fuca	0% (0/55)	1	0	#N/A	#N/A
GO:0046040	IMP metabolic process	The chemical reactions and pathways involving IMP, inosine monophosphate.	37.5% (3/8)	0.00139245	2.86	Q967S0;Q9I7S8;Q9VC18	Prat2;Paics;BEST:GH11240	0% (0/8)	1	0	#N/A	#N/A
GO:0006782	protoporphyrinogen IX biosynthetic process	The chemical reactions and pathways resulting in the formation of protoporphyrinogen IX.	37.5% (3/8)	0.00139245	2.86	O18680;Q9V3D2;Q9VC52	Alas;Coprox;Ppox	0% (0/8)	1	0	#N/A	#N/A
GO:0019405	alditol catabolic process	The chemical reactions and pathways resulting in the breakdown of alditols, any polyhydric alcohol derived from the acyclic form of a monosaccharide by reduction of its aldehyde or keto group to an alcoholic group.	37.5% (3/8)	0.00139245	2.86	O96299;Q9W095;Q9W0U0	Sodh2;Gk2;Gk1	0% (0/8)	1	0	#N/A	#N/A
GO:0043605	amide catabolic process	The chemical reactions and pathways resulting in the breakdown of an amide, any derivative of an oxoacid in which an acidic hydroxy group has been replaced by an amino or substituted amino group.	37.5% (3/8)	0.00139245	2.86	Q9VGQ1;Q9VLX0;Q9VNX4	alpha-KGDHC;LKRSDH;P5CDh1	0% (0/8)	1	0	#N/A	#N/A
GO:0046501	protoporphyrinogen IX metabolic process	The chemical reactions and pathways involving protoporphyrinogen IX, the specific substrate for the enzyme ferrochelatase, which catalyzes the insertion of iron to form protoheme. It is probably also the substrate for chlorophyll formation.	37.5% (3/8)	0.00139245	2.86	O18680;Q9V3D2;Q9VC52	Alas;Coprox;Ppox	0% (0/8)	1	0	#N/A	#N/A
GO:0009116	nucleoside metabolic process	The chemical reactions and pathways involving a nucleoside, a nucleobase linked to either beta-D-ribofuranose (a ribonucleoside) or 2-deoxy-beta-D-ribofuranose, (a deoxyribonucleoside), e.g. adenosine, guanosine, inosine, cytidine, uridine and deoxyadenosine, deoxyguanosine, deoxycytidine and thymidine (= deoxythymidine).	17.241% (5/29)	0.0016303	2.79	Q0E8U4;Q967S0;Q9VLR2;Q9VLR3;Q9VT33	Dmel\CG17224;Prat2;Dmel\CG8353;Dmel\CG8360;Prps	3.448% (1/29)	0.725712	0.14	#N/A	#N/A
GO:0070482	response to oxygen levels	Any process that results in a change in state or activity of a cell or an organism (in terms of movement, secretion, enzyme production, gene expression, etc.) as a result of a stimulus reflecting the presence, absence, or concentration of oxygen.	12.069% (7/58)	0.00176048	2.75	O18680;P24492;P45884;Q9VG69;Q9VHV5;Q9VTZ6;Q9Y0V3	Alas;DptA;AttA;Srlp;Arl8;Pmm2;Tim9b	0% (0/58)	1	0	#N/A	#N/A
GO:0033866	nucleoside bisphosphate biosynthetic process	The chemical reactions and pathways resulting in the formation of a nucleoside bisphosphate, a compound consisting of a nucleobase linked to a deoxyribose or ribose sugar esterified with one phosphate group attached to each of two different hydroxyl groups on the sugar.	22.222% (4/18)	0.00182669	2.74	Q7K5K3;Q7KVX1;Q9VM14;Q9W3N9	Pdhb;Pdha;muc;Acat1	0% (0/18)	1	0	#N/A	#N/A
GO:0034030	ribonucleoside bisphosphate biosynthetic process	The chemical reactions and pathways resulting in the formation of a ribonucleoside bisphosphate, a compound consisting of a nucleobase linked to a ribose sugar esterified with one phosphate group attached to each of two different hydroxyl groups on the sugar.	22.222% (4/18)	0.00182669	2.74	Q7K5K3;Q7KVX1;Q9VM14;Q9W3N9	Pdhb;Pdha;muc;Acat1	0% (0/18)	1	0	#N/A	#N/A
GO:0034033	purine nucleoside bisphosphate biosynthetic process	The chemical reactions and pathways resulting in the formation of a purine nucleoside bisphosphate, a compound consisting of a purine base linked to a deoxyribose or ribose sugar esterified with one phosphate group attached to each of two different hydroxyl groups on the sugar.	22.222% (4/18)	0.00182669	2.74	Q7K5K3;Q7KVX1;Q9VM14;Q9W3N9	Pdhb;Pdha;muc;Acat1	0% (0/18)	1	0	#N/A	#N/A
GO:0045324	late endosome to vacuole transport	The directed movement of substances from late endosomes to the vacuole. In yeast, after transport to the prevacuolar compartment, endocytic content is delivered to the late endosome and on to the vacuole. This pathway is analogous to endosome to lysosome transport.	22.222% (4/18)	0.00182669	2.74	Q8T0Q4;Q95SH2;Q9W0B3;Q9Y124	shrb;Chmp1;Vta1;BcDNA.GH08385	0% (0/18)	1	0	#N/A	#N/A
GO:0006641	triglyceride metabolic process	The chemical reactions and pathways involving triglyceride, any triester of glycerol. The three fatty acid residues may all be the same or differ in any permutation. Triglycerides are important components of plant oils, animal fats and animal plasma lipoproteins.	16.667% (5/30)	0.0019087	2.72	E1JI03;O77277;Q7JXB5;Q9W095;Q9W0U0	bmm;Torsin;Pepck2;Gk2;Gk1	0% (0/30)	1	0	#N/A	#N/A
GO:0009620	response to fungus	Any process that results in a change in state or activity of a cell or an organism (in terms of movement, secretion, enzyme production, gene expression, etc.) as a result of a stimulus from a fungus.	13.636% (6/44)	0.00198846	2.7	O61443;Q24395;Q94527;Q9V3N1;Q9VLT3;Q9VWV6	p38b;Mtk;Rel;Spn27A;Mcr;Tsf1	4.545% (2/44)	0.577199	0.24	#N/A	#N/A
GO:0045039	protein insertion into mitochondrial inner membrane	The processes mediating the insertion of proteins into the mitochondrial inner membrane. Mitochondrial inner membrane proteins can get inserted from the cytosol, by crossing the outer membrane and being guided by an inner membrane translocase complex into their final destination in the inner membrane. Some proteins present in the intermembrane space can get inserted into the inner mitochondrial m…	33.333% (3/9)	0.00204201	2.69	Q0E8V7;Q9W2D6;Q9Y0V3	Dmel\CG34132;Tim10;Tim9b	11.111% (1/9)	0.330211	0.48	#N/A	#N/A
GO:0072529	pyrimidine-containing compound catabolic process	The chemical reactions and pathways resulting in the breakdown of a pyrimidine-containing compound, i.e. any compound that contains pyrimidine or a formal derivative thereof.	33.333% (3/9)	0.00204201	2.69	Q7KW39;Q9VLR2;Q9VLR3	CG17896;Dmel\CG8353;Dmel\CG8360	0% (0/9)	1	0	#N/A	#N/A
GO:0044000	movement in host	The process in which an organism or its progeny spreads from one location to another within its host organism. The host is defined as the larger of the organisms involved in a symbiotic interaction.	16.129% (5/31)	0.00222036	2.65	O15971;O18333;O76742;Q86BK8;Q8T0Q4	Rab10;Rab2;Rab7;Rab14;shrb	3.226% (1/31)	0.749179	0.13	#N/A	#N/A
GO:0044409	entry into host	Entry of a symbiont into the body, tissues, or cells of a host organism as part of the symbiont life cycle. The host is defined as the larger of the organisms involved in a symbiotic interaction.	16.129% (5/31)	0.00222036	2.65	O15971;O18333;O76742;Q86BK8;Q8T0Q4	Rab10;Rab2;Rab7;Rab14;shrb	3.226% (1/31)	0.749179	0.13	#N/A	#N/A
GO:0046718	viral entry into host cell	The process that occurs after viral attachment by which a virus, or viral nucleic acid, breaches the plasma membrane or cell envelope and enters the host cell. The process ends when the viral nucleic acid is released into the host cell cytoplasm.	16.129% (5/31)	0.00222036	2.65	O15971;O18333;O76742;Q86BK8;Q8T0Q4	Rab10;Rab2;Rab7;Rab14;shrb	3.226% (1/31)	0.749179	0.13	#N/A	#N/A
GO:0051701	biological process involved in interaction with host	An interaction between two organisms living together in more or less intimate association. The term host is used for the larger (macro) of the two members of a symbiosis; the various forms of symbiosis include parasitism, commensalism and mutualism.	16.129% (5/31)	0.00222036	2.65	O15971;O18333;O76742;Q86BK8;Q8T0Q4	Rab10;Rab2;Rab7;Rab14;shrb	3.226% (1/31)	0.749179	0.13	#N/A	#N/A
GO:0044272	sulfur compound biosynthetic process	The chemical reactions and pathways resulting in the formation of compounds that contain sulfur, such as the amino acids methionine and cysteine or the tripeptide glutathione.	13.333% (6/45)	0.00223731	2.65	O96553;Q7JQW6;Q7K5K3;Q7KVX1;Q9VM14;Q9W3N9	pug;Las;Pdhb;Pdha;muc;Acat1	2.222% (1/45)	0.866003	0.06	#N/A	#N/A
GO:0016226	iron-sulfur cluster assembly	The incorporation of iron and exogenous sulfur into a metallo-sulfur cluster.	21.053% (4/19)	0.00225928	2.65	O46098;Q8T3X9;Q9VHN4;Q9VKD3	bcn92;MagR;Dmel\CG8043;Nfs1	0% (0/19)	1	0	#N/A	#N/A
GO:0031163	metallo-sulfur cluster assembly	The incorporation of a metal and exogenous sulfur into a metallo-sulfur cluster.	21.053% (4/19)	0.00225928	2.65	O46098;Q8T3X9;Q9VHN4;Q9VKD3	bcn92;MagR;Dmel\CG8043;Nfs1	0% (0/19)	1	0	#N/A	#N/A
GO:0007005	mitochondrion organization	A process that is carried out at the cellular level which results in the assembly, arrangement of constituent parts, or disassembly of a mitochondrion; includes mitochondrial morphogenesis and distribution, and replication of the mitochondrial genome as well as synthesis of new mitochondrial components.	7.514% (13/173)	0.00226935	2.64	A8DYI6;E1JGR4;P14199;P29845;Q0E8V7;Q27237;Q7JY94;Q8T4G5;Q9VAA6;Q9W0X3;Q9W2D6;Q9W4W8;Q9Y0V3	Phb2;Dmel\CG42496;ref(2)P;Hsc70-5;Dmel\CG34132;CG5504;Atg7;Afg3l2;Dmel\CG7950;DmP29;Tim10;Spg7;Tim9b	12.139% (21/173)	1.67719e-05	4.78	Q6IDF5;Q7JYH3;Q7JZK1;Q9VAW5;Q9VF27;Q9VHS2;Q9VJZ4;Q9VKC8;Q9VPE2;Q9VQD7;Q9VQM2;Q9VQR2;Q9VSR5;Q9VTU2;Q9VWI0;Q9VXZ0;Q9W125;Q9W2E8;Q9W3N7;Q9W3X7;Q9W402	ND-B15;ND-B14.7;ND-B14;larp;ND-23;COX7A;ND-B22;Tom70;ND-39;ND-B17.2;ND-B14.5B;ND-PDSW;mRpL12;ND-SGDH;ND-18;ND-B18;ND-19;ND-B12;ND-MNLL;ND-ASHI;ND-B16.6
GO:0051205	protein insertion into membrane	The process that results in the incorporation of a protein into a biological membrane. Incorporation in this context means having some part or covalently attached group that is inserted into the the hydrophobic region of one or both bilayers.	20% (4/20)	0.00275762	2.56	Q0E8V7;Q9W0X3;Q9W2D6;Q9Y0V3	Dmel\CG34132;DmP29;Tim10;Tim9b	10% (2/20)	0.215524	0.67	#N/A	#N/A
GO:0042558	pteridine-containing compound metabolic process	The chemical reactions and pathways involving any compound containing pteridine (pyrazino(2,3-dipyrimidine)), e.g. pteroic acid, xanthopterin and folic acid.	20% (4/20)	0.00275762	2.56	O96553;Q8IQM9;Q8MLS1;Q9W457	pug;l(3)72Dp;Mthfs;Shmt	0% (0/20)	1	0	#N/A	#N/A
GO:0046148	pigment biosynthetic process	The chemical reactions and pathways resulting in the formation of a pigment, any general or particular coloring matter in living organisms, e.g. melanin.	12.766% (6/47)	0.00280466	2.55	O18680;Q9V3D2;Q9V9S8;Q9VC52;Q9VFC2;Q9VLU4	Alas;Coprox;FeCh;Ppox;Spn88Ea;Spn28Dc	2.128% (1/47)	0.877496	0.06	#N/A	#N/A
GO:0016050	vesicle organization	A process that is carried out at the cellular level which results in the assembly, arrangement of constituent parts, or disassembly of a vesicle.	9.184% (9/98)	0.0028404	2.55	O76742;O77277;P14199;Q86BK8;Q8T0Q4;Q9VHG1;Q9VHV5;Q9VLS5;Q9Y124	Rab7;Torsin;ref(2)P;Rab14;shrb;Vps16A;Arl8;Rbsn-5;BcDNA.GH08385	0% (0/98)	1	0	#N/A	#N/A
GO:0044403	biological process involved in symbiotic interaction	A process carried out by gene products in an organism that enable the organism to engage in a symbiotic relationship, a more or less intimate association, with another organism. The various forms of symbiosis include parasitism, in which the association is disadvantageous or destructive to one of the organisms; mutualism, in which the association is advantageous, or often necessary to one or both…	15.152% (5/33)	0.00295245	2.53	O15971;O18333;O76742;Q86BK8;Q8T0Q4	Rab10;Rab2;Rab7;Rab14;shrb	3.03% (1/33)	0.770646	0.11	#N/A	#N/A
GO:1901564	organonitrogen compound metabolic process	#N/A	3.838% (89/2319)	0.00353185	2.45	O18404;O18680;O61443;O76895;O77277;O96553;O97069;P07713;P29844;P35381;P36193;Q05825;Q0E8U4;Q6NN09;Q70PY2;Q7JQW6;Q7JW03;Q7JY94;Q7JYW9;Q7K127;Q7K485;Q7K5K3;Q7KUC2;Q7KVX1;Q7KW39;Q86BP1;Q8IQM9;Q8MLS1;Q8SX78;Q8T0Q4;Q8T3X9;Q8T4G5;Q94527;Q95029;Q967S0;Q9GYV5;Q9I7S8;Q9U616;Q9V3D2;Q9V3N1;Q9V470;Q9V8W3;Q9V9S8;Q9VAA6;Q9VAN0;Q9VC18;Q9VC52;Q9VCK6;Q9VEE9;Q9VEJ3;Q9VFC2;Q9VGJ9;Q9VGQ1;Q9VH09;Q9VHE4;Q9VIU7;Q9VKR4;…	scu;Alas;p38b;arg;Torsin;pug;Ass;dpp;Hsc70-3;blw;Dro;ATPsynbeta;Dmel\CG17224;ATPsynC;PGRP-SB1;Las;UbcE2H;Atg7;Hex-C;CT24026;cathD;Pdhb;Pdxk;Pdha;CG17896;Hibch;l(3)72Dp;Mthfs;Lipt1;shrb;MagR;Afg3l2;Rel;Cp1;Prat2;key;Paics;ppl;Coprox;Spn27A;ScsbetaG;Rep;FeCh;Dmel\CG7950;CG11899;BEST:GH11240;Ppox;Dmel\CG10184;Alg1;P5cr-2;Spn88Ea;Ho;alpha-KGDHC;Dmel\CG3999;Dmel\CG8132;Dpm1;Dmel\CG6415;Ufd4;Dmel\CG835…	5.606% (130/2319)	0.0001438	3.84	A1Z9A8;O17445;O61345;P04359;P05303;P05389;P08570;P09180;P13008;P19889;P21187;P23128;P29327;P31009;P36241;P38979;P39018;P40807;P41042;P41092;P41093;P41094;P41126;P41375;P46222;P46223;P48159;P48588;P50887;P54397;P55828;P55830;P55841;Q03334;Q06559;Q0E9B6;Q24154;Q24186;Q7JVK1;Q7JZB1;Q7JZM8;Q7K1Q7;Q7K2W6;Q7K4H4;Q7KTW9;Q8IP62;Q8MS27;Q8MSS7;Q8SWR8;Q8SXF0;Q8T3V6;Q8WTC1;Q9U4F8;Q9V3D0;Q9V3G1;Q9V521;Q9V597;…	CG4679;RpL15;peng;RpL32;eEF1alpha2;RpLP2;RpLP1;RpL4;RpS26;RpLP0;pAbp;me31B;RpS6;RpS2;RpL19;sta;RpS19a;Odc1;RpS4;RpL27A;RpL18A;RpS18;RpL13;eIF2beta;RpL11;RpL7A;RpL23;RpS25;RpL22;Fkbp39;RpS20;RpS3A;RpL14;RpS13;RpS3;RpS11;RpL29;RpS5a;mRpL18;Daao1;mRpL41;RpLP0-like;PPO1;NO66;AsnS;mRpS23;mRpL35;mRpS2;Atx2;mRpS9;mRpL47;bonsai;Ube4A;mRpL4;RpL8;PPO2;RpL31;RpL21;RpL6;mRpS18C;RpS7;larp;mRpS22;RpL34a;RpL27;…
GO:0006457	protein folding	The process of assisting in the covalent and noncovalent assembly of single chain polypeptides or multisubunit complexes into the correct tertiary structure.	8.824% (9/102)	0.00372519	2.43	O77277;P29844;P29845;Q27237;Q9V3A6;Q9VAA6;Q9VHA8;Q9VNA3;Q9VPQ2	Torsin;Hsc70-3;Hsc70-5;CG5504;Ero1L;Dmel\CG7950;P58IPK;BEST:LD29996;shv	0% (0/102)	1	0	#N/A	#N/A
GO:0034058	endosomal vesicle fusion	The homotypic fusion of endocytic vesicles to form or add to an early endosome.	27.273% (3/11)	0.00383427	2.42	O76742;Q9VHG1;Q9VLS5	Rab7;Vps16A;Rbsn-5	0% (0/11)	1	0	#N/A	#N/A
GO:0006638	neutral lipid metabolic process	The chemical reactions and pathways involving neutral lipids, lipids only soluble in solvents of very low polarity.	14.286% (5/35)	0.00384465	2.42	E1JI03;O77277;Q7JXB5;Q9W095;Q9W0U0	bmm;Torsin;Pepck2;Gk2;Gk1	0% (0/35)	1	0	#N/A	#N/A
GO:0006639	acylglycerol metabolic process	The chemical reactions and pathways involving acylglycerol, any mono-, di- or triester of glycerol with (one or more) fatty acids.	14.286% (5/35)	0.00384465	2.42	E1JI03;O77277;Q7JXB5;Q9W095;Q9W0U0	bmm;Torsin;Pepck2;Gk2;Gk1	0% (0/35)	1	0	#N/A	#N/A
GO:0009156	ribonucleoside monophosphate biosynthetic process	The chemical reactions and pathways resulting in the formation of a ribonucleoside monophosphate, a compound consisting of a nucleobase linked to a ribose sugar esterified with phosphate on the sugar.	18.182% (4/22)	0.00397002	2.4	Q967S0;Q9I7S8;Q9VC18;Q9VT33	Prat2;Paics;BEST:GH11240;Prps	0% (0/22)	1	0	#N/A	#N/A
GO:0006839	mitochondrial transport	Transport of substances into, out of or within a mitochondrion.	11.765% (6/51)	0.00425434	2.37	Q0E8V7;Q9VAA6;Q9W0X3;Q9W2D6;Q9W4W8;Q9Y0V3	Dmel\CG34132;Dmel\CG7950;DmP29;Tim10;Spg7;Tim9b	1.961% (1/51)	0.89762	0.05	#N/A	#N/A
GO:0006099	tricarboxylic acid cycle	A nearly universal metabolic pathway in which the acetyl group of acetyl coenzyme A is effectively oxidized to two CO2 and four pairs of electrons are transferred to coenzymes. The acetyl group combines with oxaloacetate to form citrate, which undergoes successive transformations to isocitrate, 2-oxoglutarate, succinyl-CoA, succinate, fumarate, malate, and oxaloacetate again, thus completing the …	13.889% (5/36)	0.00435646	2.36	A8JNU6;Q9V470;Q9VGQ1;Q9VIE8;Q9W401	Ogdh;ScsbetaG;alpha-KGDHC;mAcon1;kdn	0% (0/36)	1	0	#N/A	#N/A
GO:0061077	chaperone-mediated protein folding	The process of inhibiting aggregation and assisting in the covalent and noncovalent assembly of single chain polypeptides or multisubunit complexes into the correct tertiary structure that is dependent on interaction with a chaperone.	13.889% (5/36)	0.00435646	2.36	O77277;P29844;P29845;Q9V3A6;Q9VNA3	Torsin;Hsc70-3;Hsc70-5;Ero1L;BEST:LD29996	0% (0/36)	1	0	#N/A	#N/A
GO:1901615	organic hydroxy compound metabolic process	#N/A	7.229% (12/166)	0.00455526	2.34	O18404;O77277;O96299;Q7JXB5;Q7KUC2;Q9V3N1;Q9V3T9;Q9VFC2;Q9VIU7;Q9VLU4;Q9W095;Q9W0U0	scu;Torsin;Sodh2;Pepck2;Pdxk;Spn27A;dare;Spn88Ea;Dpm1;Spn28Dc;Gk2;Gk1	1.205% (2/166)	0.9951	0	#N/A	#N/A
GO:0019058	viral life cycle	A set of processes which all viruses follow to ensure survival; includes attachment and entry of the virus particle, decoding of genome information, translation of viral mRNA by host ribosomes, genome replication, and assembly and release of viral particles containing the genome.	13.514% (5/37)	0.00491506	2.31	O15971;O18333;O76742;Q86BK8;Q8T0Q4	Rab10;Rab2;Rab7;Rab14;shrb	2.703% (1/37)	0.808242	0.09	#N/A	#N/A
GO:0051204	protein insertion into mitochondrial membrane	The process that results in the incorporation of a protein into a mitochondrial membrane.	25% (3/12)	0.00499865	2.3	Q0E8V7;Q9W2D6;Q9Y0V3	Dmel\CG34132;Tim10;Tim9b	8.333% (1/12)	0.41405	0.38	#N/A	#N/A
GO:0009084	glutamine family amino acid biosynthetic process	The chemical reactions and pathways resulting in the formation of amino acids of the glutamine family, comprising arginine, glutamate, glutamine and proline.	25% (3/12)	0.00499865	2.3	O97069;Q9VEJ3;Q9VNW6	Ass;P5cr-2;P5CS	0% (0/12)	1	0	#N/A	#N/A
GO:0032511	late endosome to vacuole transport via multivesicular body sorting pathway	The directed movement of substances from endosomes to vacuoles by a pathway in which molecules are sorted into multivesicular bodies, which then fuse with the vacuole.	25% (3/12)	0.00499865	2.3	Q8T0Q4;Q9W0B3;Q9Y124	shrb;Vta1;BcDNA.GH08385	0% (0/12)	1	0	#N/A	#N/A
GO:0006091	generation of precursor metabolites and energy	The chemical reactions and pathways resulting in the formation of precursor metabolites, substances from which energy is derived, and any process involved in the liberation of energy from these substances.	6.573% (14/213)	0.00528679	2.28	A8JNU6;P35381;Q05825;Q0KHZ6;Q7JWF1;Q7JYW9;Q7KN94;Q8SZA8;Q9V470;Q9VGQ1;Q9VIE8;Q9VM58;Q9VZW7;Q9W401	Ogdh;blw;ATPsynbeta;Etfb;Etf-QO;Hex-C;wal;Fdx2;ScsbetaG;alpha-KGDHC;mAcon1;Hmgcl;CPT2;kdn	13.146% (28/213)	1.14256e-07	6.94	O97418;P00408;P91929;Q6IDF5;Q8SYJ2;Q94514;Q9V3W2;Q9V4E0;Q9VF27;Q9VHS2;Q9VIQ8;Q9VJZ4;Q9VMB9;Q9VMI3;Q9VMS1;Q9VMU0;Q9VQD7;Q9VQM2;Q9VTB4;Q9VWI0;Q9VX36;Q9VXZ0;Q9VZU4;Q9W125;Q9W1N3;Q9W2E8;Q9W3X7;Q9W402	ND-B14.5A;mt:CoII;ND-42;ND-B15;ND-MLRQ;COX5A;ND-B17;ND-49;ND-23;COX7A;COX4;ND-B22;COX5B;ND-51;cype;ND-13A;ND-B17.2;ND-B14.5B;ND-13B;ND-18;ND-24;ND-B18;ND-30;ND-19;levy;ND-B12;ND-ASHI;ND-B16.6
GO:0050832	defense response to fungus	Reactions triggered in response to the presence of a fungus that act to protect the cell or organism.	13.158% (5/38)	0.00552268	2.26	O61443;Q24395;Q94527;Q9V3N1;Q9VLT3	p38b;Mtk;Rel;Spn27A;Mcr	5.263% (2/38)	0.497559	0.3	#N/A	#N/A
GO:0048284	organelle fusion	The creation of a single organelle from two or more organelles.	9.859% (7/71)	0.00558803	2.25	O76742;Q8T4G5;Q9VC57;Q9VHG1;Q9VHV5;Q9VLS5;Q9W4W8	Rab7;Afg3l2;atl;Vps16A;Arl8;Rbsn-5;Spg7	0% (0/71)	1	0	#N/A	#N/A
GO:0009127	purine nucleoside monophosphate biosynthetic process	The chemical reactions and pathways resulting in the formation of purine nucleoside monophosphate, a compound consisting of a purine base linked to a ribose or deoxyribose sugar esterified with phosphate on the sugar.	23.077% (3/13)	0.00635393	2.2	Q967S0;Q9I7S8;Q9VC18	Prat2;Paics;BEST:GH11240	0% (0/13)	1	0	#N/A	#N/A
GO:0009168	purine ribonucleoside monophosphate biosynthetic process	The chemical reactions and pathways resulting in the formation of purine ribonucleoside monophosphate, a compound consisting of a purine base linked to a ribose sugar esterified with phosphate on the sugar.	23.077% (3/13)	0.00635393	2.2	Q967S0;Q9I7S8;Q9VC18	Prat2;Paics;BEST:GH11240	0% (0/13)	1	0	#N/A	#N/A
GO:0009124	nucleoside monophosphate biosynthetic process	The chemical reactions and pathways resulting in the formation of a nucleoside monophosphate, a compound consisting of a nucleobase linked to a deoxyribose or ribose sugar esterified with phosphate on the sugar.	15.385% (4/26)	0.00737941	2.13	Q967S0;Q9I7S8;Q9VC18;Q9VT33	Prat2;Paics;BEST:GH11240;Prps	0% (0/26)	1	0	#N/A	#N/A
GO:0042440	pigment metabolic process	The chemical reactions and pathways involving pigment, any general or particular coloring matter in living organisms, e.g. melanin.	8.511% (8/94)	0.00761245	2.12	O18680;Q9V3D2;Q9V3N1;Q9V9S8;Q9VC52;Q9VFC2;Q9VGJ9;Q9VLU4	Alas;Coprox;Spn27A;FeCh;Ppox;Spn88Ea;Ho;Spn28Dc	2.128% (2/94)	0.921083	0.04	#N/A	#N/A
GO:0016032	viral process	A multi-organism process in which a virus is a participant. The other participant is the host. Includes infection of a host cell, replication of the viral genome, and assembly of progeny virus particles. In some cases the viral genetic material may integrate into the host genome and only subsequently, under particular circumstances, 'complete' its life cycle.	12.195% (5/41)	0.00766146	2.12	O15971;O18333;O76742;Q86BK8;Q8T0Q4	Rab10;Rab2;Rab7;Rab14;shrb	2.439% (1/41)	0.839694	0.08	#N/A	#N/A
GO:0045088	regulation of innate immune response	Any process that modulates the frequency, rate or extent of the innate immune response, the organism's first line of defense against infection.	7.895% (9/114)	0.00771861	2.11	O61443;P24492;Q94527;Q9GYV5;Q9V3N1;Q9VFC2;Q9VLU4;Q9VS97;Q9W2D6	p38b;DptA;Rel;key;Spn27A;Spn88Ea;Spn28Dc;PGRP-SD;Tim10	0% (0/114)	1	0	#N/A	#N/A
GO:0007229	integrin-mediated signaling pathway	The series of molecular signals initiated by an extracellular ligand binding to an integrin on the surface of a target cell, and ending with the regulation of a downstream cellular process, e.g. transcription.	21.429% (3/14)	0.0079075	2.1	M9ND55;O44386;Q9VPQ2	Mp;scb;shv	0% (0/14)	1	0	#N/A	#N/A
GO:0002831	regulation of response to biotic stimulus	Any process that modulates the frequency, rate, or extent of a response to biotic stimulus.	7.006% (11/157)	0.00818532	2.09	O61443;P24492;P36193;Q7JY94;Q94527;Q9GYV5;Q9V3N1;Q9VFC2;Q9VLU4;Q9VS97;Q9W2D6	p38b;DptA;Dro;Atg7;Rel;key;Spn27A;Spn88Ea;Spn28Dc;PGRP-SD;Tim10	0.637% (1/157)	0.999157	0	#N/A	#N/A
GO:0045824	negative regulation of innate immune response	Any process that stops, prevents, or reduces the frequency, rate or extent of the innate immune response.	14.815% (4/27)	0.00846028	2.07	Q9V3N1;Q9VFC2;Q9VLU4;Q9W2D6	Spn27A;Spn88Ea;Spn28Dc;Tim10	0% (0/27)	1	0	#N/A	#N/A
GO:0042438	melanin biosynthetic process	The chemical reactions and pathways resulting in the formation of melanins, pigments largely of animal origin. High molecular weight polymers of indole quinone, they are irregular polymeric structures and are divided into three groups: allomelanins in the plant kingdom and eumelanins and phaeomelanins in the animal kingdom.	40% (2/5)	0.00869143	2.06	Q9VFC2;Q9VLU4	Spn88Ea;Spn28Dc	20% (1/5)	0.199556	0.7	#N/A	#N/A
GO:0019563	glycerol catabolic process	The chemical reactions and pathways resulting in the breakdown of glycerol, 1,2,3-propanetriol, a sweet, hygroscopic, viscous liquid, widely distributed in nature as a constituent of many lipids.	40% (2/5)	0.00869143	2.06	Q9W095;Q9W0U0	Gk2;Gk1	0% (0/5)	1	0	#N/A	#N/A
GO:0035268	protein mannosylation	The addition of a mannose residue to a protein acceptor molecule.	40% (2/5)	0.00869143	2.06	Q9VIU7;Q9VNA3	Dpm1;BEST:LD29996	0% (0/5)	1	0	#N/A	#N/A
GO:0035269	protein O-linked mannosylation	The transfer of mannose from dolichyl activated mannose to the hydroxyl group of a seryl or threonyl residue of a protein acceptor molecule, to form an O-linked protein-sugar linkage.	40% (2/5)	0.00869143	2.06	Q9VIU7;Q9VNA3	Dpm1;BEST:LD29996	0% (0/5)	1	0	#N/A	#N/A
GO:0031347	regulation of defense response	Any process that modulates the frequency, rate or extent of a defense response.	6.918% (11/159)	0.00896826	2.05	O61443;P24492;P36193;Q7JY94;Q94527;Q9GYV5;Q9V3N1;Q9VFC2;Q9VLU4;Q9VS97;Q9W2D6	p38b;DptA;Dro;Atg7;Rel;key;Spn27A;Spn88Ea;Spn28Dc;PGRP-SD;Tim10	0.629% (1/159)	0.999231	0	#N/A	#N/A
GO:0070585	protein localization to mitochondrion	A process in which a protein is transported to, or maintained in, a location within the mitochondrion.	11.628% (5/43)	0.00937174	2.03	Q0E8V7;Q9VAA6;Q9W0X3;Q9W2D6;Q9Y0V3	Dmel\CG34132;Dmel\CG7950;DmP29;Tim10;Tim9b	2.326% (1/43)	0.853435	0.07	#N/A	#N/A
GO:0072655	establishment of protein localization to mitochondrion	The directed movement of a protein to the mitochondrion or a part of the mitochondrion.	11.628% (5/43)	0.00937174	2.03	Q0E8V7;Q9VAA6;Q9W0X3;Q9W2D6;Q9Y0V3	Dmel\CG34132;Dmel\CG7950;DmP29;Tim10;Tim9b	2.326% (1/43)	0.853435	0.07	#N/A	#N/A
GO:0006027	glycosaminoglycan catabolic process	The chemical reactions and pathways resulting in the breakdown of glycosaminoglycans, any one of a group of polysaccharides that contain amino sugars.	20% (3/15)	0.00966553	2.01	Q70PY2;Q9VS97;Q9VTJ4	PGRP-SB1;PGRP-SD;Fuca	0% (0/15)	1	0	#N/A	#N/A
GO:0044275	cellular carbohydrate catabolic process	The chemical reactions and pathways resulting in the breakdown of carbohydrates, any of a group of organic compounds based of the general formula Cx(H2O)y, as carried out by individual cells.	13.793% (4/29)	0.0109214	1.96	#N/A	#N/A	0% (0/29)	1	0	#N/A	#N/A
GO:0009113	purine nucleobase biosynthetic process	The chemical reactions and pathways resulting in the formation of purine nucleobases, one of the two classes of nitrogen-containing ring compounds found in DNA and RNA, which include adenine and guanine.	33.333% (2/6)	0.012777	1.89	#N/A	#N/A	0% (0/6)	1	0	#N/A	#N/A
GO:0009161	ribonucleoside monophosphate metabolic process	The chemical reactions and pathways involving a ribonucleoside monophosphate, a compound consisting of a nucleobase linked to a ribose sugar esterified with phosphate on the sugar.	12.903% (4/31)	0.0138024	1.86	#N/A	#N/A	0% (0/31)	1	0	#N/A	#N/A
GO:0006026	aminoglycan catabolic process	The chemical reactions and pathways resulting in the breakdown of aminoglycans, any polymer containing amino groups that consists of more than about 10 monosaccharide residues joined to each other by glycosidic linkages.	17.647% (3/17)	0.013814	1.86	#N/A	#N/A	0% (0/17)	1	0	#N/A	#N/A
GO:0001666	response to hypoxia	Any process that results in a change in state or activity of a cell or an organism (in terms of movement, secretion, enzyme production, gene expression, etc.) as a result of a stimulus indicating lowered oxygen tension. Hypoxia, defined as a decline in O2 levels below normoxic levels of 20.8 - 20.95%, results in metabolic adaptation at both the cellular and organismal level.	10.417% (5/48)	0.0147585	1.83	#N/A	#N/A	0% (0/48)	1	0	#N/A	#N/A
GO:0051604	protein maturation	Any process leading to the attainment of the full functional capacity of a protein.	8.14% (7/86)	0.0154338	1.81	#N/A	#N/A	0% (0/86)	1	0	#N/A	#N/A
GO:1901566	organonitrogen compound biosynthetic process	#N/A	4.292% (37/862)	0.0174511	1.76	#N/A	#N/A	13.225% (114/862)	9.61815e-32	31.02	A1Z9A8;O17445;O61345;P04359;P05303;P05389;P08570;P09180;P13008;P19889;P21187;P23128;P29327;P31009;P36241;P38979;P39018;P40807;P41042;P41092;P41093;P41094;P41126;P41375;P46222;P46223;P48159;P48588;P50887;P55828;P55830;P55841;Q03334;Q06559;Q0E9B6;Q24154;Q24186;Q7JVK1;Q7JZM8;Q7K1Q7;Q7KTW9;Q8IP62;Q8MS27;Q8MSS7;Q8SWR8;Q8SXF0;Q8T3V6;Q8WTC1;Q9V3D0;Q9V3G1;Q9V597;Q9V9M7;Q9V9W3;Q9VA81;Q9VA91;Q9VAW5;Q9VAY9;…	CG4679;RpL15;peng;RpL32;eEF1alpha2;RpLP2;RpLP1;RpL4;RpS26;RpLP0;pAbp;me31B;RpS6;RpS2;RpL19;sta;RpS19a;Odc1;RpS4;RpL27A;RpL18A;RpS18;RpL13;eIF2beta;RpL11;RpL7A;RpL23;RpS25;RpL22;RpS20;RpS3A;RpL14;RpS13;RpS3;RpS11;RpL29;RpS5a;mRpL18;mRpL41;RpLP0-like;AsnS;mRpS23;mRpL35;mRpS2;Atx2;mRpS9;mRpL47;bonsai;mRpL4;RpL8;RpL31;RpL21;RpL6;mRpS18C;RpS7;larp;mRpS22;RpL34a;RpL27;RpS27;mRpL45;RpS30;mRpS33;mRpS10;G…
GO:0036293	response to decreased oxygen levels	Any process that results in a change in state or activity of a cell or an organism (in terms of movement, secretion, enzyme production, gene expression, etc.) as a result of a stimulus reflecting a decline in the level of oxygen.	9.615% (5/52)	0.0203275	1.69	#N/A	#N/A	0% (0/52)	1	0	#N/A	#N/A
GO:0006066	alcohol metabolic process	The chemical reactions and pathways involving alcohols, any of a class of compounds containing one or more hydroxyl groups attached to a saturated carbon atom.	7.609% (7/92)	0.0216287	1.66	#N/A	#N/A	0% (0/92)	1	0	#N/A	#N/A
GO:0070328	triglyceride homeostasis	Any process involved in the maintenance of an internal steady state of triglyceride within an organism or cell.	15% (3/20)	0.0216634	1.66	#N/A	#N/A	5% (1/20)	0.589943	0.23	#N/A	#N/A
GO:0090174	organelle membrane fusion	The joining of two lipid bilayers to form a single organelle membrane.	9.434% (5/53)	0.0219077	1.66	#N/A	#N/A	0% (0/53)	1	0	#N/A	#N/A
GO:0006767	water-soluble vitamin metabolic process	The chemical reactions and pathways involving any of a diverse group of vitamins that are soluble in water.	25% (2/8)	0.0229114	1.64	#N/A	#N/A	0% (0/8)	1	0	#N/A	#N/A
GO:0055090	acylglycerol homeostasis	Any process involved in the maintenance of an internal steady state of acylglycerol within an organism or cell.	14.286% (3/21)	0.0247196	1.61	#N/A	#N/A	4.762% (1/21)	0.607849	0.22	#N/A	#N/A
GO:0009126	purine nucleoside monophosphate metabolic process	The chemical reactions and pathways involving purine nucleoside monophosphate, a compound consisting of a purine base linked to a ribose or deoxyribose sugar esterified with phosphate on the sugar.	14.286% (3/21)	0.0247196	1.61	#N/A	#N/A	0% (0/21)	1	0	#N/A	#N/A
GO:0009167	purine ribonucleoside monophosphate metabolic process	The chemical reactions and pathways involving purine ribonucleoside monophosphate, a compound consisting of a purine base linked to a ribose sugar esterified with phosphate on the sugar.	14.286% (3/21)	0.0247196	1.61	#N/A	#N/A	0% (0/21)	1	0	#N/A	#N/A
GO:0009112	nucleobase metabolic process	The chemical reactions and pathways involving a nucleobase, a nitrogenous base that is a constituent of a nucleic acid, e.g. the purines: adenine, guanine, hypoxanthine, xanthine and the pyrimidines: cytosine, uracil, thymine.	13.636% (3/22)	0.0279958	1.55	#N/A	#N/A	0% (0/22)	1	0	#N/A	#N/A
GO:0046174	polyol catabolic process	The chemical reactions and pathways resulting in the breakdown of a polyol, any alcohol containing three or more hydroxyl groups attached to saturated carbon atoms.	13.636% (3/22)	0.0279958	1.55	#N/A	#N/A	0% (0/22)	1	0	#N/A	#N/A
GO:1901568	fatty acid derivative metabolic process	#N/A	22.222% (2/9)	0.0288741	1.54	#N/A	#N/A	0% (0/9)	1	0	#N/A	#N/A
GO:0050896	response to stimulus	Any process that results in a change in state or activity of a cell or an organism (in terms of movement, secretion, enzyme production, gene expression, etc.) as a result of a stimulus. The process begins with detection of the stimulus and ends with a change in state or activity or the cell or organism.	3.674% (74/2014)	0.0290825	1.54	#N/A	#N/A	0.943% (19/2014)	1	0	#N/A	#N/A
GO:0008610	lipid biosynthetic process	The chemical reactions and pathways resulting in the formation of lipids, compounds soluble in an organic solvent but not, or sparingly, in an aqueous solvent.	5.607% (12/214)	0.029777	1.53	#N/A	#N/A	0.467% (1/214)	0.999938	0	#N/A	#N/A
GO:0006626	protein targeting to mitochondrion	The process of directing proteins towards and into the mitochondrion, usually mediated by mitochondrial proteins that recognize signals contained within the imported protein.	10.256% (4/39)	0.0299119	1.52	#N/A	#N/A	2.564% (1/39)	0.824669	0.08	#N/A	#N/A
GO:0006633	fatty acid biosynthetic process	The chemical reactions and pathways resulting in the formation of a fatty acid, any of the aliphatic monocarboxylic acids that can be liberated by hydrolysis from naturally occurring fats and oils. Fatty acids are predominantly straight-chain acids of 4 to 24 carbon atoms, which may be saturated or unsaturated; branched fatty acids and hydroxy fatty acids also occur, and very long chain acids of …	10% (4/40)	0.0324694	1.49	#N/A	#N/A	2.5% (1/40)	0.832349	0.08	#N/A	#N/A
GO:0009123	nucleoside monophosphate metabolic process	The chemical reactions and pathways involving a nucleoside monophosphate, a compound consisting of a nucleobase linked to a deoxyribose or ribose sugar esterified with phosphate on the sugar.	10% (4/40)	0.0324694	1.49	#N/A	#N/A	0% (0/40)	1	0	#N/A	#N/A
GO:0006766	vitamin metabolic process	The chemical reactions and pathways involving vitamins. Vitamin is a general term for a number of unrelated organic substances that occur in many foods in small amounts and that are necessary in trace amounts for the normal metabolic functioning of the body. Vitamins may be water-soluble or fat-soluble and usually serve as components of coenzyme systems.	20% (2/10)	0.0353796	1.45	#N/A	#N/A	0% (0/10)	1	0	#N/A	#N/A
GO:0019432	triglyceride biosynthetic process	The chemical reactions and pathways resulting in the formation of a triglyceride, any triester of glycerol.	20% (2/10)	0.0353796	1.45	#N/A	#N/A	0% (0/10)	1	0	#N/A	#N/A
GO:0019318	hexose metabolic process	The chemical reactions and pathways involving a hexose, any monosaccharide with a chain of six carbon atoms in the molecule.	8.197% (5/61)	0.0374421	1.43	#N/A	#N/A	1.639% (1/61)	0.934663	0.03	#N/A	#N/A
GO:0061025	membrane fusion	The membrane organization process that joins two lipid bilayers to form a single membrane.	8.197% (5/61)	0.0374421	1.43	#N/A	#N/A	0% (0/61)	1	0	#N/A	#N/A
GO:0015986	proton motive force-driven ATP synthesis	The transport of protons across a membrane to generate an electrochemical gradient (proton-motive force) that powers ATP synthesis.	12% (3/25)	0.0391331	1.41	#N/A	#N/A	0% (0/25)	1	0	#N/A	#N/A
GO:0046164	alcohol catabolic process	The chemical reactions and pathways resulting in the breakdown of alcohols, any of a class of compounds containing one or more hydroxyl groups attached to a saturated carbon atom.	12% (3/25)	0.0391331	1.41	#N/A	#N/A	0% (0/25)	1	0	#N/A	#N/A
GO:0072330	monocarboxylic acid biosynthetic process	The chemical reactions and pathways resulting in the formation of monocarboxylic acids, any organic acid containing one carboxyl (-COOH) group.	9.302% (4/43)	0.0408901	1.39	#N/A	#N/A	2.326% (1/43)	0.853435	0.07	#N/A	#N/A
GO:0019751	polyol metabolic process	The chemical reactions and pathways involving a polyol, any alcohol containing three or more hydroxyl groups attached to saturated carbon atoms.	9.302% (4/43)	0.0408901	1.39	#N/A	#N/A	0% (0/43)	1	0	#N/A	#N/A
GO:0006094	gluconeogenesis	The formation of glucose from noncarbohydrate precursors, such as pyruvate, amino acids and glycerol.	18.182% (2/11)	0.0423897	1.37	#N/A	#N/A	9.091% (1/11)	0.387335	0.41	#N/A	#N/A
GO:0019319	hexose biosynthetic process	The chemical reactions and pathways resulting in the formation of hexose, any monosaccharide with a chain of six carbon atoms in the molecule.	18.182% (2/11)	0.0423897	1.37	#N/A	#N/A	9.091% (1/11)	0.387335	0.41	#N/A	#N/A
GO:0046364	monosaccharide biosynthetic process	The chemical reactions and pathways resulting in the formation of monosaccharides, polyhydric alcohols containing either an aldehyde or a keto group and between three to ten or more carbon atoms.	18.182% (2/11)	0.0423897	1.37	#N/A	#N/A	9.091% (1/11)	0.387335	0.41	#N/A	#N/A
GO:0006144	purine nucleobase metabolic process	The chemical reactions and pathways involving purine nucleobases, one of the two classes of nitrogen-containing ring compounds found in DNA and RNA, which include adenine and guanine.	18.182% (2/11)	0.0423897	1.37	#N/A	#N/A	0% (0/11)	1	0	#N/A	#N/A
GO:0046460	neutral lipid biosynthetic process	The chemical reactions and pathways resulting in the formation of neutral lipids, lipids only soluble in solvents of very low polarity.	18.182% (2/11)	0.0423897	1.37	#N/A	#N/A	0% (0/11)	1	0	#N/A	#N/A
GO:0046463	acylglycerol biosynthetic process	The chemical reactions and pathways resulting in the formation of acylglycerol, any mono-, di- or triester of glycerol with (one or more) fatty acids.	18.182% (2/11)	0.0423897	1.37	#N/A	#N/A	0% (0/11)	1	0	#N/A	#N/A
GO:0005975	carbohydrate metabolic process	The chemical reactions and pathways involving carbohydrates, any of a group of organic compounds based of the general formula Cx(H2O)y.	5.31% (12/226)	0.0425885	1.37	#N/A	#N/A	1.327% (3/226)	0.997581	0	#N/A	#N/A
GO:0042594	response to starvation	Any process that results in a change in state or activity of a cell or an organism (in terms of movement, secretion, enzyme production, gene expression, etc.) as a result of a starvation stimulus, deprivation of nourishment.	6.422% (7/109)	0.0480351	1.32	#N/A	#N/A	1.835% (2/109)	0.954684	0.02	#N/A	#N/A
GO:0048878	chemical homeostasis	Any biological process involved in the maintenance of an internal steady state of a chemical.	5.525% (10/181)	0.0491171	1.31	#N/A	#N/A	1.105% (2/181)	0.997332	0	#N/A	#N/A
GO:0000270	peptidoglycan metabolic process	The chemical reactions and pathways involving peptidoglycans, any of a class of glycoconjugates found only in bacterial cell walls and consisting of strands of glycosaminoglycan cross-linked by oligopeptides to form a huge and rigid network.	16.667% (2/12)	0.0498679	1.3	#N/A	#N/A	0% (0/12)	1	0	#N/A	#N/A
GO:0009253	peptidoglycan catabolic process	The chemical reactions and pathways resulting in the breakdown of peptidoglycans, any of a class of glycoconjugates found in bacterial cell walls.	16.667% (2/12)	0.0498679	1.3	#N/A	#N/A	0% (0/12)	1	0	#N/A	#N/A
GO:0098781	ncRNA transcription	The transcription of non (protein) coding RNA from a DNA template.	0% (0/29)	1	0	#N/A	#N/A	13.793% (4/29)	0.0353899	1.45	#N/A	#N/A

## Sheet: Age-CC
GO.ID	term	definition	OldvsYoung_up.genes_frequency	OldvsYoung_up.pvalue	OldvsYoung_up.-log10_pvalue	OldvsYoung_up.Significant_genes	OldvsYoung_up.Significant_genes_symbol	OldvsYoung_down.genes_frequency	OldvsYoung_down.pvalue	OldvsYoung_down.-log10_pvalue	OldvsYoung_down.Significant_genes	OldvsYoung_down.Significant_genes_symbol
GO:0005739	mitochondrion	A semiautonomous, self replicating organelle that occurs in varying numbers, shapes, and sizes in the cytoplasm of virtually all eukaryotic cells. It is notably the site of tissue respiration.	13.084% (84/642)	7.10442e-34	33.15	A1ZBJ2;A2VEI2;A8DYI6;A8JNU6;B7Z107;C0PVB3;E1JGR4;O18404;O18680;O46098;O76895;P29845;P35381;Q05825;Q0E8V7;Q0E9E2;Q0KHZ6;Q27237;Q6NN09;Q7JQW6;Q7JR58;Q7JWF1;Q7JYW9;Q7K3R0;Q7K5K3;Q7KN94;Q7KVX1;Q7KW39;Q86BP1;Q8IQ70;Q8MKN0;Q8MLS1;Q8SX78;Q8SZA8;Q8T3X9;Q8T4G5;Q9U616;Q9V397;Q9V3D2;Q9V3T9;Q9V470;Q9V6U9;Q9V9S8;Q9V9T5;Q9VAA6;Q9VC52;Q9VG81;Q9VGQ1;Q9VH09;Q9VHN4;Q9VIE8;Q9VIF3;Q9VKD3;Q9VKR4;Q9VL70;Q9VLC5;Q9VM14;…	Acadvl;MICU1;Phb2;Ogdh;Dmel\CG42376;Alr;Dmel\CG42496;scu;Alas;bcn92;arg;Hsc70-5;blw;ATPsynbeta;Dmel\CG34132;PCB;Etfb;CG5504;ATPsynC;Las;Echs1;Etf-QO;Hex-C;Dmel\CG7848;Pdhb;wal;Pdha;CG17896;Hibch;MCU;Coq9;Mthfs;Lipt1;Fdx2;MagR;Afg3l2;ppl;Mtpalpha;Coprox;dare;ScsbetaG;CG16935;FeCh;Mccc1;Dmel\CG7950;Ppox;Sccpdh2;alpha-KGDHC;Dmel\CG3999;Dmel\CG8043;mAcon1;Coq3;Nfs1;Dmel\CG6415;yip2;Aldh;muc;Coq6;P5CS…	13.396% (86/642)	1.59205e-21	20.8	A1Z9A8;O77477;O97418;P00408;P91929;Q6IDF5;Q7JVK1;Q7JYH3;Q7JZK1;Q7JZM8;Q7K1C0;Q8IP62;Q8MS27;Q8MSS7;Q8SXF0;Q8SYJ2;Q8T3V6;Q8WTC1;Q94514;Q9V3D0;Q9V3W2;Q9V4E0;Q9VA81;Q9VAQ5;Q9VAW5;Q9VAY9;Q9VCX3;Q9VEV5;Q9VF27;Q9VFB2;Q9VGW9;Q9VHN6;Q9VHQ0;Q9VHS2;Q9VHT5;Q9VIN9;Q9VIQ8;Q9VJ43;Q9VJZ4;Q9VKC8;Q9VKU3;Q9VKX4;Q9VLJ9;Q9VMB9;Q9VMI3;Q9VMS1;Q9VMU0;Q9VMX0;Q9VMY1;Q9VNC1;Q9VP13;Q9VPE2;Q9VPF6;Q9VQ35;Q9VQD7;Q9VQM2;Q9VQR2;…	CG4679;LD24471;ND-B14.5A;mt:CoII;ND-42;ND-B15;mRpL18;ND-B14.7;ND-B14;mRpL41;ND-15;mRpS23;mRpL35;mRpS2;mRpS9;ND-MLRQ;mRpL47;bonsai;COX5A;mRpL4;ND-B17;ND-49;mRpS18C;CG11837;larp;mRpS22;mRpL45;mRpS33;ND-23;mRpS10;mRpL37;mRpL19;mRpS18A;COX7A;mRpL1;mRpS18B;COX4;ScpX;ND-B22;Tom70;FBgn 32261;mRpS7;mRpL51;COX5B;ND-51;cype;ND-13A;mRpL28;mRpL24;mRpL44;CRIF;ND-39;mRpL15;mRpL48;ND-B17.2;ND-B14.5B;ND-PDSW;mRp…
GO:0005737	cytoplasm	The contents of a cell excluding the plasma membrane and nucleus, but including other subcellular structures.	4.41% (153/3469)	4.23735e-12	11.37	A1ZBJ2;A2VEI2;A8DYI6;A8JNU6;B7Z107;C0PVB3;E1JGR4;E1JHT6;E1JI03;O15971;O18333;O18404;O18680;O44386;O46098;O61443;O76742;O76895;O77277;O96553;O97069;P02574;P07713;P14199;P29844;P29845;P35381;Q05825;Q0E8U4;Q0E8V7;Q0E9E2;Q0KHZ6;Q27237;Q6NN09;Q7JQW6;Q7JR58;Q7JWF1;Q7JXB5;Q7JY94;Q7JYW9;Q7K127;Q7K3R0;Q7K485;Q7K5K3;Q7KN94;Q7KUC2;Q7KVX1;Q7KW39;Q7KY04;Q86BK8;Q86BP1;Q8IQ70;Q8IQM9;Q8MKN0;Q8MLS1;Q8SX78;Q8SZA8;…	Acadvl;MICU1;Phb2;Ogdh;Dmel\CG42376;Alr;Dmel\CG42496;Rtnl1;bmm;Rab10;Rab2;scu;Alas;scb;bcn92;p38b;Rab7;arg;Torsin;pug;Ass;Act79B;dpp;ref(2)P;Hsc70-3;Hsc70-5;blw;ATPsynbeta;Dmel\CG17224;Dmel\CG34132;PCB;Etfb;CG5504;ATPsynC;Las;Echs1;Etf-QO;Pepck2;Atg7;Hex-C;CT24026;Dmel\CG7848;cathD;Pdhb;wal;Pdxk;Pdha;CG17896;Rab4;Rab14;Hibch;MCU;l(3)72Dp;Coq9;Mthfs;Lipt1;Fdx2;shrb;MagR;Afg3l2;Rel;Cp1;Chmp1;key;Pa…	5.419% (188/3469)	0.000263858	3.58	A1Z9A8;E1JJR3;O17445;O46050;O77477;O97418;P00408;P04359;P05303;P05389;P08570;P09180;P13008;P13469;P19889;P21187;P23128;P29327;P31009;P35220;P36241;P38979;P39018;P40320;P40807;P41042;P41092;P41093;P41094;P41126;P41375;P46222;P46223;P48159;P48588;P50887;P51406;P55828;P55830;P55841;P91929;Q03334;Q06559;Q0E9B6;Q24154;Q24186;Q6IDF5;Q7JVK1;Q7JYH3;Q7JZB1;Q7JZK1;Q7JZM8;Q7JZN0;Q7K1C0;Q7K1Q7;Q7KLX3;Q7KTW9;…	CG4679;pcm;RpL15;Nmd3;LD24471;ND-B14.5A;mt:CoII;RpL32;eEF1alpha2;RpLP2;RpLP1;RpL4;RpS26;mod;RpLP0;pAbp;me31B;RpS6;RpS2;alpha-Cat;RpL19;sta;RpS19a;Sam-S;Odc1;RpS4;RpL27A;RpL18A;RpS18;RpL13;eIF2beta;RpL11;RpL7A;RpL23;RpS25;RpL22;bys;RpS20;RpS3A;RpL14;ND-42;RpS13;RpS3;RpS11;RpL29;RpS5a;ND-B15;mRpL18;ND-B14.7;Daao1;ND-B14;mRpL41;Sec61beta;ND-15;RpLP0-like;Tapdelta;AsnS;mRpS23;mRpL35;mRpS2;Sec61alpha;…
GO:0005740	mitochondrial envelope	The double lipid bilayer enclosing the mitochondrion and separating its contents from the cell cytoplasm; includes the intermembrane space.	12% (30/250)	1.32765e-10	9.88	A2VEI2;A8DYI6;E1JGR4;O76895;P29845;P35381;Q05825;Q0E8V7;Q27237;Q6NN09;Q8IQ70;Q8MKN0;Q8T4G5;Q9V3D2;Q9V3T9;Q9V9S8;Q9VAA6;Q9VC52;Q9VIF3;Q9VMQ5;Q9VVG6;Q9VYF8;Q9VYI6;Q9W095;Q9W0U0;Q9W0X3;Q9W2D6;Q9W3W4;Q9W4W8;Q9Y0V3	MICU1;Phb2;Dmel\CG42496;arg;Hsc70-5;blw;ATPsynbeta;Dmel\CG34132;CG5504;ATPsynC;MCU;Coq9;Afg3l2;Coprox;dare;FeCh;Dmel\CG7950;Ppox;Coq3;Coq6;Coq4;Coq5;Coq8;Gk2;Gk1;DmP29;Tim10;Coq7;Spg7;Tim9b	15.2% (38/250)	3.43549e-11	10.46	O97418;P00408;P91929;Q6IDF5;Q7JYH3;Q7JZK1;Q7K1C0;Q8SYJ2;Q94514;Q9V3W2;Q9V4E0;Q9VAW5;Q9VF27;Q9VHS2;Q9VIQ8;Q9VJZ4;Q9VKC8;Q9VMB9;Q9VMI3;Q9VMS1;Q9VMU0;Q9VPE2;Q9VQD7;Q9VQM2;Q9VQR2;Q9VTB4;Q9VTU2;Q9VWI0;Q9VX36;Q9VXZ0;Q9VZ01;Q9VZU4;Q9W125;Q9W1N3;Q9W2E8;Q9W3N7;Q9W3X7;Q9W402	ND-B14.5A;mt:CoII;ND-42;ND-B15;ND-B14.7;ND-B14;ND-15;ND-MLRQ;COX5A;ND-B17;ND-49;larp;ND-23;COX7A;COX4;ND-B22;Tom70;COX5B;ND-51;cype;ND-13A;ND-39;ND-B17.2;ND-B14.5B;ND-PDSW;ND-13B;ND-SGDH;ND-18;ND-24;ND-B18;NdufV3;ND-30;ND-19;levy;ND-B12;ND-MNLL;ND-ASHI;ND-B16.6
GO:0031966	mitochondrial membrane	Either of the lipid bilayers that surround the mitochondrion and form the mitochondrial envelope.	11.441% (27/236)	3.62369e-09	8.44	A2VEI2;A8DYI6;O76895;P29845;P35381;Q05825;Q0E8V7;Q27237;Q6NN09;Q8IQ70;Q8MKN0;Q8T4G5;Q9V3T9;Q9V9S8;Q9VC52;Q9VIF3;Q9VMQ5;Q9VVG6;Q9VYF8;Q9VYI6;Q9W095;Q9W0U0;Q9W0X3;Q9W2D6;Q9W3W4;Q9W4W8;Q9Y0V3	MICU1;Phb2;arg;Hsc70-5;blw;ATPsynbeta;Dmel\CG34132;CG5504;ATPsynC;MCU;Coq9;Afg3l2;dare;FeCh;Ppox;Coq3;Coq6;Coq4;Coq5;Coq8;Gk2;Gk1;DmP29;Tim10;Coq7;Spg7;Tim9b	16.102% (38/236)	5.65989e-12	11.25	O97418;P00408;P91929;Q6IDF5;Q7JYH3;Q7JZK1;Q7K1C0;Q8SYJ2;Q94514;Q9V3W2;Q9V4E0;Q9VAW5;Q9VF27;Q9VHS2;Q9VIQ8;Q9VJZ4;Q9VKC8;Q9VMB9;Q9VMI3;Q9VMS1;Q9VMU0;Q9VPE2;Q9VQD7;Q9VQM2;Q9VQR2;Q9VTB4;Q9VTU2;Q9VWI0;Q9VX36;Q9VXZ0;Q9VZ01;Q9VZU4;Q9W125;Q9W1N3;Q9W2E8;Q9W3N7;Q9W3X7;Q9W402	ND-B14.5A;mt:CoII;ND-42;ND-B15;ND-B14.7;ND-B14;ND-15;ND-MLRQ;COX5A;ND-B17;ND-49;larp;ND-23;COX7A;COX4;ND-B22;Tom70;COX5B;ND-51;cype;ND-13A;ND-39;ND-B17.2;ND-B14.5B;ND-PDSW;ND-13B;ND-SGDH;ND-18;ND-24;ND-B18;NdufV3;ND-30;ND-19;levy;ND-B12;ND-MNLL;ND-ASHI;ND-B16.6
GO:0031314	extrinsic component of mitochondrial inner membrane	The component of mitochondrial inner membrane consisting of gene products and protein complexes that are loosely bound to one of its surfaces, but not integrated into the hydrophobic region.	85.714% (6/7)	6.19117e-09	8.21	Q9VIF3;Q9VMQ5;Q9VVG6;Q9VYF8;Q9VYI6;Q9W3W4	Coq3;Coq6;Coq4;Coq5;Coq8;Coq7	0% (0/7)	1	0	#N/A	#N/A
GO:0005743	mitochondrial inner membrane	The inner, i.e. lumen-facing, lipid bilayer of the mitochondrial envelope. It is highly folded to form cristae.	12.088% (22/182)	4.26558e-08	7.37	A2VEI2;A8DYI6;P29845;P35381;Q05825;Q0E8V7;Q6NN09;Q8IQ70;Q8MKN0;Q8T4G5;Q9V3T9;Q9V9S8;Q9VIF3;Q9VMQ5;Q9VVG6;Q9VYF8;Q9VYI6;Q9W0X3;Q9W2D6;Q9W3W4;Q9W4W8;Q9Y0V3	MICU1;Phb2;Hsc70-5;blw;ATPsynbeta;Dmel\CG34132;ATPsynC;MCU;Coq9;Afg3l2;dare;FeCh;Coq3;Coq6;Coq4;Coq5;Coq8;DmP29;Tim10;Coq7;Spg7;Tim9b	19.78% (36/182)	3.48422e-14	13.46	O97418;P00408;P91929;Q6IDF5;Q7JYH3;Q7JZK1;Q7K1C0;Q8SYJ2;Q94514;Q9V3W2;Q9V4E0;Q9VF27;Q9VHS2;Q9VIQ8;Q9VJZ4;Q9VMB9;Q9VMI3;Q9VMS1;Q9VMU0;Q9VPE2;Q9VQD7;Q9VQM2;Q9VQR2;Q9VTB4;Q9VTU2;Q9VWI0;Q9VX36;Q9VXZ0;Q9VZ01;Q9VZU4;Q9W125;Q9W1N3;Q9W2E8;Q9W3N7;Q9W3X7;Q9W402	ND-B14.5A;mt:CoII;ND-42;ND-B15;ND-B14.7;ND-B14;ND-15;ND-MLRQ;COX5A;ND-B17;ND-49;ND-23;COX7A;COX4;ND-B22;COX5B;ND-51;cype;ND-13A;ND-39;ND-B17.2;ND-B14.5B;ND-PDSW;ND-13B;ND-SGDH;ND-18;ND-24;ND-B18;NdufV3;ND-30;ND-19;levy;ND-B12;ND-MNLL;ND-ASHI;ND-B16.6
GO:0019866	organelle inner membrane	The inner, i.e. lumen-facing, lipid bilayer of an organelle envelope; usually highly selective to most ions and metabolites.	11.64% (22/189)	8.49312e-08	7.07	A2VEI2;A8DYI6;P29845;P35381;Q05825;Q0E8V7;Q6NN09;Q8IQ70;Q8MKN0;Q8T4G5;Q9V3T9;Q9V9S8;Q9VIF3;Q9VMQ5;Q9VVG6;Q9VYF8;Q9VYI6;Q9W0X3;Q9W2D6;Q9W3W4;Q9W4W8;Q9Y0V3	MICU1;Phb2;Hsc70-5;blw;ATPsynbeta;Dmel\CG34132;ATPsynC;MCU;Coq9;Afg3l2;dare;FeCh;Coq3;Coq6;Coq4;Coq5;Coq8;DmP29;Tim10;Coq7;Spg7;Tim9b	19.048% (36/189)	1.18003e-13	12.93	O97418;P00408;P91929;Q6IDF5;Q7JYH3;Q7JZK1;Q7K1C0;Q8SYJ2;Q94514;Q9V3W2;Q9V4E0;Q9VF27;Q9VHS2;Q9VIQ8;Q9VJZ4;Q9VMB9;Q9VMI3;Q9VMS1;Q9VMU0;Q9VPE2;Q9VQD7;Q9VQM2;Q9VQR2;Q9VTB4;Q9VTU2;Q9VWI0;Q9VX36;Q9VXZ0;Q9VZ01;Q9VZU4;Q9W125;Q9W1N3;Q9W2E8;Q9W3N7;Q9W3X7;Q9W402	ND-B14.5A;mt:CoII;ND-42;ND-B15;ND-B14.7;ND-B14;ND-15;ND-MLRQ;COX5A;ND-B17;ND-49;ND-23;COX7A;COX4;ND-B22;COX5B;ND-51;cype;ND-13A;ND-39;ND-B17.2;ND-B14.5B;ND-PDSW;ND-13B;ND-SGDH;ND-18;ND-24;ND-B18;NdufV3;ND-30;ND-19;levy;ND-B12;ND-MNLL;ND-ASHI;ND-B16.6
GO:0031967	organelle envelope	A double membrane structure enclosing an organelle, including two lipid bilayers and the region between them. In some cases, an organelle envelope may have more than two membranes.	8.807% (31/352)	1.23011e-07	6.91	A2VEI2;A8DYI6;E1JGR4;O76895;O77277;P29845;P35381;Q05825;Q0E8V7;Q27237;Q6NN09;Q8IQ70;Q8MKN0;Q8T4G5;Q9V3D2;Q9V3T9;Q9V9S8;Q9VAA6;Q9VC52;Q9VIF3;Q9VMQ5;Q9VVG6;Q9VYF8;Q9VYI6;Q9W095;Q9W0U0;Q9W0X3;Q9W2D6;Q9W3W4;Q9W4W8;Q9Y0V3	MICU1;Phb2;Dmel\CG42496;arg;Torsin;Hsc70-5;blw;ATPsynbeta;Dmel\CG34132;CG5504;ATPsynC;MCU;Coq9;Afg3l2;Coprox;dare;FeCh;Dmel\CG7950;Ppox;Coq3;Coq6;Coq4;Coq5;Coq8;Gk2;Gk1;DmP29;Tim10;Coq7;Spg7;Tim9b	10.795% (38/352)	5.55945e-07	6.25	O97418;P00408;P91929;Q6IDF5;Q7JYH3;Q7JZK1;Q7K1C0;Q8SYJ2;Q94514;Q9V3W2;Q9V4E0;Q9VAW5;Q9VF27;Q9VHS2;Q9VIQ8;Q9VJZ4;Q9VKC8;Q9VMB9;Q9VMI3;Q9VMS1;Q9VMU0;Q9VPE2;Q9VQD7;Q9VQM2;Q9VQR2;Q9VTB4;Q9VTU2;Q9VWI0;Q9VX36;Q9VXZ0;Q9VZ01;Q9VZU4;Q9W125;Q9W1N3;Q9W2E8;Q9W3N7;Q9W3X7;Q9W402	ND-B14.5A;mt:CoII;ND-42;ND-B15;ND-B14.7;ND-B14;ND-15;ND-MLRQ;COX5A;ND-B17;ND-49;larp;ND-23;COX7A;COX4;ND-B22;Tom70;COX5B;ND-51;cype;ND-13A;ND-39;ND-B17.2;ND-B14.5B;ND-PDSW;ND-13B;ND-SGDH;ND-18;ND-24;ND-B18;NdufV3;ND-30;ND-19;levy;ND-B12;ND-MNLL;ND-ASHI;ND-B16.6
GO:0031975	envelope	A multilayered structure surrounding all or part of a cell; encompasses one or more lipid bilayers, and may include a cell wall layer; also includes the space between layers.	8.807% (31/352)	1.23011e-07	6.91	A2VEI2;A8DYI6;E1JGR4;O76895;O77277;P29845;P35381;Q05825;Q0E8V7;Q27237;Q6NN09;Q8IQ70;Q8MKN0;Q8T4G5;Q9V3D2;Q9V3T9;Q9V9S8;Q9VAA6;Q9VC52;Q9VIF3;Q9VMQ5;Q9VVG6;Q9VYF8;Q9VYI6;Q9W095;Q9W0U0;Q9W0X3;Q9W2D6;Q9W3W4;Q9W4W8;Q9Y0V3	MICU1;Phb2;Dmel\CG42496;arg;Torsin;Hsc70-5;blw;ATPsynbeta;Dmel\CG34132;CG5504;ATPsynC;MCU;Coq9;Afg3l2;Coprox;dare;FeCh;Dmel\CG7950;Ppox;Coq3;Coq6;Coq4;Coq5;Coq8;Gk2;Gk1;DmP29;Tim10;Coq7;Spg7;Tim9b	10.795% (38/352)	5.55945e-07	6.25	O97418;P00408;P91929;Q6IDF5;Q7JYH3;Q7JZK1;Q7K1C0;Q8SYJ2;Q94514;Q9V3W2;Q9V4E0;Q9VAW5;Q9VF27;Q9VHS2;Q9VIQ8;Q9VJZ4;Q9VKC8;Q9VMB9;Q9VMI3;Q9VMS1;Q9VMU0;Q9VPE2;Q9VQD7;Q9VQM2;Q9VQR2;Q9VTB4;Q9VTU2;Q9VWI0;Q9VX36;Q9VXZ0;Q9VZ01;Q9VZU4;Q9W125;Q9W1N3;Q9W2E8;Q9W3N7;Q9W3X7;Q9W402	ND-B14.5A;mt:CoII;ND-42;ND-B15;ND-B14.7;ND-B14;ND-15;ND-MLRQ;COX5A;ND-B17;ND-49;larp;ND-23;COX7A;COX4;ND-B22;Tom70;COX5B;ND-51;cype;ND-13A;ND-39;ND-B17.2;ND-B14.5B;ND-PDSW;ND-13B;ND-SGDH;ND-18;ND-24;ND-B18;NdufV3;ND-30;ND-19;levy;ND-B12;ND-MNLL;ND-ASHI;ND-B16.6
GO:0031312	extrinsic component of organelle membrane	The component of an organelle membrane consisting of gene products and protein complexes that are loosely bound to one of its surfaces, but not integrated into the hydrophobic region.	46.154% (6/13)	1.29466e-06	5.89	Q9VIF3;Q9VMQ5;Q9VVG6;Q9VYF8;Q9VYI6;Q9W3W4	Coq3;Coq6;Coq4;Coq5;Coq8;Coq7	7.692% (1/13)	0.459644	0.34	#N/A	#N/A
GO:0005615	extracellular space	That part of a multicellular organism outside the cells proper, usually taken to be outside the plasma membranes, and occupied by fluid.	8.358% (28/335)	1.57815e-06	5.8	A1ZBF6;C0HKQ7;O16829;P07713;P08120;P14956;P29615;P29844;P36192;P37161;P45884;Q8IQM9;Q8IQR7;Q95029;Q95NH6;Q95SM8;Q9V3N1;Q9V751;Q9V9T9;Q9VFC2;Q9VLT3;Q9VLU4;Q9VPQ2;Q9VS97;Q9VTZ5;Q9VWV6;Q9VY87;Q9Y125	DptB;CecA1;CecC;dpp;Col4a1;CecB;LysP;Hsc70-3;Def;LysX;AttA;l(3)72Dp;edin;Cp1;AttC;CG6676;Spn27A;AttB;betaGlu;Spn88Ea;Mcr;Spn28Dc;shv;PGRP-SD;Tsf2;Tsf1;CtsB;Sap-r	0.896% (3/335)	0.999986	0	#N/A	#N/A
GO:0005759	mitochondrial matrix	The gel-like material, with considerable fine structure, that lies in the matrix space, or lumen, of a mitochondrion. It contains the enzymes of the tricarboxylic acid cycle and, in some organisms, the enzymes concerned with fatty acid oxidation.	11.486% (17/148)	3.30338e-06	5.48	O18680;Q0KHZ6;Q7K5K3;Q7KN94;Q7KVX1;Q9V397;Q9V9T5;Q9VHN4;Q9VL70;Q9VM14;Q9VNX4;Q9VSA3;Q9VSL9;Q9VVL7;Q9W0S6;Q9W401;Q9W4K8	Alas;Etfb;Pdhb;wal;Pdha;Mtpalpha;Mccc1;Dmel\CG8043;yip2;muc;P5CDh1;Mcad;Dmel\CG6638;E3;mRpL17;kdn;Dmel\CG3626	30.405% (45/148)	8.01464e-26	25.1	P91929;Q7JVK1;Q7JZM8;Q8IP62;Q8MS27;Q8MSS7;Q8SXF0;Q8T3V6;Q8WTC1;Q9V3D0;Q9VA81;Q9VAQ5;Q9VAY9;Q9VCX3;Q9VEV5;Q9VFB2;Q9VGW9;Q9VHN6;Q9VHQ0;Q9VHT5;Q9VIN9;Q9VKU3;Q9VKX4;Q9VLJ9;Q9VMX0;Q9VMY1;Q9VNC1;Q9VPF6;Q9VQ35;Q9VSR5;Q9VTF8;Q9VUJ0;Q9VUX1;Q9VV39;Q9VXP3;Q9VXQ0;Q9VY28;Q9VY48;Q9VZX6;Q9W086;Q9W114;Q9W199;Q9W253;Q9W4I3;Q9W4Z2	ND-42;mRpL18;mRpL41;mRpS23;mRpL35;mRpS2;mRpS9;mRpL47;bonsai;mRpL4;mRpS18C;CG11837;mRpS22;mRpL45;mRpS33;mRpS10;mRpL37;mRpL19;mRpS18A;mRpL1;mRpS18B;FBgn 32261;mRpS7;mRpL51;mRpL28;mRpL24;mRpL44;mRpL15;mRpL48;mRpL12;mRpL2;mRpL39;mRpS31;mRpS34;mRpS30;mRpL3;mRpS25;mRpL38;mRpS35;mRpL46;Dmel\CG12848;mRpS17;mRpS29;mRpL30;mRpL14
GO:0005764	lysosome	A small lytic vacuole that has cell cycle-independent morphology found in most animal cells and that contains a variety of hydrolases, most of which have their maximal activities in the pH range 5-6. The contained enzymes display latency if properly isolated. About 40 different lysosomal hydrolases are known and lysosomes have a great variety of morphologies and functions.	14.607% (13/89)	3.45177e-06	5.46	O76742;Q7K127;Q7K485;Q95029;Q9V9S0;Q9V9T9;Q9VHG1;Q9VHV5;Q9VKH6;Q9VTJ4;Q9VY87;Q9W3C7;Q9Y125	Rab7;CT24026;cathD;Cp1;Lamp1;betaGlu;Vps16A;Arl8;Ppt2;Fuca;CtsB;Ppt1;Sap-r	0% (0/89)	1	0	#N/A	#N/A
GO:0000323	lytic vacuole	A vacuole that is maintained at an acidic pH and which contains degradative enzymes, including a wide variety of acid hydrolases.	14.444% (13/90)	3.92447e-06	5.41	O76742;Q7K127;Q7K485;Q95029;Q9V9S0;Q9V9T9;Q9VHG1;Q9VHV5;Q9VKH6;Q9VTJ4;Q9VY87;Q9W3C7;Q9Y125	Rab7;CT24026;cathD;Cp1;Lamp1;betaGlu;Vps16A;Arl8;Ppt2;Fuca;CtsB;Ppt1;Sap-r	0% (0/90)	1	0	#N/A	#N/A
GO:0005967	mitochondrial pyruvate dehydrogenase complex	Complex that carries out the oxidative decarboxylation of pyruvate to form acetyl-CoA in eukaryotes; includes subunits possessing three catalytic activities: pyruvate dehydrogenase (E1), dihydrolipoamide S-acetyltransferase (E2), and dihydrolipoamide dehydrogenase (E3). The This Eukaryotic form usually contains more subunits than its bacterial counterpart; for example, one known complex contains …	80% (4/5)	4.67068e-06	5.33	Q7K5K3;Q7KVX1;Q9VM14;Q9VVL7	Pdhb;Pdha;muc;E3	0% (0/5)	1	0	#N/A	#N/A
GO:0045254	pyruvate dehydrogenase complex	Complex that carries out the oxidative decarboxylation of pyruvate to form acetyl-CoA; comprises subunits possessing three catalytic activities: pyruvate dehydrogenase (E1), dihydrolipoamide S-acetyltransferase (E2), and dihydrolipoamide dehydrogenase (E3).	80% (4/5)	4.67068e-06	5.33	Q7K5K3;Q7KVX1;Q9VM14;Q9VVL7	Pdhb;Pdha;muc;E3	0% (0/5)	1	0	#N/A	#N/A
GO:0031090	organelle membrane	A membrane that is one of the two lipid bilayers of an organelle envelope or the outermost membrane of single membrane bound organelle.	6.145% (44/716)	6.81527e-06	5.17	A2VEI2;A8DYI6;E1JHT6;O18333;O76742;O76895;P29845;P35381;Q05825;Q0E8V7;Q27237;Q6NN09;Q86BK8;Q8IQ70;Q8MKN0;Q8T0Q4;Q8T4G5;Q95SH2;Q9V3A6;Q9V3T9;Q9V9S0;Q9V9S8;Q9VC52;Q9VC57;Q9VHG1;Q9VHV5;Q9VIF3;Q9VIU7;Q9VMQ5;Q9VNA3;Q9VTJ4;Q9VVG6;Q9VYF8;Q9VYI6;Q9W095;Q9W0B3;Q9W0U0;Q9W0X3;Q9W2D6;Q9W3Q0;Q9W3W4;Q9W4W8;Q9Y0V3;Q9Y124	MICU1;Phb2;Rtnl1;Rab2;Rab7;arg;Hsc70-5;blw;ATPsynbeta;Dmel\CG34132;CG5504;ATPsynC;Rab14;MCU;Coq9;shrb;Afg3l2;Chmp1;Ero1L;dare;Lamp1;FeCh;Ppox;atl;Vps16A;Arl8;Coq3;Dpm1;Coq6;BEST:LD29996;Fuca;Coq4;Coq5;Coq8;Gk2;Vta1;Gk1;DmP29;Tim10;Rab39;Coq7;Spg7;Tim9b;BcDNA.GH08385	6.425% (46/716)	0.0114746	1.94	#N/A	#N/A
GO:0005576	extracellular region	The space external to the outermost structure of a cell. For cells without external protective or external encapsulating structures this refers to space outside of the plasma membrane. This term covers the host cell environment outside an intracellular parasite.	6.849% (35/511)	7.19194e-06	5.14	A1ZBF6;C0HKQ7;O16829;P07713;P08120;P14956;P24492;P29615;P29844;P36192;P36193;P37161;P45884;Q24395;Q70PY2;Q7K485;Q8IQM9;Q8IQR7;Q95029;Q95NH6;Q95SM8;Q9V3N1;Q9V751;Q9V9T9;Q9VEH5;Q9VFC2;Q9VLT3;Q9VLU4;Q9VM97;Q9VPQ2;Q9VS97;Q9VTZ5;Q9VWV6;Q9VY87;Q9Y125	DptB;CecA1;CecC;dpp;Col4a1;CecB;DptA;LysP;Hsc70-3;Def;Dro;LysX;AttA;Mtk;PGRP-SB1;cathD;l(3)72Dp;edin;Cp1;AttC;CG6676;Spn27A;AttB;betaGlu;AttD;Spn88Ea;Mcr;Spn28Dc;Tsp;shv;PGRP-SD;Tsf2;Tsf1;CtsB;Sap-r	1.566% (8/511)	0.999973	0	#N/A	#N/A
GO:0005758	mitochondrial intermembrane space	The region between the inner and outer lipid bilayers of the mitochondrial envelope.	28% (7/25)	8.2215e-06	5.09	A2VEI2;E1JGR4;Q0E8V7;Q9V3D2;Q9VAA6;Q9W2D6;Q9Y0V3	MICU1;Dmel\CG42496;Dmel\CG34132;Coprox;Dmel\CG7950;Tim10;Tim9b	4% (1/25)	0.694234	0.16	#N/A	#N/A
GO:0005773	vacuole	A closed structure, found only in eukaryotic cells, that is completely surrounded by unit membrane and contains liquid material. Cells contain one or several vacuoles, that may have different functions from each other. Vacuoles have a diverse array of functions. They can act as a storage organelle for nutrients or waste products, as a degradative compartment, as a cost-effective way of increasing…	11.034% (16/145)	1.09548e-05	4.96	O76742;P14199;Q7K127;Q7K485;Q8IQM9;Q95029;Q9V9S0;Q9V9T9;Q9VGE7;Q9VHG1;Q9VHV5;Q9VKH6;Q9VTJ4;Q9VY87;Q9W3C7;Q9Y125	Rab7;ref(2)P;CT24026;cathD;l(3)72Dp;Cp1;Lamp1;betaGlu;Ect3;Vps16A;Arl8;Ppt2;Fuca;CtsB;Ppt1;Sap-r	0% (0/145)	1	0	#N/A	#N/A
GO:0031970	organelle envelope lumen	The region between the inner and outer lipid bilayers of an organelle envelope.	25.926% (7/27)	1.43957e-05	4.84	A2VEI2;E1JGR4;Q0E8V7;Q9V3D2;Q9VAA6;Q9W2D6;Q9Y0V3	MICU1;Dmel\CG42496;Dmel\CG34132;Coprox;Dmel\CG7950;Tim10;Tim9b	3.704% (1/27)	0.721949	0.14	#N/A	#N/A
GO:0005770	late endosome	A prelysosomal endocytic organelle differentiated from early endosomes by lower lumenal pH and different protein composition. Late endosomes are more spherical than early endosomes and are mostly juxtanuclear, being concentrated near the microtubule organizing center.	12.5% (10/80)	0.000184557	3.73	O76742;Q86BK8;Q8T0Q4;Q95SH2;Q9V9S0;Q9VHG1;Q9W0B3;Q9W3Q0;Q9Y124;Q9Y125	Rab7;Rab14;shrb;Chmp1;Lamp1;Vps16A;Vta1;Rab39;BcDNA.GH08385;Sap-r	1.25% (1/80)	0.977851	0.01	#N/A	#N/A
GO:0043231	intracellular membrane-bounded organelle	Organized structure of distinctive morphology and function, bounded by a single or double lipid bilayer membrane and occurring within the cell. Includes the nucleus, mitochondria, plastids, vacuoles, and vesicles. Excludes the plasma membrane.	3.792% (134/3534)	0.000328275	3.48	A1ZBJ2;A2VEI2;A8DYI6;A8JNU6;B7Z107;C0PVB3;E1JGR4;E1JHT6;O15971;O18333;O18404;O18680;O46098;O61443;O76742;O76895;O77277;P07713;P14199;P29844;P29845;P35381;Q05825;Q0E8V7;Q0E9E2;Q0KHZ6;Q27237;Q6NN09;Q7JQW6;Q7JR58;Q7JW03;Q7JWF1;Q7JYW9;Q7K127;Q7K3R0;Q7K485;Q7K5K3;Q7KN94;Q7KVX1;Q7KW39;Q7KY04;Q86BK8;Q86BP1;Q8IQ70;Q8IQM9;Q8MKN0;Q8MLS1;Q8SX78;Q8SZA8;Q8T0Q4;Q8T3X9;Q8T4G5;Q94527;Q95029;Q95SH2;Q9GYV5;Q9U616;…	Acadvl;MICU1;Phb2;Ogdh;Dmel\CG42376;Alr;Dmel\CG42496;Rtnl1;Rab10;Rab2;scu;Alas;bcn92;p38b;Rab7;arg;Torsin;dpp;ref(2)P;Hsc70-3;Hsc70-5;blw;ATPsynbeta;Dmel\CG34132;PCB;Etfb;CG5504;ATPsynC;Las;Echs1;UbcE2H;Etf-QO;Hex-C;CT24026;Dmel\CG7848;cathD;Pdhb;wal;Pdha;CG17896;Rab4;Rab14;Hibch;MCU;l(3)72Dp;Coq9;Mthfs;Lipt1;Fdx2;shrb;MagR;Afg3l2;Rel;Cp1;Chmp1;key;ppl;Mtpalpha;Ero1L;Coprox;dare;CaBP1;ScsbetaG;CG…	5.603% (198/3534)	5.23678e-06	5.28	A1Z909;A1Z9A8;E1JJR3;O44081;O46050;O46307;O61345;O76994;O77477;O97418;P00408;P04359;P13008;P13469;P19889;P20028;P21187;P23128;P26802;P31009;P38979;P40796;P41094;P46222;P51406;P54397;P91875;P91929;Q03334;Q06559;Q0E9B6;Q24186;Q5U0X8;Q6IDF5;Q7JQN4;Q7JVK1;Q7JXU4;Q7JYH3;Q7JZB1;Q7JZK1;Q7JZM8;Q7JZN0;Q7K0D3;Q7K0Y1;Q7K1C0;Q7K1Q7;Q7K2B0;Q7K4B2;Q7K4H4;Q7KKH3;Q7KLX3;Q86B47;Q8I937;Q8IH00;Q8IP62;Q8MS27;Q8MSS7;…	Dmel\CG8545;CG4679;pcm;Nop60B;Nmd3;EG:8D8.4;peng;Ip259;LD24471;ND-B14.5A;mt:CoII;RpL32;RpS26;mod;RpLP0;RpI135;pAbp;me31B;Dbp73D;RpS2;sta;La;RpS18;RpL11;bys;Fkbp39;RpI1;ND-42;RpS13;RpS3;RpS11;RpS5a;Dmel\CG12325;ND-B15;Rs1;mRpL18;Ns2;ND-B14.7;Daao1;ND-B14;mRpL41;Sec61beta;Dmel\CG12909;CG5033;ND-15;RpLP0-like;CG7137;l(2)k09848;NO66;Mys45A;Tapdelta;CG8611;BcDNA:LD24586;Mat89Ba;mRpS23;mRpL35;mRpS2;Ns1…
GO:0005771	multivesicular body	A type of endosome in which regions of the limiting endosomal membrane invaginate to form internal vesicles; membrane proteins that enter the internal vesicles are sequestered from the cytoplasm.	30.769% (4/13)	0.000547253	3.26	Q8T0Q4;Q95SH2;Q9W0B3;Q9Y124	shrb;Chmp1;Vta1;BcDNA.GH08385	0% (0/13)	1	0	#N/A	#N/A
GO:0045240	dihydrolipoyl dehydrogenase complex	A protein complex that possesses alpha-ketoglutarate dehydrogenase activity.	50% (3/6)	0.000575107	3.24	A8JNU6;Q9VGQ1;Q9VVL7	Ogdh;alpha-KGDHC;E3	0% (0/6)	1	0	#N/A	#N/A
GO:0110165	cellular anatomical entity	A part of a cellular organism that is either an immaterial entity or a material entity with granularity above the level of a protein complex but below that of an anatomical system. Or, a substance produced by a cellular organism with granularity above the level of a protein complex.	3.318% (185/5575)	0.000690616	3.16	A1ZBF6;A1ZBJ2;A2VEI2;A8DYI6;A8JNU6;B7Z107;C0HKQ7;C0PVB3;E1JGR4;E1JHT6;E1JI03;O15971;O16829;O18333;O18404;O18680;O44386;O46098;O61443;O76742;O76895;O77277;O96553;O97069;P02574;P07713;P08120;P14199;P14956;P24492;P29615;P29844;P29845;P35381;P36192;P36193;P37161;P45884;Q05825;Q0E8U4;Q0E8V7;Q0E9E2;Q0KHZ6;Q24395;Q27237;Q6NN09;Q70PY2;Q7JQW6;Q7JR58;Q7JW03;Q7JWF1;Q7JXB5;Q7JY94;Q7JYW9;Q7K127;Q7K3R0;Q7K485;…	DptB;Acadvl;MICU1;Phb2;Ogdh;Dmel\CG42376;CecA1;Alr;Dmel\CG42496;Rtnl1;bmm;Rab10;CecC;Rab2;scu;Alas;scb;bcn92;p38b;Rab7;arg;Torsin;pug;Ass;Act79B;dpp;Col4a1;ref(2)P;CecB;DptA;LysP;Hsc70-3;Hsc70-5;blw;Def;Dro;LysX;AttA;ATPsynbeta;Dmel\CG17224;Dmel\CG34132;PCB;Etfb;Mtk;CG5504;ATPsynC;PGRP-SB1;Las;Echs1;UbcE2H;Etf-QO;Pepck2;Atg7;Hex-C;CT24026;Dmel\CG7848;cathD;Pdhb;wal;Pdxk;Pdha;CG17896;Rab4;Rab14;Hi…	4.843% (270/5575)	0.000164497	3.78	A1Z909;A1Z9A8;E1JI40;E1JJR3;O17445;O44081;O46050;O46307;O61345;O76994;O77477;O97418;P00408;P04359;P05303;P05389;P08570;P09180;P13008;P13469;P19889;P20028;P21187;P23128;P26802;P29327;P31009;P35220;P36241;P38979;P39018;P40320;P40796;P40807;P41042;P41092;P41093;P41094;P41126;P41375;P46222;P46223;P48159;P48588;P50887;P51406;P54397;P55828;P55830;P55841;P91875;P91929;P91941;Q03334;Q06559;Q0E9B6;Q24154;…	Dmel\CG8545;CG4679;verm;pcm;RpL15;Nop60B;Nmd3;EG:8D8.4;peng;Ip259;LD24471;ND-B14.5A;mt:CoII;RpL32;eEF1alpha2;RpLP2;RpLP1;RpL4;RpS26;mod;RpLP0;RpI135;pAbp;me31B;Dbp73D;RpS6;RpS2;alpha-Cat;RpL19;sta;RpS19a;Sam-S;La;Odc1;RpS4;RpL27A;RpL18A;RpS18;RpL13;eIF2beta;RpL11;RpL7A;RpL23;RpS25;RpL22;bys;Fkbp39;RpS20;RpS3A;RpL14;RpI1;ND-42;Acp65Aa;RpS13;RpS3;RpS11;RpL29;RpS5a;Dmel\CG12325;ND-B15;Rs1;mRpL18;Ns2…
GO:0045239	tricarboxylic acid cycle enzyme complex	Any of the heteromeric enzymes that act in the TCA cycle.	28.571% (4/14)	0.00074739	3.13	A8JNU6;Q9V470;Q9VGQ1;Q9VVL7	Ogdh;ScsbetaG;alpha-KGDHC;E3	0% (0/14)	1	0	#N/A	#N/A
GO:0005768	endosome	A vacuole to which materials ingested by endocytosis are delivered.	7.547% (16/212)	0.000985117	3.01	O15971;O76742;Q7KY04;Q86BK8;Q8T0Q4;Q95SH2;Q9V9S0;Q9VHG1;Q9VLS5;Q9VRY6;Q9VTZ5;Q9VWV6;Q9W0B3;Q9W3Q0;Q9Y124;Q9Y125	Rab10;Rab7;Rab4;Rab14;shrb;Chmp1;Lamp1;Vps16A;Rbsn-5;Ist1;Tsf2;Tsf1;Vta1;Rab39;BcDNA.GH08385;Sap-r	0.472% (1/212)	0.999963	0	#N/A	#N/A
GO:0010008	endosome membrane	The lipid bilayer surrounding an endosome.	12.121% (8/66)	0.00100844	3	O76742;Q86BK8;Q8T0Q4;Q95SH2;Q9V9S0;Q9VHG1;Q9W0B3;Q9Y124	Rab7;Rab14;shrb;Chmp1;Lamp1;Vps16A;Vta1;BcDNA.GH08385	0% (0/66)	1	0	#N/A	#N/A
GO:0000815	ESCRT III complex	A complex with membrane scission activity that plays a major role in many processes where membranes are remodelled - including endosomal transport (vesicle budding), nuclear envelope organisation (membrane closure, mitotic bridge cleavage), and cytokinesis (abscission).	37.5% (3/8)	0.00153658	2.81	Q8T0Q4;Q95SH2;Q9Y124	shrb;Chmp1;BcDNA.GH08385	0% (0/8)	1	0	#N/A	#N/A
GO:0042719	mitochondrial intermembrane space protein transporter complex	Soluble complex of the mitochondrial intermembrane space composed of various combinations of small Tim proteins; acts as a protein transporter to guide proteins to the Tim22 complex for insertion into the mitochondrial inner membrane.	37.5% (3/8)	0.00153658	2.81	Q0E8V7;Q9W2D6;Q9Y0V3	Dmel\CG34132;Tim10;Tim9b	0% (0/8)	1	0	#N/A	#N/A
GO:0043227	membrane-bounded organelle	Organized structure of distinctive morphology and function, bounded by a single or double lipid bilayer membrane. Includes the nucleus, mitochondria, plastids, vacuoles, and vesicles. Excludes the plasma membrane.	3.667% (134/3654)	0.00223203	2.65	A1ZBJ2;A2VEI2;A8DYI6;A8JNU6;B7Z107;C0PVB3;E1JGR4;E1JHT6;O15971;O18333;O18404;O18680;O46098;O61443;O76742;O76895;O77277;P07713;P14199;P29844;P29845;P35381;Q05825;Q0E8V7;Q0E9E2;Q0KHZ6;Q27237;Q6NN09;Q7JQW6;Q7JR58;Q7JW03;Q7JWF1;Q7JYW9;Q7K127;Q7K3R0;Q7K485;Q7K5K3;Q7KN94;Q7KVX1;Q7KW39;Q7KY04;Q86BK8;Q86BP1;Q8IQ70;Q8IQM9;Q8MKN0;Q8MLS1;Q8SX78;Q8SZA8;Q8T0Q4;Q8T3X9;Q8T4G5;Q94527;Q95029;Q95SH2;Q9GYV5;Q9U616;…	Acadvl;MICU1;Phb2;Ogdh;Dmel\CG42376;Alr;Dmel\CG42496;Rtnl1;Rab10;Rab2;scu;Alas;bcn92;p38b;Rab7;arg;Torsin;dpp;ref(2)P;Hsc70-3;Hsc70-5;blw;ATPsynbeta;Dmel\CG34132;PCB;Etfb;CG5504;ATPsynC;Las;Echs1;UbcE2H;Etf-QO;Hex-C;CT24026;Dmel\CG7848;cathD;Pdhb;wal;Pdha;CG17896;Rab4;Rab14;Hibch;MCU;l(3)72Dp;Coq9;Mthfs;Lipt1;Fdx2;shrb;MagR;Afg3l2;Rel;Cp1;Chmp1;key;ppl;Mtpalpha;Ero1L;Coprox;dare;CaBP1;ScsbetaG;CG…	5.419% (198/3654)	9.90743e-05	4	A1Z909;A1Z9A8;E1JJR3;O44081;O46050;O46307;O61345;O76994;O77477;O97418;P00408;P04359;P13008;P13469;P19889;P20028;P21187;P23128;P26802;P31009;P38979;P40796;P41094;P46222;P51406;P54397;P91875;P91929;Q03334;Q06559;Q0E9B6;Q24186;Q5U0X8;Q6IDF5;Q7JQN4;Q7JVK1;Q7JXU4;Q7JYH3;Q7JZB1;Q7JZK1;Q7JZM8;Q7JZN0;Q7K0D3;Q7K0Y1;Q7K1C0;Q7K1Q7;Q7K2B0;Q7K4B2;Q7K4H4;Q7KKH3;Q7KLX3;Q86B47;Q8I937;Q8IH00;Q8IP62;Q8MS27;Q8MSS7;…	Dmel\CG8545;CG4679;pcm;Nop60B;Nmd3;EG:8D8.4;peng;Ip259;LD24471;ND-B14.5A;mt:CoII;RpL32;RpS26;mod;RpLP0;RpI135;pAbp;me31B;Dbp73D;RpS2;sta;La;RpS18;RpL11;bys;Fkbp39;RpI1;ND-42;RpS13;RpS3;RpS11;RpS5a;Dmel\CG12325;ND-B15;Rs1;mRpL18;Ns2;ND-B14.7;Daao1;ND-B14;mRpL41;Sec61beta;Dmel\CG12909;CG5033;ND-15;RpLP0-like;CG7137;l(2)k09848;NO66;Mys45A;Tapdelta;CG8611;BcDNA:LD24586;Mat89Ba;mRpS23;mRpL35;mRpS2;Ns1…
GO:0036452	ESCRT complex	An endosomal sorting complex involved in membrane fission processes related to sorting of multivesicular bodies (MVB) in the endocytic pathway, cytokinesis and viral budding among other processes.	20% (4/20)	0.00311904	2.51	Q8T0Q4;Q95SH2;Q9W0B3;Q9Y124	shrb;Chmp1;Vta1;BcDNA.GH08385	0% (0/20)	1	0	#N/A	#N/A
GO:1990204	oxidoreductase complex	#N/A	10% (8/80)	0.00349857	2.46	A8JNU6;Q7K5K3;Q7KVX1;Q9U616;Q9VGQ1;Q9VH09;Q9VM14;Q9VVL7	Ogdh;Pdhb;Pdha;ppl;alpha-KGDHC;Dmel\CG3999;muc;E3	33.75% (27/80)	4.28213e-17	16.37	O97418;P91929;Q6IDF5;Q7JYH3;Q7JZK1;Q9V3W2;Q9V4E0;Q9VF27;Q9VJZ4;Q9VMI3;Q9VMU0;Q9VPE2;Q9VQD7;Q9VQM2;Q9VQR2;Q9VTB4;Q9VTU2;Q9VWI0;Q9VX36;Q9VXZ0;Q9VZ01;Q9VZU4;Q9W125;Q9W2E8;Q9W3N7;Q9W3X7;Q9W402	ND-B14.5A;ND-42;ND-B15;ND-B14.7;ND-B14;ND-B17;ND-49;ND-23;ND-B22;ND-51;ND-13A;ND-39;ND-B17.2;ND-B14.5B;ND-PDSW;ND-13B;ND-SGDH;ND-18;ND-24;ND-B18;NdufV3;ND-30;ND-19;ND-B12;ND-MNLL;ND-ASHI;ND-B16.6
GO:0098798	mitochondrial protein-containing complex	A protein complex that is part of a mitochondrion.	6.818% (15/220)	0.0038138	2.42	A2VEI2;O18404;P35381;Q05825;Q0E8V7;Q6NN09;Q7K5K3;Q7KVX1;Q8IQ70;Q9V397;Q9VM14;Q9VVL7;Q9W0S6;Q9W2D6;Q9Y0V3	MICU1;scu;blw;ATPsynbeta;Dmel\CG34132;ATPsynC;Pdhb;Pdha;MCU;Mtpalpha;muc;E3;mRpL17;Tim10;Tim9b	34.545% (76/220)	8.13453e-49	48.09	O97418;P00408;P91929;Q6IDF5;Q7JVK1;Q7JYH3;Q7JZK1;Q7JZM8;Q8IP62;Q8MS27;Q8MSS7;Q8SXF0;Q8SYJ2;Q8T3V6;Q8WTC1;Q94514;Q9V3D0;Q9V3W2;Q9V4E0;Q9VA81;Q9VAY9;Q9VCX3;Q9VEV5;Q9VF27;Q9VFB2;Q9VGW9;Q9VHN6;Q9VHQ0;Q9VHT5;Q9VIN9;Q9VIQ8;Q9VJZ4;Q9VKC8;Q9VKU3;Q9VKX4;Q9VLJ9;Q9VMB9;Q9VMI3;Q9VMU0;Q9VMX0;Q9VMY1;Q9VNC1;Q9VPE2;Q9VPF6;Q9VQ35;Q9VQD7;Q9VQM2;Q9VQR2;Q9VSR5;Q9VTB4;Q9VTF8;Q9VTU2;Q9VUJ0;Q9VUX1;Q9VV39;Q9VWI0;Q9VX36;…	ND-B14.5A;mt:CoII;ND-42;ND-B15;mRpL18;ND-B14.7;ND-B14;mRpL41;mRpS23;mRpL35;mRpS2;mRpS9;ND-MLRQ;mRpL47;bonsai;COX5A;mRpL4;ND-B17;ND-49;mRpS18C;mRpS22;mRpL45;mRpS33;ND-23;mRpS10;mRpL37;mRpL19;mRpS18A;mRpL1;mRpS18B;COX4;ND-B22;Tom70;FBgn 32261;mRpS7;mRpL51;COX5B;ND-51;ND-13A;mRpL28;mRpL24;mRpL44;ND-39;mRpL15;mRpL48;ND-B17.2;ND-B14.5B;ND-PDSW;mRpL12;ND-13B;mRpL2;ND-SGDH;mRpL39;mRpS31;mRpS34;ND-18;ND-…
GO:0043025	neuronal cell body	The portion of a neuron that includes the nucleus, but excludes cell projections such as axons and dendrites.	8.989% (8/89)	0.00670521	2.17	O15971;O18333;O76742;Q7KY04;Q86BK8;Q8T0Q4;Q9VHV5;Q9W3Q0	Rab10;Rab2;Rab7;Rab4;Rab14;shrb;Arl8;Rab39	1.124% (1/89)	0.98562	0.01	#N/A	#N/A
GO:0055037	recycling endosome	An organelle consisting of a network of tubules that functions in targeting molecules, such as receptors transporters and lipids, to the plasma membrane.	12.5% (5/40)	0.00793392	2.1	O15971;Q7KY04;Q86BK8;Q9VTZ5;Q9VWV6	Rab10;Rab4;Rab14;Tsf2;Tsf1	0% (0/40)	1	0	#N/A	#N/A
GO:0016020	membrane	A lipid bilayer along with all the proteins and protein complexes embedded in it and attached to it.	4.15% (61/1470)	0.00868847	2.06	A2VEI2;A8DYI6;B7Z107;E1JHT6;E1JI03;O15971;O18333;O44386;O76742;O76895;P29844;P29845;P35381;Q05825;Q0E8V7;Q27237;Q6NN09;Q7KY04;Q86BK8;Q8IQ70;Q8MKN0;Q8T0Q4;Q8T4G5;Q95SH2;Q95SM8;Q9V3A6;Q9V3T9;Q9V8W3;Q9V9S0;Q9V9S8;Q9VC52;Q9VC57;Q9VG81;Q9VHG1;Q9VHV5;Q9VIF3;Q9VIU7;Q9VLT3;Q9VMQ5;Q9VN14;Q9VNA3;Q9VPQ2;Q9VTJ4;Q9VTZ5;Q9VVG6;Q9VWL0;Q9VWV6;Q9VXM4;Q9VYF8;Q9VYI6;Q9W095;Q9W0B3;Q9W0U0;Q9W0X3;Q9W1F7;Q9W2D6;Q9W3Q0;…	MICU1;Phb2;Dmel\CG42376;Rtnl1;bmm;Rab10;Rab2;scb;Rab7;arg;Hsc70-3;Hsc70-5;blw;ATPsynbeta;Dmel\CG34132;CG5504;ATPsynC;Rab4;Rab14;MCU;Coq9;shrb;Afg3l2;Chmp1;CG6676;Ero1L;dare;Rep;Lamp1;FeCh;Ppox;atl;Sccpdh2;Vps16A;Arl8;Coq3;Dpm1;Mcr;Coq6;Cont;BEST:LD29996;shv;Fuca;Tsf2;Coq4;Mec2;Tsf1;MSBP;Coq5;Coq8;Gk2;Vta1;Gk1;DmP29;Stoml2;Tim10;Rab39;Coq7;Spg7;Tim9b;BcDNA.GH08385	3.401% (50/1470)	0.99668	0	#N/A	#N/A
GO:0005788	endoplasmic reticulum lumen	The volume enclosed by the membranes of the endoplasmic reticulum.	16.667% (3/18)	0.0177514	1.75	#N/A	#N/A	0% (0/18)	1	0	#N/A	#N/A
GO:0000275	mitochondrial proton-transporting ATP synthase complex, catalytic sector F(1)	The catalytic sector of the mitochondrial hydrogen-transporting ATP synthase; it comprises the catalytic core and central stalk, and is peripherally associated with the mitochondrial inner membrane when the entire ATP synthase is assembled.	28.571% (2/7)	0.0187059	1.73	#N/A	#N/A	0% (0/7)	1	0	#N/A	#N/A
GO:0030141	secretory granule	A small subcellular vesicle, surrounded by a membrane, that is formed from the Golgi apparatus and contains a highly concentrated protein destined for secretion. Secretory granules move towards the periphery of the cell and upon stimulation, their membranes fuse with the cell membrane, and their protein load is exteriorized. Processing of the contained protein may take place in secretory granules.	15% (3/20)	0.0236852	1.63	#N/A	#N/A	0% (0/20)	1	0	#N/A	#N/A
GO:0045261	proton-transporting ATP synthase complex, catalytic core F(1)	The sector of a hydrogen-transporting ATP synthase complex in which the catalytic activity resides; it comprises the catalytic core and central stalk, and is peripherally associated with a membrane, such as the plasma membrane or the mitochondrial inner membrane, when the entire ATP synthase is assembled.	25% (2/8)	0.024429	1.61	#N/A	#N/A	0% (0/8)	1	0	#N/A	#N/A
GO:0005741	mitochondrial outer membrane	The outer, i.e. cytoplasm-facing, lipid bilayer of the mitochondrial envelope.	10.811% (4/37)	0.0280786	1.55	#N/A	#N/A	5.405% (2/37)	0.515495	0.29	#N/A	#N/A
GO:0005753	mitochondrial proton-transporting ATP synthase complex	A proton-transporting ATP synthase complex found in the mitochondrial membrane.	13.636% (3/22)	0.0305625	1.51	#N/A	#N/A	0% (0/22)	1	0	#N/A	#N/A
GO:0045259	proton-transporting ATP synthase complex	A proton-transporting two-sector ATPase complex that catalyzes the phosphorylation of ADP to ATP during oxidative phosphorylation. The complex comprises a membrane sector (F0) that carries out proton transport and a cytoplasmic compartment sector (F1) that catalyzes ATP synthesis by a rotational mechanism; the extramembrane sector (containing 3 a and 3 b subunits) is connected via the d-subunit t…	13.636% (3/22)	0.0305625	1.51	#N/A	#N/A	0% (0/22)	1	0	#N/A	#N/A
GO:0019867	outer membrane	The external membrane of Gram-negative bacteria or certain organelles such as mitochondria and chloroplasts; freely permeable to most ions and metabolites.	10.256% (4/39)	0.0333202	1.48	#N/A	#N/A	5.128% (2/39)	0.544075	0.26	#N/A	#N/A
GO:0031968	organelle outer membrane	The outer, i.e. cytoplasm-facing in a cellular organelle, lipid bilayer of an organelle envelope.	10.256% (4/39)	0.0333202	1.48	#N/A	#N/A	5.128% (2/39)	0.544075	0.26	#N/A	#N/A
GO:0005765	lysosomal membrane	The lipid bilayer surrounding the lysosome and separating its contents from the cell cytoplasm.	13.043% (3/23)	0.0343526	1.46	#N/A	#N/A	0% (0/23)	1	0	#N/A	#N/A
GO:0098852	lytic vacuole membrane	The lipid bilayer surrounding a lytic vacuole and separating its contents from the cytoplasm of the cell.	13.043% (3/23)	0.0343526	1.46	#N/A	#N/A	0% (0/23)	1	0	#N/A	#N/A
GO:0043229	intracellular organelle	Organized structure of distinctive morphology and function, occurring within the cell. Includes the nucleus, mitochondria, plastids, vacuoles, vesicles, ribosomes and the cytoskeleton. Excludes the plasma membrane.	3.433% (136/3961)	0.0453778	1.34	#N/A	#N/A	6.135% (243/3961)	8.99101e-18	17.05	A1Z909;A1Z9A8;E1JJR3;O17445;O44081;O46050;O46307;O61345;O76994;O77477;O97418;P00408;P04359;P05389;P08570;P09180;P13008;P13469;P19889;P20028;P21187;P23128;P26802;P29327;P31009;P35220;P36241;P38979;P39018;P40796;P41042;P41092;P41093;P41094;P41126;P46222;P46223;P48159;P48588;P50887;P51406;P54397;P55828;P55830;P55841;P91875;P91929;Q03334;Q06559;Q0E9B6;Q24154;Q24186;Q5U0X8;Q6IDF5;Q7JQN4;Q7JVK1;Q7JXU4;…	Dmel\CG8545;CG4679;pcm;RpL15;Nop60B;Nmd3;EG:8D8.4;peng;Ip259;LD24471;ND-B14.5A;mt:CoII;RpL32;RpLP2;RpLP1;RpL4;RpS26;mod;RpLP0;RpI135;pAbp;me31B;Dbp73D;RpS6;RpS2;alpha-Cat;RpL19;sta;RpS19a;La;RpS4;RpL27A;RpL18A;RpS18;RpL13;RpL11;RpL7A;RpL23;RpS25;RpL22;bys;Fkbp39;RpS20;RpS3A;RpL14;RpI1;ND-42;RpS13;RpS3;RpS11;RpL29;RpS5a;Dmel\CG12325;ND-B15;Rs1;mRpL18;Ns2;ND-B14.7;Daao1;ND-B14;mRpL41;Sec61beta;Dmel…
GO:0043226	organelle	Organized structure of distinctive morphology and function. Includes the nucleus, mitochondria, plastids, vacuoles, vesicles, ribosomes and the cytoskeleton, and prokaryotic structures such as anammoxosomes and pirellulosomes. Excludes the plasma membrane.	3.388% (136/4014)	0.0762611	1.12	#N/A	#N/A	6.054% (243/4014)	1.0882e-16	15.96	A1Z909;A1Z9A8;E1JJR3;O17445;O44081;O46050;O46307;O61345;O76994;O77477;O97418;P00408;P04359;P05389;P08570;P09180;P13008;P13469;P19889;P20028;P21187;P23128;P26802;P29327;P31009;P35220;P36241;P38979;P39018;P40796;P41042;P41092;P41093;P41094;P41126;P46222;P46223;P48159;P48588;P50887;P51406;P54397;P55828;P55830;P55841;P91875;P91929;Q03334;Q06559;Q0E9B6;Q24154;Q24186;Q5U0X8;Q6IDF5;Q7JQN4;Q7JVK1;Q7JXU4;…	Dmel\CG8545;CG4679;pcm;RpL15;Nop60B;Nmd3;EG:8D8.4;peng;Ip259;LD24471;ND-B14.5A;mt:CoII;RpL32;RpLP2;RpLP1;RpL4;RpS26;mod;RpLP0;RpI135;pAbp;me31B;Dbp73D;RpS6;RpS2;alpha-Cat;RpL19;sta;RpS19a;La;RpS4;RpL27A;RpL18A;RpS18;RpL13;RpL11;RpL7A;RpL23;RpS25;RpL22;bys;Fkbp39;RpS20;RpS3A;RpL14;RpI1;ND-42;RpS13;RpS3;RpS11;RpL29;RpS5a;Dmel\CG12325;ND-B15;Rs1;mRpL18;Ns2;ND-B14.7;Daao1;ND-B14;mRpL41;Sec61beta;Dmel…
GO:0005622	intracellular anatomical structure	A component of a cell contained within (but not including) the plasma membrane. In eukaryotes it includes the nucleus and cytoplasm.	3.312% (156/4710)	0.0970377	1.01	#N/A	#N/A	5.435% (256/4710)	4.27798e-11	10.37	A1Z909;A1Z9A8;E1JJR3;O17445;O44081;O46050;O46307;O61345;O76994;O77477;O97418;P00408;P04359;P05303;P05389;P08570;P09180;P13008;P13469;P19889;P20028;P21187;P23128;P26802;P29327;P31009;P35220;P36241;P38979;P39018;P40320;P40796;P40807;P41042;P41092;P41093;P41094;P41126;P41375;P46222;P46223;P48159;P48588;P50887;P51406;P54397;P55828;P55830;P55841;P91875;P91929;Q03334;Q06559;Q0E9B6;Q24154;Q24186;Q5U0X8;…	Dmel\CG8545;CG4679;pcm;RpL15;Nop60B;Nmd3;EG:8D8.4;peng;Ip259;LD24471;ND-B14.5A;mt:CoII;RpL32;eEF1alpha2;RpLP2;RpLP1;RpL4;RpS26;mod;RpLP0;RpI135;pAbp;me31B;Dbp73D;RpS6;RpS2;alpha-Cat;RpL19;sta;RpS19a;Sam-S;La;Odc1;RpS4;RpL27A;RpL18A;RpS18;RpL13;eIF2beta;RpL11;RpL7A;RpL23;RpS25;RpL22;bys;Fkbp39;RpS20;RpS3A;RpL14;RpI1;ND-42;RpS13;RpS3;RpS11;RpL29;RpS5a;Dmel\CG12325;ND-B15;Rs1;mRpL18;Ns2;ND-B14.7;Daa…
GO:0005829	cytosol	The part of the cytoplasm that does not contain organelles but which does contain other particulate matter, such as protein complexes.	3.744% (31/828)	0.172225	0.76	#N/A	#N/A	8.816% (73/828)	1.06089e-08	7.97	O17445;P04359;P05389;P08570;P09180;P13008;P19889;P21187;P29327;P31009;P36241;P38979;P39018;P40320;P41042;P41092;P41093;P41094;P41126;P41375;P46222;P46223;P48159;P48588;P50887;P55828;P55830;P55841;Q03334;Q06559;Q0E9B6;Q24154;Q24186;Q7K1Q7;Q7KTW9;Q8SZY9;Q9V3G1;Q9V521;Q9V597;Q9V9M7;Q9V9W3;Q9VA91;Q9VAW5;Q9VBH8;Q9VBN5;Q9VBU9;Q9VDH8;Q9VG42;Q9VGN9;Q9VHE5;Q9VHT5;Q9VJ19;Q9VKC1;Q9VKQ3;Q9VLK2;Q9VLT7;Q9VMU4;…	RpL15;RpL32;RpLP2;RpLP1;RpL4;RpS26;RpLP0;pAbp;RpS6;RpS2;RpL19;sta;RpS19a;Sam-S;RpS4;RpL27A;RpL18A;RpS18;RpL13;eIF2beta;RpL11;RpL7A;RpL23;RpS25;RpL22;RpS20;RpS3A;RpL14;RpS13;RpS3;RpS11;RpL29;RpS5a;RpLP0-like;AsnS;CG6316;RpL8;PPO2;RpL31;RpL21;RpL6;RpS7;larp;RpL34a;RpL27;RpS27;RpS30;Gnmt;RpL24-like;RpL34b;mRpL1;RpL30;RpL7-like;CG6724;CG13096;RpL36A;RpL37A;RpL35A;RpL18;RpL10Ab;RpL26;RpS10b;Tango4;eIF…
GO:0098800	inner mitochondrial membrane protein complex	Any protein complex that is part of the inner mitochondrial membrane.	4.464% (5/112)	0.278094	0.56	#N/A	#N/A	29.464% (33/112)	1.28499e-18	17.89	O97418;P00408;P91929;Q6IDF5;Q7JYH3;Q7JZK1;Q8SYJ2;Q94514;Q9V3W2;Q9V4E0;Q9VF27;Q9VIQ8;Q9VJZ4;Q9VMB9;Q9VMI3;Q9VMU0;Q9VPE2;Q9VQD7;Q9VQM2;Q9VQR2;Q9VTB4;Q9VTU2;Q9VWI0;Q9VX36;Q9VXZ0;Q9VZ01;Q9VZU4;Q9W125;Q9W1N3;Q9W2E8;Q9W3N7;Q9W3X7;Q9W402	ND-B14.5A;mt:CoII;ND-42;ND-B15;ND-B14.7;ND-B14;ND-MLRQ;COX5A;ND-B17;ND-49;ND-23;COX4;ND-B22;COX5B;ND-51;ND-13A;ND-39;ND-B17.2;ND-B14.5B;ND-PDSW;ND-13B;ND-SGDH;ND-18;ND-24;ND-B18;NdufV3;ND-30;ND-19;levy;ND-B12;ND-MNLL;ND-ASHI;ND-B16.6
GO:1990351	transporter complex	#N/A	4.065% (5/123)	0.346634	0.46	#N/A	#N/A	21.951% (27/123)	5.2594e-12	11.28	O97418;P91929;Q6IDF5;Q7JYH3;Q7JZK1;Q9V3W2;Q9V4E0;Q9VF27;Q9VJZ4;Q9VMI3;Q9VMU0;Q9VPE2;Q9VQD7;Q9VQM2;Q9VQR2;Q9VTB4;Q9VTU2;Q9VWI0;Q9VX36;Q9VXZ0;Q9VZ01;Q9VZU4;Q9W125;Q9W2E8;Q9W3N7;Q9W3X7;Q9W402	ND-B14.5A;ND-42;ND-B15;ND-B14.7;ND-B14;ND-B17;ND-49;ND-23;ND-B22;ND-51;ND-13A;ND-39;ND-B17.2;ND-B14.5B;ND-PDSW;ND-13B;ND-SGDH;ND-18;ND-24;ND-B18;NdufV3;ND-30;ND-19;ND-B12;ND-MNLL;ND-ASHI;ND-B16.6
GO:0045277	respiratory chain complex IV	A part of the respiratory chain, containing the 13 polypeptide subunits of cytochrome c oxidase, including cytochrome a and cytochrome a3. Catalyzes the oxidation of reduced cytochrome c by dioxygen (O2).	7.143% (1/14)	0.361746	0.44	#N/A	#N/A	42.857% (6/14)	2.02031e-05	4.69	P00408;Q8SYJ2;Q94514;Q9VIQ8;Q9VMB9;Q9W1N3	mt:CoII;ND-MLRQ;COX5A;COX4;COX5B;levy
GO:0031974	membrane-enclosed lumen	The enclosed volume within a sealed membrane or between two sealed membranes. Encompasses the volume enclosed by the membranes of a particular organelle, e.g. endoplasmic reticulum lumen, or the space between the two lipid bilayers of a double membrane surrounding an organelle, e.g. nuclear envelope lumen.	3.36% (29/863)	0.384614	0.41	#N/A	#N/A	14.021% (121/863)	4.40698e-34	33.36	A1Z909;O44081;O46307;O61345;O76994;P04359;P13469;P19889;P20028;P26802;P31009;P41094;P46222;P51406;P91875;P91929;Q03334;Q06559;Q0E9B6;Q24186;Q5U0X8;Q7JQN4;Q7JVK1;Q7JXU4;Q7JZM8;Q7K0D3;Q7K0Y1;Q7K1Q7;Q7K2B0;Q7K4B2;Q7K4H4;Q7KKH3;Q8I937;Q8IH00;Q8IP62;Q8MS27;Q8MSS7;Q8MT06;Q8SXF0;Q8SY39;Q8T3V6;Q8WTC1;Q95WY3;Q9V3D0;Q9V3G1;Q9V3P2;Q9V3V0;Q9V5P6;Q9V7P1;Q9V9Z9;Q9VA81;Q9VAC4;Q9VAQ5;Q9VAY9;Q9VBY2;Q9VC49;Q9VC94;…	Dmel\CG8545;Nop60B;EG:8D8.4;peng;Ip259;RpL32;mod;RpLP0;RpI135;Dbp73D;RpS2;RpS18;RpL11;bys;RpI1;ND-42;RpS13;RpS3;RpS11;RpS5a;Dmel\CG12325;Rs1;mRpL18;Ns2;mRpL41;Dmel\CG12909;CG5033;RpLP0-like;CG7137;l(2)k09848;NO66;Mys45A;BcDNA:LD24586;Mat89Ba;mRpS23;mRpL35;mRpS2;Ns1;mRpS9;CG6994;mRpL47;bonsai;Nop56;mRpL4;RpL8;l(2)34Fd;x16;CG7637;wcd;CG1542;mRpS18C;Nph;CG11837;mRpS22;Dmel\CG11920;Rpb10;Rrp5;mRpL45;…
GO:0043233	organelle lumen	The internal volume enclosed by the membranes of a particular organelle; includes the volume enclosed by a single organelle membrane, e.g. endoplasmic reticulum lumen, or the volume enclosed by the innermost of the two lipid bilayers of an organelle envelope, e.g. nuclear lumen.	3.36% (29/863)	0.384614	0.41	#N/A	#N/A	14.021% (121/863)	4.40698e-34	33.36	A1Z909;O44081;O46307;O61345;O76994;P04359;P13469;P19889;P20028;P26802;P31009;P41094;P46222;P51406;P91875;P91929;Q03334;Q06559;Q0E9B6;Q24186;Q5U0X8;Q7JQN4;Q7JVK1;Q7JXU4;Q7JZM8;Q7K0D3;Q7K0Y1;Q7K1Q7;Q7K2B0;Q7K4B2;Q7K4H4;Q7KKH3;Q8I937;Q8IH00;Q8IP62;Q8MS27;Q8MSS7;Q8MT06;Q8SXF0;Q8SY39;Q8T3V6;Q8WTC1;Q95WY3;Q9V3D0;Q9V3G1;Q9V3P2;Q9V3V0;Q9V5P6;Q9V7P1;Q9V9Z9;Q9VA81;Q9VAC4;Q9VAQ5;Q9VAY9;Q9VBY2;Q9VC49;Q9VC94;…	Dmel\CG8545;Nop60B;EG:8D8.4;peng;Ip259;RpL32;mod;RpLP0;RpI135;Dbp73D;RpS2;RpS18;RpL11;bys;RpI1;ND-42;RpS13;RpS3;RpS11;RpS5a;Dmel\CG12325;Rs1;mRpL18;Ns2;mRpL41;Dmel\CG12909;CG5033;RpLP0-like;CG7137;l(2)k09848;NO66;Mys45A;BcDNA:LD24586;Mat89Ba;mRpS23;mRpL35;mRpS2;Ns1;mRpS9;CG6994;mRpL47;bonsai;Nop56;mRpL4;RpL8;l(2)34Fd;x16;CG7637;wcd;CG1542;mRpS18C;Nph;CG11837;mRpS22;Dmel\CG11920;Rpb10;Rrp5;mRpL45;…
GO:0070013	intracellular organelle lumen	An organelle lumen that is part of an intracellular organelle.	3.36% (29/863)	0.384614	0.41	#N/A	#N/A	14.021% (121/863)	4.40698e-34	33.36	A1Z909;O44081;O46307;O61345;O76994;P04359;P13469;P19889;P20028;P26802;P31009;P41094;P46222;P51406;P91875;P91929;Q03334;Q06559;Q0E9B6;Q24186;Q5U0X8;Q7JQN4;Q7JVK1;Q7JXU4;Q7JZM8;Q7K0D3;Q7K0Y1;Q7K1Q7;Q7K2B0;Q7K4B2;Q7K4H4;Q7KKH3;Q8I937;Q8IH00;Q8IP62;Q8MS27;Q8MSS7;Q8MT06;Q8SXF0;Q8SY39;Q8T3V6;Q8WTC1;Q95WY3;Q9V3D0;Q9V3G1;Q9V3P2;Q9V3V0;Q9V5P6;Q9V7P1;Q9V9Z9;Q9VA81;Q9VAC4;Q9VAQ5;Q9VAY9;Q9VBY2;Q9VC49;Q9VC94;…	Dmel\CG8545;Nop60B;EG:8D8.4;peng;Ip259;RpL32;mod;RpLP0;RpI135;Dbp73D;RpS2;RpS18;RpL11;bys;RpI1;ND-42;RpS13;RpS3;RpS11;RpS5a;Dmel\CG12325;Rs1;mRpL18;Ns2;mRpL41;Dmel\CG12909;CG5033;RpLP0-like;CG7137;l(2)k09848;NO66;Mys45A;BcDNA:LD24586;Mat89Ba;mRpS23;mRpL35;mRpS2;Ns1;mRpS9;CG6994;mRpL47;bonsai;Nop56;mRpL4;RpL8;l(2)34Fd;x16;CG7637;wcd;CG1542;mRpS18C;Nph;CG11837;mRpS22;Dmel\CG11920;Rpb10;Rrp5;mRpL45;…
GO:0070069	cytochrome complex	A protein complex in which at least one of the proteins is a cytochrome, i.e. a heme-containing protein involved in catalysis of redox reactions.	4% (1/25)	0.551827	0.26	#N/A	#N/A	24% (6/25)	0.000774516	3.11	P00408;Q8SYJ2;Q94514;Q9VIQ8;Q9VMB9;Q9W1N3	mt:CoII;ND-MLRQ;COX5A;COX4;COX5B;levy
GO:0098796	membrane protein complex	Any protein complex that is part of a membrane.	2.667% (12/450)	0.769816	0.11	#N/A	#N/A	8.222% (37/450)	0.000353405	3.45	O97418;P00408;P35220;P91929;Q6IDF5;Q7JYH3;Q7JZK1;Q7JZN0;Q8STG9;Q8SYJ2;Q94514;Q9V3W2;Q9V4E0;Q9VF27;Q9VIQ8;Q9VJZ4;Q9VKC8;Q9VMB9;Q9VMI3;Q9VMU0;Q9VPE2;Q9VQD7;Q9VQM2;Q9VQR2;Q9VTB4;Q9VTU2;Q9VWI0;Q9VX36;Q9VXZ0;Q9VZ01;Q9VZU4;Q9W125;Q9W1N3;Q9W2E8;Q9W3N7;Q9W3X7;Q9W402	ND-B14.5A;mt:CoII;alpha-Cat;ND-42;ND-B15;ND-B14.7;ND-B14;Sec61beta;Sec61alpha;ND-MLRQ;COX5A;ND-B17;ND-49;ND-23;COX4;ND-B22;Tom70;COX5B;ND-51;ND-13A;ND-39;ND-B17.2;ND-B14.5B;ND-PDSW;ND-13B;ND-SGDH;ND-18;ND-24;ND-B18;NdufV3;ND-30;ND-19;levy;ND-B12;ND-MNLL;ND-ASHI;ND-B16.6
GO:0031012	extracellular matrix	A structure lying external to one or more cells, which provides structural support, biochemical or biomechanical cues for cells or tissues.	2.344% (3/128)	0.774931	0.11	#N/A	#N/A	10.156% (13/128)	0.00591615	2.23	E1JI40;P91941;Q8SZM2;Q9V3Z9;Q9VA32;Q9VB81;Q9VB82;Q9VDJ8;Q9VNL0;Q9VR79;Q9VW34;Q9W077;Q9Y156	verm;Acp65Aa;Vajk2;Vajk3;Cpr100A;Cpr97Eb;Cpr97Ea;Cpr92F;Gasp;obst-A;serp;Cpr62Bc;obst-B
GO:0000315	organellar large ribosomal subunit	The larger of the two subunits of an organellar ribosome. Two sites on the ribosomal large subunit are involved in translation: the aminoacyl site (A site) and peptidyl site (P site).	2.083% (1/48)	0.786475	0.1	#N/A	#N/A	52.083% (25/48)	1.67554e-21	20.78	Q7JVK1;Q7JZM8;Q8MS27;Q8T3V6;Q9V3D0;Q9VCX3;Q9VGW9;Q9VHN6;Q9VHT5;Q9VKU3;Q9VLJ9;Q9VMX0;Q9VMY1;Q9VNC1;Q9VPF6;Q9VQ35;Q9VSR5;Q9VTF8;Q9VUJ0;Q9VXP3;Q9VXQ0;Q9VY48;Q9W086;Q9W4I3;Q9W4Z2	mRpL18;mRpL41;mRpL35;mRpL47;mRpL4;mRpL45;mRpL37;mRpL19;mRpL1;FBgn 32261;mRpL51;mRpL28;mRpL24;mRpL44;mRpL15;mRpL48;mRpL12;mRpL2;mRpL39;mRpS30;mRpL3;mRpL38;mRpL46;mRpL30;mRpL14
GO:0005762	mitochondrial large ribosomal subunit	The larger of the two subunits of a mitochondrial ribosome. Two sites on the ribosomal large subunit are involved in translation: the aminoacyl site (A site) and peptidyl site (P site).	2.083% (1/48)	0.786475	0.1	#N/A	#N/A	52.083% (25/48)	1.67554e-21	20.78	Q7JVK1;Q7JZM8;Q8MS27;Q8T3V6;Q9V3D0;Q9VCX3;Q9VGW9;Q9VHN6;Q9VHT5;Q9VKU3;Q9VLJ9;Q9VMX0;Q9VMY1;Q9VNC1;Q9VPF6;Q9VQ35;Q9VSR5;Q9VTF8;Q9VUJ0;Q9VXP3;Q9VXQ0;Q9VY48;Q9W086;Q9W4I3;Q9W4Z2	mRpL18;mRpL41;mRpL35;mRpL47;mRpL4;mRpL45;mRpL37;mRpL19;mRpL1;FBgn 32261;mRpL51;mRpL28;mRpL24;mRpL44;mRpL15;mRpL48;mRpL12;mRpL2;mRpL39;mRpS30;mRpL3;mRpL38;mRpL46;mRpL30;mRpL14
GO:0030312	external encapsulating structure	A structure that lies outside the plasma membrane and surrounds the entire cell or cells. This does not include the periplasmic space.	1.935% (3/155)	0.873014	0.06	#N/A	#N/A	8.387% (13/155)	0.0264368	1.58	#N/A	#N/A
GO:1902495	transmembrane transporter complex	#N/A	1.786% (2/112)	0.873978	0.06	#N/A	#N/A	24.107% (27/112)	4.75423e-13	12.32	O97418;P91929;Q6IDF5;Q7JYH3;Q7JZK1;Q9V3W2;Q9V4E0;Q9VF27;Q9VJZ4;Q9VMI3;Q9VMU0;Q9VPE2;Q9VQD7;Q9VQM2;Q9VQR2;Q9VTB4;Q9VTU2;Q9VWI0;Q9VX36;Q9VXZ0;Q9VZ01;Q9VZU4;Q9W125;Q9W2E8;Q9W3N7;Q9W3X7;Q9W402	ND-B14.5A;ND-42;ND-B15;ND-B14.7;ND-B14;ND-B17;ND-49;ND-23;ND-B22;ND-51;ND-13A;ND-39;ND-B17.2;ND-B14.5B;ND-PDSW;ND-13B;ND-SGDH;ND-18;ND-24;ND-B18;NdufV3;ND-30;ND-19;ND-B12;ND-MNLL;ND-ASHI;ND-B16.6
GO:0098803	respiratory chain complex	Any protein complex that is part of a respiratory chain.	1.37% (1/73)	0.90494	0.04	#N/A	#N/A	45.205% (33/73)	1.56458e-25	24.81	O97418;P00408;P91929;Q6IDF5;Q7JYH3;Q7JZK1;Q8SYJ2;Q94514;Q9V3W2;Q9V4E0;Q9VF27;Q9VIQ8;Q9VJZ4;Q9VMB9;Q9VMI3;Q9VMU0;Q9VPE2;Q9VQD7;Q9VQM2;Q9VQR2;Q9VTB4;Q9VTU2;Q9VWI0;Q9VX36;Q9VXZ0;Q9VZ01;Q9VZU4;Q9W125;Q9W1N3;Q9W2E8;Q9W3N7;Q9W3X7;Q9W402	ND-B14.5A;mt:CoII;ND-42;ND-B15;ND-B14.7;ND-B14;ND-MLRQ;COX5A;ND-B17;ND-49;ND-23;COX4;ND-B22;COX5B;ND-51;ND-13A;ND-39;ND-B17.2;ND-B14.5B;ND-PDSW;ND-13B;ND-SGDH;ND-18;ND-24;ND-B18;NdufV3;ND-30;ND-19;levy;ND-B12;ND-MNLL;ND-ASHI;ND-B16.6
GO:0000313	organellar ribosome	A ribosome contained within a subcellular membrane-bounded organelle.	1.299% (1/77)	0.916512	0.04	#N/A	#N/A	55.844% (43/77)	2.91987e-38	37.53	Q7JVK1;Q7JZM8;Q8IP62;Q8MS27;Q8MSS7;Q8SXF0;Q8T3V6;Q8WTC1;Q9V3D0;Q9VA81;Q9VAY9;Q9VCX3;Q9VEV5;Q9VFB2;Q9VGW9;Q9VHN6;Q9VHQ0;Q9VHT5;Q9VIN9;Q9VKU3;Q9VKX4;Q9VLJ9;Q9VMX0;Q9VMY1;Q9VNC1;Q9VPF6;Q9VQ35;Q9VSR5;Q9VTF8;Q9VUJ0;Q9VUX1;Q9VV39;Q9VXP3;Q9VXQ0;Q9VY28;Q9VY48;Q9VZX6;Q9W086;Q9W114;Q9W199;Q9W253;Q9W4I3;Q9W4Z2	mRpL18;mRpL41;mRpS23;mRpL35;mRpS2;mRpS9;mRpL47;bonsai;mRpL4;mRpS18C;mRpS22;mRpL45;mRpS33;mRpS10;mRpL37;mRpL19;mRpS18A;mRpL1;mRpS18B;FBgn 32261;mRpS7;mRpL51;mRpL28;mRpL24;mRpL44;mRpL15;mRpL48;mRpL12;mRpL2;mRpL39;mRpS31;mRpS34;mRpS30;mRpL3;mRpS25;mRpL38;mRpS35;mRpL46;Dmel\CG12848;mRpS17;mRpS29;mRpL30;mRpL14
GO:0005761	mitochondrial ribosome	A ribosome found in the mitochondrion of a eukaryotic cell; contains a characteristic set of proteins distinct from those of cytosolic ribosomes.	1.299% (1/77)	0.916512	0.04	#N/A	#N/A	55.844% (43/77)	2.91987e-38	37.53	Q7JVK1;Q7JZM8;Q8IP62;Q8MS27;Q8MSS7;Q8SXF0;Q8T3V6;Q8WTC1;Q9V3D0;Q9VA81;Q9VAY9;Q9VCX3;Q9VEV5;Q9VFB2;Q9VGW9;Q9VHN6;Q9VHQ0;Q9VHT5;Q9VIN9;Q9VKU3;Q9VKX4;Q9VLJ9;Q9VMX0;Q9VMY1;Q9VNC1;Q9VPF6;Q9VQ35;Q9VSR5;Q9VTF8;Q9VUJ0;Q9VUX1;Q9VV39;Q9VXP3;Q9VXQ0;Q9VY28;Q9VY48;Q9VZX6;Q9W086;Q9W114;Q9W199;Q9W253;Q9W4I3;Q9W4Z2	mRpL18;mRpL41;mRpS23;mRpL35;mRpS2;mRpS9;mRpL47;bonsai;mRpL4;mRpS18C;mRpS22;mRpL45;mRpS33;mRpS10;mRpL37;mRpL19;mRpS18A;mRpL1;mRpS18B;FBgn 32261;mRpS7;mRpL51;mRpL28;mRpL24;mRpL44;mRpL15;mRpL48;mRpL12;mRpL2;mRpL39;mRpS31;mRpS34;mRpS30;mRpL3;mRpS25;mRpL38;mRpS35;mRpL46;Dmel\CG12848;mRpS17;mRpS29;mRpL30;mRpL14
GO:0070469	respirasome	The protein complexes that form the electron transport system (the respiratory chain), associated with a cell membrane, usually the plasma membrane (in prokaryotes) or the inner mitochondrial membrane (on eukaryotes). The respiratory chain complexes transfer electrons from an electron donor to an electron acceptor and are associated with a proton pump to create a transmembrane electrochemical gra…	1.25% (1/80)	0.924261	0.03	#N/A	#N/A	43.75% (35/80)	1.97079e-26	25.71	O97418;P00408;P91929;Q6IDF5;Q7JYH3;Q7JZK1;Q7K1C0;Q8SYJ2;Q94514;Q9V3W2;Q9V4E0;Q9VF27;Q9VHS2;Q9VIQ8;Q9VJZ4;Q9VMB9;Q9VMI3;Q9VMU0;Q9VPE2;Q9VQD7;Q9VQM2;Q9VQR2;Q9VTB4;Q9VTU2;Q9VWI0;Q9VX36;Q9VXZ0;Q9VZ01;Q9VZU4;Q9W125;Q9W1N3;Q9W2E8;Q9W3N7;Q9W3X7;Q9W402	ND-B14.5A;mt:CoII;ND-42;ND-B15;ND-B14.7;ND-B14;ND-15;ND-MLRQ;COX5A;ND-B17;ND-49;ND-23;COX7A;COX4;ND-B22;COX5B;ND-51;ND-13A;ND-39;ND-B17.2;ND-B14.5B;ND-PDSW;ND-13B;ND-SGDH;ND-18;ND-24;ND-B18;NdufV3;ND-30;ND-19;levy;ND-B12;ND-MNLL;ND-ASHI;ND-B16.6
GO:0015934	large ribosomal subunit	The larger of the two subunits of a ribosome. Two sites on the ribosomal large subunit are involved in translation, namely the aminoacyl site (A site) and peptidyl site (P site).	0.971% (1/103)	0.964171	0.02	#N/A	#N/A	63.107% (65/103)	3.40326e-63	62.47	O17445;P04359;P05389;P08570;P09180;P19889;P36241;P41092;P41093;P41126;P46222;P46223;P48159;P50887;P55841;Q24154;Q7JVK1;Q7JZM8;Q7K1Q7;Q8MS27;Q8T3V6;Q9V3D0;Q9V3G1;Q9V597;Q9V9M7;Q9V9W3;Q9VBH8;Q9VBN5;Q9VCX3;Q9VGN9;Q9VGW9;Q9VHE5;Q9VHN6;Q9VHT5;Q9VJ19;Q9VKC1;Q9VKU3;Q9VLJ9;Q9VLK2;Q9VLT7;Q9VMU4;Q9VMX0;Q9VMY1;Q9VNB9;Q9VNC1;Q9VPF6;Q9VQ35;Q9VS34;Q9VSR5;Q9VTF8;Q9VTP4;Q9VUJ0;Q9VVU2;Q9VXP3;Q9VXQ0;Q9VY48;Q9VZS5;…	RpL15;RpL32;RpLP2;RpLP1;RpL4;RpLP0;RpL19;RpL27A;RpL18A;RpL13;RpL11;RpL7A;RpL23;RpL22;RpL14;RpL29;mRpL18;mRpL41;RpLP0-like;mRpL35;mRpL47;mRpL4;RpL8;RpL31;RpL21;RpL6;RpL34a;RpL27;mRpL45;RpL24-like;mRpL37;RpL34b;mRpL19;mRpL1;RpL30;RpL7-like;FBgn 32261;mRpL51;CG13096;RpL36A;RpL37A;mRpL28;mRpL24;RpL35A;mRpL44;mRpL15;mRpL48;RpL18;mRpL12;mRpL2;RpL10Ab;mRpL39;RpL26;mRpS30;mRpL3;mRpL38;RpL28;mRpL46;RpL23A…
GO:0044391	ribosomal subunit	Either of the two subunits of a ribosome: the ribosomal large subunit or the ribosomal small subunit.	0.588% (1/170)	0.996021	0	#N/A	#N/A	59.412% (101/170)	1.0913e-96	95.96	O17445;P04359;P05389;P08570;P09180;P13008;P19889;P29327;P31009;P36241;P38979;P39018;P41042;P41092;P41093;P41094;P41126;P46222;P46223;P48159;P48588;P50887;P55828;P55830;P55841;Q03334;Q06559;Q0E9B6;Q24154;Q24186;Q7JVK1;Q7JZM8;Q7K1Q7;Q8IP62;Q8MS27;Q8MSS7;Q8SXF0;Q8T3V6;Q8WTC1;Q9V3D0;Q9V3G1;Q9V597;Q9V9M7;Q9V9W3;Q9VA81;Q9VA91;Q9VAY9;Q9VBH8;Q9VBN5;Q9VBU9;Q9VCX3;Q9VDH8;Q9VEV5;Q9VFB2;Q9VGN9;Q9VGW9;Q9VHE5;…	RpL15;RpL32;RpLP2;RpLP1;RpL4;RpS26;RpLP0;RpS6;RpS2;RpL19;sta;RpS19a;RpS4;RpL27A;RpL18A;RpS18;RpL13;RpL11;RpL7A;RpL23;RpS25;RpL22;RpS20;RpS3A;RpL14;RpS13;RpS3;RpS11;RpL29;RpS5a;mRpL18;mRpL41;RpLP0-like;mRpS23;mRpL35;mRpS2;mRpS9;mRpL47;bonsai;mRpL4;RpL8;RpL31;RpL21;RpL6;mRpS18C;RpS7;mRpS22;RpL34a;RpL27;RpS27;mRpL45;RpS30;mRpS33;mRpS10;RpL24-like;mRpL37;RpL34b;mRpL19;mRpS18A;mRpL1;mRpS18B;RpL30;RpL7…
GO:0005840	ribosome	An intracellular organelle, about 200 A in diameter, consisting of RNA and protein. It is the site of protein biosynthesis resulting from translation of messenger RNA (mRNA). It consists of two subunits, one large and one small, each containing only protein and RNA. Both the ribosome and its subunits are characterized by their sedimentation coefficients, expressed in Svedberg units (symbol: S). H…	0.559% (1/179)	0.997044	0	#N/A	#N/A	57.542% (103/179)	1.05419e-96	95.98	A1Z9A8;O17445;P04359;P05389;P08570;P09180;P13008;P19889;P29327;P31009;P36241;P38979;P39018;P41042;P41092;P41093;P41094;P41126;P46222;P46223;P48159;P48588;P50887;P55828;P55830;P55841;Q03334;Q06559;Q0E9B6;Q24154;Q24186;Q7JVK1;Q7JZM8;Q7K1Q7;Q8IP62;Q8MS27;Q8MSS7;Q8SXF0;Q8T3V6;Q8WTC1;Q9V3D0;Q9V3G1;Q9V597;Q9V9M7;Q9V9W3;Q9VA81;Q9VA91;Q9VAY9;Q9VBH8;Q9VBN5;Q9VBU9;Q9VCX3;Q9VDH8;Q9VEV5;Q9VFB2;Q9VGN9;Q9VGW9;…	CG4679;RpL15;RpL32;RpLP2;RpLP1;RpL4;RpS26;RpLP0;RpS6;RpS2;RpL19;sta;RpS19a;RpS4;RpL27A;RpL18A;RpS18;RpL13;RpL11;RpL7A;RpL23;RpS25;RpL22;RpS20;RpS3A;RpL14;RpS13;RpS3;RpS11;RpL29;RpS5a;mRpL18;mRpL41;RpLP0-like;mRpS23;mRpL35;mRpS2;mRpS9;mRpL47;bonsai;mRpL4;RpL8;RpL31;RpL21;RpL6;mRpS18C;RpS7;mRpS22;RpL34a;RpL27;RpS27;mRpL45;RpS30;mRpS33;mRpS10;RpL24-like;mRpL37;RpL34b;mRpL19;mRpS18A;mRpL1;mRpS18B;RpL…
GO:1990904	ribonucleoprotein complex	#N/A	0.385% (2/520)	1	0	#N/A	#N/A	28.077% (146/520)	6.53811e-87	86.18	O17445;O44081;O76994;P04359;P05389;P08570;P09180;P13008;P19889;P21187;P23128;P29327;P31009;P36241;P38979;P39018;P40796;P41042;P41092;P41093;P41094;P41126;P41375;P46222;P46223;P48159;P48588;P50887;P51406;P55828;P55830;P55841;Q03334;Q06559;Q0E9B6;Q24154;Q24186;Q5U0X8;Q7JVK1;Q7JZM8;Q7K0Y1;Q7K1Q7;Q7K4B2;Q8I937;Q8IH00;Q8IP62;Q8MS27;Q8MSS7;Q8SXF0;Q8SZY9;Q8T3V6;Q8WTC1;Q95RE4;Q95WY3;Q9V3D0;Q9V3G1;Q9V3P2;…	RpL15;Nop60B;Ip259;RpL32;RpLP2;RpLP1;RpL4;RpS26;RpLP0;pAbp;me31B;RpS6;RpS2;RpL19;sta;RpS19a;La;RpS4;RpL27A;RpL18A;RpS18;RpL13;eIF2beta;RpL11;RpL7A;RpL23;RpS25;RpL22;bys;RpS20;RpS3A;RpL14;RpS13;RpS3;RpS11;RpL29;RpS5a;Dmel\CG12325;mRpL18;mRpL41;CG5033;RpLP0-like;l(2)k09848;BcDNA:LD24586;Mat89Ba;mRpS23;mRpL35;mRpS2;mRpS9;CG6316;mRpL47;bonsai;yps;Nop56;mRpL4;RpL8;l(2)34Fd;x16;RpL31;CG7637;wcd;RpL21;R…
GO:0022626	cytosolic ribosome	A ribosome located in the cytosol.	0% (0/97)	1	0	#N/A	#N/A	61.856% (60/97)	2.03832e-57	56.69	O17445;P04359;P05389;P08570;P09180;P13008;P19889;P29327;P31009;P36241;P38979;P39018;P41042;P41092;P41093;P41094;P41126;P46222;P46223;P48159;P48588;P50887;P55828;P55830;P55841;Q03334;Q06559;Q0E9B6;Q24154;Q24186;Q7K1Q7;Q9V3G1;Q9V597;Q9V9M7;Q9V9W3;Q9VA91;Q9VBH8;Q9VBN5;Q9VBU9;Q9VDH8;Q9VGN9;Q9VHE5;Q9VHT5;Q9VJ19;Q9VKC1;Q9VLK2;Q9VLT7;Q9VMU4;Q9VNB9;Q9VS34;Q9VTP4;Q9VVU2;Q9VWG3;Q9VZS5;Q9W0A8;Q9W229;Q9W3W8;…	RpL15;RpL32;RpLP2;RpLP1;RpL4;RpS26;RpLP0;RpS6;RpS2;RpL19;sta;RpS19a;RpS4;RpL27A;RpL18A;RpS18;RpL13;RpL11;RpL7A;RpL23;RpS25;RpL22;RpS20;RpS3A;RpL14;RpS13;RpS3;RpS11;RpL29;RpS5a;RpLP0-like;RpL8;RpL31;RpL21;RpL6;RpS7;RpL34a;RpL27;RpS27;RpS30;RpL24-like;RpL34b;mRpL1;RpL30;RpL7-like;CG13096;RpL36A;RpL37A;RpL35A;RpL18;RpL10Ab;RpL26;RpS10b;RpL28;RpL23A;RpS24;RpL17;RpL35;RpL38;RpL5
GO:0043228	non-membrane-bounded organelle	Organized structure of distinctive morphology and function, not bounded by a lipid bilayer membrane. Includes ribosomes, the cytoskeleton and chromosomes.	0.602% (8/1328)	1	0	#N/A	#N/A	13.178% (175/1328)	1.21115e-51	50.92	A1Z909;A1Z9A8;E1JJR3;O17445;O44081;O46307;O61345;O76994;P04359;P05389;P08570;P09180;P13008;P13469;P19889;P20028;P21187;P23128;P26802;P29327;P31009;P35220;P36241;P38979;P39018;P40796;P41042;P41092;P41093;P41094;P41126;P46222;P46223;P48159;P48588;P50887;P51406;P54397;P55828;P55830;P55841;P91875;Q03334;Q06559;Q0E9B6;Q24154;Q24186;Q5U0X8;Q7JQN4;Q7JVK1;Q7JXU4;Q7JZM8;Q7K0D3;Q7K0Y1;Q7K1Q7;Q7K2B0;Q7K4B2;…	Dmel\CG8545;CG4679;pcm;RpL15;Nop60B;EG:8D8.4;peng;Ip259;RpL32;RpLP2;RpLP1;RpL4;RpS26;mod;RpLP0;RpI135;pAbp;me31B;Dbp73D;RpS6;RpS2;alpha-Cat;RpL19;sta;RpS19a;La;RpS4;RpL27A;RpL18A;RpS18;RpL13;RpL11;RpL7A;RpL23;RpS25;RpL22;bys;Fkbp39;RpS20;RpS3A;RpL14;RpI1;RpS13;RpS3;RpS11;RpL29;RpS5a;Dmel\CG12325;Rs1;mRpL18;Ns2;mRpL41;Dmel\CG12909;CG5033;RpLP0-like;CG7137;l(2)k09848;NO66;Mys45A;BcDNA:LD24586;Mat89…
GO:0043232	intracellular non-membrane-bounded organelle	Organized structure of distinctive morphology and function, not bounded by a lipid bilayer membrane and occurring within the cell. Includes ribosomes, the cytoskeleton and chromosomes.	0.602% (8/1328)	1	0	#N/A	#N/A	13.178% (175/1328)	1.21115e-51	50.92	A1Z909;A1Z9A8;E1JJR3;O17445;O44081;O46307;O61345;O76994;P04359;P05389;P08570;P09180;P13008;P13469;P19889;P20028;P21187;P23128;P26802;P29327;P31009;P35220;P36241;P38979;P39018;P40796;P41042;P41092;P41093;P41094;P41126;P46222;P46223;P48159;P48588;P50887;P51406;P54397;P55828;P55830;P55841;P91875;Q03334;Q06559;Q0E9B6;Q24154;Q24186;Q5U0X8;Q7JQN4;Q7JVK1;Q7JXU4;Q7JZM8;Q7K0D3;Q7K0Y1;Q7K1Q7;Q7K2B0;Q7K4B2;…	Dmel\CG8545;CG4679;pcm;RpL15;Nop60B;EG:8D8.4;peng;Ip259;RpL32;RpLP2;RpLP1;RpL4;RpS26;mod;RpLP0;RpI135;pAbp;me31B;Dbp73D;RpS6;RpS2;alpha-Cat;RpL19;sta;RpS19a;La;RpS4;RpL27A;RpL18A;RpS18;RpL13;RpL11;RpL7A;RpL23;RpS25;RpL22;bys;Fkbp39;RpS20;RpS3A;RpL14;RpI1;RpS13;RpS3;RpS11;RpL29;RpS5a;Dmel\CG12325;Rs1;mRpL18;Ns2;mRpL41;Dmel\CG12909;CG5033;RpLP0-like;CG7137;l(2)k09848;NO66;Mys45A;BcDNA:LD24586;Mat89…
GO:0005730	nucleolus	A small, dense body one or more of which are present in the nucleus of eukaryotic cells. It is rich in RNA and protein, is not bounded by a limiting membrane, and is not seen during mitosis. Its prime function is the transcription of the nucleolar DNA into 45S ribosomal-precursor RNA, the processing of this RNA into 5.8S, 18S, and 28S components of ribosomal RNA, and the association of these comp…	0% (0/208)	1	0	#N/A	#N/A	34.615% (72/208)	3.53039e-46	45.45	A1Z909;O44081;O46307;O61345;O76994;P04359;P13469;P20028;P26802;P31009;P41094;P46222;P51406;P91875;Q03334;Q0E9B6;Q24186;Q5U0X8;Q7JQN4;Q7JXU4;Q7K0D3;Q7K0Y1;Q7K1Q7;Q7K2B0;Q7K4B2;Q7K4H4;Q7KKH3;Q8I937;Q8IH00;Q8MT06;Q8SY39;Q95WY3;Q9V3G1;Q9V3P2;Q9V5P6;Q9V7P1;Q9V9Z9;Q9VAC4;Q9VAQ5;Q9VBY2;Q9VC49;Q9VC94;Q9VCY1;Q9VD51;Q9VD81;Q9VDS6;Q9VE94;Q9VEB3;Q9VEJ2;Q9VGN9;Q9VHU1;Q9VIF0;Q9VKQ3;Q9VL96;Q9VLK1;Q9VM69;Q9VMX3;…	Dmel\CG8545;Nop60B;EG:8D8.4;peng;Ip259;RpL32;mod;RpI135;Dbp73D;RpS2;RpS18;RpL11;bys;RpI1;RpS13;RpS11;RpS5a;Dmel\CG12325;Rs1;Ns2;Dmel\CG12909;CG5033;RpLP0-like;CG7137;l(2)k09848;NO66;Mys45A;BcDNA:LD24586;Mat89Ba;Ns1;CG6994;Nop56;RpL8;l(2)34Fd;CG7637;wcd;CG1542;Nph;CG11837;Dmel\CG11920;Rpb10;Rrp5;Dmel\CG6937;pit;Polr1H;Surf6;Polr1E;Non3;l(3)07882;RpL24-like;CG9630;CG9246;CG6724;CG4364;Dmel\CG13097;…
GO:0022625	cytosolic large ribosomal subunit	The large subunit of a ribosome located in the cytosol.	0% (0/56)	1	0	#N/A	#N/A	73.214% (41/56)	7.85034e-44	43.11	O17445;P04359;P05389;P08570;P09180;P19889;P36241;P41092;P41093;P41126;P46222;P46223;P48159;P50887;P55841;Q24154;Q7K1Q7;Q9V3G1;Q9V597;Q9V9M7;Q9V9W3;Q9VBH8;Q9VBN5;Q9VGN9;Q9VHE5;Q9VHT5;Q9VJ19;Q9VKC1;Q9VLK2;Q9VLT7;Q9VMU4;Q9VNB9;Q9VS34;Q9VTP4;Q9VVU2;Q9VZS5;Q9W0A8;Q9W3W8;Q9W499;Q9W5N2;Q9W5R8	RpL15;RpL32;RpLP2;RpLP1;RpL4;RpLP0;RpL19;RpL27A;RpL18A;RpL13;RpL11;RpL7A;RpL23;RpL22;RpL14;RpL29;RpLP0-like;RpL8;RpL31;RpL21;RpL6;RpL34a;RpL27;RpL24-like;RpL34b;mRpL1;RpL30;RpL7-like;CG13096;RpL36A;RpL37A;RpL35A;RpL18;RpL10Ab;RpL26;RpL28;RpL23A;RpL17;RpL35;RpL38;RpL5
GO:0015935	small ribosomal subunit	The smaller of the two subunits of a ribosome.	0% (0/70)	1	0	#N/A	#N/A	52.857% (37/70)	9.14794e-32	31.04	P13008;P29327;P31009;P38979;P39018;P41042;P41094;P48588;P55828;P55830;Q03334;Q06559;Q0E9B6;Q24186;Q8IP62;Q8MSS7;Q8SXF0;Q8WTC1;Q9VA81;Q9VA91;Q9VAY9;Q9VBU9;Q9VDH8;Q9VEV5;Q9VFB2;Q9VHQ0;Q9VIN9;Q9VKX4;Q9VUX1;Q9VV39;Q9VWG3;Q9VXP3;Q9VY28;Q9VZX6;Q9W199;Q9W229;Q9W253	RpS26;RpS6;RpS2;sta;RpS19a;RpS4;RpS18;RpS25;RpS20;RpS3A;RpS13;RpS3;RpS11;RpS5a;mRpS23;mRpS2;mRpS9;bonsai;mRpS18C;RpS7;mRpS22;RpS27;RpS30;mRpS33;mRpS10;mRpS18A;mRpS18B;mRpS7;mRpS31;mRpS34;RpS10b;mRpS30;mRpS25;mRpS35;mRpS17;RpS24;mRpS29
GO:0030684	preribosome	Any complex of pre-rRNAs, ribosomal proteins, and associated proteins formed during ribosome biogenesis.	0% (0/67)	1	0	#N/A	#N/A	52.239% (35/67)	7.72097e-30	29.11	O76994;P51406;Q5U0X8;Q7K0Y1;Q7K1Q7;Q7K4B2;Q8I937;Q8IH00;Q8SZY9;Q95WY3;Q9V3P2;Q9V7P1;Q9V9Z9;Q9VA91;Q9VBY2;Q9VC94;Q9VDE5;Q9VEJ2;Q9VFE6;Q9VIF0;Q9VJZ7;Q9VKQ3;Q9VL96;Q9VLK1;Q9VM69;Q9VPU8;Q9VTU0;Q9VUR2;Q9VXK5;Q9W1V3;Q9W2Y4;Q9W397;Q9W3B2;Q9W3K3;Q9W4R1	Ip259;bys;Dmel\CG12325;CG5033;RpLP0-like;l(2)k09848;BcDNA:LD24586;Mat89Ba;CG6316;Nop56;l(2)34Fd;wcd;CG1542;RpS7;Dmel\CG11920;Rrp5;ppan;l(3)07882;CG3817;CG9246;Nnp-1;CG6724;CG4364;Dmel\CG13097;nop5;dbe;CG5645;Dmel\CG12301;dSpb1;Fib;Dmel\CG2972;Dmel\CG7246;Rbm13;Dmel\CG2260;Dmel\CG2875
GO:0005746	mitochondrial respirasome	The protein complexes that form the mitochondrial electron transport system (the respiratory chain), associated with the inner mitochondrial membrane. The respiratory chain complexes transfer electrons from an electron donor to an electron acceptor and are associated with a proton pump to create a transmembrane electrochemical gradient.	0% (0/72)	1	0	#N/A	#N/A	47.222% (34/72)	4.37984e-27	26.36	O97418;P00408;P91929;Q6IDF5;Q7JYH3;Q7JZK1;Q8SYJ2;Q94514;Q9V3W2;Q9V4E0;Q9VF27;Q9VHS2;Q9VIQ8;Q9VJZ4;Q9VMB9;Q9VMI3;Q9VMU0;Q9VPE2;Q9VQD7;Q9VQM2;Q9VQR2;Q9VTB4;Q9VTU2;Q9VWI0;Q9VX36;Q9VXZ0;Q9VZ01;Q9VZU4;Q9W125;Q9W1N3;Q9W2E8;Q9W3N7;Q9W3X7;Q9W402	ND-B14.5A;mt:CoII;ND-42;ND-B15;ND-B14.7;ND-B14;ND-MLRQ;COX5A;ND-B17;ND-49;ND-23;COX7A;COX4;ND-B22;COX5B;ND-51;ND-13A;ND-39;ND-B17.2;ND-B14.5B;ND-PDSW;ND-13B;ND-SGDH;ND-18;ND-24;ND-B18;NdufV3;ND-30;ND-19;levy;ND-B12;ND-MNLL;ND-ASHI;ND-B16.6
GO:0032991	protein-containing complex	A stable assembly of two or more macromolecules, i.e. proteins, nucleic acids, carbohydrates or lipids, in which at least one component is a protein and the constituent parts function together.	1.679% (40/2383)	1	0	#N/A	#N/A	8.225% (196/2383)	5.44889e-27	26.26	O17445;O44081;O76994;O97418;P00408;P04359;P05303;P05389;P08570;P09180;P13008;P13469;P19889;P20028;P21187;P23128;P29327;P31009;P35220;P36241;P38979;P39018;P40796;P41042;P41092;P41093;P41094;P41126;P41375;P46222;P46223;P48159;P48588;P50887;P51406;P55828;P55830;P55841;P91875;P91929;Q03334;Q06559;Q0E9B6;Q24154;Q24186;Q5U0X8;Q6IDF5;Q7JVK1;Q7JYH3;Q7JZK1;Q7JZM8;Q7JZN0;Q7K0Y1;Q7K1Q7;Q7K2B0;Q7K4B2;Q8I937;…	RpL15;Nop60B;Ip259;ND-B14.5A;mt:CoII;RpL32;eEF1alpha2;RpLP2;RpLP1;RpL4;RpS26;mod;RpLP0;RpI135;pAbp;me31B;RpS6;RpS2;alpha-Cat;RpL19;sta;RpS19a;La;RpS4;RpL27A;RpL18A;RpS18;RpL13;eIF2beta;RpL11;RpL7A;RpL23;RpS25;RpL22;bys;RpS20;RpS3A;RpL14;RpI1;ND-42;RpS13;RpS3;RpS11;RpL29;RpS5a;Dmel\CG12325;ND-B15;mRpL18;ND-B14.7;ND-B14;mRpL41;Sec61beta;CG5033;RpLP0-like;CG7137;l(2)k09848;BcDNA:LD24586;Mat89Ba;mRpS…
GO:0005747	mitochondrial respiratory chain complex I	A protein complex located in the mitochondrial inner membrane that forms part of the mitochondrial respiratory chain. It contains about 25 different polypeptide subunits, including NADH dehydrogenase (ubiquinone), flavin mononucleotide and several different iron-sulfur clusters containing non-heme iron. The iron undergoes oxidation-reduction between Fe(II) and Fe(III), and catalyzes proton transl…	0% (0/43)	1	0	#N/A	#N/A	62.791% (27/43)	3.40819e-26	25.47	O97418;P91929;Q6IDF5;Q7JYH3;Q7JZK1;Q9V3W2;Q9V4E0;Q9VF27;Q9VJZ4;Q9VMI3;Q9VMU0;Q9VPE2;Q9VQD7;Q9VQM2;Q9VQR2;Q9VTB4;Q9VTU2;Q9VWI0;Q9VX36;Q9VXZ0;Q9VZ01;Q9VZU4;Q9W125;Q9W2E8;Q9W3N7;Q9W3X7;Q9W402	ND-B14.5A;ND-42;ND-B15;ND-B14.7;ND-B14;ND-B17;ND-49;ND-23;ND-B22;ND-51;ND-13A;ND-39;ND-B17.2;ND-B14.5B;ND-PDSW;ND-13B;ND-SGDH;ND-18;ND-24;ND-B18;NdufV3;ND-30;ND-19;ND-B12;ND-MNLL;ND-ASHI;ND-B16.6
GO:0030964	NADH dehydrogenase complex	An integral membrane complex that possesses NADH oxidoreductase activity. The complex is one of the components of the electron transport chain. It catalyzes the transfer of a pair of electrons from NADH to a quinone.	0% (0/43)	1	0	#N/A	#N/A	62.791% (27/43)	3.40819e-26	25.47	O97418;P91929;Q6IDF5;Q7JYH3;Q7JZK1;Q9V3W2;Q9V4E0;Q9VF27;Q9VJZ4;Q9VMI3;Q9VMU0;Q9VPE2;Q9VQD7;Q9VQM2;Q9VQR2;Q9VTB4;Q9VTU2;Q9VWI0;Q9VX36;Q9VXZ0;Q9VZ01;Q9VZU4;Q9W125;Q9W2E8;Q9W3N7;Q9W3X7;Q9W402	ND-B14.5A;ND-42;ND-B15;ND-B14.7;ND-B14;ND-B17;ND-49;ND-23;ND-B22;ND-51;ND-13A;ND-39;ND-B17.2;ND-B14.5B;ND-PDSW;ND-13B;ND-SGDH;ND-18;ND-24;ND-B18;NdufV3;ND-30;ND-19;ND-B12;ND-MNLL;ND-ASHI;ND-B16.6
GO:0045271	respiratory chain complex I	Respiratory chain complex I is an enzyme of the respiratory chain. It consists of several polypeptide chains and is L-shaped, with a horizontal arm lying in the membrane and a vertical arm that projects into the matrix. The electrons of NADH enter the chain at this complex.	0% (0/43)	1	0	#N/A	#N/A	62.791% (27/43)	3.40819e-26	25.47	O97418;P91929;Q6IDF5;Q7JYH3;Q7JZK1;Q9V3W2;Q9V4E0;Q9VF27;Q9VJZ4;Q9VMI3;Q9VMU0;Q9VPE2;Q9VQD7;Q9VQM2;Q9VQR2;Q9VTB4;Q9VTU2;Q9VWI0;Q9VX36;Q9VXZ0;Q9VZ01;Q9VZU4;Q9W125;Q9W2E8;Q9W3N7;Q9W3X7;Q9W402	ND-B14.5A;ND-42;ND-B15;ND-B14.7;ND-B14;ND-B17;ND-49;ND-23;ND-B22;ND-51;ND-13A;ND-39;ND-B17.2;ND-B14.5B;ND-PDSW;ND-13B;ND-SGDH;ND-18;ND-24;ND-B18;NdufV3;ND-30;ND-19;ND-B12;ND-MNLL;ND-ASHI;ND-B16.6
GO:0000314	organellar small ribosomal subunit	The smaller of the two subunits of an organellar ribosome.	0% (0/29)	1	0	#N/A	#N/A	62.069% (18/29)	1.16281e-17	16.93	Q8IP62;Q8MSS7;Q8SXF0;Q8WTC1;Q9VA81;Q9VAY9;Q9VEV5;Q9VFB2;Q9VHQ0;Q9VIN9;Q9VKX4;Q9VUX1;Q9VV39;Q9VXP3;Q9VY28;Q9VZX6;Q9W199;Q9W253	mRpS23;mRpS2;mRpS9;bonsai;mRpS18C;mRpS22;mRpS33;mRpS10;mRpS18A;mRpS18B;mRpS7;mRpS31;mRpS34;mRpS30;mRpS25;mRpS35;mRpS17;mRpS29
GO:0005763	mitochondrial small ribosomal subunit	The smaller of the two subunits of a mitochondrial ribosome.	0% (0/29)	1	0	#N/A	#N/A	62.069% (18/29)	1.16281e-17	16.93	Q8IP62;Q8MSS7;Q8SXF0;Q8WTC1;Q9VA81;Q9VAY9;Q9VEV5;Q9VFB2;Q9VHQ0;Q9VIN9;Q9VKX4;Q9VUX1;Q9VV39;Q9VXP3;Q9VY28;Q9VZX6;Q9W199;Q9W253	mRpS23;mRpS2;mRpS9;bonsai;mRpS18C;mRpS22;mRpS33;mRpS10;mRpS18A;mRpS18B;mRpS7;mRpS31;mRpS34;mRpS30;mRpS25;mRpS35;mRpS17;mRpS29
GO:0030687	preribosome, large subunit precursor	A preribosomal complex consisting of 27SA, 27SB, and/or 7S pre-rRNA, 5S rRNA, ribosomal proteins including late-associating large subunit proteins, and associated proteins; a precursor of the eukaryotic cytoplasmic large ribosomal subunit.	0% (0/21)	1	0	#N/A	#N/A	71.429% (15/21)	2.70957e-16	15.57	O76994;Q7K0Y1;Q7K1Q7;Q7K4B2;Q8I937;Q8SZY9;Q9V9Z9;Q9VDE5;Q9VFE6;Q9VIF0;Q9VJZ7;Q9VKQ3;Q9VL96;Q9VXK5;Q9W3B2	Ip259;CG5033;RpLP0-like;l(2)k09848;BcDNA:LD24586;CG6316;CG1542;ppan;CG3817;CG9246;Nnp-1;CG6724;CG4364;dSpb1;Rbm13
GO:0022627	cytosolic small ribosomal subunit	The small subunit of a ribosome located in the cytosol.	0% (0/42)	1	0	#N/A	#N/A	45.238% (19/42)	3.93498e-15	14.41	P13008;P29327;P31009;P38979;P39018;P41042;P41094;P48588;P55828;P55830;Q03334;Q06559;Q0E9B6;Q24186;Q9VA91;Q9VBU9;Q9VDH8;Q9VWG3;Q9W229	RpS26;RpS6;RpS2;sta;RpS19a;RpS4;RpS18;RpS25;RpS20;RpS3A;RpS13;RpS3;RpS11;RpS5a;RpS7;RpS27;RpS30;RpS10b;RpS24
GO:0031981	nuclear lumen	The volume enclosed by the nuclear inner membrane.	0.149% (1/672)	1	0	#N/A	#N/A	11.458% (77/672)	4.39204e-15	14.36	A1Z909;O44081;O46307;O61345;O76994;P04359;P13469;P19889;P20028;P26802;P31009;P41094;P46222;P51406;P91875;Q03334;Q06559;Q0E9B6;Q24186;Q5U0X8;Q7JQN4;Q7JXU4;Q7K0D3;Q7K0Y1;Q7K1Q7;Q7K2B0;Q7K4B2;Q7K4H4;Q7KKH3;Q8I937;Q8IH00;Q8MT06;Q8SY39;Q95WY3;Q9V3G1;Q9V3P2;Q9V3V0;Q9V5P6;Q9V7P1;Q9V9Z9;Q9VAC4;Q9VAQ5;Q9VBY2;Q9VC49;Q9VC94;Q9VCY1;Q9VD51;Q9VD81;Q9VDS6;Q9VE94;Q9VEB3;Q9VEJ2;Q9VGN9;Q9VHU1;Q9VIF0;Q9VKQ3;Q9VL96;…	Dmel\CG8545;Nop60B;EG:8D8.4;peng;Ip259;RpL32;mod;RpLP0;RpI135;Dbp73D;RpS2;RpS18;RpL11;bys;RpI1;RpS13;RpS3;RpS11;RpS5a;Dmel\CG12325;Rs1;Ns2;Dmel\CG12909;CG5033;RpLP0-like;CG7137;l(2)k09848;NO66;Mys45A;BcDNA:LD24586;Mat89Ba;Ns1;CG6994;Nop56;RpL8;l(2)34Fd;x16;CG7637;wcd;CG1542;Nph;CG11837;Dmel\CG11920;Rpb10;Rrp5;Dmel\CG6937;pit;Polr1H;Surf6;Polr1E;Non3;l(3)07882;RpL24-like;CG9630;CG9246;CG6724;CG436…
GO:0032040	small-subunit processome	A large ribonucleoprotein complex that is an early preribosomal complex. In S. cerevisiae, it has a size of 80S and consists of the 35S pre-rRNA, early-associating ribosomal proteins most of which are part of the small ribosomal subunit, the U3 snoRNA and associated proteins.	0% (0/34)	1	0	#N/A	#N/A	50% (17/34)	1.4031e-14	13.85	Q5U0X8;Q8IH00;Q95WY3;Q9V3P2;Q9V7P1;Q9VA91;Q9VBY2;Q9VC94;Q9VEJ2;Q9VLK1;Q9VM69;Q9VPU8;Q9VUR2;Q9W1V3;Q9W397;Q9W3K3;Q9W4R1	Dmel\CG12325;Mat89Ba;Nop56;l(2)34Fd;wcd;RpS7;Dmel\CG11920;Rrp5;l(3)07882;Dmel\CG13097;nop5;dbe;Dmel\CG12301;Fib;Dmel\CG7246;Dmel\CG2260;Dmel\CG2875
GO:0030686	90S preribosome	A large ribonucleoprotein complex considered to be the earliest preribosomal complex. In S. cerevisiae, it has a size of 90S and consists of the 35S pre-rRNA, early-associating ribosomal proteins most of which are part of the small ribosomal subunit, the U3 snoRNA and associated proteins.	0% (0/24)	1	0	#N/A	#N/A	54.167% (13/24)	5.22194e-12	11.28	Q5U0X8;Q7K0Y1;Q8IH00;Q9V7P1;Q9VBY2;Q9VEJ2;Q9VIF0;Q9VKQ3;Q9VL96;Q9VLK1;Q9VTU0;Q9W397;Q9W4R1	Dmel\CG12325;CG5033;Mat89Ba;wcd;Dmel\CG11920;l(3)07882;CG9246;CG6724;CG4364;Dmel\CG13097;CG5645;Dmel\CG7246;Dmel\CG2875
GO:0062129	chitin-based extracellular matrix	Any constituent part of a chitin-based noncellular, hardened, or membranous extracellular matrix secreted from the apical surface of an epithelial sheet.	0% (0/42)	1	0	#N/A	#N/A	30.952% (13/42)	2.51784e-08	7.6	E1JI40;P91941;Q8SZM2;Q9V3Z9;Q9VA32;Q9VB81;Q9VB82;Q9VDJ8;Q9VNL0;Q9VR79;Q9VW34;Q9W077;Q9Y156	verm;Acp65Aa;Vajk2;Vajk3;Cpr100A;Cpr97Eb;Cpr97Ea;Cpr92F;Gasp;obst-A;serp;Cpr62Bc;obst-B
GO:0005736	RNA polymerase I complex	RNA polymerase I, one of three nuclear DNA-directed RNA polymerases found in all eukaryotes, is a multisubunit complex; typically it produces rRNAs. Two large subunits comprise the most conserved portion including the catalytic site and share similarity with other eukaryotic and bacterial multisubunit RNA polymerases. The remainder of the complex is composed of smaller subunits (generally ten or …	0% (0/12)	1	0	#N/A	#N/A	50% (6/12)	6.7254e-06	5.17	P20028;P91875;Q9VC49;Q9VD81;Q9VE94;Q9VMX3	RpI135;RpI1;Rpb10;Polr1H;Polr1E;Polr1C
GO:0005751	mitochondrial respiratory chain complex IV	A protein complex located in the mitochondrial inner membrane that forms part of the mitochondrial respiratory chain. Contains the 13 polypeptide subunits of cytochrome c oxidase, including cytochrome a and cytochrome a3. Catalyzes the oxidation of reduced cytochrome c by dioxygen (O2).	0% (0/12)	1	0	#N/A	#N/A	50% (6/12)	6.7254e-06	5.17	P00408;Q8SYJ2;Q94514;Q9VIQ8;Q9VMB9;Q9W1N3	mt:CoII;ND-MLRQ;COX5A;COX4;COX5B;levy
GO:0030688	preribosome, small subunit precursor	A preribosomal complex consisting of 20S pre-rRNA, ribosomal proteins including late-associating small subunit proteins, and associated proteins; a precursor of the eukaryotic cytoplasmic small ribosomal subunit.	0% (0/11)	1	0	#N/A	#N/A	45.455% (5/11)	7.45283e-05	4.13	P51406;Q9VEJ2;Q9VJZ7;Q9W2Y4;Q9W4R1	bys;l(3)07882;Nnp-1;Dmel\CG2972;Dmel\CG2875
GO:0005732	sno(s)RNA-containing ribonucleoprotein complex	A ribonucleoprotein complex that contains an RNA molecule of the snoRNA family and associated proteins. Many are involved in a step of processing of rRNA molecules: cleavage, 2'-O-methylation, or pseudouridylation, but other RNA types can be targets as well. The majority fall into one of two classes, box C/D type or box H/ACA type, which are conserved across eukaryotes and archaea. Other members …	0% (0/18)	1	0	#N/A	#N/A	33.333% (6/18)	0.000106739	3.97	O44081;Q95WY3;Q9V5P6;Q9VLK1;Q9VM69;Q9W1V3	Nop60B;Nop56;CG7637;Dmel\CG13097;nop5;Fib
GO:0031428	box C/D RNP complex	A ribonucleoprotein complex containing a box C/D type RNA that can carry out ribose-2'-O-methylation of target RNAs. Box C/D type RNAs are widespread in eukaryotes and in Archaea, suggesting that an RNA-based guide mechanism for directing specific RNA 2'-O-ribose methylations was present in the common ancestor of Archaea and Eukarya.	0% (0/5)	1	0	#N/A	#N/A	60% (3/5)	0.000910016	3.04	Q95WY3;Q9VM69;Q9W1V3	Nop56;nop5;Fib
GO:0034388	Pwp2p-containing subcomplex of 90S preribosome	A protein complex that forms a subcomplex of the 90S preribosome and can interact directly with the 5' External Transcribed Spacer (ETS) of the full length pre-rRNA transcript. In S. cerevisiae, it sediments at 25-30 S and is composed of Pwp2p, Dip2p, Utp21p, Utp13p, Utp18p, and Utp6p.	0% (0/5)	1	0	#N/A	#N/A	60% (3/5)	0.000910016	3.04	Q5U0X8;Q9V7P1;Q9W397	Dmel\CG12325;wcd;Dmel\CG7246
GO:0010494	cytoplasmic stress granule	A dense aggregation in the cytosol composed of proteins and RNAs that appear when the cell is under stress.	0% (0/9)	1	0	#N/A	#N/A	33.333% (3/9)	0.00665595	2.18	P21187;P23128;Q8SWR8	pAbp;me31B;Atx2
GO:0030867	rough endoplasmic reticulum membrane	The lipid bilayer surrounding the rough endoplasmic reticulum.	0% (0/9)	1	0	#N/A	#N/A	33.333% (3/9)	0.00665595	2.18	P13008;Q7JZN0;Q8STG9	RpS26;Sec61beta;Sec61alpha

## Sheet: Age-MF
GO.ID	term	definition	OldvsYoung_up.genes_frequency	OldvsYoung_up.pvalue	OldvsYoung_up.-log10_pvalue	OldvsYoung_up.Significant_genes	OldvsYoung_up.Significant_genes_symbol	OldvsYoung_down.genes_frequency	OldvsYoung_down.pvalue	OldvsYoung_down.-log10_pvalue	OldvsYoung_down.Significant_genes	OldvsYoung_down.Significant_genes_symbol
GO:0003824	catalytic activity	Catalysis of a biochemical reaction at physiological temperatures. In biologically catalyzed reactions, the reactants are known as substrates, and the catalysts are naturally occurring macromolecular substances known as enzymes. Enzymes possess specific binding sites for substrates, and are usually composed wholly or largely of protein, but RNA that has catalytic activity (ribozyme) is often also…	5.127% (137/2672)	2.97966e-17	16.53	A1ZBJ2;A8JNU6;C0PVB3;E1JI03;O15971;O18333;O18404;O18680;O61443;O76742;O76895;O77277;O96299;O96553;O97069;P29615;P29844;P29845;P35381;P37161;Q05825;Q0E8U4;Q0E9E2;Q0KHZ6;Q6NN09;Q70PY2;Q7JQW6;Q7JR58;Q7JW03;Q7JWF1;Q7JXB5;Q7JY94;Q7JYW9;Q7K127;Q7K3R0;Q7K485;Q7K5K3;Q7KN94;Q7KUC2;Q7KVX1;Q7KW39;Q7KY04;Q86BK8;Q86BP1;Q8IQM9;Q8MLS1;Q8SX78;Q8SXQ1;Q8SZA8;Q8T4G5;Q95029;Q967S0;Q9I7S8;Q9V397;Q9V3A6;Q9V3D2;Q9V3T9;…	Acadvl;Ogdh;Alr;bmm;Rab10;Rab2;scu;Alas;p38b;Rab7;arg;Torsin;Sodh2;pug;Ass;LysP;Hsc70-3;Hsc70-5;blw;LysX;ATPsynbeta;Dmel\CG17224;PCB;Etfb;ATPsynC;PGRP-SB1;Las;Echs1;UbcE2H;Etf-QO;Pepck2;Atg7;Hex-C;CT24026;Dmel\CG7848;cathD;Pdhb;wal;Pdxk;Pdha;CG17896;Rab4;Rab14;Hibch;l(3)72Dp;Mthfs;Lipt1;Aldh7A1;Fdx2;Afg3l2;Cp1;Prat2;Paics;Mtpalpha;Ero1L;Coprox;dare;CaBP1;ScsbetaG;CG16935;FeCh;Mccc1;betaGlu;Dmel\C…	3.555% (95/2672)	0.997896	0	#N/A	#N/A
GO:0016491	oxidoreductase activity	Catalysis of an oxidation-reduction (redox) reaction, a reversible chemical reaction in which the oxidation state of an atom or atoms within a molecule is altered. One substrate acts as a hydrogen or electron donor and becomes oxidized, while the other acts as hydrogen or electron acceptor and becomes reduced.	11.765% (48/408)	5.7892e-17	16.24	A1ZBJ2;A8JNU6;C0PVB3;O18404;O96299;O96553;Q0KHZ6;Q7JWF1;Q7K3R0;Q7K5K3;Q7KN94;Q7KVX1;Q7KW39;Q8SXQ1;Q8SZA8;Q9V397;Q9V3A6;Q9V3D2;Q9V3T9;Q9V438;Q9V6U9;Q9VAA6;Q9VC52;Q9VDT1;Q9VEJ3;Q9VEP8;Q9VG81;Q9VGJ9;Q9VH09;Q9VHX4;Q9VIC9;Q9VKI8;Q9VLC5;Q9VLX0;Q9VM14;Q9VMQ5;Q9VNW6;Q9VNX4;Q9VSA3;Q9VSL9;Q9VVL7;Q9VVU1;Q9VY24;Q9W1H8;Q9W3W4;Q9W4K8;Q9W4U2;Q9Y112	Acadvl;Ogdh;Alr;scu;Sodh2;pug;Etfb;Etf-QO;Dmel\CG7848;Pdhb;wal;Pdha;CG17896;Aldh7A1;Fdx2;Mtpalpha;Ero1L;Coprox;dare;CaBP1;CG16935;Dmel\CG7950;Ppox;Arc42;P5cr-2;Irc;Sccpdh2;Ho;Dmel\CG3999;Dmel\CG2767;Dmel\CG8665;GH26;Aldh;LKRSDH;muc;Coq6;P5CS;P5CDh1;Mcad;Dmel\CG6638;E3;GH07925p;anon-EST:Posey66;Mtpbeta;Coq7;Dmel\CG3626;BcDNA:RH09070;Dmel\CG10863	10.049% (41/408)	2.92664e-07	6.53	O97418;P00408;Q6IDF5;Q7JZB1;Q7JZK1;Q7K2W6;Q7K4H4;Q8SYJ2;Q94514;Q9U1L2;Q9V3W2;Q9V4E0;Q9V521;Q9VEG6;Q9VF27;Q9VHS2;Q9VIQ8;Q9VJZ4;Q9VM80;Q9VMB9;Q9VMI3;Q9VMS1;Q9VPE2;Q9VQD7;Q9VQM2;Q9VQR2;Q9VTB4;Q9VTU2;Q9VWI0;Q9VX36;Q9VXI1;Q9VXZ0;Q9VYU9;Q9VZU4;Q9W125;Q9W1N3;Q9W2E8;Q9W2G8;Q9W3N7;Q9W3X7;Q9W402	ND-B14.5A;mt:CoII;ND-B15;Daao1;ND-B14;PPO1;NO66;ND-MLRQ;COX5A;EG:BACR7A4.14;ND-B17;ND-49;PPO2;Pxt;ND-23;COX7A;COX4;ND-B22;Daao2;COX5B;ND-51;cype;ND-39;ND-B17.2;ND-B14.5B;ND-PDSW;ND-13B;ND-SGDH;ND-18;ND-24;Had1;ND-B18;Dmel\CG9360;ND-30;ND-19;levy;ND-B12;Acox57D-d;ND-MNLL;ND-ASHI;ND-B16.6
GO:0016903	oxidoreductase activity, acting on the aldehyde or oxo group of donors	Catalysis of an oxidation-reduction (redox) reaction in which an aldehyde or ketone (oxo) group acts as a hydrogen or electron donor and reduces a hydrogen or electron acceptor.	33.333% (10/30)	9.78547e-09	8.01	A8JNU6;Q7K5K3;Q7KVX1;Q7KW39;Q8SXQ1;Q9VIC9;Q9VLC5;Q9VM14;Q9VNW6;Q9VNX4	Ogdh;Pdhb;Pdha;CG17896;Aldh7A1;Dmel\CG8665;Aldh;muc;P5CS;P5CDh1	0% (0/30)	1	0	#N/A	#N/A
GO:0003995	acyl-CoA dehydrogenase activity	Catalysis of the reaction: acyl-CoA + oxidized [electron-transfer flavoprotein]= 2,3-dehydroacyl-CoA + reduced [electron-transfer flavoprotein] + H+.	71.429% (5/7)	5.03484e-07	6.3	A1ZBJ2;Q9VDT1;Q9VSA3;Q9VSL9;Q9VVU1	Acadvl;Arc42;Mcad;Dmel\CG6638;GH07925p	0% (0/7)	1	0	#N/A	#N/A
GO:0052890	oxidoreductase activity, acting on the CH-CH group of donors, with a flavin as acceptor	Catalysis of an oxidation-reduction (redox) reaction in which a CH-CH group acts as a hydrogen or electron donor and reduces a flavin.	71.429% (5/7)	5.03484e-07	6.3	A1ZBJ2;Q9VDT1;Q9VSA3;Q9VSL9;Q9VVU1	Acadvl;Arc42;Mcad;Dmel\CG6638;GH07925p	0% (0/7)	1	0	#N/A	#N/A
GO:0016620	oxidoreductase activity, acting on the aldehyde or oxo group of donors, NAD or NADP as acceptor	Catalysis of an oxidation-reduction (redox) reaction in which an aldehyde or ketone (oxo) group acts as a hydrogen or electron donor and reduces NAD or NADP.	38.889% (7/18)	5.29815e-07	6.28	Q7KW39;Q8SXQ1;Q9VIC9;Q9VLC5;Q9VM14;Q9VNW6;Q9VNX4	CG17896;Aldh7A1;Dmel\CG8665;Aldh;muc;P5CS;P5CDh1	0% (0/18)	1	0	#N/A	#N/A
GO:0036094	small molecule binding	Binding to a small molecule, any low molecular weight, monomeric, non-encoded molecule.	5.651% (56/991)	1.22055e-06	5.91	A1ZBJ2;A8JNU6;C0PVB3;O15971;O18333;O18680;O61443;O76742;O77277;O96553;O97069;P02574;P29844;P29845;P35381;Q05825;Q0E9E2;Q27237;Q7JW03;Q7JXB5;Q7JYW9;Q7K3R0;Q7KN94;Q7KW39;Q7KY04;Q86BK8;Q8MLS1;Q8T4G5;Q9I7S8;Q9V397;Q9V470;Q9V9T5;Q9VAN0;Q9VC57;Q9VDT1;Q9VH09;Q9VHV5;Q9VKD3;Q9VKI8;Q9VMQ5;Q9VNW6;Q9VSA3;Q9VSL9;Q9VT33;Q9VTJ4;Q9VVL7;Q9VVU1;Q9VVW8;Q9VXM4;Q9VXY3;Q9W095;Q9W0U0;Q9W2Y3;Q9W3Q0;Q9W457;Q9W4W8	Acadvl;Ogdh;Alr;Rab10;Rab2;Alas;p38b;Rab7;Torsin;pug;Ass;Act79B;Hsc70-3;Hsc70-5;blw;ATPsynbeta;PCB;CG5504;UbcE2H;Pepck2;Hex-C;Dmel\CG7848;wal;CG17896;Rab4;Rab14;Mthfs;Afg3l2;Paics;Mtpalpha;ScsbetaG;Mccc1;CG11899;atl;Arc42;Dmel\CG3999;Arl8;Nfs1;GH26;Coq6;P5CS;Mcad;Dmel\CG6638;Prps;Fuca;E3;GH07925p;Naxd;MSBP;Dbct;Gk2;Gk1;Naxe;Rab39;Shmt;Spg7	3.027% (30/991)	0.992797	0	#N/A	#N/A
GO:0016627	oxidoreductase activity, acting on the CH-CH group of donors	Catalysis of an oxidation-reduction (redox) reaction in which a CH-CH group acts as a hydrogen or electron donor and reduces a hydrogen or electron acceptor.	23.529% (8/34)	5.97826e-06	5.22	A1ZBJ2;Q9V3D2;Q9V6U9;Q9VC52;Q9VDT1;Q9VSA3;Q9VSL9;Q9VVU1	Acadvl;Coprox;CG16935;Ppox;Arc42;Mcad;Dmel\CG6638;GH07925p	2.941% (1/34)	0.782311	0.11	#N/A	#N/A
GO:0016742	hydroxymethyl-, formyl- and related transferase activity	Catalysis of the transfer of a hydroxymethyl- or formyl group from one compound (donor) to another (acceptor).	66.667% (4/6)	1.20499e-05	4.92	Q9VC18;Q9VIC9;Q9VKR4;Q9W457	BEST:GH11240;Dmel\CG8665;Dmel\CG6415;Shmt	0% (0/6)	1	0	#N/A	#N/A
GO:0043168	anion binding	Binding to an anion, a charged atom or group of atoms with a net negative charge.	5.455% (51/935)	1.25717e-05	4.9	A1ZBJ2;A8JNU6;C0PVB3;O15971;O18333;O18680;O61443;O76742;O77277;O96553;O97069;P02574;P29844;P29845;P35381;Q05825;Q0E9E2;Q27237;Q7JW03;Q7JXB5;Q7JYW9;Q7KN94;Q7KW39;Q7KY04;Q86BK8;Q8MLS1;Q8T4G5;Q9I7S8;Q9V397;Q9V470;Q9V9T5;Q9VAN0;Q9VC57;Q9VDT1;Q9VH09;Q9VHV5;Q9VKD3;Q9VMQ5;Q9VNW6;Q9VSA3;Q9VSL9;Q9VT33;Q9VVL7;Q9VVU1;Q9VVW8;Q9VXY3;Q9W095;Q9W0U0;Q9W3Q0;Q9W457;Q9W4W8	Acadvl;Ogdh;Alr;Rab10;Rab2;Alas;p38b;Rab7;Torsin;pug;Ass;Act79B;Hsc70-3;Hsc70-5;blw;ATPsynbeta;PCB;CG5504;UbcE2H;Pepck2;Hex-C;wal;CG17896;Rab4;Rab14;Mthfs;Afg3l2;Paics;Mtpalpha;ScsbetaG;Mccc1;CG11899;atl;Arc42;Dmel\CG3999;Arl8;Nfs1;Coq6;P5CS;Mcad;Dmel\CG6638;Prps;E3;GH07925p;Naxd;Dbct;Gk2;Gk1;Rab39;Shmt;Spg7	2.781% (26/935)	0.997583	0	#N/A	#N/A
GO:0050660	flavin adenine dinucleotide binding	Binding to FAD, flavin-adenine dinucleotide, the coenzyme or the prosthetic group of various flavoprotein oxidoreductase enzymes, in either the oxidized form, FAD, or the reduced form, FADH2.	17.308% (9/52)	2.25006e-05	4.65	A1ZBJ2;C0PVB3;Q7KN94;Q9VDT1;Q9VMQ5;Q9VSA3;Q9VSL9;Q9VVL7;Q9VVU1	Acadvl;Alr;wal;Arc42;Coq6;Mcad;Dmel\CG6638;E3;GH07925p	5.769% (3/52)	0.398957	0.4	#N/A	#N/A
GO:0003857	3-hydroxyacyl-CoA dehydrogenase activity	Catalysis of the reaction: (S)-3-hydroxyacyl-CoA + NAD+ = 3-oxoacyl-CoA + NADH + H+.	57.143% (4/7)	2.74452e-05	4.56	O18404;Q9V397;Q9W1H8;Q9W4U2	scu;Mtpalpha;Mtpbeta;BcDNA:RH09070	14.286% (1/7)	0.268883	0.57	#N/A	#N/A
GO:0043167	ion binding	Binding to an ion, a charged atoms or groups of atoms.	4.45% (83/1865)	2.87229e-05	4.54	A1ZBJ2;A2VEI2;A8JNU6;C0PVB3;E1JGR4;O15971;O18333;O18680;O61443;O76742;O76895;O77277;O96299;O96553;O97069;P02574;P14199;P29844;P29845;P35381;Q05825;Q0E9E2;Q27237;Q70PY2;Q7JQW6;Q7JW03;Q7JWF1;Q7JXB5;Q7JYW9;Q7K3R0;Q7KN94;Q7KW39;Q7KY04;Q86BK8;Q8MLS1;Q8SZA8;Q8T3X9;Q8T4G5;Q967S0;Q9GYV5;Q9I7S8;Q9V397;Q9V470;Q9V9S8;Q9V9T5;Q9VAN0;Q9VC57;Q9VDT1;Q9VGJ9;Q9VH09;Q9VHV5;Q9VIE8;Q9VIV6;Q9VKD3;Q9VL06;Q9VLR2;Q9VLR3;…	Acadvl;MICU1;Ogdh;Alr;Dmel\CG42496;Rab10;Rab2;Alas;p38b;Rab7;arg;Torsin;Sodh2;pug;Ass;Act79B;ref(2)P;Hsc70-3;Hsc70-5;blw;ATPsynbeta;PCB;CG5504;PGRP-SB1;Las;UbcE2H;Etf-QO;Pepck2;Hex-C;Dmel\CG7848;wal;CG17896;Rab4;Rab14;Mthfs;Fdx2;MagR;Afg3l2;Prat2;key;Paics;Mtpalpha;ScsbetaG;FeCh;Mccc1;CG11899;atl;Arc42;Ho;Dmel\CG3999;Arl8;mAcon1;Dmel\CG10194;Nfs1;Ufd4;Dmel\CG8353;Dmel\CG8360;Rbsn-5;Tsp;Coq6;P5CS;…	2.52% (47/1865)	1	0	#N/A	#N/A
GO:1901681	sulfur compound binding	#N/A	18.919% (7/37)	0.000104752	3.98	A1ZBJ2;A8JNU6;P07713;Q0E9E2;Q7KW39;Q9VM97;Q9VXY3	Acadvl;Ogdh;dpp;PCB;CG17896;Tsp;Dbct	2.703% (1/37)	0.809794	0.09	#N/A	#N/A
GO:0016645	oxidoreductase activity, acting on the CH-NH group of donors	Catalysis of an oxidation-reduction (redox) reaction in which a CH-NH group acts as a hydrogen or electron donor and reduces a hydrogen or electron acceptor.	29.412% (5/17)	0.00011555	3.94	O96553;Q7JWF1;Q9VEJ3;Q9VIC9;Q9VLX0	pug;Etf-QO;P5cr-2;Dmel\CG8665;LKRSDH	0% (0/17)	1	0	#N/A	#N/A
GO:0000166	nucleotide binding	Binding to a nucleotide, any compound consisting of a nucleoside that is esterified with (ortho)phosphate or an oligophosphate at any hydroxyl group on the ribose or deoxyribose.	5.131% (47/916)	0.000147089	3.83	A1ZBJ2;C0PVB3;O15971;O18333;O61443;O76742;O77277;O96553;O97069;P02574;P29844;P29845;P35381;Q05825;Q0E9E2;Q27237;Q7JW03;Q7JXB5;Q7JYW9;Q7K3R0;Q7KN94;Q7KW39;Q7KY04;Q86BK8;Q8MLS1;Q8T4G5;Q9I7S8;Q9V397;Q9V470;Q9V9T5;Q9VC57;Q9VDT1;Q9VHV5;Q9VKI8;Q9VMQ5;Q9VNW6;Q9VSA3;Q9VSL9;Q9VT33;Q9VVL7;Q9VVU1;Q9VVW8;Q9W095;Q9W0U0;Q9W2Y3;Q9W3Q0;Q9W4W8	Acadvl;Alr;Rab10;Rab2;p38b;Rab7;Torsin;pug;Ass;Act79B;Hsc70-3;Hsc70-5;blw;ATPsynbeta;PCB;CG5504;UbcE2H;Pepck2;Hex-C;Dmel\CG7848;wal;CG17896;Rab4;Rab14;Mthfs;Afg3l2;Paics;Mtpalpha;ScsbetaG;Mccc1;atl;Arc42;Arl8;GH26;Coq6;P5CS;Mcad;Dmel\CG6638;Prps;E3;GH07925p;Naxd;Gk2;Gk1;Naxe;Rab39;Spg7	2.838% (26/916)	0.996334	0	#N/A	#N/A
GO:1901265	nucleoside phosphate binding	#N/A	5.131% (47/916)	0.000147089	3.83	A1ZBJ2;C0PVB3;O15971;O18333;O61443;O76742;O77277;O96553;O97069;P02574;P29844;P29845;P35381;Q05825;Q0E9E2;Q27237;Q7JW03;Q7JXB5;Q7JYW9;Q7K3R0;Q7KN94;Q7KW39;Q7KY04;Q86BK8;Q8MLS1;Q8T4G5;Q9I7S8;Q9V397;Q9V470;Q9V9T5;Q9VC57;Q9VDT1;Q9VHV5;Q9VKI8;Q9VMQ5;Q9VNW6;Q9VSA3;Q9VSL9;Q9VT33;Q9VVL7;Q9VVU1;Q9VVW8;Q9W095;Q9W0U0;Q9W2Y3;Q9W3Q0;Q9W4W8	Acadvl;Alr;Rab10;Rab2;p38b;Rab7;Torsin;pug;Ass;Act79B;Hsc70-3;Hsc70-5;blw;ATPsynbeta;PCB;CG5504;UbcE2H;Pepck2;Hex-C;Dmel\CG7848;wal;CG17896;Rab4;Rab14;Mthfs;Afg3l2;Paics;Mtpalpha;ScsbetaG;Mccc1;atl;Arc42;Arl8;GH26;Coq6;P5CS;Mcad;Dmel\CG6638;Prps;E3;GH07925p;Naxd;Gk2;Gk1;Naxe;Rab39;Spg7	2.838% (26/916)	0.996334	0	#N/A	#N/A
GO:0016646	oxidoreductase activity, acting on the CH-NH group of donors, NAD or NADP as acceptor	Catalysis of an oxidation-reduction (redox) reaction in which a CH-NH group acts as a hydrogen or electron donor and reduces NAD or NADP.	40% (4/10)	0.000153176	3.81	O96553;Q9VEJ3;Q9VIC9;Q9VLX0	pug;P5cr-2;Dmel\CG8665;LKRSDH	0% (0/10)	1	0	#N/A	#N/A
GO:0051536	iron-sulfur cluster binding	Binding to an iron-sulfur cluster, a combination of iron and sulfur atoms.	14.286% (8/56)	0.000263208	3.58	Q7JQW6;Q7JWF1;Q8SZA8;Q8T3X9;Q967S0;Q9V9S8;Q9VIE8;Q9VKD3	Las;Etf-QO;Fdx2;MagR;Prat2;FeCh;mAcon1;Nfs1	5.357% (3/56)	0.446136	0.35	#N/A	#N/A
GO:0051540	metal cluster binding	Binding to a cluster of atoms including both metal ions and nonmetal atoms, usually sulfur and oxygen. Examples include iron-sulfur clusters and nickel-iron-sulfur clusters.	14.286% (8/56)	0.000263208	3.58	Q7JQW6;Q7JWF1;Q8SZA8;Q8T3X9;Q967S0;Q9V9S8;Q9VIE8;Q9VKD3	Las;Etf-QO;Fdx2;MagR;Prat2;FeCh;mAcon1;Nfs1	5.357% (3/56)	0.446136	0.35	#N/A	#N/A
GO:0003988	acetyl-CoA C-acyltransferase activity	Catalysis of the reaction: acyl-CoA + acetyl-CoA = CoA + 3-oxoacyl-CoA.	60% (3/5)	0.000267996	3.57	Q9VL70;Q9W1H8;Q9W3N9	yip2;Mtpbeta;Acat1	20% (1/5)	0.200415	0.7	#N/A	#N/A
GO:0004029	aldehyde dehydrogenase (NAD+) activity	Catalysis of the reaction: an aldehyde + NAD+ + H2O = an acid + NADH + H+.	60% (3/5)	0.000267996	3.57	Q8SXQ1;Q9VIC9;Q9VLC5	Aldh7A1;Dmel\CG8665;Aldh	0% (0/5)	1	0	#N/A	#N/A
GO:0004030	aldehyde dehydrogenase [NAD(P)+] activity	Catalysis of the reaction: an aldehyde + NAD(P)+ + H2O = an acid + NAD(P)H + H+.	60% (3/5)	0.000267996	3.57	Q8SXQ1;Q9VIC9;Q9VLC5	Aldh7A1;Dmel\CG8665;Aldh	0% (0/5)	1	0	#N/A	#N/A
GO:0051787	misfolded protein binding	Binding to a misfolded protein.	28.571% (4/14)	0.000663188	3.18	P29844;P29845;Q9VHA8;Q9VNA3	Hsc70-3;Hsc70-5;P58IPK;BEST:LD29996	0% (0/14)	1	0	#N/A	#N/A
GO:0016616	oxidoreductase activity, acting on the CH-OH group of donors, NAD or NADP as acceptor	Catalysis of an oxidation-reduction (redox) reaction in which a CH-OH group acts as a hydrogen or electron donor and reduces NAD+ or NADP.	11.25% (9/80)	0.000679404	3.17	O18404;O96299;Q7K3R0;Q9V397;Q9VHX4;Q9VKI8;Q9W1H8;Q9W4U2;Q9Y112	scu;Sodh2;Dmel\CG7848;Mtpalpha;Dmel\CG2767;GH26;Mtpbeta;BcDNA:RH09070;Dmel\CG10863	3.75% (3/80)	0.68693	0.16	#N/A	#N/A
GO:0016746	acyltransferase activity	Catalysis of the transfer of an acyl group from one compound (donor) to another (acceptor).	9.483% (11/116)	0.000770256	3.11	O18680;Q8SX78;Q9VGQ1;Q9VL70;Q9VM14;Q9VNF5;Q9VXY3;Q9VZW7;Q9W1H8;Q9W3N9;Q9W401	Alas;Lipt1;alpha-KGDHC;yip2;muc;anon-WO0118547.367;Dbct;CPT2;Mtpbeta;Acat1;kdn	2.586% (3/116)	0.889184	0.05	#N/A	#N/A
GO:0016972	thiol oxidase activity	Catalysis of the reaction: 4 R'C(R)SH + O2 = 2 R'C(R)S-S(R)CR' + 2 H2O2.	42.857% (3/7)	0.000896314	3.05	C0PVB3;Q9V3A6;Q9VAA6	Alr;Ero1L;Dmel\CG7950	0% (0/7)	1	0	#N/A	#N/A
GO:0019842	vitamin binding	Binding to a vitamin, one of a number of unrelated organic substances that occur in many foods in small amounts and that are necessary in trace amounts for the normal metabolic functioning of the body.	13.462% (7/52)	0.000924857	3.03	A8JNU6;O18680;Q0E9E2;Q9VAN0;Q9VH09;Q9VKD3;Q9W457	Ogdh;Alas;PCB;CG11899;Dmel\CG3999;Nfs1;Shmt	1.923% (1/52)	0.903236	0.04	#N/A	#N/A
GO:0016747	acyltransferase activity, transferring groups other than amino-acyl groups	Catalysis of the transfer of an acyl group, other than amino-acyl, from one compound (donor) to another (acceptor).	9.901% (10/101)	0.000954119	3.02	O18680;Q8SX78;Q9VGQ1;Q9VL70;Q9VM14;Q9VNF5;Q9VXY3;Q9VZW7;Q9W1H8;Q9W3N9	Alas;Lipt1;alpha-KGDHC;yip2;muc;anon-WO0118547.367;Dbct;CPT2;Mtpbeta;Acat1	2.97% (3/101)	0.825562	0.08	#N/A	#N/A
GO:0016874	ligase activity	Catalysis of the joining of two molecules, or two groups within a single molecule, using the energy from the hydrolysis of ATP, a similar triphosphate, or a pH gradient.	9.016% (11/122)	0.00117313	2.93	O96553;O97069;P35381;Q05825;Q0E9E2;Q6NN09;Q7JY94;Q8MLS1;Q9I7S8;Q9V470;Q9V9T5	pug;Ass;blw;ATPsynbeta;PCB;ATPsynC;Atg7;Mthfs;Paics;ScsbetaG;Mccc1	0.82% (1/122)	0.995965	0	#N/A	#N/A
GO:0016810	hydrolase activity, acting on carbon-nitrogen (but not peptide) bonds	Catalysis of the hydrolysis of any carbon-nitrogen bond, C-N, with the exception of peptide bonds.	11.429% (8/70)	0.00121544	2.92	O76895;O96553;Q70PY2;Q9VC18;Q9VHE4;Q9VLR2;Q9VLR3;Q9VS97	arg;pug;PGRP-SB1;BEST:GH11240;Dmel\CG8132;Dmel\CG8353;Dmel\CG8360;PGRP-SD	4.286% (3/70)	0.596948	0.22	#N/A	#N/A
GO:0016408	C-acyltransferase activity	Catalysis of the transfer of an acyl group to a carbon atom on the acceptor molecule.	37.5% (3/8)	0.00140195	2.85	Q9VL70;Q9W1H8;Q9W3N9	yip2;Mtpbeta;Acat1	12.5% (1/8)	0.300894	0.52	#N/A	#N/A
GO:0016624	oxidoreductase activity, acting on the aldehyde or oxo group of donors, disulfide as acceptor	Catalysis of an oxidation-reduction (redox) reaction in which an aldehyde or ketone (oxo) group acts as a hydrogen or electron donor and reduces a disulfide.	37.5% (3/8)	0.00140195	2.85	A8JNU6;Q7K5K3;Q7KVX1	Ogdh;Pdhb;Pdha	0% (0/8)	1	0	#N/A	#N/A
GO:0016614	oxidoreductase activity, acting on CH-OH group of donors	Catalysis of an oxidation-reduction (redox) reaction in which a CH-OH group act as a hydrogen or electron donor and reduces a hydrogen or electron acceptor.	10% (9/90)	0.00159262	2.8	O18404;O96299;Q7K3R0;Q9V397;Q9VHX4;Q9VKI8;Q9W1H8;Q9W4U2;Q9Y112	scu;Sodh2;Dmel\CG7848;Mtpalpha;Dmel\CG2767;GH26;Mtpbeta;BcDNA:RH09070;Dmel\CG10863	3.333% (3/90)	0.761069	0.12	#N/A	#N/A
GO:0016814	hydrolase activity, acting on carbon-nitrogen (but not peptide) bonds, in cyclic amidines	Catalysis of the hydrolysis of any non-peptide carbon-nitrogen bond in a cyclic amidine, a compound of the form R-C(=NH)-NH2.	22.222% (4/18)	0.00184211	2.73	O96553;Q9VC18;Q9VLR2;Q9VLR3	pug;BEST:GH11240;Dmel\CG8353;Dmel\CG8360	0% (0/18)	1	0	#N/A	#N/A
GO:0016670	oxidoreductase activity, acting on a sulfur group of donors, oxygen as acceptor	Catalysis of an oxidation-reduction (redox) reaction in which a sulfur-containing group acts as a hydrogen or electron donor and reduces oxygen.	33.333% (3/9)	0.00205586	2.69	C0PVB3;Q9V3A6;Q9VAA6	Alr;Ero1L;Dmel\CG7950	0% (0/9)	1	0	#N/A	#N/A
GO:0030170	pyridoxal phosphate binding	Binding to pyridoxal 5' phosphate, 3-hydroxy-5-(hydroxymethyl)-2-methyl4-pyridine carboxaldehyde 5' phosphate, the biologically active form of vitamin B6.	15.625% (5/32)	0.00259257	2.59	O18680;Q9VAN0;Q9VH09;Q9VKD3;Q9W457	Alas;CG11899;Dmel\CG3999;Nfs1;Shmt	3.125% (1/32)	0.761826	0.12	#N/A	#N/A
GO:0070279	vitamin B6 binding	Binding to a vitamin B6 compound: pyridoxal, pyridoxamine, pyridoxine, or the active form, pyridoxal phosphate.	15.625% (5/32)	0.00259257	2.59	O18680;Q9VAN0;Q9VH09;Q9VKD3;Q9W457	Alas;CG11899;Dmel\CG3999;Nfs1;Shmt	3.125% (1/32)	0.761826	0.12	#N/A	#N/A
GO:0031406	carboxylic acid binding	Binding to a carboxylic acid, an organic acid containing one or more carboxyl (COOH) groups or anions (COO-).	19.048% (4/21)	0.00335398	2.47	Q0E9E2;Q9VH09;Q9VXY3;Q9W457	PCB;Dmel\CG3999;Dbct;Shmt	9.524% (2/21)	0.233423	0.63	#N/A	#N/A
GO:0043177	organic acid binding	Binding to an organic acid, any acidic compound containing carbon in covalent linkage.	19.048% (4/21)	0.00335398	2.47	Q0E9E2;Q9VH09;Q9VXY3;Q9W457	PCB;Dmel\CG3999;Dbct;Shmt	9.524% (2/21)	0.233423	0.63	#N/A	#N/A
GO:0016667	oxidoreductase activity, acting on a sulfur group of donors	Catalysis of an oxidation-reduction (redox) reaction in which a sulfur-containing group acts as a hydrogen or electron donor and reduces a hydrogen or electron acceptor.	14.706% (5/34)	0.00341006	2.47	C0PVB3;Q9V3A6;Q9V438;Q9VAA6;Q9VVL7	Alr;Ero1L;CaBP1;Dmel\CG7950;E3	0% (0/34)	1	0	#N/A	#N/A
GO:0015035	protein-disulfide reductase activity	Catalysis of the reaction: a protein with reduced sulfide groups = a protein with oxidized disulfide bonds.	17.391% (4/23)	0.00473156	2.32	C0PVB3;Q9V3A6;Q9V438;Q9VAA6	Alr;Ero1L;CaBP1;Dmel\CG7950	0% (0/23)	1	0	#N/A	#N/A
GO:0061783	peptidoglycan muralytic activity	A catalytic activity that contributes to the degradation of peptidoglycan.	17.391% (4/23)	0.00473156	2.32	P29615;P37161;Q70PY2;Q9VS97	LysP;LysX;PGRP-SB1;PGRP-SD	0% (0/23)	1	0	#N/A	#N/A
GO:0003756	protein disulfide isomerase activity	Catalysis of the rearrangement of both intrachain and interchain disulfide bonds in proteins.	25% (3/12)	0.00503185	2.3	Q9V3A6;Q9V438;Q9VAA6	Ero1L;CaBP1;Dmel\CG7950	0% (0/12)	1	0	#N/A	#N/A
GO:0016864	intramolecular oxidoreductase activity, transposing S-S bonds	Catalysis of an oxidation-reduction (redox) reaction in which the hydrogen donor and acceptor are the same molecule, one or more sulfur-sulfur bonds in the molecule are rearranged, and no oxidized product appears.	25% (3/12)	0.00503185	2.3	Q9V3A6;Q9V438;Q9VAA6	Ero1L;CaBP1;Dmel\CG7950	0% (0/12)	1	0	#N/A	#N/A
GO:0016829	lyase activity	Catalysis of the cleavage of C-C, C-O, C-N and other bonds by other means than by hydrolysis or oxidation, or conversely adding a group to a double bond. They differ from other enzymes in that two substrates are involved in one reaction direction, but only one in the other direction. When acting on the single substrate, a molecule is eliminated and this generates either a new double bond or a new…	8.333% (9/108)	0.0055158	2.26	Q7JR58;Q7JXB5;Q9I7S8;Q9V397;Q9V9S8;Q9VCK6;Q9VIE8;Q9VM58;Q9VVW8	Echs1;Pepck2;Paics;Mtpalpha;FeCh;Dmel\CG10184;mAcon1;Hmgcl;Naxd	2.778% (3/108)	0.858386	0.07	#N/A	#N/A
GO:0097367	carbohydrate derivative binding	Binding to a carbohydrate derivative.	4.515% (40/886)	0.00591867	2.23	A1ZBJ2;O15971;O18333;O61443;O76742;O77277;O96553;O97069;P02574;P07713;P29844;P29845;P35381;Q05825;Q0E9E2;Q27237;Q70PY2;Q7JW03;Q7JXB5;Q7JYW9;Q7KW39;Q7KY04;Q86BK8;Q8MLS1;Q8T4G5;Q95SM8;Q9I7S8;Q9V470;Q9V9T5;Q9VC57;Q9VHV5;Q9VM97;Q9VNW6;Q9VS97;Q9VT33;Q9VVW8;Q9W095;Q9W0U0;Q9W3Q0;Q9W4W8	Acadvl;Rab10;Rab2;p38b;Rab7;Torsin;pug;Ass;Act79B;dpp;Hsc70-3;Hsc70-5;blw;ATPsynbeta;PCB;CG5504;PGRP-SB1;UbcE2H;Pepck2;Hex-C;CG17896;Rab4;Rab14;Mthfs;Afg3l2;CG6676;Paics;ScsbetaG;Mccc1;atl;Arl8;Tsp;P5CS;PGRP-SD;Prps;Naxd;Gk2;Gk1;Rab39;Spg7	3.16% (28/886)	0.980736	0.01	#N/A	#N/A
GO:0016879	ligase activity, forming carbon-nitrogen bonds	Catalysis of the joining of two molecules, or two groups within a single molecule, via a carbon-nitrogen bond, with the concomitant hydrolysis of the diphosphate bond in ATP or a similar triphosphate.	16% (4/25)	0.00644568	2.19	O96553;O97069;Q8MLS1;Q9I7S8	pug;Ass;Mthfs;Paics	4% (1/25)	0.673795	0.17	#N/A	#N/A
GO:0017076	purine nucleotide binding	Binding to a purine nucleotide, a compound consisting of a purine nucleoside esterified with (ortho)phosphate.	4.529% (38/839)	0.00701421	2.15	A1ZBJ2;O15971;O18333;O61443;O76742;O77277;O96553;O97069;P02574;P29844;P29845;P35381;Q05825;Q0E9E2;Q27237;Q7JW03;Q7JXB5;Q7JYW9;Q7K3R0;Q7KW39;Q7KY04;Q86BK8;Q8MLS1;Q8T4G5;Q9I7S8;Q9V397;Q9V470;Q9V9T5;Q9VC57;Q9VHV5;Q9VKI8;Q9VNW6;Q9VT33;Q9VVW8;Q9W095;Q9W0U0;Q9W3Q0;Q9W4W8	Acadvl;Rab10;Rab2;p38b;Rab7;Torsin;pug;Ass;Act79B;Hsc70-3;Hsc70-5;blw;ATPsynbeta;PCB;CG5504;UbcE2H;Pepck2;Hex-C;Dmel\CG7848;CG17896;Rab4;Rab14;Mthfs;Afg3l2;Paics;Mtpalpha;ScsbetaG;Mccc1;atl;Arl8;GH26;P5CS;Prps;Naxd;Gk2;Gk1;Rab39;Spg7	2.622% (22/839)	0.99832	0	#N/A	#N/A
GO:0016790	thiolester hydrolase activity	Catalysis of the reaction: RCO-SR' + H2O = RCOOH + HSR'. This reaction is the hydrolysis of a thiolester bond, an ester formed from a carboxylic acid and a thiol (i.e., RCO-SR'), such as that found in acetyl-coenzyme A.	21.429% (3/14)	0.00795929	2.1	Q86BP1;Q9VKH6;Q9W3C7	Hibch;Ppt2;Ppt1	0% (0/14)	1	0	#N/A	#N/A
GO:0004176	ATP-dependent peptidase activity	Catalysis of the hydrolysis of peptide bonds, driven by ATP hydrolysis.	40% (2/5)	0.0087326	2.06	Q8T4G5;Q9W4W8	Afg3l2;Spg7	0% (0/5)	1	0	#N/A	#N/A
GO:0004370	glycerol kinase activity	Catalysis of the reaction: ATP + glycerol = sn-glycerol 3-phosphate + ADP + 2 H+.	40% (2/5)	0.0087326	2.06	Q9W095;Q9W0U0	Gk2;Gk1	0% (0/5)	1	0	#N/A	#N/A
GO:0017111	ribonucleoside triphosphate phosphatase activity	Catalysis of the reaction: a ribonucleoside triphosphate + H2O = a ribonucleoside diphosphate + H+ + phosphate.	6.918% (11/159)	0.00909857	2.04	O15971;O18333;O76742;O77277;P29845;Q7KY04;Q86BK8;Q9VC57;Q9VHV5;Q9VYI6;Q9W3Q0	Rab10;Rab2;Rab7;Torsin;Hsc70-5;Rab4;Rab14;atl;Arl8;Coq8;Rab39	2.516% (4/159)	0.923168	0.03	#N/A	#N/A
GO:0015036	disulfide oxidoreductase activity	Catalysis of the reaction: substrate with reduced sulfide groups = substrate with oxidized disulfide bonds.	14.286% (4/28)	0.00971685	2.01	C0PVB3;Q9V3A6;Q9V438;Q9VAA6	Alr;Ero1L;CaBP1;Dmel\CG7950	0% (0/28)	1	0	#N/A	#N/A
GO:0000030	mannosyltransferase activity	Catalysis of the transfer of a mannosyl group to an acceptor molecule, typically another carbohydrate or a lipid.	20% (3/15)	0.00972839	2.01	Q9VEE9;Q9VIU7;Q9VNA3	Alg1;Dpm1;BEST:LD29996	0% (0/15)	1	0	#N/A	#N/A
GO:0000062	fatty-acyl-CoA binding	Binding to a fatty-acyl-CoA, any derivative of coenzyme A in which the sulfhydryl group is in thiolester linkage with a fatty acyl group.	33.333% (2/6)	0.0128369	1.89	#N/A	#N/A	0% (0/6)	1	0	#N/A	#N/A
GO:0120227	acyl-CoA binding	#N/A	33.333% (2/6)	0.0128369	1.89	#N/A	#N/A	0% (0/6)	1	0	#N/A	#N/A
GO:1901567	fatty acid derivative binding	#N/A	33.333% (2/6)	0.0128369	1.89	#N/A	#N/A	0% (0/6)	1	0	#N/A	#N/A
GO:0004553	hydrolase activity, hydrolyzing O-glycosyl compounds	Catalysis of the hydrolysis of any O-glycosyl bond.	9.375% (6/64)	0.0129274	1.89	#N/A	#N/A	0% (0/64)	1	0	#N/A	#N/A
GO:0032555	purine ribonucleotide binding	Binding to a purine ribonucleotide, any compound consisting of a purine ribonucleoside that is esterified with (ortho)phosphate or an oligophosphate at any hydroxyl group on the ribose moiety.	4.436% (35/789)	0.0133074	1.88	#N/A	#N/A	2.408% (19/789)	0.999328	0	#N/A	#N/A
GO:0016836	hydro-lyase activity	Catalysis of the cleavage of a carbon-oxygen bond by elimination of water.	12.903% (4/31)	0.0139108	1.86	#N/A	#N/A	0% (0/31)	1	0	#N/A	#N/A
GO:0032553	ribonucleotide binding	Binding to a ribonucleotide, any compound consisting of a ribonucleoside that is esterified with (ortho)phosphate or an oligophosphate at any hydroxyl group on the ribose moiety.	4.38% (35/799)	0.0159586	1.8	#N/A	#N/A	2.503% (20/799)	0.998901	0	#N/A	#N/A
GO:0005539	glycosaminoglycan binding	Binding to a glycan (polysaccharide) containing a substantial proportion of aminomonosaccharide residues.	12.121% (4/33)	0.0172582	1.76	#N/A	#N/A	0% (0/33)	1	0	#N/A	#N/A
GO:0004300	enoyl-CoA hydratase activity	Catalysis of the reaction: (3S)-3-hydroxyacyl-CoA = trans-2-enoyl-CoA + H2O.	28.571% (2/7)	0.0176132	1.75	#N/A	#N/A	0% (0/7)	1	0	#N/A	#N/A
GO:0016597	amino acid binding	Binding to an amino acid, organic acids containing one or more amino substituents.	25% (2/8)	0.0230169	1.64	#N/A	#N/A	12.5% (1/8)	0.300894	0.52	#N/A	#N/A
GO:0051537	2 iron, 2 sulfur cluster binding	Binding to a 2 iron, 2 sulfur (2Fe-2S) cluster; this cluster consists of two iron atoms, with two inorganic sulfur atoms found between the irons and acting as bridging ligands.	13.636% (3/22)	0.028169	1.55	#N/A	#N/A	4.545% (1/22)	0.626766	0.2	#N/A	#N/A
GO:0016798	hydrolase activity, acting on glycosyl bonds	Catalysis of the hydrolysis of any glycosyl bond.	7.792% (6/77)	0.0295982	1.53	#N/A	#N/A	2.597% (2/77)	0.857232	0.07	#N/A	#N/A
GO:0016835	carbon-oxygen lyase activity	Catalysis of the breakage of a carbon-oxygen bond.	10.256% (4/39)	0.0301359	1.52	#N/A	#N/A	2.564% (1/39)	0.826167	0.08	#N/A	#N/A
GO:0015252	proton channel activity	Enables the facilitated diffusion of a hydrogen ion (by an energy-independent process) involving passage through a transmembrane aqueous pore or channel without evidence for a carrier-mediated mechanism.	13.043% (3/23)	0.0316846	1.5	#N/A	#N/A	0% (0/23)	1	0	#N/A	#N/A
GO:0046933	proton-transporting ATP synthase activity, rotational mechanism	Enables the synthesis of ATP from ADP and phosphate by the transfer of protons from one side of a membrane to the other by a rotational mechanism driven by a gradient according to the reaction: ADP + H2O + phosphate + H+(in) -> ATP + H+(out).	13.043% (3/23)	0.0316846	1.5	#N/A	#N/A	0% (0/23)	1	0	#N/A	#N/A
GO:0016417	S-acyltransferase activity	Catalysis of the transfer of an acyl group to a sulfur atom on the acceptor molecule.	20% (2/10)	0.0355394	1.45	#N/A	#N/A	0% (0/10)	1	0	#N/A	#N/A
GO:0004303	estradiol 17-beta-dehydrogenase activity	Catalysis of the reaction: estradiol-17-beta + NADP+ = estrone + NADPH + H+.	18.182% (2/11)	0.0425793	1.37	#N/A	#N/A	18.182% (2/11)	0.0807771	1.09	#N/A	#N/A
GO:0008745	N-acetylmuramoyl-L-alanine amidase activity	Catalysis of the hydrolysis of the link between N-acetylmuramoyl residues and L-amino acid residues in certain bacterial cell-wall glycopeptides.	18.182% (2/11)	0.0425793	1.37	#N/A	#N/A	0% (0/11)	1	0	#N/A	#N/A
GO:0051082	unfolded protein binding	Binding to an unfolded protein.	7.692% (5/65)	0.047617	1.32	#N/A	#N/A	0% (0/65)	1	0	#N/A	#N/A
GO:0009055	electron transfer activity	Any molecular entity that serves as an electron acceptor and electron donor in an electron transport chain. An electron transport chain is a process in which a series of electron carriers operate together to transfer electrons from donors to any of several different terminal electron acceptors to generate a transmembrane electrochemical gradient.	5.634% (4/71)	0.170987	0.77	#N/A	#N/A	28.169% (20/71)	9.69163e-12	11.01	O97418;P00408;Q6IDF5;Q8SYJ2;Q94514;Q9V4E0;Q9VF27;Q9VHS2;Q9VIQ8;Q9VMB9;Q9VMI3;Q9VMS1;Q9VQM2;Q9VTB4;Q9VX36;Q9VXZ0;Q9VZU4;Q9W1N3;Q9W3X7;Q9W402	ND-B14.5A;mt:CoII;ND-B15;ND-MLRQ;COX5A;ND-49;ND-23;COX7A;COX4;COX5B;ND-51;cype;ND-B14.5B;ND-13B;ND-24;ND-B18;ND-30;levy;ND-ASHI;ND-B16.6
GO:0015078	proton transmembrane transporter activity	Enables the transfer of a proton from one side of a membrane to the other.	3.896% (3/77)	0.419694	0.38	#N/A	#N/A	10.39% (8/77)	0.0185783	1.73	#N/A	#N/A
GO:0097159	organic cyclic compound binding	Binding to an organic cyclic compound, any molecular entity that contains carbon arranged in a cyclic molecular structure.	2.962% (60/2026)	0.644888	0.19	#N/A	#N/A	6.071% (123/2026)	4.71182e-06	5.33	A1Z909;A1Z9A8;A1ZBW6;E1JJR3;O17445;O44081;O46307;O61345;P05303;P09180;P13008;P13469;P19889;P20028;P21187;P23128;P26802;P31009;P36241;P39018;P40320;P40796;P41042;P41094;P41126;P41375;P46222;P46223;P48159;P50887;P51406;P54397;P55828;P55841;P91875;Q03334;Q06559;Q0E9B6;Q24186;Q6NQY9;Q7JQN4;Q7JVK1;Q7JXU4;Q7JZB1;Q7K0D3;Q7KTW9;Q86B47;Q8IH00;Q8MT06;Q8SWR8;Q8SXF0;Q8SY39;Q95RE4;Q95WY3;Q9V3G1;Q9V3V0;Q9V4E0;…	Dmel\CG8545;CG4679;Dmel\CG11180;pcm;RpL15;Nop60B;EG:8D8.4;peng;eEF1alpha2;RpL4;RpS26;mod;RpLP0;RpI135;pAbp;me31B;Dbp73D;RpS2;RpL19;RpS19a;Sam-S;La;RpS4;RpS18;RpL13;eIF2beta;RpL11;RpL7A;RpL23;RpL22;bys;Fkbp39;RpS20;RpL14;RpI1;RpS13;RpS3;RpS11;RpS5a;cg9143;Rs1;mRpL18;Ns2;Daao1;Dmel\CG12909;AsnS;CG8611;Mat89Ba;Ns1;Atx2;mRpS9;CG6994;yps;Nop56;RpL8;x16;ND-49;CG7637;RpL6;CG1542;mRpS18C;Nph;CG11837;larp…
GO:1901363	heterocyclic compound binding	#N/A	2.931% (59/2013)	0.680299	0.17	#N/A	#N/A	6.11% (123/2013)	3.2695e-06	5.49	A1Z909;A1Z9A8;A1ZBW6;E1JJR3;O17445;O44081;O46307;O61345;P05303;P09180;P13008;P13469;P19889;P20028;P21187;P23128;P26802;P31009;P36241;P39018;P40320;P40796;P41042;P41094;P41126;P41375;P46222;P46223;P48159;P50887;P51406;P54397;P55828;P55841;P91875;Q03334;Q06559;Q0E9B6;Q24186;Q6NQY9;Q7JQN4;Q7JVK1;Q7JXU4;Q7JZB1;Q7K0D3;Q7KTW9;Q86B47;Q8IH00;Q8MT06;Q8SWR8;Q8SXF0;Q8SY39;Q95RE4;Q95WY3;Q9V3G1;Q9V3V0;Q9V4E0;…	Dmel\CG8545;CG4679;Dmel\CG11180;pcm;RpL15;Nop60B;EG:8D8.4;peng;eEF1alpha2;RpL4;RpS26;mod;RpLP0;RpI135;pAbp;me31B;Dbp73D;RpS2;RpL19;RpS19a;Sam-S;La;RpS4;RpS18;RpL13;eIF2beta;RpL11;RpL7A;RpL23;RpL22;bys;Fkbp39;RpS20;RpL14;RpI1;RpS13;RpS3;RpS11;RpS5a;cg9143;Rs1;mRpL18;Ns2;Daao1;Dmel\CG12909;AsnS;CG8611;Mat89Ba;Ns1;Atx2;mRpS9;CG6994;yps;Nop56;RpL8;x16;ND-49;CG7637;RpL6;CG1542;mRpS18C;Nph;CG11837;larp…
GO:0008061	chitin binding	Binding to chitin, a linear polysaccharide consisting of beta-(1->4)-linked N-acetyl-D-glucosamine residues.	2.381% (1/42)	0.729498	0.14	#N/A	#N/A	16.667% (7/42)	0.00204476	2.69	E1JI40;Q8SZM2;Q9V3Z9;Q9VNL0;Q9VR79;Q9VW34;Q9Y156	verm;Vajk2;Vajk3;Gasp;obst-A;serp;obst-B
GO:0043021	ribonucleoprotein complex binding	Binding to a complex of RNA and protein.	2% (1/50)	0.789355	0.1	#N/A	#N/A	16% (8/50)	0.00130472	2.88	A1Z9A8;O46050;P08570;P38979;Q7K0Y1;Q8STG9;Q9VKQ3;Q9VL96	CG4679;Nmd3;RpLP1;sta;CG5033;Sec61alpha;CG6724;CG4364
GO:0022853	active monoatomic ion transmembrane transporter activity	Enables the transfer of an ion from one side of a membrane to the other up the solute's concentration gradient. This is carried out by binding the solute and undergoing a series of conformational changes. Transport works equally well in either direction.	1.471% (1/68)	0.880157	0.06	#N/A	#N/A	11.765% (8/68)	0.00912979	2.04	P00408;Q8SYJ2;Q94514;Q9VHS2;Q9VIQ8;Q9VMB9;Q9VMS1;Q9W1N3	mt:CoII;ND-MLRQ;COX5A;COX7A;COX4;COX5B;cype;levy
GO:0022804	active transmembrane transporter activity	Enables the transfer of a specific substance or related group of substances from one side of a membrane to the other, up the solute's concentration gradient. The transporter binds the solute and undergoes a series of conformational changes. Transport works equally well in either direction.	1.515% (2/132)	0.916414	0.04	#N/A	#N/A	15.152% (20/132)	8.97829e-07	6.05	O97418;P00408;Q6IDF5;Q8SYJ2;Q94514;Q9V4E0;Q9VF27;Q9VHS2;Q9VIQ8;Q9VMB9;Q9VMI3;Q9VMS1;Q9VQM2;Q9VTB4;Q9VX36;Q9VXZ0;Q9VZU4;Q9W1N3;Q9W3X7;Q9W402	ND-B14.5A;mt:CoII;ND-B15;ND-MLRQ;COX5A;ND-49;ND-23;COX7A;COX4;COX5B;ND-51;cype;ND-B14.5B;ND-13B;ND-24;ND-B18;ND-30;levy;ND-ASHI;ND-B16.6
GO:0015399	primary active transmembrane transporter activity	Enables the transfer of a solute from one side of a membrane to the other, up the solute's concentration gradient, by binding the solute and undergoing a series of conformational changes. Transport works equally well in either direction and is powered by a primary energy source. Primary energy sources known to be coupled to transport are chemical such as ATP hydrolysis, redox energy and photon en…	0.926% (1/108)	0.965992	0.02	#N/A	#N/A	18.519% (20/108)	2.92549e-08	7.53	O97418;P00408;Q6IDF5;Q8SYJ2;Q94514;Q9V4E0;Q9VF27;Q9VHS2;Q9VIQ8;Q9VMB9;Q9VMI3;Q9VMS1;Q9VQM2;Q9VTB4;Q9VX36;Q9VXZ0;Q9VZU4;Q9W1N3;Q9W3X7;Q9W402	ND-B14.5A;mt:CoII;ND-B15;ND-MLRQ;COX5A;ND-49;ND-23;COX7A;COX4;COX5B;ND-51;cype;ND-B14.5B;ND-13B;ND-24;ND-B18;ND-30;levy;ND-ASHI;ND-B16.6
GO:0022857	transmembrane transporter activity	Enables the transfer of a substance, usually a specific substance or a group of related substances, from one side of a membrane to the other.	1.205% (4/332)	0.992653	0	#N/A	#N/A	6.627% (22/332)	0.032441	1.49	#N/A	#N/A
GO:0003735	structural constituent of ribosome	The action of a molecule that contributes to the structural integrity of the ribosome.	0.606% (1/165)	0.994434	0	#N/A	#N/A	60% (99/165)	5.3141e-98	97.27	O17445;P04359;P05389;P08570;P09180;P13008;P19889;P29327;P31009;P36241;P38979;P39018;P41042;P41092;P41093;P41094;P41126;P46222;P46223;P48159;P48588;P50887;P55828;P55830;P55841;Q03334;Q06559;Q0E9B6;Q24154;Q24186;Q7JVK1;Q7JZM8;Q7K1Q7;Q8IP62;Q8MS27;Q8MSS7;Q8SXF0;Q8T3V6;Q8WTC1;Q9V3D0;Q9V3G1;Q9V597;Q9V9M7;Q9V9W3;Q9VA81;Q9VA91;Q9VAY9;Q9VBH8;Q9VBN5;Q9VBU9;Q9VCX3;Q9VDH8;Q9VEV5;Q9VFB2;Q9VGN9;Q9VGW9;Q9VHE5;…	RpL15;RpL32;RpLP2;RpLP1;RpL4;RpS26;RpLP0;RpS6;RpS2;RpL19;sta;RpS19a;RpS4;RpL27A;RpL18A;RpS18;RpL13;RpL11;RpL7A;RpL23;RpS25;RpL22;RpS20;RpS3A;RpL14;RpS13;RpS3;RpS11;RpL29;RpS5a;mRpL18;mRpL41;RpLP0-like;mRpS23;mRpL35;mRpS2;mRpS9;mRpL47;bonsai;mRpL4;RpL8;RpL31;RpL21;RpL6;mRpS18C;RpS7;mRpS22;RpL34a;RpL27;RpS27;mRpL45;RpS30;mRpS33;mRpS10;RpL24-like;mRpL37;RpL34b;mRpL19;mRpS18A;mRpL1;mRpS18B;RpL30;RpL7…
GO:0003729	mRNA binding	Binding to messenger RNA (mRNA), an intermediate molecule between DNA and protein. mRNA includes UTR and coding sequences, but does not contain introns.	0.588% (1/170)	0.995256	0	#N/A	#N/A	9.412% (16/170)	0.00295491	2.53	O61345;P13008;P13469;P21187;P23128;P40796;P41375;Q24186;Q95RE4;Q9V3V0;Q9VCY1;Q9VJG2;Q9VKX4;Q9W124;Q9W499;Q9W4X7	peng;RpS26;mod;pAbp;me31B;La;eIF2beta;RpS5a;yps;x16;Dmel\CG6937;cg12288;mRpS7;Dmel\CG4806;RpL35;eIF3g1
GO:0005198	structural molecule activity	The action of a molecule that contributes to the structural integrity of a complex.	0.94% (3/319)	0.997415	0	#N/A	#N/A	34.796% (111/319)	2.79697e-77	76.55	O17445;P04359;P05389;P08570;P09180;P13008;P19889;P29327;P31009;P35220;P36241;P38979;P39018;P41042;P41092;P41093;P41094;P41126;P46222;P46223;P48159;P48588;P50887;P55828;P55830;P55841;P91941;Q03334;Q06559;Q0E9B6;Q24154;Q24186;Q26416;Q7JVK1;Q7JZM8;Q7K1Q7;Q8IP62;Q8MS27;Q8MSS7;Q8MYV9;Q8SXF0;Q8SZM2;Q8T3V6;Q8WTC1;Q9V3D0;Q9V3G1;Q9V3Z9;Q9V597;Q9V9M7;Q9V9W3;Q9VA32;Q9VA81;Q9VA91;Q9VAY9;Q9VB81;Q9VB82;Q9VBH8;…	RpL15;RpL32;RpLP2;RpLP1;RpL4;RpS26;RpLP0;RpS6;RpS2;alpha-Cat;RpL19;sta;RpS19a;RpS4;RpL27A;RpL18A;RpS18;RpL13;RpL11;RpL7A;RpL23;RpS25;RpL22;RpS20;RpS3A;RpL14;Acp65Aa;RpS13;RpS3;RpS11;RpL29;RpS5a;Acp1;mRpL18;mRpL41;RpLP0-like;mRpS23;mRpL35;mRpS2;BcDNA:RH08259;mRpS9;Vajk2;mRpL47;bonsai;mRpL4;RpL8;Vajk3;RpL31;RpL21;RpL6;Cpr100A;mRpS18C;RpS7;mRpS22;Cpr97Eb;Cpr97Ea;RpL34a;RpL27;RpS27;mRpL45;RpS30;Cpr92…
GO:0003723	RNA binding	Binding to an RNA molecule or a portion thereof.	0.355% (2/564)	1	0	#N/A	#N/A	16.489% (93/564)	9.59533e-33	32.02	A1Z909;A1Z9A8;E1JJR3;O17445;O44081;O46307;O61345;P09180;P13008;P13469;P19889;P21187;P23128;P26802;P31009;P36241;P39018;P40796;P41042;P41094;P41126;P41375;P46222;P46223;P48159;P50887;P51406;P55828;P55841;Q03334;Q06559;Q0E9B6;Q24186;Q7JVK1;Q86B47;Q8IH00;Q8SWR8;Q8SXF0;Q8SY39;Q95RE4;Q95WY3;Q9V3G1;Q9V3V0;Q9V5P6;Q9V9W3;Q9V9Z9;Q9VA81;Q9VAC4;Q9VAQ5;Q9VAW5;Q9VBU9;Q9VBX3;Q9VBY2;Q9VC94;Q9VCY1;Q9VD51;Q9VDE5;…	Dmel\CG8545;CG4679;pcm;RpL15;Nop60B;EG:8D8.4;peng;RpL4;RpS26;mod;RpLP0;pAbp;me31B;Dbp73D;RpS2;RpL19;RpS19a;La;RpS4;RpS18;RpL13;eIF2beta;RpL11;RpL7A;RpL23;RpL22;bys;RpS20;RpL14;RpS13;RpS3;RpS11;RpS5a;mRpL18;CG8611;Mat89Ba;Atx2;mRpS9;CG6994;yps;Nop56;RpL8;x16;CG7637;RpL6;CG1542;mRpS18C;Nph;CG11837;larp;RpS27;vig2;Dmel\CG11920;Rrp5;Dmel\CG6937;pit;ppan;Surf6;Cpsf73;Non3;l(3)07882;RpL24-like;mRpS18A;…
GO:0019843	rRNA binding	Binding to a ribosomal RNA.	0% (0/42)	1	0	#N/A	#N/A	52.381% (22/42)	1.23151e-19	18.91	A1Z9A8;P19889;P40796;P41042;P41094;P46222;P48159;Q03334;Q0E9B6;Q24186;Q7JVK1;Q9V3G1;Q9VA81;Q9VBY2;Q9VDE5;Q9VEB3;Q9VHQ0;Q9VKX4;Q9VZE6;Q9W0A8;Q9W3C2;Q9W5R8	CG4679;RpLP0;La;RpS4;RpS18;RpL11;RpL23;RpS13;RpS11;RpS5a;mRpL18;RpL8;mRpS18C;Dmel\CG11920;ppan;Non3;mRpS18A;mRpS7;CG11583;RpL23A;CG1785;RpL5
GO:0003676	nucleic acid binding	Binding to a nucleic acid.	0.334% (4/1196)	1	0	#N/A	#N/A	9.197% (110/1196)	6.44773e-17	16.19	A1Z909;A1Z9A8;A1ZBW6;E1JJR3;O17445;O44081;O46307;O61345;P05303;P09180;P13008;P13469;P19889;P20028;P21187;P23128;P26802;P31009;P36241;P39018;P40796;P41042;P41094;P41126;P41375;P46222;P46223;P48159;P50887;P51406;P54397;P55828;P55841;P91875;Q03334;Q06559;Q0E9B6;Q24186;Q6NQY9;Q7JQN4;Q7JVK1;Q7K0D3;Q86B47;Q8IH00;Q8SWR8;Q8SXF0;Q8SY39;Q95RE4;Q95WY3;Q9V3G1;Q9V3V0;Q9V5P6;Q9V9W3;Q9V9Z9;Q9VA81;Q9VAC4;Q9VAQ5;…	Dmel\CG8545;CG4679;Dmel\CG11180;pcm;RpL15;Nop60B;EG:8D8.4;peng;eEF1alpha2;RpL4;RpS26;mod;RpLP0;RpI135;pAbp;me31B;Dbp73D;RpS2;RpL19;RpS19a;La;RpS4;RpS18;RpL13;eIF2beta;RpL11;RpL7A;RpL23;RpL22;bys;Fkbp39;RpS20;RpL14;RpI1;RpS13;RpS3;RpS11;RpS5a;cg9143;Rs1;mRpL18;Dmel\CG12909;CG8611;Mat89Ba;Atx2;mRpS9;CG6994;yps;Nop56;RpL8;x16;CG7637;RpL6;CG1542;mRpS18C;Nph;CG11837;larp;RpS27;vig2;Dmel\CG11920;Rpb10;…
GO:0015453	oxidoreduction-driven active transmembrane transporter activity	Primary active transport of a solute across a membrane, driven by exothermic flow of electrons from a reduced substrate to an oxidized substrate. Primary active transport is catalysis of the transport of a solute across a membrane, up the solute's concentration gradient, by binding the solute and undergoing a series of conformational changes. Transport works equally well in either direction and i…	0% (0/48)	1	0	#N/A	#N/A	41.667% (20/48)	1.78362e-15	14.75	O97418;P00408;Q6IDF5;Q8SYJ2;Q94514;Q9V4E0;Q9VF27;Q9VHS2;Q9VIQ8;Q9VMB9;Q9VMI3;Q9VMS1;Q9VQM2;Q9VTB4;Q9VX36;Q9VXZ0;Q9VZU4;Q9W1N3;Q9W3X7;Q9W402	ND-B14.5A;mt:CoII;ND-B15;ND-MLRQ;COX5A;ND-49;ND-23;COX7A;COX4;COX5B;ND-51;cype;ND-B14.5B;ND-13B;ND-24;ND-B18;ND-30;levy;ND-ASHI;ND-B16.6
GO:0003954	NADH dehydrogenase activity	Catalysis of the reaction: NADH + H+ + acceptor = NAD+ + reduced acceptor.	0% (0/28)	1	0	#N/A	#N/A	46.429% (13/28)	3.32034e-11	10.48	O97418;Q6IDF5;Q9V4E0;Q9VF27;Q9VMI3;Q9VQM2;Q9VTB4;Q9VX36;Q9VXZ0;Q9VZU4;Q9W3N7;Q9W3X7;Q9W402	ND-B14.5A;ND-B15;ND-49;ND-23;ND-51;ND-B14.5B;ND-13B;ND-24;ND-B18;ND-30;ND-MNLL;ND-ASHI;ND-B16.6
GO:0003955	NAD(P)H dehydrogenase (quinone) activity	Catalysis of the reaction: NAD(P)H + H+ + a quinone = NAD(P)+ + a hydroquinone.	0% (0/25)	1	0	#N/A	#N/A	48% (12/25)	1.1948e-10	9.92	O97418;Q6IDF5;Q9V4E0;Q9VF27;Q9VMI3;Q9VQM2;Q9VTB4;Q9VX36;Q9VXZ0;Q9VZU4;Q9W3X7;Q9W402	ND-B14.5A;ND-B15;ND-49;ND-23;ND-51;ND-B14.5B;ND-13B;ND-24;ND-B18;ND-30;ND-ASHI;ND-B16.6
GO:0008137	NADH dehydrogenase (ubiquinone) activity	Catalysis of the reaction: NADH + ubiquinone + 5 H+(in) <=> NAD+ + ubiquinol + 4 H+(out).	0% (0/25)	1	0	#N/A	#N/A	48% (12/25)	1.1948e-10	9.92	O97418;Q6IDF5;Q9V4E0;Q9VF27;Q9VMI3;Q9VQM2;Q9VTB4;Q9VX36;Q9VXZ0;Q9VZU4;Q9W3X7;Q9W402	ND-B14.5A;ND-B15;ND-49;ND-23;ND-51;ND-B14.5B;ND-13B;ND-24;ND-B18;ND-30;ND-ASHI;ND-B16.6
GO:0016655	oxidoreductase activity, acting on NAD(P)H, quinone or similar compound as acceptor	Catalysis of an oxidation-reduction (redox) reaction in which NADH or NADPH acts as a hydrogen or electron donor and reduces a quinone or a similar acceptor molecule.	0% (0/25)	1	0	#N/A	#N/A	48% (12/25)	1.1948e-10	9.92	O97418;Q6IDF5;Q9V4E0;Q9VF27;Q9VMI3;Q9VQM2;Q9VTB4;Q9VX36;Q9VXZ0;Q9VZU4;Q9W3X7;Q9W402	ND-B14.5A;ND-B15;ND-49;ND-23;ND-51;ND-B14.5B;ND-13B;ND-24;ND-B18;ND-30;ND-ASHI;ND-B16.6
GO:0050136	NADH dehydrogenase (quinone) activity	Catalysis of the reaction: NADH + H+ + a quinone = NAD+ + a quinol.	0% (0/25)	1	0	#N/A	#N/A	48% (12/25)	1.1948e-10	9.92	O97418;Q6IDF5;Q9V4E0;Q9VF27;Q9VMI3;Q9VQM2;Q9VTB4;Q9VX36;Q9VXZ0;Q9VZU4;Q9W3X7;Q9W402	ND-B14.5A;ND-B15;ND-49;ND-23;ND-51;ND-B14.5B;ND-13B;ND-24;ND-B18;ND-30;ND-ASHI;ND-B16.6
GO:0016651	oxidoreductase activity, acting on NAD(P)H	Catalysis of an oxidation-reduction (redox) reaction in which NADH or NADPH acts as a hydrogen or electron donor and reduces a hydrogen or electron acceptor.	0% (0/38)	1	0	#N/A	#N/A	36.842% (14/38)	2.50155e-10	9.6	O97418;Q6IDF5;Q9V4E0;Q9VF27;Q9VMI3;Q9VQM2;Q9VTB4;Q9VWI0;Q9VX36;Q9VXZ0;Q9VZU4;Q9W3N7;Q9W3X7;Q9W402	ND-B14.5A;ND-B15;ND-49;ND-23;ND-51;ND-B14.5B;ND-13B;ND-18;ND-24;ND-B18;ND-30;ND-MNLL;ND-ASHI;ND-B16.6
GO:0004129	cytochrome-c oxidase activity	Catalysis of the reaction: 4 ferrocytochrome c + O2 + 4 H+ = 4 ferricytochrome c + 2 H2O.	0% (0/17)	1	0	#N/A	#N/A	47.059% (8/17)	2.076e-07	6.68	P00408;Q8SYJ2;Q94514;Q9VHS2;Q9VIQ8;Q9VMB9;Q9VMS1;Q9W1N3	mt:CoII;ND-MLRQ;COX5A;COX7A;COX4;COX5B;cype;levy
GO:0016675	oxidoreductase activity, acting on a heme group of donors	Catalysis of an oxidation-reduction (redox) reaction in which a heme group acts as a hydrogen or electron donor and reduces a hydrogen or electron acceptor.	0% (0/17)	1	0	#N/A	#N/A	47.059% (8/17)	2.076e-07	6.68	P00408;Q8SYJ2;Q94514;Q9VHS2;Q9VIQ8;Q9VMB9;Q9VMS1;Q9W1N3	mt:CoII;ND-MLRQ;COX5A;COX7A;COX4;COX5B;cype;levy
GO:0030515	snoRNA binding	Binding to a small nucleolar RNA.	0% (0/18)	1	0	#N/A	#N/A	44.444% (8/18)	3.59625e-07	6.44	P51406;Q95WY3;Q9V5P6;Q9VBY2;Q9VEJ2;Q9VM69;Q9W397;Q9W4Z9	bys;Nop56;CG7637;Dmel\CG11920;l(3)07882;nop5;Dmel\CG7246;Dmel\CG3071
GO:0140098	catalytic activity, acting on RNA	#N/A	0% (0/215)	1	0	#N/A	#N/A	12.558% (27/215)	5.37291e-07	6.27	A1Z909;E1JJR3;P20028;P23128;P26802;P91875;Q6NQY9;Q7JQN4;Q86B47;Q8SY39;Q9VAQ5;Q9VC49;Q9VD51;Q9VD81;Q9VE51;Q9VE94;Q9VHU1;Q9VIF6;Q9VKU3;Q9VMX3;Q9VNC1;Q9VRI0;Q9VVK8;Q9VX34;Q9VXK5;Q9W1V3;Q9W2Y4	Dmel\CG8545;pcm;RpI135;me31B;Dbp73D;RpI1;cg9143;Rs1;CG8611;CG6994;CG11837;Rpb10;pit;Polr1H;Cpsf73;Polr1E;CG9630;pths;FBgn 32261;Polr1C;mRpL44;Ddx56;ais;cg5800;dSpb1;Fib;Dmel\CG2972
GO:0003724	RNA helicase activity	Unwinding of an RNA helix, driven by ATP hydrolysis.	0% (0/49)	1	0	#N/A	#N/A	24.49% (12/49)	8.26191e-07	6.08	P23128;P26802;Q6NQY9;Q7JQN4;Q86B47;Q8SY39;Q9VD51;Q9VHU1;Q9VIF6;Q9VRI0;Q9VVK8;Q9VX34	me31B;Dbp73D;cg9143;Rs1;CG8611;CG6994;pit;CG9630;pths;Ddx56;ais;cg5800
GO:0008186	ATP-dependent activity, acting on RNA	Catalysis of the reaction: ATP + H2O = ADP + phosphate; this reaction requires the presence of RNA, and it drives another reaction.	0% (0/49)	1	0	#N/A	#N/A	24.49% (12/49)	8.26191e-07	6.08	P23128;P26802;Q6NQY9;Q7JQN4;Q86B47;Q8SY39;Q9VD51;Q9VHU1;Q9VIF6;Q9VRI0;Q9VVK8;Q9VX34	me31B;Dbp73D;cg9143;Rs1;CG8611;CG6994;pit;CG9630;pths;Ddx56;ais;cg5800
GO:0042302	structural constituent of cuticle	The action of a molecule that contributes to the structural integrity of a cuticle.	0% (0/47)	1	0	#N/A	#N/A	23.404% (11/47)	3.88638e-06	5.41	P91941;Q26416;Q8MYV9;Q8SZM2;Q9V3Z9;Q9VA32;Q9VB81;Q9VB82;Q9VDJ8;Q9VR79;Q9W077	Acp65Aa;Acp1;BcDNA:RH08259;Vajk2;Vajk3;Cpr100A;Cpr97Eb;Cpr97Ea;Cpr92F;obst-A;Cpr62Bc
GO:0005214	structural constituent of chitin-based cuticle	The action of a molecule that contributes to the structural integrity of a chitin-based cuticle. An example of this is found in Drosophila melanogaster.	0% (0/44)	1	0	#N/A	#N/A	22.727% (10/44)	1.43123e-05	4.84	P91941;Q26416;Q8SZM2;Q9V3Z9;Q9VA32;Q9VB81;Q9VB82;Q9VDJ8;Q9VR79;Q9W077	Acp65Aa;Acp1;Vajk2;Vajk3;Cpr100A;Cpr97Eb;Cpr97Ea;Cpr92F;obst-A;Cpr62Bc
GO:0001054	RNA polymerase I activity	Catalysis of the reaction: nucleoside triphosphate + RNA(n) = diphosphate + RNA(n+1). Utilizes a DNA template that contains an RNA polymerase I specific promoter to direct initiation and catalyzes DNA-template-directed extension of the 3'-end of an RNA strand by one nucleotide at a time. Can initiate a chain 'de novo'.	0% (0/10)	1	0	#N/A	#N/A	50% (5/10)	3.23965e-05	4.49	P20028;P91875;Q9VC49;Q9VD81;Q9VMX3	RpI135;RpI1;Rpb10;Polr1H;Polr1C
GO:0140640	catalytic activity, acting on a nucleic acid	#N/A	0% (0/315)	1	0	#N/A	#N/A	9.206% (29/315)	9.65978e-05	4.02	A1Z909;E1JJR3;P19889;P20028;P23128;P26802;P91875;Q06559;Q6NQY9;Q7JQN4;Q86B47;Q8SY39;Q9VAQ5;Q9VC49;Q9VD51;Q9VD81;Q9VE51;Q9VE94;Q9VHU1;Q9VIF6;Q9VKU3;Q9VMX3;Q9VNC1;Q9VRI0;Q9VVK8;Q9VX34;Q9VXK5;Q9W1V3;Q9W2Y4	Dmel\CG8545;pcm;RpLP0;RpI135;me31B;Dbp73D;RpI1;RpS3;cg9143;Rs1;CG8611;CG6994;CG11837;Rpb10;pit;Polr1H;Cpsf73;Polr1E;CG9630;pths;FBgn 32261;Polr1C;mRpL44;Ddx56;ais;cg5800;dSpb1;Fib;Dmel\CG2972
GO:0008649	rRNA methyltransferase activity	Catalysis of the transfer of a methyl group from S-adenosyl-L-methionine to a nucleoside residue in an rRNA molecule.	0% (0/9)	1	0	#N/A	#N/A	44.444% (4/9)	0.000378489	3.42	A1Z909;Q9VAQ5;Q9VXK5;Q9W1V3	Dmel\CG8545;CG11837;dSpb1;Fib
GO:0140102	catalytic activity, acting on a rRNA	#N/A	0% (0/9)	1	0	#N/A	#N/A	44.444% (4/9)	0.000378489	3.42	A1Z909;Q9VAQ5;Q9VXK5;Q9W1V3	Dmel\CG8545;CG11837;dSpb1;Fib
GO:0004386	helicase activity	Catalysis of the reaction: ATP + H2O = ADP + phosphate, to drive the unwinding of a DNA or RNA helix.	0% (0/92)	1	0	#N/A	#N/A	13.043% (12/92)	0.000605833	3.22	P23128;P26802;Q6NQY9;Q7JQN4;Q86B47;Q8SY39;Q9VD51;Q9VHU1;Q9VIF6;Q9VRI0;Q9VVK8;Q9VX34	me31B;Dbp73D;cg9143;Rs1;CG8611;CG6994;pit;CG9630;pths;Ddx56;ais;cg5800
GO:0008010	structural constituent of chitin-based larval cuticle	The action of a molecule that contributes to the structural integrity of the chitin-based cuticle of a larva. An example of this is found in Drosophila melanogaster.	0% (0/28)	1	0	#N/A	#N/A	21.429% (6/28)	0.0011032	2.96	P91941;Q9VA32;Q9VB81;Q9VB82;Q9VDJ8;Q9W077	Acp65Aa;Cpr100A;Cpr97Eb;Cpr97Ea;Cpr92F;Cpr62Bc
GO:0003899	DNA-directed 5'-3' RNA polymerase activity	Catalysis of the reaction: nucleoside triphosphate + RNA(n) = diphosphate + RNA(n+1). Utilizes a DNA template, i.e. the catalysis of DNA-template-directed extension of the 3'-end of an RNA strand by one nucleotide at a time. Can initiate a chain 'de novo'.	0% (0/29)	1	0	#N/A	#N/A	20.69% (6/29)	0.0013408	2.87	P20028;P91875;Q9VC49;Q9VD81;Q9VE94;Q9VMX3	RpI135;RpI1;Rpb10;Polr1H;Polr1E;Polr1C
GO:0034062	5'-3' RNA polymerase activity	Catalysis of the reaction: nucleoside triphosphate + RNA(n) = diphosphate + RNA(n+1); the synthesis of RNA from ribonucleotide triphosphates in the presence of a nucleic acid template, via extension of the 3'-end.	0% (0/29)	1	0	#N/A	#N/A	20.69% (6/29)	0.0013408	2.87	P20028;P91875;Q9VC49;Q9VD81;Q9VE94;Q9VMX3	RpI135;RpI1;Rpb10;Polr1H;Polr1E;Polr1C
GO:0097747	RNA polymerase activity	Catalysis of the reaction: nucleoside triphosphate + RNA(n) = diphosphate + RNA(n+1); the synthesis of RNA from ribonucleotide triphosphates in the presence of a nucleic acid template.	0% (0/29)	1	0	#N/A	#N/A	20.69% (6/29)	0.0013408	2.87	P20028;P91875;Q9VC49;Q9VD81;Q9VE94;Q9VMX3	RpI135;RpI1;Rpb10;Polr1H;Polr1E;Polr1C
GO:0070181	small ribosomal subunit rRNA binding	Binding to small ribosomal subunit RNA (SSU rRNA), a constituent of the small ribosomal subunit. In S. cerevisiae, this is the 18S rRNA.	0% (0/7)	1	0	#N/A	#N/A	42.857% (3/7)	0.00253863	2.6	Q03334;Q9VA81;Q9VHQ0	RpS13;mRpS18C;mRpS18A
GO:0004519	endonuclease activity	Catalysis of the hydrolysis of ester linkages within nucleic acids by creating internal breaks.	0% (0/54)	1	0	#N/A	#N/A	12.963% (7/54)	0.00859874	2.07	P19889;Q06559;Q8SZY9;Q9VE51;Q9VNC1;Q9W0S7;Q9W2Y4	RpLP0;RpS3;CG6316;Cpsf73;mRpL44;Tudor-SN;Dmel\CG2972
GO:0016641	oxidoreductase activity, acting on the CH-NH2 group of donors, oxygen as acceptor	Catalysis of an oxidation-reduction (redox) reaction in which a CH-NH2 group acts as a hydrogen or electron donor and reduces an oxygen molecule.	0% (0/5)	1	0	#N/A	#N/A	40% (2/5)	0.0174539	1.76	#N/A	#N/A
GO:0070180	large ribosomal subunit rRNA binding	Binding to large ribosomal subunit RNA (LSU rRNA), a constituent of the large ribosomal subunit. In S. cerevisiae, this is the 25S rRNA.	0% (0/5)	1	0	#N/A	#N/A	40% (2/5)	0.0174539	1.76	#N/A	#N/A
GO:0008173	RNA methyltransferase activity	Catalysis of the transfer of a methyl group from a donor to a nucleoside residue in an RNA molecule.	0% (0/30)	1	0	#N/A	#N/A	13.333% (4/30)	0.0400539	1.4	#N/A	#N/A

## Sheet: S6KCA-BP
GO.ID	term	definition	EtOHvsRapa_Young_up.genes_frequency	EtOHvsRapa_Young_up.pvalue	EtOHvsRapa_Young_up.-log10_pvalue	EtOHvsRapa_Young_up.Significant_genes	EtOHvsRapa_Young_up.Significant_genes_symbol	EtOHvsRapa_Young_down.genes_frequency	EtOHvsRapa_Young_down.pvalue	EtOHvsRapa_Young_down.-log10_pvalue	EtOHvsRapa_Young_down.Significant_genes	EtOHvsRapa_Young_down.Significant_genes_symbol	RUvsRURapa_Young_up.genes_frequency	RUvsRURapa_Young_up.pvalue	RUvsRURapa_Young_up.-log10_pvalue	RUvsRURapa_Young_up.Significant_genes	RUvsRURapa_Young_up.Significant_genes_symbol	RUvsRURapa_Young_down.genes_frequency	RUvsRURapa_Young_down.pvalue	RUvsRURapa_Young_down.-log10_pvalue	RUvsRURapa_Young_down.Significant_genes	RUvsRURapa_Young_down.Significant_genes_symbol	EtOHvsRapa_Old_up.genes_frequency	EtOHvsRapa_Old_up.pvalue	EtOHvsRapa_Old_up.-log10_pvalue	EtOHvsRapa_Old_up.Significant_genes	EtOHvsRapa_Old_up.Significant_genes_symbol	EtOHvsRapa_Old_down.genes_frequency	EtOHvsRapa_Old_down.pvalue	EtOHvsRapa_Old_down.-log10_pvalue	EtOHvsRapa_Old_down.Significant_genes	EtOHvsRapa_Old_down.Significant_genes_symbol	RUvsRURapa_Old_up.genes_frequency	RUvsRURapa_Old_up.pvalue	RUvsRURapa_Old_up.-log10_pvalue	RUvsRURapa_Old_up.Significant_genes	RUvsRURapa_Old_up.Significant_genes_symbol	RUvsRURapa_Old_down.genes_frequency	RUvsRURapa_Old_down.pvalue	RUvsRURapa_Old_down.-log10_pvalue	RUvsRURapa_Old_down.Significant_genes	RUvsRURapa_Old_down.Significant_genes_symbol
GO:0034470	ncRNA processing	Any process that results in the conversion of one or more primary non-coding RNA (ncRNA) transcripts into one or more mature ncRNA molecules.	21.397% (49/229)	7.1879e-30	29.14	A8DYB0;E1JIR1;O44081;O46079;O77263;P56538;Q29QQ9;Q5U0X8;Q7JWW5;Q7JX95;Q7K0D3;Q7K1Q7;Q7K2B0;Q7K4B3;Q7KVQ0;Q8IH00;Q8IPX7;Q8MSW9;Q8T4A9;Q95WY3;Q9V3P2;Q9V9V7;Q9V9Z9;Q9VAQ5;Q9VBY2;Q9VC94;Q9VCY1;Q9VFE6;Q9VHT5;Q9VIV3;Q9VK19;Q9VKQ3;Q9VL96;Q9VLK1;Q9VM69;Q9VMM7;Q9VPU8;Q9VQZ6;Q9VUN7;Q9VUR2;Q9VVC9;Q9VVK8;Q9VW53;Q9W1V3;Q9W3C0;Q9W3C1;Q9W415;Q9W4M9;Q9Y134	Dmel\CG13185;Pus1;Nop60B;EG:39E1.2;CG4045;eIF6;Rrp42;Dmel\CG12325;CG8078;Dmel\CG11123;Dmel\CG12909;RpLP0-like;CG7137;Elp2;CG4038;Mat89Ba;Rrp40;U3-55K;Rrp45;Nop56;l(2)34Fd;pasha;CG1542;CG11837;Dmel\CG11920;Dmel\CG5728;Dmel\CG6937;CG3817;mRpL1;CG10189;Ski6;CG6724;CG4364;Dmel\CG13097;nop5;Dmel\CG11030;dbe;Elp3;Dmel\CG7275;Dmel\CG12301;Dmel\CG7728;DmRH17;Mtr3;Fib;CG1789;l(1)G0020;wuho;Nsun2;Mtr4	0.873% (2/229)	0.995077	0	#N/A	#N/A	31.441% (72/229)	4.16593e-55	54.38	A1Z8D0;A1Z909;A8DYB0;O44081;O46307;O76994;O77263;P56538;Q0E9N4;Q29QQ9;Q5U0X8;Q7JWW5;Q7K0D3;Q7K0Y1;Q7K1Q7;Q7K2B0;Q7KVQ0;Q8I937;Q8IH00;Q8MSW9;Q8SY39;Q95WY3;Q9V3P2;Q9V5P6;Q9V7P1;Q9V9Z9;Q9VAQ5;Q9VBY2;Q9VC94;Q9VCY1;Q9VD51;Q9VDE5;Q9VEB3;Q9VEJ2;Q9VFE6;Q9VFF3;Q9VHT5;Q9VIF6;Q9VJZ7;Q9VK19;Q9VKD3;Q9VKQ3;Q9VL96;Q9VLK1;Q9VLK2;Q9VM69;Q9VMM7;Q9VP65;Q9VPK7;Q9VPU8;Q9VPX3;Q9VQZ6;Q9VTU0;Q9VUN7;Q9VUR2;Q9VVC9;Q9VVK8;…	nclb;Dmel\CG8545;Dmel\CG13185;Nop60B;EG:8D8.4;Ip259;CG4045;eIF6;Rpp25;Rrp42;Dmel\CG12325;CG8078;Dmel\CG12909;CG5033;RpLP0-like;CG7137;CG4038;BcDNA:LD24586;Mat89Ba;U3-55K;CG6994;Nop56;l(2)34Fd;CG7637;wcd;CG1542;CG11837;Dmel\CG11920;Dmel\CG5728;Dmel\CG6937;pit;ppan;Non3;l(3)07882;CG3817;Rrp6;mRpL1;cg9253;Nnp-1;Ski6;Nfs1;CG6724;CG4364;Dmel\CG13097;CG13096;nop5;Dmel\CG11030;CG12975;Pus10;dbe;l(2)1068…	1.31% (3/229)	0.97177	0.01	#N/A	#N/A	3.057% (7/229)	0.642358	0.19	#N/A	#N/A	3.493% (8/229)	0.430401	0.37	#N/A	#N/A	5.677% (13/229)	0.0295866	1.53	#N/A	#N/A	1.31% (3/229)	0.972582	0.01	#N/A	#N/A
GO:0016072	rRNA metabolic process	The chemical reactions and pathways involving rRNA, ribosomal RNA, a structural constituent of ribosomes.	28.369% (40/141)	2.02621e-29	28.69	A8DYB0;O44081;P56538;Q29QQ9;Q5U0X8;Q7JX95;Q7K0D3;Q7K1Q7;Q7K2B0;Q7KVQ0;Q8IH00;Q8IPX7;Q8MSW9;Q8T4A9;Q95WY3;Q9V3P2;Q9V9Z9;Q9VAQ5;Q9VBY2;Q9VC93;Q9VC94;Q9VCY1;Q9VFE6;Q9VHT5;Q9VK19;Q9VKQ3;Q9VL96;Q9VLK1;Q9VM69;Q9VMM7;Q9VPU8;Q9VUN7;Q9VUR2;Q9VVC9;Q9VVK8;Q9VW53;Q9W1V3;Q9W3C0;Q9W3C1;Q9Y134	Dmel\CG13185;Nop60B;eIF6;Rrp42;Dmel\CG12325;Dmel\CG11123;Dmel\CG12909;RpLP0-like;CG7137;CG4038;Mat89Ba;Rrp40;U3-55K;Rrp45;Nop56;l(2)34Fd;CG1542;CG11837;Dmel\CG11920;Dis3;Dmel\CG5728;Dmel\CG6937;CG3817;mRpL1;Ski6;CG6724;CG4364;Dmel\CG13097;nop5;Dmel\CG11030;dbe;Dmel\CG7275;Dmel\CG12301;Dmel\CG7728;DmRH17;Mtr3;Fib;CG1789;l(1)G0020;Mtr4	0.709% (1/141)	0.989682	0	#N/A	#N/A	46.809% (66/141)	6.84936e-64	63.16	A1Z8D0;A1Z909;A8DYB0;O44081;O46307;O76994;P56538;Q29QQ9;Q5U0X8;Q7K0D3;Q7K0Y1;Q7K1Q7;Q7K2B0;Q7KVQ0;Q8I937;Q8IH00;Q8MSW9;Q8SY39;Q95WY3;Q9V3P2;Q9V5P6;Q9V7P1;Q9V9Z9;Q9VAQ5;Q9VBY2;Q9VC93;Q9VC94;Q9VCY1;Q9VD51;Q9VDE5;Q9VEB3;Q9VEJ2;Q9VFE6;Q9VFF3;Q9VHT5;Q9VIF6;Q9VJZ7;Q9VK19;Q9VKQ3;Q9VL96;Q9VLK1;Q9VLK2;Q9VM69;Q9VMM7;Q9VP65;Q9VPU8;Q9VPX3;Q9VTU0;Q9VUN7;Q9VUR2;Q9VVC9;Q9VVK8;Q9VW53;Q9VX34;Q9VXK5;Q9VZE6;Q9W1M9;…	nclb;Dmel\CG8545;Dmel\CG13185;Nop60B;EG:8D8.4;Ip259;eIF6;Rrp42;Dmel\CG12325;Dmel\CG12909;CG5033;RpLP0-like;CG7137;CG4038;BcDNA:LD24586;Mat89Ba;U3-55K;CG6994;Nop56;l(2)34Fd;CG7637;wcd;CG1542;CG11837;Dmel\CG11920;Dis3;Dmel\CG5728;Dmel\CG6937;pit;ppan;Non3;l(3)07882;CG3817;Rrp6;mRpL1;cg9253;Nnp-1;Ski6;CG6724;CG4364;Dmel\CG13097;CG13096;nop5;Dmel\CG11030;CG12975;dbe;l(2)10685;CG5645;Dmel\CG7275;Dmel\…	2.837% (4/141)	0.618985	0.21	#N/A	#N/A	0.709% (1/141)	0.991862	0	#N/A	#N/A	5.674% (8/141)	0.0751173	1.12	#N/A	#N/A	7.801% (11/141)	0.00497019	2.3	E1JJR3;O76994;Q7K2B0;Q7KNF1;Q9VCY1;Q9VPX3;Q9VVK8;Q9VXK5;Q9W1M9;Q9W2P5;Q9W3B2	pcm;Ip259;CG7137;drosha;Dmel\CG6937;l(2)10685;DmRH17;dSpb1;Rrp4;Dmel\CG9344;Rbm13	1.418% (2/141)	0.931327	0.03	#N/A	#N/A
GO:0006364	rRNA processing	Any process involved in the conversion of a primary ribosomal RNA (rRNA) transcript into one or more mature rRNA molecules.	27.612% (37/134)	9.84048e-27	26.01	A8DYB0;O44081;P56538;Q29QQ9;Q5U0X8;Q7JX95;Q7K0D3;Q7K1Q7;Q7K2B0;Q7KVQ0;Q8IH00;Q8IPX7;Q8MSW9;Q8T4A9;Q95WY3;Q9V3P2;Q9V9Z9;Q9VAQ5;Q9VBY2;Q9VC94;Q9VCY1;Q9VFE6;Q9VHT5;Q9VKQ3;Q9VL96;Q9VLK1;Q9VM69;Q9VMM7;Q9VPU8;Q9VUN7;Q9VUR2;Q9VVC9;Q9VVK8;Q9W1V3;Q9W3C0;Q9W3C1;Q9Y134	Dmel\CG13185;Nop60B;eIF6;Rrp42;Dmel\CG12325;Dmel\CG11123;Dmel\CG12909;RpLP0-like;CG7137;CG4038;Mat89Ba;Rrp40;U3-55K;Rrp45;Nop56;l(2)34Fd;CG1542;CG11837;Dmel\CG11920;Dmel\CG5728;Dmel\CG6937;CG3817;mRpL1;CG6724;CG4364;Dmel\CG13097;nop5;Dmel\CG11030;dbe;Dmel\CG7275;Dmel\CG12301;Dmel\CG7728;DmRH17;Fib;CG1789;l(1)G0020;Mtr4	0.746% (1/134)	0.987019	0.01	#N/A	#N/A	47.015% (63/134)	5.61779e-61	60.25	A1Z8D0;A1Z909;A8DYB0;O44081;O46307;O76994;P56538;Q29QQ9;Q5U0X8;Q7K0D3;Q7K0Y1;Q7K1Q7;Q7K2B0;Q7KVQ0;Q8I937;Q8IH00;Q8MSW9;Q8SY39;Q95WY3;Q9V3P2;Q9V5P6;Q9V7P1;Q9V9Z9;Q9VAQ5;Q9VBY2;Q9VC94;Q9VCY1;Q9VD51;Q9VDE5;Q9VEB3;Q9VEJ2;Q9VFE6;Q9VFF3;Q9VHT5;Q9VIF6;Q9VJZ7;Q9VKQ3;Q9VL96;Q9VLK1;Q9VLK2;Q9VM69;Q9VMM7;Q9VP65;Q9VPU8;Q9VPX3;Q9VTU0;Q9VUN7;Q9VUR2;Q9VVC9;Q9VVK8;Q9VX34;Q9VXK5;Q9VZE6;Q9W1M9;Q9W1V3;Q9W397;Q9W3B2;…	nclb;Dmel\CG8545;Dmel\CG13185;Nop60B;EG:8D8.4;Ip259;eIF6;Rrp42;Dmel\CG12325;Dmel\CG12909;CG5033;RpLP0-like;CG7137;CG4038;BcDNA:LD24586;Mat89Ba;U3-55K;CG6994;Nop56;l(2)34Fd;CG7637;wcd;CG1542;CG11837;Dmel\CG11920;Dmel\CG5728;Dmel\CG6937;pit;ppan;Non3;l(3)07882;CG3817;Rrp6;mRpL1;cg9253;Nnp-1;CG6724;CG4364;Dmel\CG13097;CG13096;nop5;Dmel\CG11030;CG12975;dbe;l(2)10685;CG5645;Dmel\CG7275;Dmel\CG12301;Dm…	2.239% (3/134)	0.774532	0.11	#N/A	#N/A	0.746% (1/134)	0.989639	0	#N/A	#N/A	5.97% (8/134)	0.0592995	1.23	#N/A	#N/A	6.716% (9/134)	0.0260796	1.58	#N/A	#N/A	1.493% (2/134)	0.917977	0.04	#N/A	#N/A
GO:0034660	ncRNA metabolic process	The chemical reactions and pathways involving non-coding RNA transcripts (ncRNAs).	17.466% (51/292)	1.14653e-26	25.94	A8DYB0;E1JIR1;O44081;O46079;O77263;P56538;Q29QQ9;Q5U0X8;Q7JWW5;Q7JX95;Q7K0D3;Q7K1Q7;Q7K2B0;Q7K4B3;Q7KVQ0;Q8IH00;Q8IPX7;Q8MSW9;Q8T4A9;Q95WY3;Q9V3P2;Q9V9V7;Q9V9Z9;Q9VAQ5;Q9VBY2;Q9VC93;Q9VC94;Q9VCY1;Q9VFE6;Q9VHT5;Q9VIV3;Q9VK19;Q9VKQ3;Q9VL96;Q9VLK1;Q9VM69;Q9VMM7;Q9VPU8;Q9VQZ6;Q9VSR7;Q9VUN7;Q9VUR2;Q9VVC9;Q9VVK8;Q9VW53;Q9W1V3;Q9W3C0;Q9W3C1;Q9W415;Q9W4M9;Q9Y134	Dmel\CG13185;Pus1;Nop60B;EG:39E1.2;CG4045;eIF6;Rrp42;Dmel\CG12325;CG8078;Dmel\CG11123;Dmel\CG12909;RpLP0-like;CG7137;Elp2;CG4038;Mat89Ba;Rrp40;U3-55K;Rrp45;Nop56;l(2)34Fd;pasha;CG1542;CG11837;Dmel\CG11920;Dis3;Dmel\CG5728;Dmel\CG6937;CG3817;mRpL1;CG10189;Ski6;CG6724;CG4364;Dmel\CG13097;nop5;Dmel\CG11030;dbe;Elp3;ValRS-m;Dmel\CG7275;Dmel\CG12301;Dmel\CG7728;DmRH17;Mtr3;Fib;CG1789;l(1)G0020;wuho;Ns…	0.685% (2/292)	0.99925	0	#N/A	#N/A	25.342% (74/292)	3.63136e-49	48.44	A1Z8D0;A1Z909;A8DYB0;O44081;O46307;O76994;O77263;P56538;Q0E9N4;Q29QQ9;Q5U0X8;Q7JWW5;Q7K0D3;Q7K0Y1;Q7K1Q7;Q7K2B0;Q7KVQ0;Q8I937;Q8IH00;Q8MSW9;Q8SY39;Q95WY3;Q9V3P2;Q9V5P6;Q9V7P1;Q9V9Z9;Q9VAQ5;Q9VBY2;Q9VC93;Q9VC94;Q9VCY1;Q9VD51;Q9VDE5;Q9VEB3;Q9VEJ2;Q9VFE6;Q9VFF3;Q9VHT5;Q9VIF6;Q9VJZ7;Q9VK19;Q9VKD3;Q9VKQ3;Q9VL96;Q9VLK1;Q9VLK2;Q9VM69;Q9VMM7;Q9VP65;Q9VPK7;Q9VPU8;Q9VPX3;Q9VQZ6;Q9VSR7;Q9VTU0;Q9VUN7;Q9VUR2;…	nclb;Dmel\CG8545;Dmel\CG13185;Nop60B;EG:8D8.4;Ip259;CG4045;eIF6;Rpp25;Rrp42;Dmel\CG12325;CG8078;Dmel\CG12909;CG5033;RpLP0-like;CG7137;CG4038;BcDNA:LD24586;Mat89Ba;U3-55K;CG6994;Nop56;l(2)34Fd;CG7637;wcd;CG1542;CG11837;Dmel\CG11920;Dis3;Dmel\CG5728;Dmel\CG6937;pit;ppan;Non3;l(3)07882;CG3817;Rrp6;mRpL1;cg9253;Nnp-1;Ski6;Nfs1;CG6724;CG4364;Dmel\CG13097;CG13096;nop5;Dmel\CG11030;CG12975;Pus10;dbe;l(2…	1.37% (4/292)	0.979132	0.01	#N/A	#N/A	2.397% (7/292)	0.859318	0.07	#N/A	#N/A	2.74% (8/292)	0.705141	0.15	#N/A	#N/A	6.164% (18/292)	0.00500757	2.3	A1ZBE9;E1JJR3;O76994;O77263;Q0E9N4;Q0KI98;Q7K2B0;Q7KNF1;Q9VCY1;Q9VLM8;Q9VPX3;Q9VQL1;Q9VVK8;Q9VXK5;Q9VZ82;Q9W1M9;Q9W2P5;Q9W3B2	MetRS;pcm;Ip259;CG4045;Rpp25;TrpRS;CG7137;drosha;Dmel\CG6937;AlaRS;l(2)10685;SerRS;DmRH17;dSpb1;LeuRS-m;Rrp4;Dmel\CG9344;Rbm13	1.027% (3/292)	0.994314	0	#N/A	#N/A
GO:0042254	ribosome biogenesis	A cellular process that results in the biosynthesis of constituent macromolecules, assembly, and arrangement of constituent parts of ribosome subunits; includes transport to the sites of protein synthesis.	21.134% (41/194)	1.14526e-24	23.94	A8DYB0;O44081;P56538;Q29QQ9;Q5U0X8;Q7JX95;Q7K0D3;Q7K1Q7;Q7K2B0;Q7K4B2;Q7KVQ0;Q8IH00;Q8IPX7;Q8MSW9;Q8T4A9;Q95WY3;Q9V3P2;Q9V9U9;Q9V9Z9;Q9VAQ5;Q9VBY2;Q9VC94;Q9VCY1;Q9VDS6;Q9VFE6;Q9VHT5;Q9VKQ3;Q9VL96;Q9VLK1;Q9VM69;Q9VMM7;Q9VND8;Q9VPU8;Q9VUN7;Q9VUR2;Q9VVC9;Q9VVK8;Q9W1V3;Q9W3C0;Q9W3C1;Q9Y134	Dmel\CG13185;Nop60B;eIF6;Rrp42;Dmel\CG12325;Dmel\CG11123;Dmel\CG12909;RpLP0-like;CG7137;l(2)k09848;CG4038;Mat89Ba;Rrp40;U3-55K;Rrp45;Nop56;l(2)34Fd;BcDNA:RE07994;CG1542;CG11837;Dmel\CG11920;Dmel\CG5728;Dmel\CG6937;Surf6;CG3817;mRpL1;CG6724;CG4364;Dmel\CG13097;nop5;Dmel\CG11030;Rheb;dbe;Dmel\CG7275;Dmel\CG12301;Dmel\CG7728;DmRH17;Fib;CG1789;l(1)G0020;Mtr4	5.67% (11/194)	0.0424564	1.37	#N/A	#N/A	38.66% (75/194)	1.79087e-65	64.75	A1Z8D0;A1Z909;A8DYB0;O44081;O46050;O46307;O76994;P56538;Q29QQ9;Q5U0X8;Q7K0D3;Q7K0Y1;Q7K1Q7;Q7K2B0;Q7K4B2;Q7KKH3;Q7KVQ0;Q86B47;Q8I937;Q8IH00;Q8MSW9;Q8MT06;Q8SY39;Q95WY3;Q9V3P2;Q9V5P6;Q9V7P1;Q9V9U9;Q9V9Z9;Q9VAQ5;Q9VBY2;Q9VC94;Q9VCY1;Q9VD51;Q9VDE5;Q9VDS6;Q9VEB3;Q9VEJ2;Q9VFE6;Q9VFF3;Q9VGN9;Q9VHT5;Q9VIF0;Q9VIF6;Q9VJZ7;Q9VKQ3;Q9VL96;Q9VLK1;Q9VLK2;Q9VM69;Q9VMM7;Q9VP65;Q9VPU8;Q9VPX3;Q9VTU0;Q9VUN7;Q9VUR2;…	nclb;Dmel\CG8545;Dmel\CG13185;Nop60B;Nmd3;EG:8D8.4;Ip259;eIF6;Rrp42;Dmel\CG12325;Dmel\CG12909;CG5033;RpLP0-like;CG7137;l(2)k09848;Mys45A;CG4038;CG8611;BcDNA:LD24586;Mat89Ba;U3-55K;Ns1;CG6994;Nop56;l(2)34Fd;CG7637;wcd;BcDNA:RE07994;CG1542;CG11837;Dmel\CG11920;Dmel\CG5728;Dmel\CG6937;pit;ppan;Surf6;Non3;l(3)07882;CG3817;Rrp6;RpL24-like;mRpL1;CG9246;cg9253;Nnp-1;CG6724;CG4364;Dmel\CG13097;CG13096;no…	8.247% (16/194)	0.000222147	3.65	O16797;P19889;P46223;P55841;Q24186;Q9V9W3;Q9VBH8;Q9VBU9;Q9VHE5;Q9VNB9;Q9VSS1;Q9VTP4;Q9VVU2;Q9W0A8;Q9W499;Q9W5R8	RpL3;RpLP0;RpL7A;RpL14;RpS5a;RpL6;RpL34a;RpS27;RpL34b;RpL35A;pix;RpL10Ab;RpL26;RpL23A;RpL35;RpL5	2.577% (5/194)	0.777991	0.11	#N/A	#N/A	8.763% (17/194)	0.000111805	3.95	O16797;P19889;P38979;P55841;Q24186;Q5U0X8;Q7KKH3;Q7KN79;Q8T4A9;Q9VAQ5;Q9VDE5;Q9VNB9;Q9VP47;Q9VSS1;Q9VTP4;Q9W1M9;Q9W5R8	RpL3;RpLP0;sta;RpL14;RpS5a;Dmel\CG12325;Mys45A;LTV1;Rrp45;CG11837;ppan;RpL35A;Tsr1;pix;RpL10Ab;Rrp4;RpL5	7.216% (14/194)	0.00328532	2.48	O76994;Q7K2B0;Q9GYU8;Q9VCY1;Q9VG07;Q9VIF0;Q9VPD5;Q9VPX3;Q9VVK8;Q9VXK5;Q9VXW3;Q9W1M9;Q9W2P5;Q9W3B2	Ip259;CG7137;mbo;Dmel\CG6937;Dmel\CG7488;CG9246;mTerf3;l(2)10685;DmRH17;dSpb1;Dmel\CG12608;Rrp4;Dmel\CG9344;Rbm13	2.062% (4/194)	0.84546	0.07	#N/A	#N/A
GO:0022613	ribonucleoprotein complex biogenesis	A cellular process that results in the biosynthesis of constituent macromolecules, assembly, and arrangement of constituent parts of a complex containing RNA and proteins. Includes the biosynthesis of the constituent RNA and protein molecules, and those macromolecular modifications that are involved in synthesis or assembly of the ribonucleoprotein complex.	14.841% (42/283)	4.76918e-19	18.32	A8DYB0;O44081;P56538;Q29QQ9;Q5U0X8;Q7JX95;Q7K0D3;Q7K1Q7;Q7K2B0;Q7K4B2;Q7KVQ0;Q8IH00;Q8IPX7;Q8MSW9;Q8T4A9;Q95WY3;Q9V3P2;Q9V9U9;Q9V9Z9;Q9VAQ5;Q9VBY2;Q9VC94;Q9VCY1;Q9VDS6;Q9VFE6;Q9VH07;Q9VHT5;Q9VKQ3;Q9VL96;Q9VLK1;Q9VM69;Q9VMM7;Q9VND8;Q9VPU8;Q9VUN7;Q9VUR2;Q9VVC9;Q9VVK8;Q9W1V3;Q9W3C0;Q9W3C1;Q9Y134	Dmel\CG13185;Nop60B;eIF6;Rrp42;Dmel\CG12325;Dmel\CG11123;Dmel\CG12909;RpLP0-like;CG7137;l(2)k09848;CG4038;Mat89Ba;Rrp40;U3-55K;Rrp45;Nop56;l(2)34Fd;BcDNA:RE07994;CG1542;CG11837;Dmel\CG11920;Dmel\CG5728;Dmel\CG6937;Surf6;CG3817;pont;mRpL1;CG6724;CG4364;Dmel\CG13097;nop5;Dmel\CG11030;Rheb;dbe;Dmel\CG7275;Dmel\CG12301;Dmel\CG7728;DmRH17;Fib;CG1789;l(1)G0020;Mtr4	6.714% (19/283)	0.00141741	2.85	O77410;P19889;P23128;P38979;P39018;P41375;P55841;Q24186;Q9V9W3;Q9VBU9;Q9VCK0;Q9VCU9;Q9VIF0;Q9VN25;Q9VNB9;Q9VR42;Q9VSS1;Q9W2D9;Q9W4X7	eIF3e;RpLP0;me31B;sta;RpS19a;eIF2beta;RpL14;RpS5a;RpL6;RpS27;eIF3d1;Dcr-1;CG9246;eIF3a;RpL35A;Dmel\CG3008;pix;eIF3k;eIF3g1	26.502% (75/283)	1.83232e-51	50.74	A1Z8D0;A1Z909;A8DYB0;O44081;O46050;O46307;O76994;P56538;Q29QQ9;Q5U0X8;Q7K0D3;Q7K0Y1;Q7K1Q7;Q7K2B0;Q7K4B2;Q7KKH3;Q7KVQ0;Q86B47;Q8I937;Q8IH00;Q8MSW9;Q8MT06;Q8SY39;Q95WY3;Q9V3P2;Q9V5P6;Q9V7P1;Q9V9U9;Q9V9Z9;Q9VAQ5;Q9VBY2;Q9VC94;Q9VCY1;Q9VD51;Q9VDE5;Q9VDS6;Q9VEB3;Q9VEJ2;Q9VFE6;Q9VFF3;Q9VGN9;Q9VHT5;Q9VIF0;Q9VIF6;Q9VJZ7;Q9VKQ3;Q9VL96;Q9VLK1;Q9VLK2;Q9VM69;Q9VMM7;Q9VP65;Q9VPU8;Q9VPX3;Q9VTU0;Q9VUN7;Q9VUR2;…	nclb;Dmel\CG8545;Dmel\CG13185;Nop60B;Nmd3;EG:8D8.4;Ip259;eIF6;Rrp42;Dmel\CG12325;Dmel\CG12909;CG5033;RpLP0-like;CG7137;l(2)k09848;Mys45A;CG4038;CG8611;BcDNA:LD24586;Mat89Ba;U3-55K;Ns1;CG6994;Nop56;l(2)34Fd;CG7637;wcd;BcDNA:RE07994;CG1542;CG11837;Dmel\CG11920;Dmel\CG5728;Dmel\CG6937;pit;ppan;Surf6;Non3;l(3)07882;CG3817;Rrp6;RpL24-like;mRpL1;CG9246;cg9253;Nnp-1;CG6724;CG4364;Dmel\CG13097;CG13096;no…	9.187% (26/283)	2.67597e-07	6.57	O02195;O16797;O44437;P19889;P23128;P46223;P55841;Q24186;Q7KRW8;Q9V9W3;Q9VBH8;Q9VBU9;Q9VCK0;Q9VHE5;Q9VN25;Q9VN50;Q9VNB9;Q9VSS1;Q9VTP4;Q9VTU4;Q9VVU2;Q9W0A8;Q9W499;Q9W4X7;Q9W5N2;Q9W5R8	eIF3i;RpL3;SmD3;RpLP0;me31B;RpL7A;RpL14;RpS5a;CG1646;RpL6;RpL34a;RpS27;eIF3d1;RpL34b;eIF3a;eIF3f1;RpL35A;pix;RpL10Ab;eIF3l;RpL26;RpL23A;RpL35;eIF3g1;RpL38;RpL5	2.12% (6/283)	0.914594	0.04	#N/A	#N/A	8.481% (24/283)	7.11798e-06	5.15	A1Z8U0;O02195;O16797;O77410;P19889;P38979;P55841;Q24186;Q5U0X8;Q7JVI3;Q7KKH3;Q7KN79;Q8T4A9;Q9U9Q4;Q9VAQ5;Q9VCK0;Q9VDE5;Q9VNB9;Q9VP47;Q9VSS1;Q9VTP4;Q9VZS3;Q9W1M9;Q9W5R8	Prp8;eIF3i;RpL3;eIF3e;RpLP0;sta;RpL14;RpS5a;Dmel\CG12325;eIF3m;Mys45A;LTV1;Rrp45;eIF3h;CG11837;eIF3d1;ppan;RpL35A;Tsr1;pix;RpL10Ab;eIF1;Rrp4;RpL5	7.067% (20/283)	0.000594364	3.23	O76994;P11147;P23128;Q24297;Q7K2B0;Q9GYU8;Q9VCY1;Q9VG07;Q9VH07;Q9VIF0;Q9VLV5;Q9VPD5;Q9VPX3;Q9VUV9;Q9VVK8;Q9VXK5;Q9VXW3;Q9W1M9;Q9W2P5;Q9W3B2	Ip259;Hsc70-4;me31B;SmF;CG7137;mbo;Dmel\CG6937;Dmel\CG7488;pont;CG9246;SmE;mTerf3;l(2)10685;l(3)72Ab;DmRH17;dSpb1;Dmel\CG12608;Rrp4;Dmel\CG9344;Rbm13	2.12% (6/283)	0.865271	0.06	#N/A	#N/A
GO:0006396	RNA processing	Any process involved in the conversion of one or more primary RNA transcripts into one or more mature RNA molecules.	9.761% (49/502)	1.63171e-14	13.79	A8DYB0;E1JIR1;O44081;O46079;O77263;P56538;Q29QQ9;Q5U0X8;Q7JWW5;Q7JX95;Q7K0D3;Q7K1Q7;Q7K2B0;Q7K4B3;Q7KVQ0;Q8IH00;Q8IPX7;Q8MSW9;Q8T4A9;Q95WY3;Q9V3P2;Q9V9V7;Q9V9Z9;Q9VAQ5;Q9VBY2;Q9VC94;Q9VCY1;Q9VFE6;Q9VHT5;Q9VIV3;Q9VK19;Q9VKQ3;Q9VL96;Q9VLK1;Q9VM69;Q9VMM7;Q9VPU8;Q9VQZ6;Q9VUN7;Q9VUR2;Q9VVC9;Q9VVK8;Q9VW53;Q9W1V3;Q9W3C0;Q9W3C1;Q9W415;Q9W4M9;Q9Y134	Dmel\CG13185;Pus1;Nop60B;EG:39E1.2;CG4045;eIF6;Rrp42;Dmel\CG12325;CG8078;Dmel\CG11123;Dmel\CG12909;RpLP0-like;CG7137;Elp2;CG4038;Mat89Ba;Rrp40;U3-55K;Rrp45;Nop56;l(2)34Fd;pasha;CG1542;CG11837;Dmel\CG11920;Dmel\CG5728;Dmel\CG6937;CG3817;mRpL1;CG10189;Ski6;CG6724;CG4364;Dmel\CG13097;nop5;Dmel\CG11030;dbe;Elp3;Dmel\CG7275;Dmel\CG12301;Dmel\CG7728;DmRH17;Mtr3;Fib;CG1789;l(1)G0020;wuho;Nsun2;Mtr4	1.594% (8/502)	0.992008	0	#N/A	#N/A	15.538% (78/502)	2.10496e-35	34.68	A1Z8D0;A1Z909;A8DYB0;O44081;O46307;O76994;O77263;P13469;P56538;Q0E9N4;Q29QQ9;Q5U0X8;Q7JWW5;Q7K0D3;Q7K0Y1;Q7K1Q7;Q7K2B0;Q7KVQ0;Q8I937;Q8IH00;Q8MSW9;Q8SY39;Q95WY3;Q9V3P2;Q9V5P6;Q9V7P1;Q9V9V0;Q9V9Z9;Q9VAQ5;Q9VBY2;Q9VC94;Q9VCY1;Q9VD51;Q9VDE5;Q9VEB3;Q9VEJ2;Q9VES0;Q9VFE6;Q9VFF3;Q9VHT5;Q9VIF6;Q9VJZ7;Q9VK19;Q9VKD3;Q9VKQ3;Q9VL96;Q9VLK1;Q9VLK2;Q9VM69;Q9VMM7;Q9VN31;Q9VP65;Q9VPK7;Q9VPU8;Q9VPX3;Q9VQZ6;Q9VRT7;…	nclb;Dmel\CG8545;Dmel\CG13185;Nop60B;EG:8D8.4;Ip259;CG4045;mod;eIF6;Rpp25;Rrp42;Dmel\CG12325;CG8078;Dmel\CG12909;CG5033;RpLP0-like;CG7137;CG4038;BcDNA:LD24586;Mat89Ba;U3-55K;CG6994;Nop56;l(2)34Fd;CG7637;wcd;CstF50;CG1542;CG11837;Dmel\CG11920;Dmel\CG5728;Dmel\CG6937;pit;ppan;Non3;l(3)07882;Dmel\CG10324;CG3817;Rrp6;mRpL1;cg9253;Nnp-1;Ski6;Nfs1;CG6724;CG4364;Dmel\CG13097;CG13096;nop5;Dmel\CG11030;Fi…	2.191% (11/502)	0.900365	0.05	#N/A	#N/A	2.39% (12/502)	0.91505	0.04	#N/A	#N/A	2.789% (14/502)	0.71927	0.14	#N/A	#N/A	4.98% (25/502)	0.0152976	1.82	#N/A	#N/A	0.996% (5/502)	0.999554	0	#N/A	#N/A
GO:0016053	organic acid biosynthetic process	The chemical reactions and pathways resulting in the formation of organic acids, any acidic compound containing carbon in covalent linkage.	21.505% (20/93)	1.56756e-12	11.8	B7Z001;O02373;P05990;Q6AWN0;Q7K4Y0;Q8T3L6;Q9V420;Q9V6U9;Q9V813;Q9VCK6;Q9VI04;Q9VJ31;Q9VLG9;Q9VN95;Q9VP61;Q9VW26;Q9VW37;Q9VY93;Q9VYD5;Q9W374	FASN1;sgl;r;Adi1;Desat1;beg;Su(P);CG16935;Mtap;Dmel\CG10184;pyd3;Dmel\CG10623;Argl;CG12173;AcCoAS;Oat;SREBP;CG11134;Dmel\CG1673;su(r)	5.376% (5/93)	0.169689	0.77	#N/A	#N/A	11.828% (11/93)	0.000176948	3.75	B7Z001;P05990;Q7JQW6;Q7K4Y0;Q8T3L6;Q9V6U9;Q9VJ31;Q9VNF5;Q9VP61;Q9VRD9;Q9VW26	FASN1;r;Las;Desat1;beg;CG16935;Dmel\CG10623;anon-WO0118547.367;AcCoAS;Cbs;Oat	6.452% (6/93)	0.0607476	1.22	#N/A	#N/A	24.731% (23/93)	1.36526e-14	13.86	A1ZAA5;O96553;Q6AWN0;Q7JXZ2;Q9V3F8;Q9V6U9;Q9V813;Q9VAN0;Q9VCK6;Q9VEJ3;Q9VG42;Q9VI04;Q9VJ31;Q9VJ32;Q9VLG9;Q9VN95;Q9VNW6;Q9VRD9;Q9VSY6;Q9VY93;Q9VYD5;Q9W3Z3;Q9W457	Got1;pug;Adi1;Eip55E;P5cr;CG16935;Mtap;CG11899;Dmel\CG10184;P5cr-2;Gnmt;pyd3;Dmel\CG10623;Dmel\CG10621;Argl;CG12173;P5CS;Cbs;aay;CG11134;Dmel\CG1673;Agxt;Shmt	2.151% (2/93)	0.795604	0.1	#N/A	#N/A	10.753% (10/93)	0.000669439	3.17	Q6AWN0;Q7JXZ2;Q9VCC6;Q9VCK6;Q9VEG6;Q9VG42;Q9VJ31;Q9VMR6;Q9VRD9;Q9VYD5	Adi1;Eip55E;Dmel\CG6178;Dmel\CG10184;Pxt;Gnmt;Dmel\CG10623;Acsf2;Cbs;Dmel\CG1673	4.301% (4/93)	0.310374	0.51	#N/A	#N/A
GO:0046394	carboxylic acid biosynthetic process	The chemical reactions and pathways resulting in the formation of carboxylic acids, any organic acid containing one or more carboxyl (-COOH) groups.	21.839% (19/87)	4.36958e-12	11.36	B7Z001;O02373;Q6AWN0;Q7K4Y0;Q8T3L6;Q9V420;Q9V6U9;Q9V813;Q9VCK6;Q9VI04;Q9VJ31;Q9VLG9;Q9VN95;Q9VP61;Q9VW26;Q9VW37;Q9VY93;Q9VYD5;Q9W374	FASN1;sgl;Adi1;Desat1;beg;Su(P);CG16935;Mtap;Dmel\CG10184;pyd3;Dmel\CG10623;Argl;CG12173;AcCoAS;Oat;SREBP;CG11134;Dmel\CG1673;su(r)	5.747% (5/87)	0.139455	0.86	#N/A	#N/A	11.494% (10/87)	0.00044097	3.36	B7Z001;Q7JQW6;Q7K4Y0;Q8T3L6;Q9V6U9;Q9VJ31;Q9VNF5;Q9VP61;Q9VRD9;Q9VW26	FASN1;Las;Desat1;beg;CG16935;Dmel\CG10623;anon-WO0118547.367;AcCoAS;Cbs;Oat	6.897% (6/87)	0.0465298	1.33	#N/A	#N/A	26.437% (23/87)	2.79383e-15	14.55	A1ZAA5;O96553;Q6AWN0;Q7JXZ2;Q9V3F8;Q9V6U9;Q9V813;Q9VAN0;Q9VCK6;Q9VEJ3;Q9VG42;Q9VI04;Q9VJ31;Q9VJ32;Q9VLG9;Q9VN95;Q9VNW6;Q9VRD9;Q9VSY6;Q9VY93;Q9VYD5;Q9W3Z3;Q9W457	Got1;pug;Adi1;Eip55E;P5cr;CG16935;Mtap;CG11899;Dmel\CG10184;P5cr-2;Gnmt;pyd3;Dmel\CG10623;Dmel\CG10621;Argl;CG12173;P5CS;Cbs;aay;CG11134;Dmel\CG1673;Agxt;Shmt	2.299% (2/87)	0.764031	0.12	#N/A	#N/A	11.494% (10/87)	0.000390943	3.41	Q6AWN0;Q7JXZ2;Q9VCC6;Q9VCK6;Q9VEG6;Q9VG42;Q9VJ31;Q9VMR6;Q9VRD9;Q9VYD5	Adi1;Eip55E;Dmel\CG6178;Dmel\CG10184;Pxt;Gnmt;Dmel\CG10623;Acsf2;Cbs;Dmel\CG1673	4.598% (4/87)	0.269395	0.57	#N/A	#N/A
GO:0044283	small molecule biosynthetic process	The chemical reactions and pathways resulting in the formation of small molecules, any low molecular weight, monomeric, non-encoded molecule.	13.462% (28/208)	8.66965e-12	11.06	B7Z001;O02373;O76752;P05990;P29613;Q0E8U4;Q0E9E2;Q6AWN0;Q7K4Y0;Q7KUC2;Q8T3L6;Q9V420;Q9V6U9;Q9V813;Q9VCK6;Q9VI04;Q9VJ31;Q9VL24;Q9VLG9;Q9VN95;Q9VP61;Q9VQ62;Q9VW26;Q9VW37;Q9VY93;Q9VYD5;Q9W197;Q9W374	FASN1;sgl;Sptr;r;Tpi;Dmel\CG17224;PCB;Adi1;Desat1;Pdxk;beg;Su(P);CG16935;Mtap;Dmel\CG10184;pyd3;Dmel\CG10623;Npc1a;Argl;CG12173;AcCoAS;Npc2a;Oat;SREBP;CG11134;Dmel\CG1673;cN-IIIB;su(r)	3.846% (8/208)	0.334339	0.48	#N/A	#N/A	8.173% (17/208)	0.00035214	3.45	B7Z001;P05990;Q7JQW6;Q7K0L5;Q7K4Y0;Q8SZA8;Q8T3L6;Q9V6U9;Q9VJ31;Q9VL24;Q9VNF5;Q9VP61;Q9VQ62;Q9VRD9;Q9VW26;Q9VZW0;Q9W385	FASN1;r;Las;veil;Desat1;Fdx2;beg;CG16935;Dmel\CG10623;Npc1a;anon-WO0118547.367;AcCoAS;Npc2a;Cbs;Oat;Sk2;fh	5.288% (11/208)	0.0486447	1.31	#N/A	#N/A	14.904% (31/208)	7.98106e-13	12.1	A1ZAA5;O96553;P29613;P52029;Q0E9E2;Q6AWN0;Q7JXB5;Q7JXZ2;Q7KUC2;Q9V3F8;Q9V6U9;Q9V813;Q9VAN0;Q9VCK6;Q9VEJ3;Q9VG42;Q9VI04;Q9VJ31;Q9VJ32;Q9VLG9;Q9VMW7;Q9VN95;Q9VNW6;Q9VRD9;Q9VSY6;Q9VXQ3;Q9VY93;Q9VYD5;Q9W385;Q9W3Z3;Q9W457	Got1;pug;Tpi;Pgi;PCB;Adi1;Pepck2;Eip55E;Pdxk;P5cr;CG16935;Mtap;CG11899;Dmel\CG10184;P5cr-2;Gnmt;pyd3;Dmel\CG10623;Dmel\CG10621;Argl;CG8891;CG12173;P5CS;Cbs;aay;Mvd;CG11134;Dmel\CG1673;fh;Agxt;Shmt	2.885% (6/208)	0.64263	0.19	#N/A	#N/A	8.173% (17/208)	0.000294468	3.53	Q07152;Q6AWN0;Q7JXZ2;Q7K0L5;Q8SZY4;Q9VCC6;Q9VCK6;Q9VEG6;Q9VG42;Q9VJ31;Q9VL24;Q9VM58;Q9VMR6;Q9VRD9;Q9VXQ3;Q9VYD5;Q9W385	ras;Adi1;Eip55E;veil;NT5E-2;Dmel\CG6178;Dmel\CG10184;Pxt;Gnmt;Dmel\CG10623;Npc1a;Hmgcl;Acsf2;Cbs;Mvd;Dmel\CG1673;fh	3.365% (7/208)	0.442561	0.35	#N/A	#N/A
GO:0009451	RNA modification	The covalent alteration of one or more nucleotides within an RNA molecule to produce an RNA molecule with a sequence that differs from that coded genetically.	18.75% (15/80)	8.26538e-09	8.08	E1JIR1;O44081;O46079;O77263;Q7JWW5;Q7K4B3;Q7KVQ0;Q8IPS4;Q9VAQ5;Q9VIV3;Q9VQZ6;Q9W1V3;Q9W3C1;Q9W415;Q9W4M9	Pus1;Nop60B;EG:39E1.2;CG4045;CG8078;Elp2;CG4038;Dmel\CG11109;CG11837;CG10189;Elp3;Fib;l(1)G0020;wuho;Nsun2	0% (0/80)	1	0	#N/A	#N/A	23.75% (19/80)	3.93021e-12	11.41	A1Z909;O44081;O77263;Q7JWW5;Q7KVQ0;Q8IPS4;Q9V5P6;Q9VAQ5;Q9VKD3;Q9VP65;Q9VPK7;Q9VPX3;Q9VQZ6;Q9VSK9;Q9VXK5;Q9W1V3;Q9W3C1;Q9W4M9;Q9Y091	Dmel\CG8545;Nop60B;CG4045;CG8078;CG4038;Dmel\CG11109;CG7637;CG11837;Nfs1;CG12975;Pus10;l(2)10685;Elp3;Pus7;dSpb1;Fib;l(1)G0020;Nsun2;fl(2)d	0% (0/80)	1	0	#N/A	#N/A	6.25% (5/80)	0.125592	0.9	#N/A	#N/A	1.25% (1/80)	0.923356	0.03	#N/A	#N/A	6.25% (5/80)	0.109315	0.96	#N/A	#N/A	0% (0/80)	1	0	#N/A	#N/A
GO:0008652	cellular amino acid biosynthetic process	The chemical reactions and pathways resulting in the formation of amino acids, organic acids containing one or more amino substituents.	28.205% (11/39)	9.31312e-09	8.03	Q6AWN0;Q9V813;Q9VCK6;Q9VI04;Q9VJ31;Q9VLG9;Q9VN95;Q9VW26;Q9VY93;Q9VYD5;Q9W374	Adi1;Mtap;Dmel\CG10184;pyd3;Dmel\CG10623;Argl;CG12173;Oat;CG11134;Dmel\CG1673;su(r)	7.692% (3/39)	0.123909	0.91	#N/A	#N/A	7.692% (3/39)	0.129506	0.89	#N/A	#N/A	10.256% (4/39)	0.0287941	1.54	#N/A	#N/A	56.41% (22/39)	2.89329e-23	22.54	A1ZAA5;O96553;Q6AWN0;Q7JXZ2;Q9V3F8;Q9V813;Q9VAN0;Q9VCK6;Q9VEJ3;Q9VG42;Q9VI04;Q9VJ31;Q9VJ32;Q9VLG9;Q9VN95;Q9VNW6;Q9VRD9;Q9VSY6;Q9VY93;Q9VYD5;Q9W3Z3;Q9W457	Got1;pug;Adi1;Eip55E;P5cr;Mtap;CG11899;Dmel\CG10184;P5cr-2;Gnmt;pyd3;Dmel\CG10623;Dmel\CG10621;Argl;CG12173;P5CS;Cbs;aay;CG11134;Dmel\CG1673;Agxt;Shmt	2.564% (1/39)	0.712909	0.15	#N/A	#N/A	17.949% (7/39)	0.000188438	3.72	Q6AWN0;Q7JXZ2;Q9VCK6;Q9VG42;Q9VJ31;Q9VRD9;Q9VYD5	Adi1;Eip55E;Dmel\CG10184;Gnmt;Dmel\CG10623;Cbs;Dmel\CG1673	5.128% (2/39)	0.331471	0.48	#N/A	#N/A
GO:0000460	maturation of 5.8S rRNA	Any process involved in the maturation of a precursor 5.8S ribosomal RNA (rRNA) molecule into a mature 5.8S rRNA molecule.	36% (9/25)	1.96247e-08	7.71	P56538;Q29QQ9;Q7JX95;Q8IPX7;Q8T4A9;Q9VFE6;Q9VKQ3;Q9VL96;Q9Y134	eIF6;Rrp42;Dmel\CG11123;Rrp40;Rrp45;CG3817;CG6724;CG4364;Mtr4	0% (0/25)	1	0	#N/A	#N/A	52% (13/25)	1.00616e-13	13	O76994;P56538;Q29QQ9;Q7K0Y1;Q8I937;Q9VFE6;Q9VFF3;Q9VKQ3;Q9VL96;Q9VTU0;Q9VXK5;Q9W1M9;Q9W3B2	Ip259;eIF6;Rrp42;CG5033;BcDNA:LD24586;CG3817;Rrp6;CG6724;CG4364;CG5645;dSpb1;Rrp4;Rbm13	0% (0/25)	1	0	#N/A	#N/A	0% (0/25)	1	0	#N/A	#N/A	8% (2/25)	0.184332	0.73	#N/A	#N/A	16% (4/25)	0.00736116	2.13	O76994;Q9VXK5;Q9W1M9;Q9W3B2	Ip259;dSpb1;Rrp4;Rbm13	4% (1/25)	0.536951	0.27	#N/A	#N/A
GO:0019752	carboxylic acid metabolic process	The chemical reactions and pathways involving carboxylic acids, any organic acid containing one or more carboxyl (COOH) groups or anions (COO-).	9.006% (29/322)	5.3847e-08	7.27	B7Z001;O02373;P05031;P05990;P29613;Q0E9E2;Q6AWN0;Q7JYW9;Q7K4Y0;Q8T3L6;Q95028;Q9V420;Q9V6U9;Q9V813;Q9VAW3;Q9VCK6;Q9VI04;Q9VJ31;Q9VLG9;Q9VN95;Q9VP61;Q9VSR7;Q9VW26;Q9VW37;Q9VY42;Q9VY93;Q9VYD5;Q9W330;Q9W374	FASN1;sgl;Ddc;r;Tpi;PCB;Adi1;Hex-C;Desat1;beg;Ldh;Su(P);CG16935;Mtap;Gfat2;Dmel\CG10184;pyd3;Dmel\CG10623;Argl;CG12173;AcCoAS;ValRS-m;Oat;SREBP;Tat;CG11134;Dmel\CG1673;Hex-A;su(r)	4.348% (14/322)	0.138219	0.86	#N/A	#N/A	5.28% (17/322)	0.029762	1.53	#N/A	#N/A	5.59% (18/322)	0.0079395	2.1	O96553;P20007;P35421;P40807;P54385;Q01604;Q9V7Y2;Q9VAW3;Q9VCK6;Q9VG42;Q9VH09;Q9VIC9;Q9VKX2;Q9VTN9;Q9VUL8;Q9VW37;Q9VW68;Q9W457	pug;Pepck;Pfas;Odc1;Gdh;Pgk;Sply;Gfat2;Dmel\CG10184;Gnmt;Dmel\CG3999;Dmel\CG8665;Mdh1;Dmel\CG10361;Pex3;SREBP;Gabat;Shmt	18.323% (59/322)	2.64172e-29	28.58	A1Z934;A1ZAA5;O76895;O96553;P15007;P29613;P36951;P52029;Q0E9E2;Q6AWN0;Q7JR58;Q7JXB5;Q7JXZ2;Q7KW39;Q95028;Q9U1L2;Q9V3F8;Q9V6U9;Q9V813;Q9V8M5;Q9VA02;Q9VAN0;Q9VCK6;Q9VCR2;Q9VDT1;Q9VEJ3;Q9VG42;Q9VGZ3;Q9VH09;Q9VHD3;Q9VHF0;Q9VI04;Q9VJ31;Q9VJ32;Q9VKJ0;Q9VKR4;Q9VKX2;Q9VL70;Q9VLG9;Q9VMC6;Q9VN95;Q9VNW6;Q9VPB9;Q9VPF3;Q9VRD9;Q9VSA3;Q9VSY6;Q9VTN9;Q9VXI1;Q9VY42;Q9VY93;Q9VYD5;Q9W0D7;Q9W0H6;Q9W265;Q9W3N9;Q9W3Z3;…	Dmel\CG8778;Got1;arg;pug;Eno;Tpi;Gip;Pgi;PCB;Adi1;Echs1;Pepck2;Eip55E;CG17896;Ldh;EG:BACR7A4.14;P5cr;CG16935;Mtap;CG15093;CG1544;CG11899;Dmel\CG10184;Dmel\CG6726;Arc42;P5cr-2;Gnmt;Irp-1B;Dmel\CG3999;GstZ1;Srr;pyd3;Dmel\CG10623;Dmel\CG10621;hgo;Dmel\CG6415;Mdh1;yip2;Argl;152078_at;CG12173;P5CS;Pex16;Hpd;Cbs;CG12262;aay;Dmel\CG10361;Had1;Tat;CG11134;Dmel\CG1673;Pex10;Acat2;T3dh;154229_at;Agxt;Shmt;…	1.242% (4/322)	0.99241	0	#N/A	#N/A	9.006% (29/322)	2.47067e-07	6.61	A1ZBE9;Q0KI98;Q27601;Q6AWN0;Q7JXZ2;Q7KW39;Q95028;Q9V8M5;Q9VAW3;Q9VCC6;Q9VCK6;Q9VEG6;Q9VG42;Q9VGC2;Q9VGZ3;Q9VHD3;Q9VJ31;Q9VKJ0;Q9VLM8;Q9VM58;Q9VMR6;Q9VPF3;Q9VQL1;Q9VRD9;Q9VW68;Q9VY42;Q9VYD5;Q9VZ82;Q9W0H6	MetRS;TrpRS;Prat;Adi1;Eip55E;CG17896;Ldh;CG15093;Gfat2;Dmel\CG6178;Dmel\CG10184;Pxt;Gnmt;Dmel\CG4860;Irp-1B;GstZ1;Dmel\CG10623;hgo;AlaRS;Hmgcl;Acsf2;Hpd;SerRS;Cbs;Gabat;Tat;Dmel\CG1673;LeuRS-m;Acat2	5.901% (19/322)	0.00381157	2.42	A8JNU6;B7Z001;O16129;O96553;P05031;P20351;P35421;Q7JYW9;Q7JZB1;Q94523;Q9V7Y2;Q9V9X4;Q9VGQ1;Q9VIC9;Q9VIE7;Q9VTN9;Q9VW37;Q9W0D7;Q9W2G8	Ogdh;FASN1;PheRS-m;pug;Ddc;v;Pfas;Hex-C;Daao1;SdhA;Sply;CG11334;alpha-KGDHC;Dmel\CG8665;bur;Dmel\CG10361;SREBP;Pex10;Acox57D-d
GO:0043436	oxoacid metabolic process	The chemical reactions and pathways involving any oxoacid; an oxoacid is a compound which contains oxygen, at least one other element, and at least one hydrogen bound to oxygen, and which produces a conjugate base by loss of positive hydrogen ion(s) (hydrons).	8.923% (29/325)	6.60987e-08	7.18	B7Z001;O02373;P05031;P05990;P29613;Q0E9E2;Q6AWN0;Q7JYW9;Q7K4Y0;Q8T3L6;Q95028;Q9V420;Q9V6U9;Q9V813;Q9VAW3;Q9VCK6;Q9VI04;Q9VJ31;Q9VLG9;Q9VN95;Q9VP61;Q9VSR7;Q9VW26;Q9VW37;Q9VY42;Q9VY93;Q9VYD5;Q9W330;Q9W374	FASN1;sgl;Ddc;r;Tpi;PCB;Adi1;Hex-C;Desat1;beg;Ldh;Su(P);CG16935;Mtap;Gfat2;Dmel\CG10184;pyd3;Dmel\CG10623;Argl;CG12173;AcCoAS;ValRS-m;Oat;SREBP;Tat;CG11134;Dmel\CG1673;Hex-A;su(r)	4.308% (14/325)	0.14555	0.84	#N/A	#N/A	5.231% (17/325)	0.0321443	1.49	#N/A	#N/A	5.538% (18/325)	0.0087061	2.06	O96553;P20007;P35421;P40807;P54385;Q01604;Q9V7Y2;Q9VAW3;Q9VCK6;Q9VG42;Q9VH09;Q9VIC9;Q9VKX2;Q9VTN9;Q9VUL8;Q9VW37;Q9VW68;Q9W457	pug;Pepck;Pfas;Odc1;Gdh;Pgk;Sply;Gfat2;Dmel\CG10184;Gnmt;Dmel\CG3999;Dmel\CG8665;Mdh1;Dmel\CG10361;Pex3;SREBP;Gabat;Shmt	18.154% (59/325)	4.48226e-29	28.35	A1Z934;A1ZAA5;O76895;O96553;P15007;P29613;P36951;P52029;Q0E9E2;Q6AWN0;Q7JR58;Q7JXB5;Q7JXZ2;Q7KW39;Q95028;Q9U1L2;Q9V3F8;Q9V6U9;Q9V813;Q9V8M5;Q9VA02;Q9VAN0;Q9VCK6;Q9VCR2;Q9VDT1;Q9VEJ3;Q9VG42;Q9VGZ3;Q9VH09;Q9VHD3;Q9VHF0;Q9VI04;Q9VJ31;Q9VJ32;Q9VKJ0;Q9VKR4;Q9VKX2;Q9VL70;Q9VLG9;Q9VMC6;Q9VN95;Q9VNW6;Q9VPB9;Q9VPF3;Q9VRD9;Q9VSA3;Q9VSY6;Q9VTN9;Q9VXI1;Q9VY42;Q9VY93;Q9VYD5;Q9W0D7;Q9W0H6;Q9W265;Q9W3N9;Q9W3Z3;…	Dmel\CG8778;Got1;arg;pug;Eno;Tpi;Gip;Pgi;PCB;Adi1;Echs1;Pepck2;Eip55E;CG17896;Ldh;EG:BACR7A4.14;P5cr;CG16935;Mtap;CG15093;CG1544;CG11899;Dmel\CG10184;Dmel\CG6726;Arc42;P5cr-2;Gnmt;Irp-1B;Dmel\CG3999;GstZ1;Srr;pyd3;Dmel\CG10623;Dmel\CG10621;hgo;Dmel\CG6415;Mdh1;yip2;Argl;152078_at;CG12173;P5CS;Pex16;Hpd;Cbs;CG12262;aay;Dmel\CG10361;Had1;Tat;CG11134;Dmel\CG1673;Pex10;Acat2;T3dh;154229_at;Agxt;Shmt;…	1.231% (4/325)	0.992955	0	#N/A	#N/A	8.923% (29/325)	3.01354e-07	6.52	A1ZBE9;Q0KI98;Q27601;Q6AWN0;Q7JXZ2;Q7KW39;Q95028;Q9V8M5;Q9VAW3;Q9VCC6;Q9VCK6;Q9VEG6;Q9VG42;Q9VGC2;Q9VGZ3;Q9VHD3;Q9VJ31;Q9VKJ0;Q9VLM8;Q9VM58;Q9VMR6;Q9VPF3;Q9VQL1;Q9VRD9;Q9VW68;Q9VY42;Q9VYD5;Q9VZ82;Q9W0H6	MetRS;TrpRS;Prat;Adi1;Eip55E;CG17896;Ldh;CG15093;Gfat2;Dmel\CG6178;Dmel\CG10184;Pxt;Gnmt;Dmel\CG4860;Irp-1B;GstZ1;Dmel\CG10623;hgo;AlaRS;Hmgcl;Acsf2;Hpd;SerRS;Cbs;Gabat;Tat;Dmel\CG1673;LeuRS-m;Acat2	5.846% (19/325)	0.0042183	2.37	A8JNU6;B7Z001;O16129;O96553;P05031;P20351;P35421;Q7JYW9;Q7JZB1;Q94523;Q9V7Y2;Q9V9X4;Q9VGQ1;Q9VIC9;Q9VIE7;Q9VTN9;Q9VW37;Q9W0D7;Q9W2G8	Ogdh;FASN1;PheRS-m;pug;Ddc;v;Pfas;Hex-C;Daao1;SdhA;Sply;CG11334;alpha-KGDHC;Dmel\CG8665;bur;Dmel\CG10361;SREBP;Pex10;Acox57D-d
GO:0006082	organic acid metabolic process	The chemical reactions and pathways involving organic acids, any acidic compound containing carbon in covalent linkage.	8.735% (29/332)	1.05526e-07	6.98	B7Z001;O02373;P05031;P05990;P29613;Q0E9E2;Q6AWN0;Q7JYW9;Q7K4Y0;Q8T3L6;Q95028;Q9V420;Q9V6U9;Q9V813;Q9VAW3;Q9VCK6;Q9VI04;Q9VJ31;Q9VLG9;Q9VN95;Q9VP61;Q9VSR7;Q9VW26;Q9VW37;Q9VY42;Q9VY93;Q9VYD5;Q9W330;Q9W374	FASN1;sgl;Ddc;r;Tpi;PCB;Adi1;Hex-C;Desat1;beg;Ldh;Su(P);CG16935;Mtap;Gfat2;Dmel\CG10184;pyd3;Dmel\CG10623;Argl;CG12173;AcCoAS;ValRS-m;Oat;SREBP;Tat;CG11134;Dmel\CG1673;Hex-A;su(r)	4.217% (14/332)	0.163465	0.79	#N/A	#N/A	5.12% (17/332)	0.0382507	1.42	#N/A	#N/A	5.422% (18/332)	0.0107285	1.97	#N/A	#N/A	17.771% (59/332)	1.50296e-28	27.82	A1Z934;A1ZAA5;O76895;O96553;P15007;P29613;P36951;P52029;Q0E9E2;Q6AWN0;Q7JR58;Q7JXB5;Q7JXZ2;Q7KW39;Q95028;Q9U1L2;Q9V3F8;Q9V6U9;Q9V813;Q9V8M5;Q9VA02;Q9VAN0;Q9VCK6;Q9VCR2;Q9VDT1;Q9VEJ3;Q9VG42;Q9VGZ3;Q9VH09;Q9VHD3;Q9VHF0;Q9VI04;Q9VJ31;Q9VJ32;Q9VKJ0;Q9VKR4;Q9VKX2;Q9VL70;Q9VLG9;Q9VMC6;Q9VN95;Q9VNW6;Q9VPB9;Q9VPF3;Q9VRD9;Q9VSA3;Q9VSY6;Q9VTN9;Q9VXI1;Q9VY42;Q9VY93;Q9VYD5;Q9W0D7;Q9W0H6;Q9W265;Q9W3N9;Q9W3Z3;…	Dmel\CG8778;Got1;arg;pug;Eno;Tpi;Gip;Pgi;PCB;Adi1;Echs1;Pepck2;Eip55E;CG17896;Ldh;EG:BACR7A4.14;P5cr;CG16935;Mtap;CG15093;CG1544;CG11899;Dmel\CG10184;Dmel\CG6726;Arc42;P5cr-2;Gnmt;Irp-1B;Dmel\CG3999;GstZ1;Srr;pyd3;Dmel\CG10623;Dmel\CG10621;hgo;Dmel\CG6415;Mdh1;yip2;Argl;152078_at;CG12173;P5CS;Pex16;Hpd;Cbs;CG12262;aay;Dmel\CG10361;Had1;Tat;CG11134;Dmel\CG1673;Pex10;Acat2;T3dh;154229_at;Agxt;Shmt;…	1.807% (6/332)	0.954218	0.02	#N/A	#N/A	8.735% (29/332)	4.74003e-07	6.32	A1ZBE9;Q0KI98;Q27601;Q6AWN0;Q7JXZ2;Q7KW39;Q95028;Q9V8M5;Q9VAW3;Q9VCC6;Q9VCK6;Q9VEG6;Q9VG42;Q9VGC2;Q9VGZ3;Q9VHD3;Q9VJ31;Q9VKJ0;Q9VLM8;Q9VM58;Q9VMR6;Q9VPF3;Q9VQL1;Q9VRD9;Q9VW68;Q9VY42;Q9VYD5;Q9VZ82;Q9W0H6	MetRS;TrpRS;Prat;Adi1;Eip55E;CG17896;Ldh;CG15093;Gfat2;Dmel\CG6178;Dmel\CG10184;Pxt;Gnmt;Dmel\CG4860;Irp-1B;GstZ1;Dmel\CG10623;hgo;AlaRS;Hmgcl;Acsf2;Hpd;SerRS;Cbs;Gabat;Tat;Dmel\CG1673;LeuRS-m;Acat2	6.024% (20/332)	0.00236033	2.63	A8JNU6;B7Z001;O16129;O96553;P05031;P08761;P20351;P35421;Q7JYW9;Q7JZB1;Q94523;Q9V7Y2;Q9V9X4;Q9VGQ1;Q9VIC9;Q9VIE7;Q9VTN9;Q9VW37;Q9W0D7;Q9W2G8	Ogdh;FASN1;PheRS-m;pug;Ddc;MsrA;v;Pfas;Hex-C;Daao1;SdhA;Sply;CG11334;alpha-KGDHC;Dmel\CG8665;bur;Dmel\CG10361;SREBP;Pex10;Acox57D-d
GO:0042273	ribosomal large subunit biogenesis	A cellular process that results in the biosynthesis of constituent macromolecules, assembly, and arrangement of constituent parts of a large ribosomal subunit; includes transport to the sites of protein synthesis.	20.339% (12/59)	1.05921e-07	6.98	A8DYB0;P56538;Q7K1Q7;Q7K4B2;Q9V9U9;Q9V9Z9;Q9VCY1;Q9VDS6;Q9VFE6;Q9VHT5;Q9VKQ3;Q9VL96	Dmel\CG13185;eIF6;RpLP0-like;l(2)k09848;BcDNA:RE07994;CG1542;Dmel\CG6937;Surf6;CG3817;mRpL1;CG6724;CG4364	8.475% (5/59)	0.0376213	1.42	#N/A	#N/A	49.153% (29/59)	1.76975e-28	27.75	A1Z909;A8DYB0;O76994;P56538;Q7K0Y1;Q7K1Q7;Q7K4B2;Q7KKH3;Q8I937;Q8MT06;Q9V9U9;Q9V9Z9;Q9VCY1;Q9VD51;Q9VDE5;Q9VDS6;Q9VEB3;Q9VFE6;Q9VGN9;Q9VHT5;Q9VIF0;Q9VKQ3;Q9VL96;Q9VLK2;Q9VXK5;Q9VXW3;Q9VZE6;Q9W3B2;Q9W3C2	Dmel\CG8545;Dmel\CG13185;Ip259;eIF6;CG5033;RpLP0-like;l(2)k09848;Mys45A;BcDNA:LD24586;Ns1;BcDNA:RE07994;CG1542;Dmel\CG6937;pit;ppan;Surf6;Non3;CG3817;RpL24-like;mRpL1;CG9246;CG6724;CG4364;CG13096;dSpb1;Dmel\CG12608;CG11583;Rbm13;CG1785	18.644% (11/59)	1.08925e-06	5.96	O16797;P19889;P46223;P55841;Q9V9W3;Q9VNB9;Q9VTP4;Q9VVU2;Q9W0A8;Q9W499;Q9W5R8	RpL3;RpLP0;RpL7A;RpL14;RpL6;RpL35A;RpL10Ab;RpL26;RpL23A;RpL35;RpL5	1.695% (1/59)	0.864604	0.06	#N/A	#N/A	13.559% (8/59)	0.000458675	3.34	O16797;P19889;P55841;Q7KKH3;Q9VDE5;Q9VNB9;Q9VTP4;Q9W5R8	RpL3;RpLP0;RpL14;Mys45A;ppan;RpL35A;RpL10Ab;RpL5	11.864% (7/59)	0.00244704	2.61	O76994;Q9VCY1;Q9VIF0;Q9VPD5;Q9VXK5;Q9VXW3;Q9W3B2	Ip259;Dmel\CG6937;CG9246;mTerf3;dSpb1;Dmel\CG12608;Rbm13	1.695% (1/59)	0.838315	0.08	#N/A	#N/A
GO:0034475	U4 snRNA 3'-end processing	Any process involved in forming the mature 3' end of a U4 snRNA molecule.	71.429% (5/7)	4.32789e-07	6.36	Q29QQ9;Q8IPX7;Q8T4A9;Q9VK19;Q9VW53	Rrp42;Rrp40;Rrp45;Ski6;Mtr3	0% (0/7)	1	0	#N/A	#N/A	57.143% (4/7)	3.38495e-05	4.47	Q29QQ9;Q9VK19;Q9VW53;Q9W1M9	Rrp42;Ski6;Mtr3;Rrp4	0% (0/7)	1	0	#N/A	#N/A	0% (0/7)	1	0	#N/A	#N/A	28.571% (2/7)	0.0185594	1.73	#N/A	#N/A	14.286% (1/7)	0.202069	0.69	#N/A	#N/A	14.286% (1/7)	0.193669	0.71	#N/A	#N/A
GO:0016075	rRNA catabolic process	The chemical reactions and pathways resulting in the breakdown of rRNA, ribosomal RNA, a structural constituent of ribosomes.	50% (6/12)	4.96692e-07	6.3	Q29QQ9;Q8IPX7;Q8T4A9;Q9VC93;Q9VK19;Q9VW53	Rrp42;Rrp40;Rrp45;Dis3;Ski6;Mtr3	0% (0/12)	1	0	#N/A	#N/A	50% (6/12)	8.13489e-07	6.09	Q29QQ9;Q9VC93;Q9VFF3;Q9VK19;Q9VW53;Q9W1M9	Rrp42;Dis3;Rrp6;Ski6;Mtr3;Rrp4	8.333% (1/12)	0.307312	0.51	#N/A	#N/A	0% (0/12)	1	0	#N/A	#N/A	16.667% (2/12)	0.0526311	1.28	#N/A	#N/A	25% (3/12)	0.00559456	2.25	E1JJR3;Q7KNF1;Q9W1M9	pcm;drosha;Rrp4	8.333% (1/12)	0.308692	0.51	#N/A	#N/A
GO:0071229	cellular response to acid chemical	Any process that results in a change in state or activity of a cell (in terms of movement, secretion, enzyme production, gene expression, etc.) as a result of a stimulus by the chemical structure of the anion portion of the dissociated acid (rather than the acid acting as a proton donor). The acid chemical may be in gaseous, liquid or solid form.	50% (6/12)	4.96692e-07	6.3	Q7K519;Q94533;Q9VHJ4;Q9VW73;Q9VZL6;Q9W437	RagC-D;S6k;RagA-B;Lamtor1;CG14977;raptor	0% (0/12)	1	0	#N/A	#N/A	0% (0/12)	1	0	#N/A	#N/A	0% (0/12)	1	0	#N/A	#N/A	0% (0/12)	1	0	#N/A	#N/A	0% (0/12)	1	0	#N/A	#N/A	0% (0/12)	1	0	#N/A	#N/A	16.667% (2/12)	0.0492786	1.31	#N/A	#N/A
GO:0071230	cellular response to amino acid stimulus	Any process that results in a change in state or activity of a cell (in terms of movement, secretion, enzyme production, gene expression, etc.) as a result of an amino acid stimulus. An amino acid is a carboxylic acids containing one or more amino groups.	50% (6/12)	4.96692e-07	6.3	Q7K519;Q94533;Q9VHJ4;Q9VW73;Q9VZL6;Q9W437	RagC-D;S6k;RagA-B;Lamtor1;CG14977;raptor	0% (0/12)	1	0	#N/A	#N/A	0% (0/12)	1	0	#N/A	#N/A	0% (0/12)	1	0	#N/A	#N/A	0% (0/12)	1	0	#N/A	#N/A	0% (0/12)	1	0	#N/A	#N/A	0% (0/12)	1	0	#N/A	#N/A	16.667% (2/12)	0.0492786	1.31	#N/A	#N/A
GO:0006400	tRNA modification	The covalent alteration of one or more nucleotides within a tRNA molecule to produce a tRNA molecule with a sequence that differs from that coded genetically.	21.739% (10/46)	6.58382e-07	6.18	E1JIR1;O46079;O77263;Q7JWW5;Q7K4B3;Q9VIV3;Q9VQZ6;Q9W3C1;Q9W415;Q9W4M9	Pus1;EG:39E1.2;CG4045;CG8078;Elp2;CG10189;Elp3;l(1)G0020;wuho;Nsun2	0% (0/46)	1	0	#N/A	#N/A	17.391% (8/46)	9.15038e-05	4.04	O77263;Q7JWW5;Q9VKD3;Q9VP65;Q9VPK7;Q9VQZ6;Q9W3C1;Q9W4M9	CG4045;CG8078;Nfs1;CG12975;Pus10;Elp3;l(1)G0020;Nsun2	0% (0/46)	1	0	#N/A	#N/A	10.87% (5/46)	0.0173736	1.76	#N/A	#N/A	0% (0/46)	1	0	#N/A	#N/A	4.348% (2/46)	0.431421	0.37	#N/A	#N/A	0% (0/46)	1	0	#N/A	#N/A
GO:0043200	response to amino acid	Any process that results in a change in state or activity of a cell or an organism (in terms of movement, secretion, enzyme production, gene expression, etc.) as a result of an amino acid stimulus. An amino acid is a carboxylic acids containing one or more amino groups.	46.154% (6/13)	8.99801e-07	6.05	Q7K519;Q94533;Q9VHJ4;Q9VW73;Q9VZL6;Q9W437	RagC-D;S6k;RagA-B;Lamtor1;CG14977;raptor	0% (0/13)	1	0	#N/A	#N/A	0% (0/13)	1	0	#N/A	#N/A	0% (0/13)	1	0	#N/A	#N/A	0% (0/13)	1	0	#N/A	#N/A	0% (0/13)	1	0	#N/A	#N/A	0% (0/13)	1	0	#N/A	#N/A	15.385% (2/13)	0.0571041	1.24	#N/A	#N/A
GO:0071027	nuclear RNA surveillance	The set of processes involved in identifying and degrading defective or aberrant RNAs within the nucleus.	46.154% (6/13)	8.99801e-07	6.05	Q29QQ9;Q8IPX7;Q8T4A9;Q9VC93;Q9VK19;Q9VW53	Rrp42;Rrp40;Rrp45;Dis3;Ski6;Mtr3	0% (0/13)	1	0	#N/A	#N/A	46.154% (6/13)	1.47039e-06	5.83	Q29QQ9;Q9VC93;Q9VFF3;Q9VK19;Q9VW53;Q9W1M9	Rrp42;Dis3;Rrp6;Ski6;Mtr3;Rrp4	0% (0/13)	1	0	#N/A	#N/A	0% (0/13)	1	0	#N/A	#N/A	15.385% (2/13)	0.0609447	1.22	#N/A	#N/A	7.692% (1/13)	0.342576	0.47	#N/A	#N/A	7.692% (1/13)	0.329657	0.48	#N/A	#N/A
GO:0038202	TORC1 signaling	A series of intracellular molecular signals mediated by TORC1; TOR (target of rapamycin) in complex with at least Raptor (regulatory-associated protein of TOR), or orthologs of, and other signaling components.	23.077% (9/39)	1.42157e-06	5.85	O18645;Q7K519;Q94533;Q9VHJ4;Q9VND8;Q9VQ89;Q9VW73;Q9VZL6;Q9W437	AMPKalpha;RagC-D;S6k;RagA-B;Rheb;mio;Lamtor1;CG14977;raptor	5.128% (2/39)	0.34999	0.46	#N/A	#N/A	0% (0/39)	1	0	#N/A	#N/A	5.128% (2/39)	0.329147	0.48	#N/A	#N/A	2.564% (1/39)	0.732747	0.14	#N/A	#N/A	2.564% (1/39)	0.712909	0.15	#N/A	#N/A	0% (0/39)	1	0	#N/A	#N/A	12.821% (5/39)	0.00601321	2.22	O18645;Q08012;Q94533;Q9VCC9;Q9W1K5	AMPKalpha;drk;S6k;Tsc1;Sesn
GO:1901607	alpha-amino acid biosynthetic process	#N/A	23.077% (9/39)	1.42157e-06	5.85	P05990;Q6AWN0;Q9V813;Q9VCK6;Q9VJ31;Q9VLG9;Q9VN95;Q9VW26;Q9VY93	r;Adi1;Mtap;Dmel\CG10184;Dmel\CG10623;Argl;CG12173;Oat;CG11134	7.692% (3/39)	0.123909	0.91	#N/A	#N/A	10.256% (4/39)	0.0356328	1.45	#N/A	#N/A	10.256% (4/39)	0.0287941	1.54	#N/A	#N/A	51.282% (20/39)	4.09457e-20	19.39	A1ZAA5;O96553;Q6AWN0;Q7JXZ2;Q9V3F8;Q9V813;Q9VAN0;Q9VCK6;Q9VEJ3;Q9VG42;Q9VJ31;Q9VJ32;Q9VLG9;Q9VN95;Q9VNW6;Q9VRD9;Q9VSY6;Q9VY93;Q9W3Z3;Q9W457	Got1;pug;Adi1;Eip55E;P5cr;Mtap;CG11899;Dmel\CG10184;P5cr-2;Gnmt;Dmel\CG10623;Dmel\CG10621;Argl;CG12173;P5CS;Cbs;aay;CG11134;Agxt;Shmt	2.564% (1/39)	0.712909	0.15	#N/A	#N/A	15.385% (6/39)	0.00128441	2.89	Q6AWN0;Q7JXZ2;Q9VCK6;Q9VG42;Q9VJ31;Q9VRD9	Adi1;Eip55E;Dmel\CG10184;Gnmt;Dmel\CG10623;Cbs	5.128% (2/39)	0.331471	0.48	#N/A	#N/A
GO:0071025	RNA surveillance	The set of processes involved in identifying and degrading defective or aberrant RNAs.	42.857% (6/14)	1.53604e-06	5.81	Q29QQ9;Q8IPX7;Q8T4A9;Q9VC93;Q9VK19;Q9VW53	Rrp42;Rrp40;Rrp45;Dis3;Ski6;Mtr3	0% (0/14)	1	0	#N/A	#N/A	42.857% (6/14)	2.50443e-06	5.6	Q29QQ9;Q9VC93;Q9VFF3;Q9VK19;Q9VW53;Q9W1M9	Rrp42;Dis3;Rrp6;Ski6;Mtr3;Rrp4	7.143% (1/14)	0.348476	0.46	#N/A	#N/A	0% (0/14)	1	0	#N/A	#N/A	14.286% (2/14)	0.0696706	1.16	#N/A	#N/A	7.143% (1/14)	0.363472	0.44	#N/A	#N/A	7.143% (1/14)	0.34999	0.46	#N/A	#N/A
GO:0034427	nuclear-transcribed mRNA catabolic process, exonucleolytic, 3'-5'	The chemical reactions and pathways resulting in the breakdown of the mRNA transcript body that occurs when the 3' end is not protected by a 3'-poly(A) tail; degradation proceeds in the 3' to 5' direction.	55.556% (5/9)	2.47358e-06	5.61	Q29QQ9;Q8IPX7;Q8T4A9;Q9VK19;Q9VW53	Rrp42;Rrp40;Rrp45;Ski6;Mtr3	0% (0/9)	1	0	#N/A	#N/A	44.444% (4/9)	0.000115799	3.94	Q29QQ9;Q9VK19;Q9VW53;Q9W1M9	Rrp42;Ski6;Mtr3;Rrp4	0% (0/9)	1	0	#N/A	#N/A	0% (0/9)	1	0	#N/A	#N/A	22.222% (2/9)	0.0305293	1.52	#N/A	#N/A	11.111% (1/9)	0.251943	0.6	#N/A	#N/A	11.111% (1/9)	0.241801	0.62	#N/A	#N/A
GO:0044237	cellular metabolic process	The chemical reactions and pathways by which individual cells transform chemical substances.	3.707% (143/3858)	3.2986e-06	5.48	A8DYB0;B7Z001;E1JIR1;O02373;O18645;O18680;O44081;O46079;O61443;O76752;O76863;O77263;O97066;P00334;P05031;P05990;P07190;P29613;P41043;P54397;P56538;P91875;Q0E8H9;Q0E8U4;Q0E9E2;Q24314;Q29QQ9;Q5U0X8;Q6AWN0;Q7JW03;Q7JWW5;Q7JX95;Q7JY94;Q7JYW9;Q7K0D3;Q7K127;Q7K1Q7;Q7K2B0;Q7K4B3;Q7K4Y0;Q7K519;Q7KRW1;Q7KUC2;Q7KVQ0;Q8I077;Q8IH00;Q8IPS4;Q8IPX7;Q8IQM9;Q8MSW9;Q8STG9;Q8T3L6;Q8T4A9;Q94533;Q95028;Q95WY3;Q9V3P2;…	Dmel\CG13185;FASN1;Pus1;sgl;AMPKalpha;Alas;Nop60B;EG:39E1.2;p38b;Sptr;eIF2Bbeta;CG4045;twr;Adh;Ddc;r;Mal-A1;Tpi;GstS1;FK506-bp1;eIF6;RpI1;Hexo1;Dmel\CG17224;PCB;dor;Rrp42;Dmel\CG12325;Adi1;UbcE2H;CG8078;Dmel\CG11123;Atg7;Hex-C;Dmel\CG12909;CT24026;RpLP0-like;CG7137;Elp2;Desat1;RagC-D;Trc8;Pdxk;CG4038;Usp1;Mat89Ba;Dmel\CG11109;Rrp40;l(3)72Dp;U3-55K;Sec61alpha;beg;Rrp45;S6k;Ldh;Nop56;l(2)34Fd;Su(P)…	3.266% (126/3858)	0.288574	0.54	#N/A	#N/A	4.095% (158/3858)	1.46407e-07	6.83	A1Z8D0;A1Z909;A8DYB0;B7Z001;O18680;O44081;O46098;O46307;O61345;O76994;O77263;P05990;P13469;P20028;P20232;P25167;P32748;P49847;P54397;P56538;P91875;Q01637;Q0E9N4;Q24492;Q29QQ9;Q5U0X8;Q7JQW6;Q7JR58;Q7JVK1;Q7JWW5;Q7JX94;Q7JZM8;Q7K0D3;Q7K0L5;Q7K0Y1;Q7K127;Q7K1Q7;Q7K1R6;Q7K2B0;Q7K4Y0;Q7K7A9;Q7KVQ0;Q8I077;Q8I937;Q8IH00;Q8IH18;Q8IPS4;Q8MS27;Q8MSS7;Q8MSW9;Q8SY39;Q8SZA8;Q8T3L6;Q95WY3;Q9U4F8;Q9V3D0;Q9V3P2;…	nclb;Dmel\CG8545;Dmel\CG13185;FASN1;Alas;Nop60B;bcn92;EG:8D8.4;peng;Ip259;CG4045;r;mod;RpI135;TfIIS;RpIII128;Dhod;Taf6;FK506-bp1;eIF6;RpI1;r-l;Rpp25;RpA-70;Rrp42;Dmel\CG12325;Las;Echs1;mRpL18;CG8078;BcDNA:RH50933;mRpL41;Dmel\CG12909;veil;CG5033;CT24026;RpLP0-like;Dmel\CG10916;CG7137;Desat1;Fen1;CG4038;Usp1;BcDNA:LD24586;Mat89Ba;4E-T;Dmel\CG11109;mRpL35;mRpS2;U3-55K;CG6994;Fdx2;beg;Nop56;Ube4A;mRp…	3.344% (129/3858)	0.0282512	1.55	#N/A	#N/A	4.381% (169/3858)	2.29931e-10	9.64	A1Z803;A1Z934;A1ZAA5;A1ZB68;A1ZB70;A1ZB71;A1ZB72;A1ZB73;O18680;O46079;O76513;O76895;O77460;O96553;O97066;O97102;O97479;P11147;P14199;P15007;P15357;P17336;P20432;P25153;P25172;P29613;P29845;P36951;P46415;P48375;P52029;P54367;P61851;P82147;Q0E9E2;Q6AWN0;Q7JR58;Q7JXB5;Q7JXZ2;Q7K127;Q7K2B0;Q7K4B3;Q7K4Q9;Q7K738;Q7KRW1;Q7KTH8;Q7KUC2;Q7KW39;Q7PL83;Q86PD3;Q8I077;Q8I0J3;Q8IRR0;Q8MLS1;Q8MS27;Q95028;Q95RV5;…	Marc;Dmel\CG8778;Got1;GstE3;GstE5;GstE6;GstE7;GstE8;Alas;EG:39E1.2;CycH;arg;Nurf-38;pug;twr;Sumo;Sodh-1;Hsc70-4;ref(2)P;Eno;RpS27A;Cat;GstD1;Ubc6;Su(z)2;Tpi;Hsc70-5;Gip;Fdh;Fkbp12;Pgi;CkIalpha;Sod1;l(2)efl;PCB;Adi1;Echs1;Pepck2;Eip55E;CT24026;CG7137;Elp2;Hmgs;Ubc10;Trc8;CSN8;Pdxk;CG17896;Spf45;CG30022;CG30023;Usp1;mRpS21;Dmel\CG3566;Mthfs;mRpL35;Ldh;Rpe;Prx5;Paics;EG:BACR7A4.14;mRpL4;P5cr;cyp33;S…	2.903% (112/3858)	0.92484	0.03	#N/A	#N/A	3.499% (135/3858)	0.0339322	1.47	#N/A	#N/A	3.421% (132/3858)	0.0114112	1.94	#N/A	#N/A
GO:0000466	maturation of 5.8S rRNA from tricistronic rRNA transcript (SSU-rRNA, 5.8S rRNA, LSU-rRNA)	Any process involved in the maturation of an rRNA molecule originally produced as part of a tricistronic rRNA transcript that contained the Small SubUnit (SSU) rRNA, the 5.8S rRNA, and the Large SubUnit (LSU) rRNA, in that order, from 5' to 3' along the primary transcript.	37.5% (6/16)	3.89781e-06	5.41	Q29QQ9;Q7JX95;Q8IPX7;Q8T4A9;Q9VKQ3;Q9VL96	Rrp42;Dmel\CG11123;Rrp40;Rrp45;CG6724;CG4364	0% (0/16)	1	0	#N/A	#N/A	56.25% (9/16)	2.93118e-10	9.53	Q29QQ9;Q7K0Y1;Q8I937;Q9VFF3;Q9VKQ3;Q9VL96;Q9VTU0;Q9VXK5;Q9W1M9	Rrp42;CG5033;BcDNA:LD24586;Rrp6;CG6724;CG4364;CG5645;dSpb1;Rrp4	0% (0/16)	1	0	#N/A	#N/A	0% (0/16)	1	0	#N/A	#N/A	12.5% (2/16)	0.0882261	1.05	#N/A	#N/A	12.5% (2/16)	0.0897835	1.05	#N/A	#N/A	6.25% (1/16)	0.388834	0.41	#N/A	#N/A
GO:0034661	ncRNA catabolic process	The chemical reactions and pathways resulting in the breakdown of non-coding RNA transcripts (ncRNAs). Includes the breakdown of cryptic unstable transcripts (CUTs).	37.5% (6/16)	3.89781e-06	5.41	Q29QQ9;Q8IPX7;Q8T4A9;Q9VC93;Q9VK19;Q9VW53	Rrp42;Rrp40;Rrp45;Dis3;Ski6;Mtr3	0% (0/16)	1	0	#N/A	#N/A	37.5% (6/16)	6.32666e-06	5.2	Q29QQ9;Q9VC93;Q9VFF3;Q9VK19;Q9VW53;Q9W1M9	Rrp42;Dis3;Rrp6;Ski6;Mtr3;Rrp4	6.25% (1/16)	0.387207	0.41	#N/A	#N/A	0% (0/16)	1	0	#N/A	#N/A	12.5% (2/16)	0.0882261	1.05	#N/A	#N/A	18.75% (3/16)	0.0129717	1.89	#N/A	#N/A	6.25% (1/16)	0.388834	0.41	#N/A	#N/A
GO:0008152	metabolic process	The chemical reactions and pathways, including anabolism and catabolism, by which living organisms transform chemical substances. Metabolic processes typically transform small molecules, but also include macromolecular processes such as DNA repair and replication, and protein synthesis and degradation.	3.606% (151/4187)	4.7081e-06	5.33	A8DYB0;B7Z001;E1JIR1;O02373;O18645;O18680;O44081;O46079;O61443;O76752;O76863;O77263;O97066;P00334;P05031;P05990;P07190;P29613;P29615;P41043;P54397;P56538;P91875;Q0E8H9;Q0E8U4;Q0E9E2;Q24314;Q29QQ9;Q5U0X8;Q6AWN0;Q7JW03;Q7JWW5;Q7JX95;Q7JY94;Q7JYW9;Q7K0D3;Q7K127;Q7K1Q7;Q7K2B0;Q7K485;Q7K4B3;Q7K4Y0;Q7K519;Q7KRW1;Q7KUC2;Q7KVQ0;Q8I077;Q8IH00;Q8IPS4;Q8IPX7;Q8IQM9;Q8MSW9;Q8MT58;Q8STG9;Q8T3L6;Q8T4A9;Q94533;…	Dmel\CG13185;FASN1;Pus1;sgl;AMPKalpha;Alas;Nop60B;EG:39E1.2;p38b;Sptr;eIF2Bbeta;CG4045;twr;Adh;Ddc;r;Mal-A1;Tpi;LysP;GstS1;FK506-bp1;eIF6;RpI1;Hexo1;Dmel\CG17224;PCB;dor;Rrp42;Dmel\CG12325;Adi1;UbcE2H;CG8078;Dmel\CG11123;Atg7;Hex-C;Dmel\CG12909;CT24026;RpLP0-like;CG7137;cathD;Elp2;Desat1;RagC-D;Trc8;Pdxk;CG4038;Usp1;Mat89Ba;Dmel\CG11109;Rrp40;l(3)72Dp;U3-55K;Cndp2;Sec61alpha;beg;Rrp45;S6k;Ldh;Nop…	3.32% (139/4187)	0.161945	0.79	#N/A	#N/A	3.893% (163/4187)	4.51674e-06	5.35	A1Z8D0;A1Z909;A8DYB0;B7Z001;O18680;O44081;O46098;O46307;O61345;O76994;O77263;P05990;P13469;P20028;P20232;P25167;P32748;P49847;P54397;P56538;P91875;Q01637;Q0E9N4;Q24492;Q29QQ9;Q5U0X8;Q7JQW6;Q7JR58;Q7JVK1;Q7JWW5;Q7JX94;Q7JYK2;Q7JZM8;Q7K0D3;Q7K0L5;Q7K0Y1;Q7K127;Q7K1Q7;Q7K1R6;Q7K2B0;Q7K4Y0;Q7K7A9;Q7KVQ0;Q8I077;Q8I937;Q8IH00;Q8IH18;Q8IPS4;Q8MS27;Q8MSS7;Q8MSW9;Q8SY39;Q8SZA8;Q8T3L6;Q95WY3;Q9U4F8;Q9V3D0;…	nclb;Dmel\CG8545;Dmel\CG13185;FASN1;Alas;Nop60B;bcn92;EG:8D8.4;peng;Ip259;CG4045;r;mod;RpI135;TfIIS;RpIII128;Dhod;Taf6;FK506-bp1;eIF6;RpI1;r-l;Rpp25;RpA-70;Rrp42;Dmel\CG12325;Las;Echs1;mRpL18;CG8078;BcDNA:RH50933;Dmel\CG1941;mRpL41;Dmel\CG12909;veil;CG5033;CT24026;RpLP0-like;Dmel\CG10916;CG7137;Desat1;Fen1;CG4038;Usp1;BcDNA:LD24586;Mat89Ba;4E-T;Dmel\CG11109;mRpL35;mRpS2;U3-55K;CG6994;Fdx2;beg;Nop…	3.272% (137/4187)	0.0473816	1.32	#N/A	#N/A	4.227% (177/4187)	5.72534e-10	9.24	A1Z803;A1Z934;A1ZAA5;A1ZB68;A1ZB70;A1ZB71;A1ZB72;A1ZB73;O18680;O46079;O76513;O76895;O77460;O96553;O97066;O97102;O97479;P11147;P14199;P15007;P15357;P17336;P20432;P25153;P25172;P29613;P29845;P36951;P46415;P48375;P52029;P54367;P61851;P82147;Q0E9E2;Q27597;Q6AWN0;Q7JR58;Q7JXB5;Q7JXZ2;Q7K127;Q7K2B0;Q7K4B3;Q7K4Q9;Q7K738;Q7KRW1;Q7KTH8;Q7KUC2;Q7KW39;Q7PL83;Q86PD3;Q8I077;Q8I0J3;Q8IRR0;Q8MLS1;Q8MS27;Q95028;…	Marc;Dmel\CG8778;Got1;GstE3;GstE5;GstE6;GstE7;GstE8;Alas;EG:39E1.2;CycH;arg;Nurf-38;pug;twr;Sumo;Sodh-1;Hsc70-4;ref(2)P;Eno;RpS27A;Cat;GstD1;Ubc6;Su(z)2;Tpi;Hsc70-5;Gip;Fdh;Fkbp12;Pgi;CkIalpha;Sod1;l(2)efl;PCB;Cpr;Adi1;Echs1;Pepck2;Eip55E;CT24026;CG7137;Elp2;Hmgs;Ubc10;Trc8;CSN8;Pdxk;CG17896;Spf45;CG30022;CG30023;Usp1;mRpS21;Dmel\CG3566;Mthfs;mRpL35;Ldh;Rpe;Prx5;Paics;EG:BACR7A4.14;mRpL4;P5cr;cyp…	2.842% (119/4187)	0.976644	0.01	#N/A	#N/A	3.344% (140/4187)	0.150266	0.82	#N/A	#N/A	3.296% (138/4187)	0.0427551	1.37	#N/A	#N/A
GO:0006555	methionine metabolic process	The chemical reactions and pathways involving methionine (2-amino-4-(methylthio)butanoic acid), a sulfur-containing, essential amino acid found in peptide linkage in proteins.	50% (5/10)	4.82852e-06	5.32	Q6AWN0;Q9V813;Q9VJ31;Q9VN95;Q9VY93	Adi1;Mtap;Dmel\CG10623;CG12173;CG11134	10% (1/10)	0.274498	0.56	#N/A	#N/A	10% (1/10)	0.279312	0.55	#N/A	#N/A	10% (1/10)	0.263561	0.58	#N/A	#N/A	70% (7/10)	4.40317e-09	8.36	O96553;Q6AWN0;Q9V813;Q9VJ31;Q9VJ32;Q9VN95;Q9VY93	pug;Adi1;Mtap;Dmel\CG10623;Dmel\CG10621;CG12173;CG11134	0% (0/10)	1	0	#N/A	#N/A	20% (2/10)	0.0380922	1.42	#N/A	#N/A	20% (2/10)	0.0349524	1.46	#N/A	#N/A
GO:0009086	methionine biosynthetic process	The chemical reactions and pathways resulting in the formation of methionine (2-amino-4-(methylthio)butanoic acid), a sulfur-containing, essential amino acid found in peptide linkage in proteins.	50% (5/10)	4.82852e-06	5.32	Q6AWN0;Q9V813;Q9VJ31;Q9VN95;Q9VY93	Adi1;Mtap;Dmel\CG10623;CG12173;CG11134	10% (1/10)	0.274498	0.56	#N/A	#N/A	10% (1/10)	0.279312	0.55	#N/A	#N/A	10% (1/10)	0.263561	0.58	#N/A	#N/A	70% (7/10)	4.40317e-09	8.36	O96553;Q6AWN0;Q9V813;Q9VJ31;Q9VJ32;Q9VN95;Q9VY93	pug;Adi1;Mtap;Dmel\CG10623;Dmel\CG10621;CG12173;CG11134	0% (0/10)	1	0	#N/A	#N/A	20% (2/10)	0.0380922	1.42	#N/A	#N/A	20% (2/10)	0.0349524	1.46	#N/A	#N/A
GO:0031126	sno(s)RNA 3'-end processing	Any process involved in forming the mature 3' end of a snoRNA family molecule, also referred to as an sRNA in Archaea.	50% (5/10)	4.82852e-06	5.32	O44081;Q8IPX7;Q9VK19;Q9VW53;Q9W1V3	Nop60B;Rrp40;Ski6;Mtr3;Fib	0% (0/10)	1	0	#N/A	#N/A	60% (6/10)	1.95185e-07	6.71	O44081;Q9VFF3;Q9VK19;Q9VW53;Q9W1M9;Q9W1V3	Nop60B;Rrp6;Ski6;Mtr3;Rrp4;Fib	0% (0/10)	1	0	#N/A	#N/A	0% (0/10)	1	0	#N/A	#N/A	10% (1/10)	0.27329	0.56	#N/A	#N/A	10% (1/10)	0.275705	0.56	#N/A	#N/A	0% (0/10)	1	0	#N/A	#N/A
GO:0071028	nuclear mRNA surveillance	The set of processes involved in identifying and degrading defective or aberrant mRNAs within the nucleus.	50% (5/10)	4.82852e-06	5.32	Q29QQ9;Q8IPX7;Q8T4A9;Q9VK19;Q9VW53	Rrp42;Rrp40;Rrp45;Ski6;Mtr3	0% (0/10)	1	0	#N/A	#N/A	50% (5/10)	7.27815e-06	5.14	Q29QQ9;Q9VFF3;Q9VK19;Q9VW53;Q9W1M9	Rrp42;Rrp6;Ski6;Mtr3;Rrp4	0% (0/10)	1	0	#N/A	#N/A	0% (0/10)	1	0	#N/A	#N/A	20% (2/10)	0.037385	1.43	#N/A	#N/A	10% (1/10)	0.275705	0.56	#N/A	#N/A	10% (1/10)	0.264784	0.58	#N/A	#N/A
GO:0046483	heterocycle metabolic process	The chemical reactions and pathways involving heterocyclic compounds, those with a cyclic molecular structure and at least two different atoms in the ring (or rings).	4.52% (82/1814)	5.17847e-06	5.29	A8DYB0;E1JIR1;O02373;O18680;O44081;O46079;O76752;O77263;P05031;P05990;P29613;P56538;P91875;Q0E8U4;Q24314;Q29QQ9;Q5U0X8;Q7JWW5;Q7JX95;Q7JYW9;Q7K0D3;Q7K1Q7;Q7K2B0;Q7K4B3;Q7KUC2;Q7KVQ0;Q8IH00;Q8IPS4;Q8IPX7;Q8IQM9;Q8MSW9;Q8T4A9;Q95WY3;Q9V3P2;Q9V813;Q9V9V7;Q9V9Z9;Q9VAQ5;Q9VAW3;Q9VBY2;Q9VC93;Q9VC94;Q9VCY1;Q9VD81;Q9VDY1;Q9VFE6;Q9VH07;Q9VHT5;Q9VI04;Q9VIV3;Q9VK19;Q9VKQ3;Q9VL96;Q9VLK1;Q9VM69;Q9VM95;Q9VMM7;…	Dmel\CG13185;Pus1;sgl;Alas;Nop60B;EG:39E1.2;Sptr;CG4045;Ddc;r;Tpi;eIF6;RpI1;Dmel\CG17224;dor;Rrp42;Dmel\CG12325;CG8078;Dmel\CG11123;Hex-C;Dmel\CG12909;RpLP0-like;CG7137;Elp2;Pdxk;CG4038;Mat89Ba;Dmel\CG11109;Rrp40;l(3)72Dp;U3-55K;Rrp45;Nop56;l(2)34Fd;Mtap;pasha;CG1542;CG11837;Gfat2;Dmel\CG11920;Dis3;Dmel\CG5728;Dmel\CG6937;Polr1H;Ino80;CG3817;pont;mRpL1;pyd3;CG10189;Ski6;CG6724;CG4364;Dmel\CG13097…	2.04% (37/1814)	0.999712	0	#N/A	#N/A	6.174% (112/1814)	8.51489e-16	15.07	A1Z8D0;A1Z909;A8DYB0;O18680;O44081;O46307;O76994;O77263;P05990;P13469;P20028;P20232;P25167;P32748;P49847;P56538;P91875;Q01637;Q0E9N4;Q24492;Q29QQ9;Q5U0X8;Q7JQW6;Q7JWW5;Q7K0D3;Q7K0L5;Q7K0Y1;Q7K1Q7;Q7K2B0;Q7K7A9;Q7KVQ0;Q8I937;Q8IH00;Q8IPS4;Q8MSW9;Q8SY39;Q95WY3;Q9V3P2;Q9V5P6;Q9V7P1;Q9V9V0;Q9V9Z9;Q9VAQ5;Q9VBY2;Q9VC49;Q9VC93;Q9VC94;Q9VCY1;Q9VD25;Q9VD51;Q9VD81;Q9VDE5;Q9VE94;Q9VEB3;Q9VEJ2;Q9VES0;Q9VFE6;…	nclb;Dmel\CG8545;Dmel\CG13185;Alas;Nop60B;EG:8D8.4;Ip259;CG4045;r;mod;RpI135;TfIIS;RpIII128;Dhod;Taf6;eIF6;RpI1;r-l;Rpp25;RpA-70;Rrp42;Dmel\CG12325;Las;CG8078;Dmel\CG12909;veil;CG5033;RpLP0-like;CG7137;Fen1;CG4038;BcDNA:LD24586;Mat89Ba;Dmel\CG11109;U3-55K;CG6994;Nop56;l(2)34Fd;CG7637;wcd;CstF50;CG1542;CG11837;Dmel\CG11920;Rpb10;Dis3;Dmel\CG5728;Dmel\CG6937;CG5380;pit;Polr1H;ppan;Polr1E;Non3;l(3)0…	2.04% (37/1814)	0.998898	0	#N/A	#N/A	2.811% (51/1814)	0.935802	0.03	#N/A	#N/A	1.985% (36/1814)	0.999826	0	#N/A	#N/A	3.804% (69/1814)	0.0420778	1.38	#N/A	#N/A	1.819% (33/1814)	0.999934	0	#N/A	#N/A
GO:0071704	organic substance metabolic process	The chemical reactions and pathways involving an organic substance, any molecular entity containing carbon.	3.665% (145/3956)	5.1136e-06	5.29	A8DYB0;B7Z001;E1JIR1;O02373;O18645;O18680;O44081;O46079;O61443;O76752;O76863;O77263;O97066;P00334;P05031;P05990;P07190;P29613;P41043;P54397;P56538;P91875;Q0E8H9;Q0E8U4;Q0E9E2;Q24314;Q29QQ9;Q5U0X8;Q6AWN0;Q7JW03;Q7JWW5;Q7JX95;Q7JY94;Q7JYW9;Q7K0D3;Q7K127;Q7K1Q7;Q7K2B0;Q7K485;Q7K4B3;Q7K4Y0;Q7KRW1;Q7KUC2;Q7KVQ0;Q8I077;Q8IH00;Q8IPS4;Q8IPX7;Q8IQM9;Q8MSW9;Q8MT58;Q8T3L6;Q8T4A9;Q94533;Q95028;Q95WY3;Q9V3P2;…	Dmel\CG13185;FASN1;Pus1;sgl;AMPKalpha;Alas;Nop60B;EG:39E1.2;p38b;Sptr;eIF2Bbeta;CG4045;twr;Adh;Ddc;r;Mal-A1;Tpi;GstS1;FK506-bp1;eIF6;RpI1;Hexo1;Dmel\CG17224;PCB;dor;Rrp42;Dmel\CG12325;Adi1;UbcE2H;CG8078;Dmel\CG11123;Atg7;Hex-C;Dmel\CG12909;CT24026;RpLP0-like;CG7137;cathD;Elp2;Desat1;Trc8;Pdxk;CG4038;Usp1;Mat89Ba;Dmel\CG11109;Rrp40;l(3)72Dp;U3-55K;Cndp2;beg;Rrp45;S6k;Ldh;Nop56;l(2)34Fd;Su(P);CG169…	3.362% (133/3956)	0.123279	0.91	#N/A	#N/A	4.044% (160/3956)	2.7552e-07	6.56	A1Z8D0;A1Z909;A8DYB0;B7Z001;O18680;O44081;O46307;O61345;O76994;O77263;P05990;P13469;P20028;P20232;P25167;P32748;P49847;P54397;P56538;P91875;Q01637;Q0E9N4;Q24492;Q29QQ9;Q5U0X8;Q7JQW6;Q7JR58;Q7JVK1;Q7JWW5;Q7JX94;Q7JYK2;Q7JZM8;Q7K0D3;Q7K0L5;Q7K0Y1;Q7K127;Q7K1Q7;Q7K1R6;Q7K2B0;Q7K4Y0;Q7K7A9;Q7KVQ0;Q8I077;Q8I937;Q8IH00;Q8IH18;Q8IPS4;Q8MS27;Q8MSS7;Q8MSW9;Q8SY39;Q8SZA8;Q8T3L6;Q95WY3;Q9U4F8;Q9V3D0;Q9V3P2;…	nclb;Dmel\CG8545;Dmel\CG13185;FASN1;Alas;Nop60B;EG:8D8.4;peng;Ip259;CG4045;r;mod;RpI135;TfIIS;RpIII128;Dhod;Taf6;FK506-bp1;eIF6;RpI1;r-l;Rpp25;RpA-70;Rrp42;Dmel\CG12325;Las;Echs1;mRpL18;CG8078;BcDNA:RH50933;Dmel\CG1941;mRpL41;Dmel\CG12909;veil;CG5033;CT24026;RpLP0-like;Dmel\CG10916;CG7137;Desat1;Fen1;CG4038;Usp1;BcDNA:LD24586;Mat89Ba;4E-T;Dmel\CG11109;mRpL35;mRpS2;U3-55K;CG6994;Fdx2;beg;Nop56;Ube…	3.362% (133/3956)	0.0181355	1.74	#N/A	#N/A	4.221% (167/3956)	2.53861e-08	7.6	A1Z934;A1ZAA5;A1ZB68;A1ZB70;A1ZB71;A1ZB72;A1ZB73;O18680;O46079;O76513;O76895;O77460;O96553;O97066;O97102;O97479;P11147;P15007;P15357;P20432;P25153;P25172;P29613;P36951;P46415;P48375;P52029;P54367;P82147;Q0E9E2;Q27597;Q6AWN0;Q7JR58;Q7JXB5;Q7JXZ2;Q7K127;Q7K2B0;Q7K4B3;Q7K4Q9;Q7K738;Q7KRW1;Q7KTH8;Q7KUC2;Q7KW39;Q7PL83;Q86PD3;Q8I077;Q8I0J3;Q8MLS1;Q8MS27;Q95028;Q95RV5;Q9I7S8;Q9U1L2;Q9V3D0;Q9V3F8;Q9V3G3;…	Dmel\CG8778;Got1;GstE3;GstE5;GstE6;GstE7;GstE8;Alas;EG:39E1.2;CycH;arg;Nurf-38;pug;twr;Sumo;Sodh-1;Hsc70-4;Eno;RpS27A;GstD1;Ubc6;Su(z)2;Tpi;Gip;Fdh;Fkbp12;Pgi;CkIalpha;l(2)efl;PCB;Cpr;Adi1;Echs1;Pepck2;Eip55E;CT24026;CG7137;Elp2;Hmgs;Ubc10;Trc8;CSN8;Pdxk;CG17896;Spf45;CG30022;CG30023;Usp1;mRpS21;Mthfs;mRpL35;Ldh;Rpe;Paics;EG:BACR7A4.14;mRpL4;P5cr;cyp33;ScsbetaG;Uba3;CG16935;Mtap;CG15093;betaGlu;C…	2.806% (111/3956)	0.980075	0.01	#N/A	#N/A	3.463% (137/3956)	0.0471834	1.33	#N/A	#N/A	2.351% (93/3956)	0.999981	0	#N/A	#N/A
GO:1901360	organic cyclic compound metabolic process	#N/A	4.46% (85/1906)	5.26412e-06	5.28	A8DYB0;E1JIR1;O02373;O18680;O44081;O46079;O76752;O77263;P05031;P05990;P29613;P56538;P91875;Q0E8U4;Q24314;Q29QQ9;Q5U0X8;Q7JWW5;Q7JX95;Q7JYW9;Q7K0D3;Q7K1Q7;Q7K2B0;Q7K4B3;Q7KUC2;Q7KVQ0;Q8IH00;Q8IPS4;Q8IPX7;Q8IQM9;Q8MSW9;Q8T4A9;Q95WY3;Q9V3P2;Q9V813;Q9V9V7;Q9V9Z9;Q9VAQ5;Q9VAW3;Q9VBY2;Q9VC93;Q9VC94;Q9VCY1;Q9VD81;Q9VDY1;Q9VFE6;Q9VH07;Q9VHT5;Q9VI04;Q9VIV3;Q9VK19;Q9VKQ3;Q9VL24;Q9VL96;Q9VLK1;Q9VM69;Q9VM95;…	Dmel\CG13185;Pus1;sgl;Alas;Nop60B;EG:39E1.2;Sptr;CG4045;Ddc;r;Tpi;eIF6;RpI1;Dmel\CG17224;dor;Rrp42;Dmel\CG12325;CG8078;Dmel\CG11123;Hex-C;Dmel\CG12909;RpLP0-like;CG7137;Elp2;Pdxk;CG4038;Mat89Ba;Dmel\CG11109;Rrp40;l(3)72Dp;U3-55K;Rrp45;Nop56;l(2)34Fd;Mtap;pasha;CG1542;CG11837;Gfat2;Dmel\CG11920;Dis3;Dmel\CG5728;Dmel\CG6937;Polr1H;Ino80;CG3817;pont;mRpL1;pyd3;CG10189;Ski6;CG6724;Npc1a;CG4364;Dmel\C…	2.046% (39/1906)	0.999797	0	#N/A	#N/A	6.034% (115/1906)	1.34921e-15	14.87	A1Z8D0;A1Z909;A8DYB0;O18680;O44081;O46307;O76994;O77263;P05990;P13469;P20028;P20232;P25167;P32748;P49847;P56538;P91875;Q01637;Q0E9N4;Q24492;Q29QQ9;Q5U0X8;Q7JQW6;Q7JWW5;Q7K0D3;Q7K0L5;Q7K0Y1;Q7K1Q7;Q7K2B0;Q7K7A9;Q7KVQ0;Q8I937;Q8IH00;Q8IPS4;Q8MSW9;Q8SY39;Q8SZA8;Q95WY3;Q9V3P2;Q9V5P6;Q9V7P1;Q9V9V0;Q9V9Z9;Q9VAQ5;Q9VBY2;Q9VC49;Q9VC93;Q9VC94;Q9VCY1;Q9VD25;Q9VD51;Q9VD81;Q9VDE5;Q9VE94;Q9VEB3;Q9VEJ2;Q9VES0;…	nclb;Dmel\CG8545;Dmel\CG13185;Alas;Nop60B;EG:8D8.4;Ip259;CG4045;r;mod;RpI135;TfIIS;RpIII128;Dhod;Taf6;eIF6;RpI1;r-l;Rpp25;RpA-70;Rrp42;Dmel\CG12325;Las;CG8078;Dmel\CG12909;veil;CG5033;RpLP0-like;CG7137;Fen1;CG4038;BcDNA:LD24586;Mat89Ba;Dmel\CG11109;U3-55K;CG6994;Fdx2;Nop56;l(2)34Fd;CG7637;wcd;CstF50;CG1542;CG11837;Dmel\CG11920;Rpb10;Dis3;Dmel\CG5728;Dmel\CG6937;CG5380;pit;Polr1H;ppan;Polr1E;Non3;…	2.099% (40/1906)	0.9985	0	#N/A	#N/A	2.886% (55/1906)	0.911065	0.04	#N/A	#N/A	1.941% (37/1906)	0.999938	0	#N/A	#N/A	3.935% (75/1906)	0.0148676	1.83	#N/A	#N/A	1.836% (35/1906)	0.99995	0	#N/A	#N/A
GO:0034641	cellular nitrogen compound metabolic process	The chemical reactions and pathways involving various organic and inorganic nitrogenous compounds, as carried out by individual cells.	4.269% (94/2202)	7.47125e-06	5.13	A8DYB0;E1JIR1;O02373;O18680;O44081;O46079;O76752;O76863;O77263;O97066;P05031;P05990;P29613;P41043;P56538;P91875;Q0E8U4;Q24314;Q29QQ9;Q5U0X8;Q7JWW5;Q7JX95;Q7JYW9;Q7K0D3;Q7K127;Q7K1Q7;Q7K2B0;Q7K4B3;Q7KUC2;Q7KVQ0;Q8IH00;Q8IPS4;Q8IPX7;Q8MSW9;Q8T4A9;Q95WY3;Q9V3P2;Q9V813;Q9V9V7;Q9V9Z9;Q9VA81;Q9VAD4;Q9VAQ5;Q9VAW3;Q9VBY2;Q9VC93;Q9VC94;Q9VCW6;Q9VCY1;Q9VD81;Q9VDY1;Q9VFE6;Q9VH07;Q9VHA1;Q9VHT5;Q9VI04;Q9VIV3;…	Dmel\CG13185;Pus1;sgl;Alas;Nop60B;EG:39E1.2;Sptr;eIF2Bbeta;CG4045;twr;Ddc;r;Tpi;GstS1;eIF6;RpI1;Dmel\CG17224;dor;Rrp42;Dmel\CG12325;CG8078;Dmel\CG11123;Hex-C;Dmel\CG12909;CT24026;RpLP0-like;CG7137;Elp2;Pdxk;CG4038;Mat89Ba;Dmel\CG11109;Rrp40;U3-55K;Rrp45;Nop56;l(2)34Fd;Mtap;pasha;CG1542;mRpS18C;eIF2Balpha;CG11837;Gfat2;Dmel\CG11920;Dis3;Dmel\CG5728;Gclm;Dmel\CG6937;Polr1H;Ino80;CG3817;pont;SpdS;mR…	4.223% (93/2202)	0.000298739	3.52	A1ZB68;A1ZB70;A1ZB71;A1ZB72;A1ZB73;O17445;O76513;O77410;P04359;P05303;P08570;P08736;P09180;P13060;P17210;P18171;P19889;P20351;P21187;P23128;P25153;P29327;P31009;P35421;P35600;P35875;P36241;P38979;P39018;P41094;P41375;P46222;P48149;P48159;P48588;P50887;P55828;P55830;P55841;P80455;Q06559;Q0E9B6;Q24186;Q27601;Q5U127;Q7JVK1;Q7K0L5;Q7KR04;Q7KTW9;Q7KVP9;Q8MSU4;Q8SWR8;Q94517;Q9I7S8;Q9NJH0;Q9U9Q1;Q9V3V0;…	GstE3;GstE5;GstE6;GstE7;GstE8;RpL15;CycH;eIF3e;RpL32;eEF1alpha2;RpLP1;eEF1alpha1;RpL4;eEF2;Khc;dec-1;RpLP0;v;pAbp;me31B;Ubc6;RpS6;RpS2;Pfas;Gnf1;Parp;RpL19;sta;RpS19a;RpS18;eIF2beta;RpL11;RpS15Aa;RpL23;RpS25;RpL22;RpS20;RpS3A;RpL14;RpS12;RpS3;RpS11;RpS5a;Prat;DCP2;mRpL18;veil;RpS15Ab;AsnS;Xpd;Sym;Atx2;HDAC1;Paics;eEF1gamma;RfC38;x16;RpL31;RpL6;larp;Dmel\CG6330;RpS27;vig2;BEST:GH11240;eIF3d1;Dcr-1…	5.722% (126/2202)	7.51398e-16	15.12	A1Z8D0;A1Z909;A8DYB0;O18680;O44081;O46307;O61345;O76994;O77263;P05990;P13469;P20028;P20232;P25167;P32748;P49847;P56538;P91875;Q01637;Q0E9N4;Q24492;Q29QQ9;Q5U0X8;Q7JVK1;Q7JWW5;Q7JZM8;Q7K0D3;Q7K0L5;Q7K0Y1;Q7K127;Q7K1Q7;Q7K2B0;Q7K7A9;Q7KVQ0;Q8I937;Q8IH00;Q8IH18;Q8IPS4;Q8MS27;Q8MSS7;Q8MSW9;Q8SY39;Q95WY3;Q9V3D0;Q9V3P2;Q9V5P6;Q9V7P1;Q9V9V0;Q9V9Z9;Q9VAQ5;Q9VBY2;Q9VC49;Q9VC93;Q9VC94;Q9VCY1;Q9VD25;Q9VD51;…	nclb;Dmel\CG8545;Dmel\CG13185;Alas;Nop60B;EG:8D8.4;peng;Ip259;CG4045;r;mod;RpI135;TfIIS;RpIII128;Dhod;Taf6;eIF6;RpI1;r-l;Rpp25;RpA-70;Rrp42;Dmel\CG12325;mRpL18;CG8078;mRpL41;Dmel\CG12909;veil;CG5033;CT24026;RpLP0-like;CG7137;Fen1;CG4038;BcDNA:LD24586;Mat89Ba;4E-T;Dmel\CG11109;mRpL35;mRpS2;U3-55K;CG6994;Nop56;mRpL4;l(2)34Fd;CG7637;wcd;CstF50;CG1542;CG11837;Dmel\CG11920;Rpb10;Dis3;Dmel\CG5728;Dmel\…	4.45% (98/2202)	1.09021e-06	5.96	A1Z968;O02195;O16797;O17445;O18640;O44437;O96553;P04359;P05389;P08736;P09180;P13008;P13060;P17210;P18171;P19889;P23128;P29327;P35421;P36241;P40807;P41042;P41093;P41094;P41126;P42787;P46222;P46223;P48149;P48588;P48612;P50887;P55828;P55830;P55841;Q01604;Q02748;Q03334;Q06559;Q09332;Q24154;Q24186;Q7K209;Q7KNF2;Q7KR04;Q7KRW8;Q8SZY4;Q94517;Q94527;Q95RE4;Q9I7S8;Q9NJH0;Q9V3G1;Q9V3H9;Q9V597;Q9V9M7;Q9V9W3;…	NAT1;eIF3i;RpL3;RpL15;Rack1;SmD3;pug;RpL32;RpLP2;eEF1alpha1;RpL4;RpS26;eEF2;Khc;dec-1;RpLP0;me31B;RpS6;Pfas;RpL19;Odc1;RpS4;RpL18A;RpS18;RpL13;svr;RpL11;RpL7A;RpS15Aa;RpS25;pelo;RpL22;RpS20;RpS3A;RpL14;Pgk;eIF4A;RpS13;RpS3;Uggt;RpL29;RpS5a;Dera;Pabp2;RpS15Ab;CG1646;NT5E-2;HDAC1;Rel;yps;Paics;eEF1gamma;RpL8;Nab2;RpL31;RpL21;RpL6;Gfat2;Dmel\CG6330;RpL34a;RpS27;BEST:GH11240;eIF3d1;Cpsf73;Gnmt;RpL34b…	4.133% (91/2202)	0.00529687	2.28	A1Z803;A1ZB68;A1ZB70;A1ZB71;A1ZB72;A1ZB73;O18680;O46079;O76513;O76895;O77460;O96553;O97066;O97102;P11147;P15007;P15357;P20432;P25153;P25172;P29613;P52029;P54367;P82147;Q7JXZ2;Q7K127;Q7K2B0;Q7K4B3;Q7K4Q9;Q7KUC2;Q7KW39;Q7PL83;Q86PD3;Q8I0J3;Q8MLS1;Q8MS27;Q9I7S8;Q9V3D0;Q9V3G3;Q9V470;Q9V813;Q9VA02;Q9VAV2;Q9VAY9;Q9VC18;Q9VCW6;Q9VCX4;Q9VES0;Q9VF89;Q9VG42;Q9VG92;Q9VG93;Q9VG95;Q9VG96;Q9VG98;Q9VGA0;Q9VGA1;…	Marc;GstE3;GstE5;GstE6;GstE7;GstE8;Alas;EG:39E1.2;CycH;arg;Nurf-38;pug;twr;Sumo;Hsc70-4;Eno;RpS27A;GstD1;Ubc6;Su(z)2;Tpi;Pgi;CkIalpha;l(2)efl;Eip55E;CT24026;CG7137;Elp2;Hmgs;Pdxk;CG17896;Spf45;CG30022;CG30023;mRpS21;Mthfs;mRpL35;Paics;mRpL4;cyp33;ScsbetaG;Mtap;CG1544;mIF2;mRpS22;BEST:GH11240;Gclm;mRRF2;Dmel\CG10324;mRpL9;Gnmt;GstD8;GstD7;GstD5;GstD4;GstD2;GstD9;GstD10;Elp1;SpdS;GstZ1;anon-WO01185…	3.588% (79/2202)	0.078043	1.11	#N/A	#N/A	3.996% (88/2202)	0.00416712	2.38	A1ZBE9;E1JJR3;O18680;O76513;O76994;O77263;O97102;P11147;P15357;P18171;P20432;P23128;P27864;P35600;P35875;P53034;P54367;P82147;Q05856;Q07152;Q0E9N4;Q0KI98;Q24297;Q24472;Q24492;Q27601;Q7JXZ2;Q7K0L5;Q7K2B0;Q7K2W6;Q7K4Q9;Q7K7A9;Q7KNF1;Q7KSM5;Q7KW39;Q8IPS4;Q8IRG6;Q8MS27;Q8SZY4;Q960E8;Q9U9Q1;Q9V3D2;Q9V3V0;Q9V4Q8;Q9V4W1;Q9V9S8;Q9VAN6;Q9VAW3;Q9VCC6;Q9VCP1;Q9VCY1;Q9VES0;Q9VFE9;Q9VG42;Q9VG92;Q9VG93;Q9VG95;…	MetRS;pcm;Alas;CycH;Ip259;CG4045;Sumo;Hsc70-4;RpS27A;dec-1;GstD1;me31B;Rrp1;Gnf1;Parp;RfC4;CkIalpha;l(2)efl;SmB;ras;Rpp25;TrpRS;SmF;Rbf;RpA-70;Prat;Eip55E;veil;CG7137;PPO1;Hmgs;Fen1;drosha;Aos1;CG17896;Dmel\CG11109;dre4;mRpL35;NT5E-2;Tfb1;RfC38;Coprox;x16;U2A;Gle1;FeCh;Slbp;Gfat2;Dmel\CG6178;CG4449;Dmel\CG6937;Dmel\CG10324;Dph2;Gnmt;GstD8;GstD7;GstD5;GstD4;GstD2;GstD9;GstD10;pont;GstZ1;CG9246;Pld…	1.817% (40/2202)	0.999994	0	#N/A	#N/A
GO:0001101	response to acid chemical	Any process that results in a change in state or activity of a cell or an organism (in terms of movement, secretion, enzyme production, gene expression, etc.) as a result of a stimulus by the chemical structure of the anion portion of a dissociated acid (rather than the acid acting as a proton donor). The acid chemical may be in gaseous, liquid or solid form.	33.333% (6/18)	8.59875e-06	5.07	Q7K519;Q94533;Q9VHJ4;Q9VW73;Q9VZL6;Q9W437	RagC-D;S6k;RagA-B;Lamtor1;CG14977;raptor	0% (0/18)	1	0	#N/A	#N/A	0% (0/18)	1	0	#N/A	#N/A	0% (0/18)	1	0	#N/A	#N/A	0% (0/18)	1	0	#N/A	#N/A	0% (0/18)	1	0	#N/A	#N/A	0% (0/18)	1	0	#N/A	#N/A	11.111% (2/18)	0.1016	0.99	#N/A	#N/A
GO:0006520	cellular amino acid metabolic process	The chemical reactions and pathways involving amino acids, carboxylic acids containing one or more amino groups, as carried out by individual cells.	10.596% (16/151)	8.47322e-06	5.07	P05031;P05990;Q6AWN0;Q9V813;Q9VAW3;Q9VCK6;Q9VI04;Q9VJ31;Q9VLG9;Q9VN95;Q9VSR7;Q9VW26;Q9VY42;Q9VY93;Q9VYD5;Q9W374	Ddc;r;Adi1;Mtap;Gfat2;Dmel\CG10184;pyd3;Dmel\CG10623;Argl;CG12173;ValRS-m;Oat;Tat;CG11134;Dmel\CG1673;su(r)	5.96% (9/151)	0.0487559	1.31	#N/A	#N/A	3.974% (6/151)	0.359103	0.44	#N/A	#N/A	7.285% (11/151)	0.00563259	2.25	O96553;P35421;P40807;P54385;Q9VAW3;Q9VCK6;Q9VG42;Q9VH09;Q9VTN9;Q9VW68;Q9W457	pug;Pfas;Odc1;Gdh;Gfat2;Dmel\CG10184;Gnmt;Dmel\CG3999;Dmel\CG10361;Gabat;Shmt	23.179% (35/151)	8.72725e-21	20.06	A1ZAA5;O76895;O96553;Q6AWN0;Q7JXZ2;Q7KW39;Q9V3F8;Q9V813;Q9V8M5;Q9VAN0;Q9VCK6;Q9VCR2;Q9VEJ3;Q9VG42;Q9VH09;Q9VHD3;Q9VHF0;Q9VI04;Q9VJ31;Q9VJ32;Q9VKJ0;Q9VKR4;Q9VLG9;Q9VN95;Q9VNW6;Q9VPF3;Q9VRD9;Q9VSY6;Q9VTN9;Q9VY42;Q9VY93;Q9VYD5;Q9W265;Q9W3Z3;Q9W457	Got1;arg;pug;Adi1;Eip55E;CG17896;P5cr;Mtap;CG15093;CG11899;Dmel\CG10184;Dmel\CG6726;P5cr-2;Gnmt;Dmel\CG3999;GstZ1;Srr;pyd3;Dmel\CG10623;Dmel\CG10621;hgo;Dmel\CG6415;Argl;CG12173;P5CS;Hpd;Cbs;aay;Dmel\CG10361;Tat;CG11134;Dmel\CG1673;T3dh;Agxt;Shmt	0.662% (1/151)	0.992379	0	#N/A	#N/A	14.57% (22/151)	1.44088e-09	8.84	A1ZBE9;Q0KI98;Q27601;Q6AWN0;Q7JXZ2;Q7KW39;Q9V8M5;Q9VAW3;Q9VCK6;Q9VG42;Q9VHD3;Q9VJ31;Q9VKJ0;Q9VLM8;Q9VM58;Q9VPF3;Q9VQL1;Q9VRD9;Q9VW68;Q9VY42;Q9VYD5;Q9VZ82	MetRS;TrpRS;Prat;Adi1;Eip55E;CG17896;CG15093;Gfat2;Dmel\CG10184;Gnmt;GstZ1;Dmel\CG10623;hgo;AlaRS;Hmgcl;Hpd;SerRS;Cbs;Gabat;Tat;Dmel\CG1673;LeuRS-m	6.623% (10/151)	0.0158808	1.8	#N/A	#N/A
GO:0016074	sno(s)RNA metabolic process	The chemical reactions and pathways involving snoRNA, small nucleolar RNA, any of a class of small RNAs that are associated with the eukaryotic nucleus as components of small nucleolar ribonucleoproteins. They participate in the processing or modifications of many RNAs, mostly ribosomal RNAs (rRNAs) though snoRNAs are also known to target other classes of RNA, including spliceosomal RNAs, tRNAs, …	45.455% (5/11)	8.64012e-06	5.06	O44081;Q8IPX7;Q9VK19;Q9VW53;Q9W1V3	Nop60B;Rrp40;Ski6;Mtr3;Fib	0% (0/11)	1	0	#N/A	#N/A	54.545% (6/11)	4.1792e-07	6.38	O44081;Q9VFF3;Q9VK19;Q9VW53;Q9W1M9;Q9W1V3	Nop60B;Rrp6;Ski6;Mtr3;Rrp4;Fib	0% (0/11)	1	0	#N/A	#N/A	0% (0/11)	1	0	#N/A	#N/A	9.091% (1/11)	0.296143	0.53	#N/A	#N/A	9.091% (1/11)	0.298715	0.52	#N/A	#N/A	0% (0/11)	1	0	#N/A	#N/A
GO:0034058	endosomal vesicle fusion	The homotypic fusion of endocytic vesicles to form or add to an early endosome.	45.455% (5/11)	8.64012e-06	5.06	Q24314;Q7K0X9;Q9VHB5;Q9VHG1;Q9VLS5	dor;Syx7;Vps45;Vps16A;Rbsn-5	0% (0/11)	1	0	#N/A	#N/A	0% (0/11)	1	0	#N/A	#N/A	0% (0/11)	1	0	#N/A	#N/A	0% (0/11)	1	0	#N/A	#N/A	0% (0/11)	1	0	#N/A	#N/A	0% (0/11)	1	0	#N/A	#N/A	18.182% (2/11)	0.0418833	1.38	#N/A	#N/A
GO:0043144	sno(s)RNA processing	Any process involved in the conversion of a primary snoRNA family RNA transcript into a mature snoRNA (eukaryota) or sRNA (archaea).	45.455% (5/11)	8.64012e-06	5.06	O44081;Q8IPX7;Q9VK19;Q9VW53;Q9W1V3	Nop60B;Rrp40;Ski6;Mtr3;Fib	0% (0/11)	1	0	#N/A	#N/A	54.545% (6/11)	4.1792e-07	6.38	O44081;Q9VFF3;Q9VK19;Q9VW53;Q9W1M9;Q9W1V3	Nop60B;Rrp6;Ski6;Mtr3;Rrp4;Fib	0% (0/11)	1	0	#N/A	#N/A	0% (0/11)	1	0	#N/A	#N/A	9.091% (1/11)	0.296143	0.53	#N/A	#N/A	9.091% (1/11)	0.298715	0.52	#N/A	#N/A	0% (0/11)	1	0	#N/A	#N/A
GO:0019509	L-methionine salvage from methylthioadenosine	The generation of L-methionine (2-amino-4-(methylthio)butanoic acid) from methylthioadenosine.	66.667% (4/6)	1.06783e-05	4.97	Q6AWN0;Q9V813;Q9VN95;Q9VY93	Adi1;Mtap;CG12173;CG11134	16.667% (1/6)	0.175083	0.76	#N/A	#N/A	0% (0/6)	1	0	#N/A	#N/A	0% (0/6)	1	0	#N/A	#N/A	66.667% (4/6)	1.67382e-05	4.78	Q6AWN0;Q9V813;Q9VN95;Q9VY93	Adi1;Mtap;CG12173;CG11134	0% (0/6)	1	0	#N/A	#N/A	16.667% (1/6)	0.175905	0.75	#N/A	#N/A	16.667% (1/6)	0.168475	0.77	#N/A	#N/A
GO:0043102	amino acid salvage	Any process which produces an amino acid from derivatives of it, without de novo synthesis.	66.667% (4/6)	1.06783e-05	4.97	Q6AWN0;Q9V813;Q9VN95;Q9VY93	Adi1;Mtap;CG12173;CG11134	16.667% (1/6)	0.175083	0.76	#N/A	#N/A	0% (0/6)	1	0	#N/A	#N/A	0% (0/6)	1	0	#N/A	#N/A	66.667% (4/6)	1.67382e-05	4.78	Q6AWN0;Q9V813;Q9VN95;Q9VY93	Adi1;Mtap;CG12173;CG11134	0% (0/6)	1	0	#N/A	#N/A	16.667% (1/6)	0.175905	0.75	#N/A	#N/A	16.667% (1/6)	0.168475	0.77	#N/A	#N/A
GO:0071265	L-methionine biosynthetic process	The chemical reactions and pathways resulting in the formation of L-methionine, the L-enantiomer of (2S)-2-amino-4-(methylsulfanyl)butanoic acid.	66.667% (4/6)	1.06783e-05	4.97	Q6AWN0;Q9V813;Q9VN95;Q9VY93	Adi1;Mtap;CG12173;CG11134	16.667% (1/6)	0.175083	0.76	#N/A	#N/A	0% (0/6)	1	0	#N/A	#N/A	0% (0/6)	1	0	#N/A	#N/A	66.667% (4/6)	1.67382e-05	4.78	Q6AWN0;Q9V813;Q9VN95;Q9VY93	Adi1;Mtap;CG12173;CG11134	0% (0/6)	1	0	#N/A	#N/A	16.667% (1/6)	0.175905	0.75	#N/A	#N/A	16.667% (1/6)	0.168475	0.77	#N/A	#N/A
GO:0071267	L-methionine salvage	Any process that generates L-methionine from derivatives of it, without de novo synthesis.	66.667% (4/6)	1.06783e-05	4.97	Q6AWN0;Q9V813;Q9VN95;Q9VY93	Adi1;Mtap;CG12173;CG11134	16.667% (1/6)	0.175083	0.76	#N/A	#N/A	0% (0/6)	1	0	#N/A	#N/A	0% (0/6)	1	0	#N/A	#N/A	66.667% (4/6)	1.67382e-05	4.78	Q6AWN0;Q9V813;Q9VN95;Q9VY93	Adi1;Mtap;CG12173;CG11134	0% (0/6)	1	0	#N/A	#N/A	16.667% (1/6)	0.175905	0.75	#N/A	#N/A	16.667% (1/6)	0.168475	0.77	#N/A	#N/A
GO:0030490	maturation of SSU-rRNA	Any process involved in the maturation of a precursor Small SubUnit (SSU) ribosomal RNA (rRNA) molecule into a mature SSU-rRNA molecule.	21.053% (8/38)	1.16326e-05	4.93	Q5U0X8;Q7JX95;Q9V3P2;Q9VMM7;Q9VUN7;Q9VVC9;Q9VVK8;Q9W3C1	Dmel\CG12325;Dmel\CG11123;l(2)34Fd;Dmel\CG11030;Dmel\CG7275;Dmel\CG7728;DmRH17;l(1)G0020	2.632% (1/38)	0.705417	0.15	#N/A	#N/A	34.211% (13/38)	7.2412e-11	10.14	Q5U0X8;Q8I937;Q9V3P2;Q9VEJ2;Q9VMM7;Q9VTU0;Q9VUN7;Q9VVC9;Q9VVK8;Q9W397;Q9W3C1;Q9W3K3;Q9W4Z9	Dmel\CG12325;BcDNA:LD24586;l(2)34Fd;l(3)07882;Dmel\CG11030;CG5645;Dmel\CG7275;Dmel\CG7728;DmRH17;Dmel\CG7246;l(1)G0020;Dmel\CG2260;Dmel\CG3071	0% (0/38)	1	0	#N/A	#N/A	0% (0/38)	1	0	#N/A	#N/A	5.263% (2/38)	0.336136	0.47	#N/A	#N/A	5.263% (2/38)	0.340653	0.47	#N/A	#N/A	2.632% (1/38)	0.690108	0.16	#N/A	#N/A
GO:0000097	sulfur amino acid biosynthetic process	The chemical reactions and pathways resulting in the formation of amino acids containing sulfur, comprising cysteine, methionine and selenocysteine.	41.667% (5/12)	1.44569e-05	4.84	Q6AWN0;Q9V813;Q9VJ31;Q9VN95;Q9VY93	Adi1;Mtap;Dmel\CG10623;CG12173;CG11134	8.333% (1/12)	0.31964	0.5	#N/A	#N/A	16.667% (2/12)	0.0550764	1.26	#N/A	#N/A	8.333% (1/12)	0.307312	0.51	#N/A	#N/A	75% (9/12)	8.25177e-12	11.08	O96553;Q6AWN0;Q7JXZ2;Q9V813;Q9VJ31;Q9VJ32;Q9VN95;Q9VRD9;Q9VY93	pug;Adi1;Eip55E;Mtap;Dmel\CG10623;Dmel\CG10621;CG12173;Cbs;CG11134	0% (0/12)	1	0	#N/A	#N/A	33.333% (4/12)	0.000397843	3.4	Q6AWN0;Q7JXZ2;Q9VJ31;Q9VRD9	Adi1;Eip55E;Dmel\CG10623;Cbs	16.667% (2/12)	0.0492786	1.31	#N/A	#N/A
GO:0000291	nuclear-transcribed mRNA catabolic process, exonucleolytic	The chemical reactions and pathways resulting in the breakdown of the transcript body of a nuclear-transcribed mRNA that occurs when the ends are not protected by the 5'-cap or the 3'-poly(A) tail.	41.667% (5/12)	1.44569e-05	4.84	Q29QQ9;Q8IPX7;Q8T4A9;Q9VK19;Q9VW53	Rrp42;Rrp40;Rrp45;Ski6;Mtr3	0% (0/12)	1	0	#N/A	#N/A	33.333% (4/12)	0.000421502	3.38	Q29QQ9;Q9VK19;Q9VW53;Q9W1M9	Rrp42;Ski6;Mtr3;Rrp4	0% (0/12)	1	0	#N/A	#N/A	0% (0/12)	1	0	#N/A	#N/A	16.667% (2/12)	0.0526311	1.28	#N/A	#N/A	16.667% (2/12)	0.0536042	1.27	#N/A	#N/A	8.333% (1/12)	0.308692	0.51	#N/A	#N/A
GO:1901605	alpha-amino acid metabolic process	#N/A	13.043% (12/92)	1.46042e-05	4.84	P05031;P05990;Q6AWN0;Q9V813;Q9VAW3;Q9VCK6;Q9VJ31;Q9VLG9;Q9VN95;Q9VW26;Q9VY42;Q9VY93	Ddc;r;Adi1;Mtap;Gfat2;Dmel\CG10184;Dmel\CG10623;Argl;CG12173;Oat;Tat;CG11134	9.783% (9/92)	0.00233292	2.63	P20351;P35421;Q27601;Q7JZB1;Q7KTW9;Q9V9X4;Q9VG42;Q9VM80;Q9VTN9	v;Pfas;Prat;Daao1;AsnS;CG11334;Gnmt;Daao2;Dmel\CG10361	5.435% (5/92)	0.174282	0.76	#N/A	#N/A	11.957% (11/92)	8.79635e-05	4.06	O96553;P35421;P40807;P54385;Q9VAW3;Q9VCK6;Q9VG42;Q9VH09;Q9VTN9;Q9VW68;Q9W457	pug;Pfas;Odc1;Gdh;Gfat2;Dmel\CG10184;Gnmt;Dmel\CG3999;Dmel\CG10361;Gabat;Shmt	32.609% (30/92)	1.27416e-22	21.89	A1ZAA5;O76895;O96553;Q6AWN0;Q7JXZ2;Q9V3F8;Q9V813;Q9VAN0;Q9VCK6;Q9VEJ3;Q9VG42;Q9VH09;Q9VHD3;Q9VHF0;Q9VJ31;Q9VJ32;Q9VKJ0;Q9VKR4;Q9VLG9;Q9VN95;Q9VNW6;Q9VPF3;Q9VRD9;Q9VSY6;Q9VTN9;Q9VY42;Q9VY93;Q9W265;Q9W3Z3;Q9W457	Got1;arg;pug;Adi1;Eip55E;P5cr;Mtap;CG11899;Dmel\CG10184;P5cr-2;Gnmt;Dmel\CG3999;GstZ1;Srr;Dmel\CG10623;Dmel\CG10621;hgo;Dmel\CG6415;Argl;CG12173;P5CS;Hpd;Cbs;aay;Dmel\CG10361;Tat;CG11134;T3dh;Agxt;Shmt	1.087% (1/92)	0.948015	0.02	#N/A	#N/A	14.13% (13/92)	5.4563e-06	5.26	Q27601;Q6AWN0;Q7JXZ2;Q9VAW3;Q9VCK6;Q9VG42;Q9VHD3;Q9VJ31;Q9VKJ0;Q9VPF3;Q9VRD9;Q9VW68;Q9VY42	Prat;Adi1;Eip55E;Gfat2;Dmel\CG10184;Gnmt;GstZ1;Dmel\CG10623;hgo;Hpd;Cbs;Gabat;Tat	9.783% (9/92)	0.00175211	2.76	O96553;P05031;P20351;P35421;Q7JZB1;Q9V9X4;Q9VGQ1;Q9VIE7;Q9VTN9	pug;Ddc;v;Pfas;Daao1;CG11334;alpha-KGDHC;bur;Dmel\CG10361
GO:1902667	regulation of axon guidance	#N/A	30% (6/20)	1.70857e-05	4.77	O18645;Q94533;Q9VND8;Q9VQZ6;Q9W3C7;Q9W437	AMPKalpha;S6k;Rheb;Elp3;Ppt1;raptor	0% (0/20)	1	0	#N/A	#N/A	10% (2/20)	0.134351	0.87	#N/A	#N/A	5% (1/20)	0.45793	0.34	#N/A	#N/A	5% (1/20)	0.49117	0.31	#N/A	#N/A	0% (0/20)	1	0	#N/A	#N/A	0% (0/20)	1	0	#N/A	#N/A	10% (2/20)	0.121386	0.92	#N/A	#N/A
GO:0044085	cellular component biogenesis	A process that results in the biosynthesis of constituent macromolecules, assembly, and arrangement of constituent parts of a cellular component. Includes biosynthesis of constituent macromolecules, and those macromolecular modifications that are involved in synthesis or assembly of the cellular component.	4.974% (58/1166)	1.75628e-05	4.76	A8DYB0;O44081;O61443;P05661;P56538;P83967;Q24020;Q24314;Q29QQ9;Q5U0X8;Q7JX95;Q7JY94;Q7JYH3;Q7K0D3;Q7K1Q7;Q7K2B0;Q7K4B2;Q7KVQ0;Q8IH00;Q8IPX7;Q8MSW9;Q8T4A9;Q94533;Q95WY3;Q9V3P2;Q9V9U9;Q9V9Z9;Q9VAQ5;Q9VBY2;Q9VC94;Q9VCY1;Q9VDS6;Q9VF28;Q9VFE6;Q9VGR2;Q9VH07;Q9VHB5;Q9VHG1;Q9VHT5;Q9VKQ3;Q9VL96;Q9VLK1;Q9VLS5;Q9VM69;Q9VMM7;Q9VND8;Q9VPU8;Q9VQM2;Q9VQZ6;Q9VUN7;Q9VUR2;Q9VVC9;Q9VVK8;Q9W1V3;Q9W3C0;Q9W3C1;Q9W437;…	Dmel\CG13185;Nop60B;p38b;Mhc;eIF6;Act88F;fliI;dor;Rrp42;Dmel\CG12325;Dmel\CG11123;Atg7;ND-B14.7;Dmel\CG12909;RpLP0-like;CG7137;l(2)k09848;CG4038;Mat89Ba;Rrp40;U3-55K;Rrp45;S6k;Nop56;l(2)34Fd;BcDNA:RE07994;CG1542;CG11837;Dmel\CG11920;Dmel\CG5728;Dmel\CG6937;Surf6;Arpc3A;CG3817;CG17726;pont;Vps45;Vps16A;mRpL1;CG6724;CG4364;Dmel\CG13097;Rbsn-5;nop5;Dmel\CG11030;Rheb;dbe;ND-B14.5B;Elp3;Dmel\CG7275;Dm…	3.859% (45/1166)	0.0784771	1.11	#N/A	#N/A	7.547% (88/1166)	6.81976e-17	16.17	A1Z8D0;A1Z909;A8DYB0;O44081;O46050;O46098;O46307;O76994;P56538;Q07171;Q29QQ9;Q5U0X8;Q7K0D3;Q7K0Y1;Q7K1Q7;Q7K2B0;Q7K4B2;Q7KKH3;Q7KVQ0;Q86B47;Q8I937;Q8IH00;Q8IH18;Q8MSW9;Q8MT06;Q8SY39;Q95WY3;Q9V3P2;Q9V5P6;Q9V7P1;Q9V9U9;Q9V9Z9;Q9VAC4;Q9VAQ0;Q9VAQ5;Q9VBY2;Q9VC94;Q9VCY1;Q9VD51;Q9VDE5;Q9VDS6;Q9VE94;Q9VEB3;Q9VEJ2;Q9VF28;Q9VFE6;Q9VFF3;Q9VFR1;Q9VGN9;Q9VHK6;Q9VHN4;Q9VHT5;Q9VIF0;Q9VIF6;Q9VJZ7;Q9VKD3;Q9VKQ3;…	nclb;Dmel\CG8545;Dmel\CG13185;Nop60B;Nmd3;bcn92;EG:8D8.4;Ip259;eIF6;Gel;Rrp42;Dmel\CG12325;Dmel\CG12909;CG5033;RpLP0-like;CG7137;l(2)k09848;Mys45A;CG4038;CG8611;BcDNA:LD24586;Mat89Ba;4E-T;U3-55K;Ns1;CG6994;Nop56;l(2)34Fd;CG7637;wcd;BcDNA:RE07994;CG1542;Nph;Cul5;CG11837;Dmel\CG11920;Dmel\CG5728;Dmel\CG6937;pit;ppan;Surf6;Polr1E;Non3;l(3)07882;Arpc3A;CG3817;Rrp6;abitram;RpL24-like;IscU;Dmel\CG8043;…	4.031% (47/1166)	0.0175219	1.76	#N/A	#N/A	1.715% (20/1166)	0.999909	0	#N/A	#N/A	5.66% (66/1166)	2.6945e-07	6.57	A1Z8U0;D1YSG0;M9MRX4;O02195;O16797;O18640;O44386;O77410;O97182;P02283;P02299;P05661;P07182;P11449;P13238;P18171;P19889;P22977;P32392;P38979;P49963;P55841;P83967;Q01603;Q24186;Q24400;Q24472;Q24572;Q5U0X8;Q6NR46;Q7JR49;Q7JVI3;Q7K159;Q7KKH3;Q7KN79;Q7KNS3;Q7KVD1;Q86BK8;Q8I7C3;Q8IQB4;Q8SXS0;Q8T4A9;Q9U9Q4;Q9VAQ5;Q9VCK0;Q9VD55;Q9VDE5;Q9VEG6;Q9VF87;Q9VHS8;Q9VHV5;Q9VKI3;Q9VLT3;Q9VMH2;Q9VMK3;Q9VMK5;Q9VN14;…	Prp8;bt;Ank2;eIF3i;RpL3;Rack1;scb;eIF3e;Arpc1;His2B;His3;Mhc;Cp36;Vm26Aa;Vm26Ab;dec-1;RpLP0;Cp16;Arp3;sta;Srp19;RpL14;Act88F;Pxd;RpS5a;Mlp84B;Rbf;Caf1-55;Dmel\CG12325;Spt-I;VhaAC45;eIF3m;mip40;Mys45A;LTV1;Lis-1;trio;Rab14;Lasp;Zasp66;Dmel\CG7071;Rrp45;eIF3h;CG11837;eIF3d1;Cchl;ppan;Pxt;Sra-1;CG7483;Arl8;Vm32E;Mcr;Arpc4;psd;Vm26Ac;Cont;RpL35A;Tsr1;pix;RpL10Ab;Tsf2;eIF1;ND-19;Rrp4;RpL5	4.374% (51/1166)	0.00764108	2.12	E1JJR3;M9MSL3;O76994;O97102;O97111;P07182;P11147;P11449;P13238;P18171;P22977;P23128;P82147;Q24020;Q24297;Q24472;Q7K2B0;Q7KN62;Q9GYU8;Q9U6R9;Q9VCY1;Q9VD29;Q9VEG6;Q9VF28;Q9VG07;Q9VG42;Q9VH07;Q9VHK6;Q9VHR6;Q9VIF0;Q9VKI3;Q9VLV5;Q9VMH4;Q9VMK3;Q9VMK5;Q9VPD5;Q9VPX3;Q9VUV9;Q9VVK8;Q9VWQ7;Q9VXK5;Q9VXQ5;Q9VXW3;Q9W1H5;Q9W1M9;Q9W2E7;Q9W2P5;Q9W2S2;Q9W385;Q9W3B2;Q9W3R7	pcm;Hsc70Cb;Ip259;Sumo;par-6;Cp36;Hsc70-4;Vm26Aa;Vm26Ab;dec-1;Cp16;me31B;l(2)efl;fliI;SmF;Rbf;CG7137;TER94;mbo;gammaSnap1;Dmel\CG6937;Sar1;Pxt;Arpc3A;Dmel\CG7488;Gnmt;pont;IscU;Atg13;CG9246;Vm32E;SmE;Dmel\CG9175;psd;Vm26Ac;mTerf3;l(2)10685;l(3)72Ab;DmRH17;Dmel\CG6891;dSpb1;CCT6;Dmel\CG12608;DCP1;Rrp4;Rae1;Dmel\CG9344;Atg8a;fh;Rbm13;Atg5	3.688% (43/1166)	0.0880677	1.06	#N/A	#N/A
GO:0044281	small molecule metabolic process	The chemical reactions and pathways involving small molecules, any low molecular weight, monomeric, non-encoded molecule.	5.873% (39/664)	1.75185e-05	4.76	B7Z001;O02373;O76752;P00334;P05031;P05990;P29613;Q0E8U4;Q0E9E2;Q6AWN0;Q7JYW9;Q7K4Y0;Q7KUC2;Q8T3L6;Q95028;Q9V420;Q9V6U9;Q9V813;Q9VAW3;Q9VCK6;Q9VI04;Q9VJ31;Q9VL24;Q9VLG9;Q9VN95;Q9VP61;Q9VQ62;Q9VSR7;Q9VSW1;Q9VTJ4;Q9VTZ6;Q9VW26;Q9VW37;Q9VY42;Q9VY93;Q9VYD5;Q9W197;Q9W330;Q9W374	FASN1;sgl;Sptr;Adh;Ddc;r;Tpi;Dmel\CG17224;PCB;Adi1;Hex-C;Desat1;Pdxk;beg;Ldh;Su(P);CG16935;Mtap;Gfat2;Dmel\CG10184;pyd3;Dmel\CG10623;Npc1a;Argl;CG12173;AcCoAS;Npc2a;ValRS-m;UGP;Fuca;Pmm2;Oat;SREBP;Tat;CG11134;Dmel\CG1673;cN-IIIB;Hex-A;su(r)	3.313% (22/664)	0.437748	0.36	#N/A	#N/A	3.916% (26/664)	0.16818	0.77	#N/A	#N/A	4.669% (31/664)	0.00826006	2.08	O18640;O96553;P20007;P35421;P40320;P40807;P54385;Q01604;Q09332;Q7K209;Q8SZY4;Q960U8;Q9I7S8;Q9V7Y2;Q9VAW3;Q9VBA0;Q9VC18;Q9VCK6;Q9VFC8;Q9VG42;Q9VH09;Q9VIC9;Q9VKX2;Q9VLR2;Q9VLR3;Q9VT33;Q9VTN9;Q9VUL8;Q9VW37;Q9VW68;Q9W457	Rack1;pug;Pepck;Pfas;Sam-S;Odc1;Gdh;Pgk;Uggt;Dera;NT5E-2;mdy;Paics;Sply;Gfat2;Dmel\CG6330;BEST:GH11240;Dmel\CG10184;GlyS;Gnmt;Dmel\CG3999;Dmel\CG8665;Mdh1;Dmel\CG8353;Dmel\CG8360;Prps;Dmel\CG10361;Pex3;SREBP;Gabat;Shmt	12.199% (81/664)	4.68182e-28	27.33	A1Z934;A1ZAA5;O76895;O96553;O97479;P15007;P29613;P36951;P46415;P52029;Q0E9E2;Q6AWN0;Q7JR58;Q7JXB5;Q7JXZ2;Q7K4Q9;Q7KUC2;Q7KW39;Q8MLS1;Q95028;Q95RV5;Q9I7S8;Q9U1L2;Q9V3F8;Q9V470;Q9V6U9;Q9V813;Q9V8M5;Q9VA02;Q9VAN0;Q9VC18;Q9VCK6;Q9VCR2;Q9VDT1;Q9VEJ3;Q9VEQ0;Q9VG42;Q9VGZ3;Q9VH09;Q9VHD3;Q9VHF0;Q9VI04;Q9VJ31;Q9VJ32;Q9VKJ0;Q9VKR4;Q9VKX2;Q9VL70;Q9VLG9;Q9VLR3;Q9VMC6;Q9VMW7;Q9VN95;Q9VNW6;Q9VP02;Q9VPB9;Q9VPF3;…	Dmel\CG8778;Got1;arg;pug;Sodh-1;Eno;Tpi;Gip;Fdh;Pgi;PCB;Adi1;Echs1;Pepck2;Eip55E;Hmgs;Pdxk;CG17896;Mthfs;Ldh;Rpe;Paics;EG:BACR7A4.14;P5cr;ScsbetaG;CG16935;Mtap;CG15093;CG1544;CG11899;BEST:GH11240;Dmel\CG10184;Dmel\CG6726;Arc42;P5cr-2;Dmel\CG3534;Gnmt;Irp-1B;Dmel\CG3999;GstZ1;Srr;pyd3;Dmel\CG10623;Dmel\CG10621;hgo;Dmel\CG6415;Mdh1;yip2;Argl;Dmel\CG8360;152078_at;CG8891;CG12173;P5CS;CG12562;Pex16;H…	1.958% (13/664)	0.980788	0.01	#N/A	#N/A	5.572% (37/664)	0.000398837	3.4	A1ZBE9;Q07152;Q0KI98;Q27601;Q6AWN0;Q7JXZ2;Q7K0L5;Q7K4Q9;Q7KW39;Q8SZY4;Q95028;Q9V8M5;Q9VAW3;Q9VCC6;Q9VCK6;Q9VE80;Q9VEG6;Q9VG42;Q9VGC2;Q9VGZ3;Q9VHD3;Q9VJ31;Q9VKJ0;Q9VL24;Q9VLM8;Q9VM58;Q9VMR6;Q9VPF3;Q9VQL1;Q9VRD9;Q9VW68;Q9VXQ3;Q9VY42;Q9VYD5;Q9VZ82;Q9W0H6;Q9W385	MetRS;ras;TrpRS;Prat;Adi1;Eip55E;veil;Hmgs;CG17896;NT5E-2;Ldh;CG15093;Gfat2;Dmel\CG6178;Dmel\CG10184;Dmel\CG7675;Pxt;Gnmt;Dmel\CG4860;Irp-1B;GstZ1;Dmel\CG10623;hgo;Npc1a;AlaRS;Hmgcl;Acsf2;Hpd;SerRS;Cbs;Gabat;Mvd;Tat;Dmel\CG1673;LeuRS-m;Acat2;fh	6.175% (41/664)	5.07259e-06	5.29	A8JNU6;B7Z001;O01666;O16129;O77134;O96299;O96553;P05031;P08761;P12646;P20351;P35381;P35421;Q24439;Q6NN09;Q7JR83;Q7JYW9;Q7JZB1;Q94516;Q94523;Q960U8;Q967S0;Q9V7Y2;Q9V9X4;Q9VAI0;Q9VC18;Q9VFC8;Q9VGQ1;Q9VIC9;Q9VIE7;Q9VKM3;Q9VPE2;Q9VQ62;Q9VT33;Q9VTN9;Q9VW37;Q9VWP2;Q9VXN2;Q9W0D7;Q9W2G8;Q9W2X6	Ogdh;FASN1;ATPsyngamma;PheRS-m;ATPsynE;Sodh-2;pug;Ddc;MsrA;Zw;v;blw;Pfas;ATPsynO;ATPsynC;Hsl;Hex-C;Daao1;ATPsynB;SdhA;mdy;Prat2;Sply;CG11334;Gnpnat;BEST:GH11240;GlyS;alpha-KGDHC;Dmel\CG8665;bur;ATPsynG;ND-39;Npc2a;Prps;Dmel\CG10361;SREBP;Dmel\CG7322;sun;Pex10;Acox57D-d;ATPsyndelta
GO:0006725	cellular aromatic compound metabolic process	The chemical reactions and pathways involving aromatic compounds, any organic compound characterized by one or more planar rings, each of which contains conjugated double bonds and delocalized pi electrons, as carried out by individual cells.	4.39% (82/1868)	1.76417e-05	4.75	A8DYB0;E1JIR1;O02373;O18680;O44081;O46079;O76752;O77263;P05031;P05990;P29613;P56538;P91875;Q0E8U4;Q24314;Q29QQ9;Q5U0X8;Q7JWW5;Q7JX95;Q7JYW9;Q7K0D3;Q7K1Q7;Q7K2B0;Q7K4B3;Q7KUC2;Q7KVQ0;Q8IH00;Q8IPS4;Q8IPX7;Q8IQM9;Q8MSW9;Q8T4A9;Q95WY3;Q9V3P2;Q9V813;Q9V9V7;Q9V9Z9;Q9VAQ5;Q9VAW3;Q9VBY2;Q9VC93;Q9VC94;Q9VCY1;Q9VD81;Q9VDY1;Q9VFE6;Q9VH07;Q9VHT5;Q9VI04;Q9VIV3;Q9VK19;Q9VKQ3;Q9VL96;Q9VLK1;Q9VM69;Q9VM95;Q9VMM7;…	Dmel\CG13185;Pus1;sgl;Alas;Nop60B;EG:39E1.2;Sptr;CG4045;Ddc;r;Tpi;eIF6;RpI1;Dmel\CG17224;dor;Rrp42;Dmel\CG12325;CG8078;Dmel\CG11123;Hex-C;Dmel\CG12909;RpLP0-like;CG7137;Elp2;Pdxk;CG4038;Mat89Ba;Dmel\CG11109;Rrp40;l(3)72Dp;U3-55K;Rrp45;Nop56;l(2)34Fd;Mtap;pasha;CG1542;CG11837;Gfat2;Dmel\CG11920;Dis3;Dmel\CG5728;Dmel\CG6937;Polr1H;Ino80;CG3817;pont;mRpL1;pyd3;CG10189;Ski6;CG6724;CG4364;Dmel\CG13097…	2.088% (39/1868)	0.999603	0	#N/A	#N/A	5.889% (110/1868)	7.95788e-14	13.1	A1Z8D0;A1Z909;A8DYB0;O18680;O44081;O46307;O76994;O77263;P05990;P13469;P20028;P20232;P25167;P32748;P49847;P56538;P91875;Q01637;Q0E9N4;Q24492;Q29QQ9;Q5U0X8;Q7JWW5;Q7K0D3;Q7K0L5;Q7K0Y1;Q7K1Q7;Q7K2B0;Q7K7A9;Q7KVQ0;Q8I937;Q8IH00;Q8IPS4;Q8MSW9;Q8SY39;Q95WY3;Q9V3P2;Q9V5P6;Q9V7P1;Q9V9V0;Q9V9Z9;Q9VAQ5;Q9VBY2;Q9VC49;Q9VC93;Q9VC94;Q9VCY1;Q9VD25;Q9VD51;Q9VD81;Q9VDE5;Q9VE94;Q9VEB3;Q9VEJ2;Q9VES0;Q9VFE6;Q9VFF3;…	nclb;Dmel\CG8545;Dmel\CG13185;Alas;Nop60B;EG:8D8.4;Ip259;CG4045;r;mod;RpI135;TfIIS;RpIII128;Dhod;Taf6;eIF6;RpI1;r-l;Rpp25;RpA-70;Rrp42;Dmel\CG12325;CG8078;Dmel\CG12909;veil;CG5033;RpLP0-like;CG7137;Fen1;CG4038;BcDNA:LD24586;Mat89Ba;Dmel\CG11109;U3-55K;CG6994;Nop56;l(2)34Fd;CG7637;wcd;CstF50;CG1542;CG11837;Dmel\CG11920;Rpb10;Dis3;Dmel\CG5728;Dmel\CG6937;CG5380;pit;Polr1H;ppan;Polr1E;Non3;l(3)07882…	2.141% (40/1868)	0.997359	0	#N/A	#N/A	2.784% (52/1868)	0.948766	0.02	#N/A	#N/A	1.981% (37/1868)	0.999874	0	#N/A	#N/A	3.961% (74/1868)	0.0133553	1.87	#N/A	#N/A	1.767% (33/1868)	0.999977	0	#N/A	#N/A
GO:0042274	ribosomal small subunit biogenesis	A cellular process that results in the biosynthesis of constituent macromolecules, assembly, and arrangement of constituent parts of a small ribosomal subunit; includes transport to the sites of protein synthesis.	17.308% (9/52)	1.76952e-05	4.75	Q5U0X8;Q7JX95;Q9V3P2;Q9VDS6;Q9VMM7;Q9VUN7;Q9VVC9;Q9VVK8;Q9W3C1	Dmel\CG12325;Dmel\CG11123;l(2)34Fd;Surf6;Dmel\CG11030;Dmel\CG7275;Dmel\CG7728;DmRH17;l(1)G0020	9.615% (5/52)	0.0232684	1.63	#N/A	#N/A	26.923% (14/52)	4.93154e-10	9.31	Q5U0X8;Q8I937;Q9V3P2;Q9VDS6;Q9VEJ2;Q9VMM7;Q9VTU0;Q9VUN7;Q9VVC9;Q9VVK8;Q9W397;Q9W3C1;Q9W3K3;Q9W4Z9	Dmel\CG12325;BcDNA:LD24586;l(2)34Fd;Surf6;l(3)07882;Dmel\CG11030;CG5645;Dmel\CG7275;Dmel\CG7728;DmRH17;Dmel\CG7246;l(1)G0020;Dmel\CG2260;Dmel\CG3071	3.846% (2/52)	0.467465	0.33	#N/A	#N/A	1.923% (1/52)	0.828178	0.08	#N/A	#N/A	9.615% (5/52)	0.0228167	1.64	#N/A	#N/A	5.769% (3/52)	0.227521	0.64	#N/A	#N/A	1.923% (1/52)	0.79911	0.1	#N/A	#N/A
GO:0043094	cellular metabolic compound salvage	Any process which produces a useful metabolic compound from derivatives of it without de novo synthesis, as carried out by individual cells.	38.462% (5/13)	2.293e-05	4.64	Q6AWN0;Q7KUC2;Q9V813;Q9VN95;Q9VY93	Adi1;Pdxk;Mtap;CG12173;CG11134	7.692% (1/13)	0.341152	0.47	#N/A	#N/A	0% (0/13)	1	0	#N/A	#N/A	0% (0/13)	1	0	#N/A	#N/A	38.462% (5/13)	3.96033e-05	4.4	Q6AWN0;Q7KUC2;Q9V813;Q9VN95;Q9VY93	Adi1;Pdxk;Mtap;CG12173;CG11134	0% (0/13)	1	0	#N/A	#N/A	7.692% (1/13)	0.342576	0.47	#N/A	#N/A	7.692% (1/13)	0.329657	0.48	#N/A	#N/A
GO:0009066	aspartate family amino acid metabolic process	The chemical reactions and pathways involving amino acids of the aspartate family, comprising asparagine, aspartate, lysine, methionine and threonine.	28.571% (6/21)	2.33352e-05	4.63	Q6AWN0;Q9V813;Q9VCK6;Q9VJ31;Q9VN95;Q9VY93	Adi1;Mtap;Dmel\CG10184;Dmel\CG10623;CG12173;CG11134	14.286% (3/21)	0.0270793	1.57	#N/A	#N/A	4.762% (1/21)	0.497658	0.3	#N/A	#N/A	14.286% (3/21)	0.0239626	1.62	#N/A	#N/A	52.381% (11/21)	1.08155e-11	10.97	A1ZAA5;O96553;Q6AWN0;Q9V813;Q9VCK6;Q9VHF0;Q9VJ31;Q9VJ32;Q9VN95;Q9VTN9;Q9VY93	Got1;pug;Adi1;Mtap;Dmel\CG10184;Srr;Dmel\CG10623;Dmel\CG10621;CG12173;Dmel\CG10361;CG11134	4.762% (1/21)	0.488795	0.31	#N/A	#N/A	14.286% (3/21)	0.0274386	1.56	#N/A	#N/A	19.048% (4/21)	0.00324808	2.49	O96553;Q9V9X4;Q9VGQ1;Q9VTN9	pug;CG11334;alpha-KGDHC;Dmel\CG10361
GO:0031929	TOR signaling	A series of molecular signals mediated by TOR (Target of rapamycin) proteins, members of the phosphoinositide (PI) 3-kinase related kinase (PIKK) family that act as serine/threonine kinases in response to nutrient availability or growth factors.	16.667% (9/54)	2.43029e-05	4.61	O18645;Q7K519;Q94533;Q9VHJ4;Q9VND8;Q9VQ89;Q9VW73;Q9VZL6;Q9W437	AMPKalpha;RagC-D;S6k;RagA-B;Rheb;mio;Lamtor1;CG14977;raptor	5.556% (3/54)	0.242177	0.62	#N/A	#N/A	0% (0/54)	1	0	#N/A	#N/A	3.704% (2/54)	0.487277	0.31	#N/A	#N/A	1.852% (1/54)	0.839481	0.08	#N/A	#N/A	1.852% (1/54)	0.822729	0.08	#N/A	#N/A	0% (0/54)	1	0	#N/A	#N/A	9.259% (5/54)	0.0229789	1.64	#N/A	#N/A
GO:0043628	ncRNA 3'-end processing	Any process involved in forming the mature 3' end of a non-coding RNA molecule.	22.581% (7/31)	2.57124e-05	4.59	O44081;Q29QQ9;Q8IPX7;Q8T4A9;Q9VK19;Q9VW53;Q9W1V3	Nop60B;Rrp42;Rrp40;Rrp45;Ski6;Mtr3;Fib	0% (0/31)	1	0	#N/A	#N/A	22.581% (7/31)	4.40302e-05	4.36	O44081;Q29QQ9;Q9VFF3;Q9VK19;Q9VW53;Q9W1M9;Q9W1V3	Nop60B;Rrp42;Rrp6;Ski6;Mtr3;Rrp4;Fib	0% (0/31)	1	0	#N/A	#N/A	0% (0/31)	1	0	#N/A	#N/A	6.452% (2/31)	0.254165	0.59	#N/A	#N/A	3.226% (1/31)	0.632726	0.2	#N/A	#N/A	3.226% (1/31)	0.615255	0.21	#N/A	#N/A
GO:0008033	tRNA processing	The process in which a pre-tRNA molecule is converted to a mature tRNA, ready for addition of an aminoacyl group.	14.706% (10/68)	2.66645e-05	4.57	E1JIR1;O46079;O77263;Q7JWW5;Q7K4B3;Q9VIV3;Q9VQZ6;Q9W3C1;Q9W415;Q9W4M9	Pus1;EG:39E1.2;CG4045;CG8078;Elp2;CG10189;Elp3;l(1)G0020;wuho;Nsun2	0% (0/68)	1	0	#N/A	#N/A	13.235% (9/68)	0.000295182	3.53	O77263;Q0E9N4;Q7JWW5;Q9VKD3;Q9VP65;Q9VPK7;Q9VQZ6;Q9W3C1;Q9W4M9	CG4045;Rpp25;CG8078;Nfs1;CG12975;Pus10;Elp3;l(1)G0020;Nsun2	0% (0/68)	1	0	#N/A	#N/A	7.353% (5/68)	0.0741914	1.13	#N/A	#N/A	0% (0/68)	1	0	#N/A	#N/A	4.412% (3/68)	0.366537	0.44	#N/A	#N/A	1.471% (1/68)	0.877741	0.06	#N/A	#N/A
GO:0010506	regulation of autophagy	Any process that modulates the frequency, rate or extent of autophagy. Autophagy is the process in which cells digest parts of their own cytoplasm.	12.245% (12/98)	2.79958e-05	4.55	O18645;P54397;Q7JY94;Q7K4Y0;Q7K519;Q8STG9;Q94533;Q9VHJ4;Q9VND8;Q9VQ89;Q9VW37;Q9W437	AMPKalpha;FK506-bp1;Atg7;Desat1;RagC-D;Sec61alpha;S6k;RagA-B;Rheb;mio;SREBP;raptor	2.041% (2/98)	0.821242	0.09	#N/A	#N/A	2.041% (2/98)	0.829914	0.08	#N/A	#N/A	2.041% (2/98)	0.80029	0.1	#N/A	#N/A	5.102% (5/98)	0.224953	0.65	#N/A	#N/A	1.02% (1/98)	0.957199	0.02	#N/A	#N/A	4.082% (4/98)	0.377539	0.42	#N/A	#N/A	8.163% (8/98)	0.00935163	2.03	M9NFM7;O18645;Q7JZN0;Q8STG9;Q94533;Q9VCC9;Q9VW37;Q9W1K5	DOR;AMPKalpha;Sec61beta;Sec61alpha;S6k;Tsc1;SREBP;Sesn
GO:0044272	sulfur compound biosynthetic process	The chemical reactions and pathways resulting in the formation of compounds that contain sulfur, such as the amino acids methionine and cysteine or the tripeptide glutathione.	18.605% (8/43)	3.0383e-05	4.52	O02373;Q6AWN0;Q9V813;Q9VCW6;Q9VJ31;Q9VN95;Q9VP61;Q9VY93	sgl;Adi1;Mtap;Gclm;Dmel\CG10623;CG12173;AcCoAS;CG11134	2.326% (1/43)	0.74932	0.13	#N/A	#N/A	9.302% (4/43)	0.0484583	1.31	#N/A	#N/A	4.651% (2/43)	0.373194	0.43	#N/A	#N/A	27.907% (12/43)	7.99147e-09	8.1	O96553;Q6AWN0;Q7JXZ2;Q9V813;Q9VCW6;Q9VJ31;Q9VJ32;Q9VMC6;Q9VN95;Q9VRD9;Q9VY93;Q9W3N9	pug;Adi1;Eip55E;Mtap;Gclm;Dmel\CG10623;Dmel\CG10621;152078_at;CG12173;Cbs;CG11134;154229_at	0% (0/43)	1	0	#N/A	#N/A	11.628% (5/43)	0.0110369	1.96	#N/A	#N/A	4.651% (2/43)	0.3757	0.43	#N/A	#N/A
GO:0009067	aspartate family amino acid biosynthetic process	The chemical reactions and pathways resulting in the formation of amino acids of the aspartate family, comprising asparagine, aspartate, lysine, methionine and threonine.	35.714% (5/14)	3.48156e-05	4.46	Q6AWN0;Q9V813;Q9VJ31;Q9VN95;Q9VY93	Adi1;Mtap;Dmel\CG10623;CG12173;CG11134	14.286% (2/14)	0.0702991	1.15	#N/A	#N/A	7.143% (1/14)	0.367907	0.43	#N/A	#N/A	7.143% (1/14)	0.348476	0.46	#N/A	#N/A	57.143% (8/14)	3.23921e-09	8.49	A1ZAA5;O96553;Q6AWN0;Q9V813;Q9VJ31;Q9VJ32;Q9VN95;Q9VY93	Got1;pug;Adi1;Mtap;Dmel\CG10623;Dmel\CG10621;CG12173;CG11134	7.143% (1/14)	0.360498	0.44	#N/A	#N/A	14.286% (2/14)	0.0709295	1.15	#N/A	#N/A	14.286% (2/14)	0.0653273	1.18	#N/A	#N/A
GO:1903432	regulation of TORC1 signaling	#N/A	21.212% (7/33)	3.97276e-05	4.4	O18645;Q7K519;Q9VHJ4;Q9VND8;Q9VQ89;Q9VW73;Q9VZL6	AMPKalpha;RagC-D;RagA-B;Rheb;mio;Lamtor1;CG14977	6.061% (2/33)	0.279684	0.55	#N/A	#N/A	0% (0/33)	1	0	#N/A	#N/A	6.061% (2/33)	0.261769	0.58	#N/A	#N/A	3.03% (1/33)	0.672412	0.17	#N/A	#N/A	3.03% (1/33)	0.651962	0.19	#N/A	#N/A	0% (0/33)	1	0	#N/A	#N/A	12.121% (4/33)	0.0167536	1.78	#N/A	#N/A
GO:1904263	positive regulation of TORC1 signaling	#N/A	26.087% (6/23)	4.13148e-05	4.38	Q7K519;Q9VHJ4;Q9VND8;Q9VQ89;Q9VW73;Q9VZL6	RagC-D;RagA-B;Rheb;mio;Lamtor1;CG14977	0% (0/23)	1	0	#N/A	#N/A	0% (0/23)	1	0	#N/A	#N/A	8.696% (2/23)	0.151296	0.82	#N/A	#N/A	4.348% (1/23)	0.540299	0.27	#N/A	#N/A	4.348% (1/23)	0.520498	0.28	#N/A	#N/A	0% (0/23)	1	0	#N/A	#N/A	4.348% (1/23)	0.507476	0.29	#N/A	#N/A
GO:0000096	sulfur amino acid metabolic process	The chemical reactions and pathways involving amino acids containing sulfur, comprising cysteine, homocysteine, methionine and selenocysteine.	33.333% (5/15)	5.09747e-05	4.29	Q6AWN0;Q9V813;Q9VJ31;Q9VN95;Q9VY93	Adi1;Mtap;Dmel\CG10623;CG12173;CG11134	6.667% (1/15)	0.382166	0.42	#N/A	#N/A	13.333% (2/15)	0.0823079	1.08	#N/A	#N/A	6.667% (1/15)	0.368136	0.43	#N/A	#N/A	60% (9/15)	1.72093e-10	9.76	O96553;Q6AWN0;Q7JXZ2;Q9V813;Q9VJ31;Q9VJ32;Q9VN95;Q9VRD9;Q9VY93	pug;Adi1;Eip55E;Mtap;Dmel\CG10623;Dmel\CG10621;CG12173;Cbs;CG11134	6.667% (1/15)	0.380622	0.42	#N/A	#N/A	26.667% (4/15)	0.0010179	2.99	Q6AWN0;Q7JXZ2;Q9VJ31;Q9VRD9	Adi1;Eip55E;Dmel\CG10623;Cbs	20% (3/15)	0.00949254	2.02	O96553;P08761;Q9V9X4	pug;MsrA;CG11334
GO:0002098	tRNA wobble uridine modification	The process in which a uridine in position 34 of a tRNA is post-transcriptionally modified.	33.333% (5/15)	5.09747e-05	4.29	O46079;Q7JWW5;Q7K4B3;Q9VIV3;Q9VQZ6	EG:39E1.2;CG8078;Elp2;CG10189;Elp3	0% (0/15)	1	0	#N/A	#N/A	13.333% (2/15)	0.0823079	1.08	#N/A	#N/A	0% (0/15)	1	0	#N/A	#N/A	33.333% (5/15)	8.75147e-05	4.06	O46079;Q7K4B3;Q9VGK7;Q9VMQ7;Q9VQZ6	EG:39E1.2;Elp2;Elp1;CG6907;Elp3	0% (0/15)	1	0	#N/A	#N/A	0% (0/15)	1	0	#N/A	#N/A	0% (0/15)	1	0	#N/A	#N/A
GO:0000462	maturation of SSU-rRNA from tricistronic rRNA transcript (SSU-rRNA, 5.8S rRNA, LSU-rRNA)	Any process involved in the maturation of a precursor Small SubUnit (SSU) ribosomal RNA (rRNA) molecule into a mature SSU-rRNA molecule from the pre-rRNA molecule originally produced as a tricistronic rRNA transcript that contains the Small Subunit (SSU) rRNA, 5.8S rRNA, and the Large Subunit (LSU) in that order from 5' to 3' along the primary transcript.	24% (6/25)	6.89864e-05	4.16	Q5U0X8;Q7JX95;Q9V3P2;Q9VMM7;Q9VUN7;Q9VVC9	Dmel\CG12325;Dmel\CG11123;l(2)34Fd;Dmel\CG11030;Dmel\CG7275;Dmel\CG7728	0% (0/25)	1	0	#N/A	#N/A	40% (10/25)	2.05593e-09	8.69	Q5U0X8;Q8I937;Q9V3P2;Q9VMM7;Q9VTU0;Q9VUN7;Q9VVC9;Q9W397;Q9W3K3;Q9W4Z9	Dmel\CG12325;BcDNA:LD24586;l(2)34Fd;Dmel\CG11030;CG5645;Dmel\CG7275;Dmel\CG7728;Dmel\CG7246;Dmel\CG2260;Dmel\CG3071	0% (0/25)	1	0	#N/A	#N/A	0% (0/25)	1	0	#N/A	#N/A	8% (2/25)	0.184332	0.73	#N/A	#N/A	0% (0/25)	1	0	#N/A	#N/A	4% (1/25)	0.536951	0.27	#N/A	#N/A
GO:0002097	tRNA wobble base modification	The process in which the nucleotide at position 34 in the anticodon of a tRNA is post-transcriptionally modified.	31.25% (5/16)	7.23733e-05	4.14	O46079;Q7JWW5;Q7K4B3;Q9VIV3;Q9VQZ6	EG:39E1.2;CG8078;Elp2;CG10189;Elp3	0% (0/16)	1	0	#N/A	#N/A	12.5% (2/16)	0.0921359	1.04	#N/A	#N/A	0% (0/16)	1	0	#N/A	#N/A	31.25% (5/16)	0.000123882	3.91	O46079;Q7K4B3;Q9VGK7;Q9VMQ7;Q9VQZ6	EG:39E1.2;Elp2;Elp1;CG6907;Elp3	0% (0/16)	1	0	#N/A	#N/A	0% (0/16)	1	0	#N/A	#N/A	0% (0/16)	1	0	#N/A	#N/A
GO:0006807	nitrogen compound metabolic process	The chemical reactions and pathways involving organic or inorganic compounds that contain nitrogen.	3.693% (128/3466)	7.24063e-05	4.14	A8DYB0;E1JIR1;O02373;O18645;O18680;O44081;O46079;O61443;O76752;O76863;O77263;O97066;P05031;P05990;P29613;P41043;P54397;P56538;P91875;Q0E8H9;Q0E8U4;Q24314;Q29QQ9;Q5U0X8;Q6AWN0;Q7JW03;Q7JWW5;Q7JX95;Q7JY94;Q7JYW9;Q7K0D3;Q7K127;Q7K1Q7;Q7K2B0;Q7K485;Q7K4B3;Q7KRW1;Q7KUC2;Q7KVQ0;Q8I077;Q8IH00;Q8IPS4;Q8IPX7;Q8IQM9;Q8MSW9;Q8MT58;Q8T4A9;Q94533;Q95WY3;Q9V3P2;Q9V813;Q9V9U4;Q9V9V7;Q9V9Z9;Q9VA81;Q9VAD4;Q9VAQ5;…	Dmel\CG13185;Pus1;sgl;AMPKalpha;Alas;Nop60B;EG:39E1.2;p38b;Sptr;eIF2Bbeta;CG4045;twr;Ddc;r;Tpi;GstS1;FK506-bp1;eIF6;RpI1;Hexo1;Dmel\CG17224;dor;Rrp42;Dmel\CG12325;Adi1;UbcE2H;CG8078;Dmel\CG11123;Atg7;Hex-C;Dmel\CG12909;CT24026;RpLP0-like;CG7137;cathD;Elp2;Trc8;Pdxk;CG4038;Usp1;Mat89Ba;Dmel\CG11109;Rrp40;l(3)72Dp;U3-55K;Cndp2;Rrp45;S6k;Nop56;l(2)34Fd;Mtap;nero;pasha;CG1542;mRpS18C;eIF2Balpha;CG118…	3.318% (115/3466)	0.227365	0.64	#N/A	#N/A	4.155% (144/3466)	1.22546e-06	5.91	A1Z8D0;A1Z909;A8DYB0;O18680;O44081;O46307;O61345;O76994;O77263;P05990;P13469;P20028;P20232;P25167;P32748;P49847;P54397;P56538;P91875;Q01637;Q0E9N4;Q24492;Q29QQ9;Q5U0X8;Q7JQW6;Q7JVK1;Q7JWW5;Q7JZM8;Q7K0D3;Q7K0L5;Q7K0Y1;Q7K127;Q7K1Q7;Q7K1R6;Q7K2B0;Q7K7A9;Q7KVQ0;Q8I077;Q8I937;Q8IH00;Q8IH18;Q8IPS4;Q8MS27;Q8MSS7;Q8MSW9;Q8SY39;Q95WY3;Q9U4F8;Q9V3D0;Q9V3P2;Q9V5P6;Q9V7P1;Q9V9V0;Q9V9Z9;Q9VAQ0;Q9VAQ5;Q9VBY2;…	nclb;Dmel\CG8545;Dmel\CG13185;Alas;Nop60B;EG:8D8.4;peng;Ip259;CG4045;r;mod;RpI135;TfIIS;RpIII128;Dhod;Taf6;FK506-bp1;eIF6;RpI1;r-l;Rpp25;RpA-70;Rrp42;Dmel\CG12325;Las;mRpL18;CG8078;mRpL41;Dmel\CG12909;veil;CG5033;CT24026;RpLP0-like;Dmel\CG10916;CG7137;Fen1;CG4038;Usp1;BcDNA:LD24586;Mat89Ba;4E-T;Dmel\CG11109;mRpL35;mRpS2;U3-55K;CG6994;Nop56;Ube4A;mRpL4;l(2)34Fd;CG7637;wcd;CstF50;CG1542;Cul5;CG1183…	3.405% (118/3466)	0.0240796	1.62	#N/A	#N/A	3.982% (138/3466)	0.000570121	3.24	A1Z803;A1ZAA5;A1ZB68;A1ZB70;A1ZB71;A1ZB72;A1ZB73;O18680;O46079;O76513;O76895;O77460;O96553;O97066;O97102;P11147;P15007;P15357;P20432;P25153;P25172;P29613;P46415;P48375;P52029;P54367;P82147;Q6AWN0;Q7JXZ2;Q7K127;Q7K2B0;Q7K4B3;Q7K4Q9;Q7K738;Q7KRW1;Q7KTH8;Q7KUC2;Q7KW39;Q7PL83;Q86PD3;Q8I077;Q8I0J3;Q8MLS1;Q8MS27;Q9I7S8;Q9V3D0;Q9V3F8;Q9V3G3;Q9V470;Q9V6U8;Q9V813;Q9V8M5;Q9VA02;Q9VAN0;Q9VAQ0;Q9VAV2;Q9VAY9;…	Marc;Got1;GstE3;GstE5;GstE6;GstE7;GstE8;Alas;EG:39E1.2;CycH;arg;Nurf-38;pug;twr;Sumo;Hsc70-4;Eno;RpS27A;GstD1;Ubc6;Su(z)2;Tpi;Fdh;Fkbp12;Pgi;CkIalpha;l(2)efl;Adi1;Eip55E;CT24026;CG7137;Elp2;Hmgs;Ubc10;Trc8;CSN8;Pdxk;CG17896;Spf45;CG30022;CG30023;Usp1;mRpS21;Mthfs;mRpL35;Paics;mRpL4;P5cr;cyp33;ScsbetaG;Uba3;Mtap;CG15093;CG1544;CG11899;Cul5;mIF2;mRpS22;BEST:GH11240;Dmel\CG10184;Dmel\CG6726;Gclm;mRR…	2.885% (100/3466)	0.913633	0.04	#N/A	#N/A	3.549% (123/3466)	0.0328757	1.48	#N/A	#N/A	1.904% (66/3466)	1	0	#N/A	#N/A
GO:0042594	response to starvation	Any process that results in a change in state or activity of a cell or an organism (in terms of movement, secretion, enzyme production, gene expression, etc.) as a result of a starvation stimulus, deprivation of nourishment.	11.009% (12/109)	8.12629e-05	4.09	O18645;O61443;Q24314;Q7JY94;Q7K2B0;Q7K4Y0;Q7K519;Q9VHG1;Q9VHJ4;Q9VND8;Q9VQ89;Q9W437	AMPKalpha;p38b;dor;Atg7;CG7137;Desat1;RagC-D;Vps16A;RagA-B;Rheb;mio;raptor	3.67% (4/109)	0.452629	0.34	#N/A	#N/A	2.752% (3/109)	0.687969	0.16	#N/A	#N/A	5.505% (6/109)	0.109952	0.96	#N/A	#N/A	5.505% (6/109)	0.152962	0.82	#N/A	#N/A	6.422% (7/109)	0.0548331	1.26	#N/A	#N/A	7.339% (8/109)	0.0219631	1.66	#N/A	#N/A	3.67% (4/109)	0.421049	0.38	#N/A	#N/A
GO:0000470	maturation of LSU-rRNA	Any process involved in the maturation of a precursor Large SubUnit (LSU) ribosomal RNA (rRNA) molecule into a mature LSU-rRNA molecule.	23.077% (6/26)	8.74943e-05	4.06	P56538;Q9VCY1;Q9VFE6;Q9VHT5;Q9VKQ3;Q9VL96	eIF6;Dmel\CG6937;CG3817;mRpL1;CG6724;CG4364	0% (0/26)	1	0	#N/A	#N/A	53.846% (14/26)	5.63766e-15	14.25	A1Z909;O76994;P56538;Q7K0Y1;Q9VCY1;Q9VD51;Q9VEB3;Q9VFE6;Q9VHT5;Q9VKQ3;Q9VL96;Q9VLK2;Q9VXK5;Q9W3B2	Dmel\CG8545;Ip259;eIF6;CG5033;Dmel\CG6937;pit;Non3;CG3817;mRpL1;CG6724;CG4364;CG13096;dSpb1;Rbm13	11.538% (3/26)	0.042004	1.38	#N/A	#N/A	0% (0/26)	1	0	#N/A	#N/A	3.846% (1/26)	0.564423	0.25	#N/A	#N/A	15.385% (4/26)	0.00848768	2.07	O76994;Q9VCY1;Q9VXK5;Q9W3B2	Ip259;Dmel\CG6937;dSpb1;Rbm13	0% (0/26)	1	0	#N/A	#N/A
GO:0050920	regulation of chemotaxis	Any process that modulates the frequency, rate or extent of the directed movement of a motile cell or organism in response to a specific chemical concentration gradient.	22.222% (6/27)	0.00010975	3.96	O18645;Q94533;Q9VND8;Q9VQZ6;Q9W3C7;Q9W437	AMPKalpha;S6k;Rheb;Elp3;Ppt1;raptor	0% (0/27)	1	0	#N/A	#N/A	7.407% (2/27)	0.215396	0.67	#N/A	#N/A	3.704% (1/27)	0.562711	0.25	#N/A	#N/A	3.704% (1/27)	0.598537	0.22	#N/A	#N/A	0% (0/27)	1	0	#N/A	#N/A	0% (0/27)	1	0	#N/A	#N/A	7.407% (2/27)	0.196198	0.71	#N/A	#N/A
GO:0009267	cellular response to starvation	Any process that results in a change in state or activity of a cell (in terms of movement, secretion, enzyme production, gene expression, etc.) as a result of deprivation of nourishment.	13.636% (9/66)	0.000124523	3.9	O18645;Q24314;Q7JY94;Q7K2B0;Q7K519;Q9VHG1;Q9VHJ4;Q9VQ89;Q9W437	AMPKalpha;dor;Atg7;CG7137;RagC-D;Vps16A;RagA-B;mio;raptor	1.515% (1/66)	0.880884	0.06	#N/A	#N/A	1.515% (1/66)	0.886028	0.05	#N/A	#N/A	6.061% (4/66)	0.136747	0.86	#N/A	#N/A	6.061% (4/66)	0.174878	0.76	#N/A	#N/A	4.545% (3/66)	0.343188	0.46	#N/A	#N/A	6.061% (4/66)	0.156363	0.81	#N/A	#N/A	6.061% (4/66)	0.138661	0.86	#N/A	#N/A
GO:0000154	rRNA modification	The covalent alteration of one or more nucleotides within an rRNA molecule to produce an rRNA molecule with a sequence that differs from that coded genetically.	27.778% (5/18)	0.000135266	3.87	O44081;Q7KVQ0;Q9VAQ5;Q9W1V3;Q9W3C1	Nop60B;CG4038;CG11837;Fib;l(1)G0020	0% (0/18)	1	0	#N/A	#N/A	55.556% (10/18)	3.35329e-11	10.47	A1Z909;O44081;Q7KVQ0;Q9V5P6;Q9VAQ5;Q9VP65;Q9VPX3;Q9VXK5;Q9W1V3;Q9W3C1	Dmel\CG8545;Nop60B;CG4038;CG7637;CG11837;CG12975;l(2)10685;dSpb1;Fib;l(1)G0020	0% (0/18)	1	0	#N/A	#N/A	0% (0/18)	1	0	#N/A	#N/A	5.556% (1/18)	0.437288	0.36	#N/A	#N/A	11.111% (2/18)	0.10991	0.96	#N/A	#N/A	0% (0/18)	1	0	#N/A	#N/A
GO:0000469	cleavage involved in rRNA processing	Any phosphodiester bond hydrolysis involved in the conversion of a primary ribosomal RNA (rRNA) transcript into a mature rRNA molecule.	27.778% (5/18)	0.000135266	3.87	Q29QQ9;Q7JX95;Q8IPX7;Q8T4A9;Q9VVC9	Rrp42;Dmel\CG11123;Rrp40;Rrp45;Dmel\CG7728	0% (0/18)	1	0	#N/A	#N/A	33.333% (6/18)	1.38944e-05	4.86	Q29QQ9;Q8I937;Q9VFF3;Q9VTU0;Q9VVC9;Q9W1M9	Rrp42;BcDNA:LD24586;Rrp6;CG5645;Dmel\CG7728;Rrp4	0% (0/18)	1	0	#N/A	#N/A	0% (0/18)	1	0	#N/A	#N/A	16.667% (3/18)	0.0175606	1.76	#N/A	#N/A	5.556% (1/18)	0.440651	0.36	#N/A	#N/A	5.556% (1/18)	0.425368	0.37	#N/A	#N/A
GO:0006139	nucleobase-containing compound metabolic process	Any cellular metabolic process involving nucleobases, nucleosides, nucleotides and nucleic acids.	4.281% (75/1752)	0.000136026	3.87	A8DYB0;E1JIR1;O02373;O44081;O46079;O77263;P05990;P29613;P56538;P91875;Q0E8U4;Q29QQ9;Q5U0X8;Q7JWW5;Q7JX95;Q7JYW9;Q7K0D3;Q7K1Q7;Q7K2B0;Q7K4B3;Q7KVQ0;Q8IH00;Q8IPS4;Q8IPX7;Q8MSW9;Q8T4A9;Q95WY3;Q9V3P2;Q9V813;Q9V9V7;Q9V9Z9;Q9VAQ5;Q9VAW3;Q9VBY2;Q9VC93;Q9VC94;Q9VCY1;Q9VD81;Q9VDY1;Q9VFE6;Q9VH07;Q9VHT5;Q9VI04;Q9VIV3;Q9VK19;Q9VKQ3;Q9VL96;Q9VLK1;Q9VM69;Q9VM95;Q9VMM7;Q9VP61;Q9VPU8;Q9VQ58;Q9VQ89;Q9VQZ6;Q9VSR7;…	Dmel\CG13185;Pus1;sgl;Nop60B;EG:39E1.2;CG4045;r;Tpi;eIF6;RpI1;Dmel\CG17224;Rrp42;Dmel\CG12325;CG8078;Dmel\CG11123;Hex-C;Dmel\CG12909;RpLP0-like;CG7137;Elp2;CG4038;Mat89Ba;Dmel\CG11109;Rrp40;U3-55K;Rrp45;Nop56;l(2)34Fd;Mtap;pasha;CG1542;CG11837;Gfat2;Dmel\CG11920;Dis3;Dmel\CG5728;Dmel\CG6937;Polr1H;Ino80;CG3817;pont;mRpL1;pyd3;CG10189;Ski6;CG6724;CG4364;Dmel\CG13097;nop5;Aatf;Dmel\CG11030;AcCoAS;d…	1.998% (35/1752)	0.999765	0	#N/A	#N/A	6.107% (107/1752)	1.86252e-14	13.73	A1Z8D0;A1Z909;A8DYB0;O44081;O46307;O76994;O77263;P05990;P13469;P20028;P20232;P25167;P32748;P49847;P56538;P91875;Q01637;Q0E9N4;Q24492;Q29QQ9;Q5U0X8;Q7JWW5;Q7K0D3;Q7K0L5;Q7K0Y1;Q7K1Q7;Q7K2B0;Q7K7A9;Q7KVQ0;Q8I937;Q8IH00;Q8IPS4;Q8MSW9;Q8SY39;Q95WY3;Q9V3P2;Q9V5P6;Q9V7P1;Q9V9V0;Q9V9Z9;Q9VAQ5;Q9VBY2;Q9VC49;Q9VC93;Q9VC94;Q9VCY1;Q9VD25;Q9VD51;Q9VD81;Q9VDE5;Q9VE94;Q9VEB3;Q9VEJ2;Q9VES0;Q9VFE6;Q9VFF3;Q9VHT5;…	nclb;Dmel\CG8545;Dmel\CG13185;Nop60B;EG:8D8.4;Ip259;CG4045;r;mod;RpI135;TfIIS;RpIII128;Dhod;Taf6;eIF6;RpI1;r-l;Rpp25;RpA-70;Rrp42;Dmel\CG12325;CG8078;Dmel\CG12909;veil;CG5033;RpLP0-like;CG7137;Fen1;CG4038;BcDNA:LD24586;Mat89Ba;Dmel\CG11109;U3-55K;CG6994;Nop56;l(2)34Fd;CG7637;wcd;CstF50;CG1542;CG11837;Dmel\CG11920;Rpb10;Dis3;Dmel\CG5728;Dmel\CG6937;CG5380;pit;Polr1H;ppan;Polr1E;Non3;l(3)07882;Dmel…	2.055% (36/1752)	0.998386	0	#N/A	#N/A	2.511% (44/1752)	0.990719	0	#N/A	#N/A	1.998% (35/1752)	0.999726	0	#N/A	#N/A	3.71% (65/1752)	0.0768737	1.11	#N/A	#N/A	1.598% (28/1752)	0.999996	0	#N/A	#N/A
GO:0016073	snRNA metabolic process	The chemical reactions and pathways involving snRNA, small nuclear RNA, any of various low-molecular-mass RNA molecules found in the eukaryotic nucleus as components of the small nuclear ribonucleoprotein.	21.429% (6/28)	0.000136276	3.87	O44081;Q29QQ9;Q8IPX7;Q8T4A9;Q9VK19;Q9VW53	Nop60B;Rrp42;Rrp40;Rrp45;Ski6;Mtr3	0% (0/28)	1	0	#N/A	#N/A	25% (7/28)	2.15241e-05	4.67	O44081;Q29QQ9;Q9V5P6;Q9VFF3;Q9VK19;Q9VW53;Q9W1M9	Nop60B;Rrp42;CG7637;Rrp6;Ski6;Mtr3;Rrp4	0% (0/28)	1	0	#N/A	#N/A	0% (0/28)	1	0	#N/A	#N/A	7.143% (2/28)	0.219001	0.66	#N/A	#N/A	3.571% (1/28)	0.595252	0.23	#N/A	#N/A	3.571% (1/28)	0.577905	0.24	#N/A	#N/A
GO:0006633	fatty acid biosynthetic process	The chemical reactions and pathways resulting in the formation of a fatty acid, any of the aliphatic monocarboxylic acids that can be liberated by hydrolysis from naturally occurring fats and oils. Fatty acids are predominantly straight-chain acids of 4 to 24 carbon atoms, which may be saturated or unsaturated; branched fatty acids and hydroxy fatty acids also occur, and very long chain acids of …	17.5% (7/40)	0.000145477	3.84	B7Z001;Q7K4Y0;Q8T3L6;Q9V420;Q9V6U9;Q9VP61;Q9VW37	FASN1;Desat1;beg;Su(P);CG16935;AcCoAS;SREBP	5% (2/40)	0.361515	0.44	#N/A	#N/A	17.5% (7/40)	0.000244092	3.61	B7Z001;Q7JQW6;Q7K4Y0;Q8T3L6;Q9V6U9;Q9VNF5;Q9VP61	FASN1;Las;Desat1;beg;CG16935;anon-WO0118547.367;AcCoAS	5% (2/40)	0.34025	0.47	#N/A	#N/A	2.5% (1/40)	0.741667	0.13	#N/A	#N/A	2.5% (1/40)	0.72198	0.14	#N/A	#N/A	7.5% (3/40)	0.132471	0.88	#N/A	#N/A	5% (2/40)	0.342623	0.47	#N/A	#N/A
GO:0032008	positive regulation of TOR signaling	Any process that activates or increases the frequency, rate or extent of TOR signaling.	20.69% (6/29)	0.00016764	3.78	Q7K519;Q9VHJ4;Q9VND8;Q9VQ89;Q9VW73;Q9VZL6	RagC-D;RagA-B;Rheb;mio;Lamtor1;CG14977	3.448% (1/29)	0.60625	0.22	#N/A	#N/A	0% (0/29)	1	0	#N/A	#N/A	6.897% (2/29)	0.216819	0.66	#N/A	#N/A	3.448% (1/29)	0.62484	0.2	#N/A	#N/A	3.448% (1/29)	0.604342	0.22	#N/A	#N/A	0% (0/29)	1	0	#N/A	#N/A	6.897% (2/29)	0.218548	0.66	#N/A	#N/A
GO:0044238	primary metabolic process	The chemical reactions and pathways involving those compounds which are formed as a part of the normal anabolic and catabolic processes. These processes take place in most, if not all, cells of the organism.	3.588% (134/3735)	0.000179087	3.75	A8DYB0;B7Z001;E1JIR1;O02373;O18645;O18680;O44081;O46079;O61443;O76863;O77263;O97066;P05031;P05990;P07190;P29613;P54397;P56538;P91875;Q0E8H9;Q0E8U4;Q0E9E2;Q24314;Q29QQ9;Q5U0X8;Q6AWN0;Q7JW03;Q7JWW5;Q7JX95;Q7JY94;Q7JYW9;Q7K0D3;Q7K127;Q7K1Q7;Q7K2B0;Q7K485;Q7K4B3;Q7K4Y0;Q7KRW1;Q7KVQ0;Q8I077;Q8IH00;Q8IPS4;Q8IPX7;Q8IQM9;Q8MSW9;Q8MT58;Q8T3L6;Q8T4A9;Q94533;Q95028;Q95WY3;Q9V3P2;Q9V420;Q9V6U9;Q9V813;Q9V9T9;…	Dmel\CG13185;FASN1;Pus1;sgl;AMPKalpha;Alas;Nop60B;EG:39E1.2;p38b;eIF2Bbeta;CG4045;twr;Ddc;r;Mal-A1;Tpi;FK506-bp1;eIF6;RpI1;Hexo1;Dmel\CG17224;PCB;dor;Rrp42;Dmel\CG12325;Adi1;UbcE2H;CG8078;Dmel\CG11123;Atg7;Hex-C;Dmel\CG12909;CT24026;RpLP0-like;CG7137;cathD;Elp2;Desat1;Trc8;CG4038;Usp1;Mat89Ba;Dmel\CG11109;Rrp40;l(3)72Dp;U3-55K;Cndp2;beg;Rrp45;S6k;Ldh;Nop56;l(2)34Fd;Su(P);CG16935;Mtap;betaGlu;nero…	3.213% (120/3735)	0.406002	0.39	#N/A	#N/A	4.203% (157/3735)	1.63923e-08	7.79	A1Z8D0;A1Z909;A8DYB0;B7Z001;O18680;O44081;O46307;O61345;O76994;O77263;P05990;P13469;P20028;P20232;P25167;P32748;P49847;P54397;P56538;P91875;Q01637;Q0E9N4;Q24492;Q29QQ9;Q5U0X8;Q7JQW6;Q7JR58;Q7JVK1;Q7JWW5;Q7JX94;Q7JYK2;Q7JZM8;Q7K0D3;Q7K0L5;Q7K0Y1;Q7K127;Q7K1Q7;Q7K1R6;Q7K2B0;Q7K4Y0;Q7K7A9;Q7KVQ0;Q8I077;Q8I937;Q8IH00;Q8IH18;Q8IPS4;Q8MS27;Q8MSS7;Q8MSW9;Q8SY39;Q8SZA8;Q8T3L6;Q95WY3;Q9U4F8;Q9V3D0;Q9V3P2;…	nclb;Dmel\CG8545;Dmel\CG13185;FASN1;Alas;Nop60B;EG:8D8.4;peng;Ip259;CG4045;r;mod;RpI135;TfIIS;RpIII128;Dhod;Taf6;FK506-bp1;eIF6;RpI1;r-l;Rpp25;RpA-70;Rrp42;Dmel\CG12325;Las;Echs1;mRpL18;CG8078;BcDNA:RH50933;Dmel\CG1941;mRpL41;Dmel\CG12909;veil;CG5033;CT24026;RpLP0-like;Dmel\CG10916;CG7137;Desat1;Fen1;CG4038;Usp1;BcDNA:LD24586;Mat89Ba;4E-T;Dmel\CG11109;mRpL35;mRpS2;U3-55K;CG6994;Fdx2;beg;Nop56;Ube…	3.4% (127/3735)	0.0157252	1.8	#N/A	#N/A	3.829% (143/3735)	0.00315148	2.5	A1Z934;A1ZAA5;O18680;O46079;O76513;O76895;O77460;O96553;O97066;O97102;O97479;P11147;P15007;P15357;P25153;P25172;P29613;P46415;P48375;P52029;P54367;P82147;Q0E9E2;Q6AWN0;Q7JR58;Q7JXB5;Q7JXZ2;Q7K127;Q7K2B0;Q7K4B3;Q7K4Q9;Q7K738;Q7KRW1;Q7KTH8;Q7KW39;Q7PL83;Q8I077;Q8I0J3;Q8MS27;Q95028;Q95RV5;Q9I7S8;Q9U1L2;Q9V3D0;Q9V3F8;Q9V3G3;Q9V470;Q9V6U8;Q9V6U9;Q9V813;Q9V8M5;Q9V9T9;Q9VA02;Q9VAN0;Q9VAQ0;Q9VAV2;Q9VAY9;…	Dmel\CG8778;Got1;Alas;EG:39E1.2;CycH;arg;Nurf-38;pug;twr;Sumo;Sodh-1;Hsc70-4;Eno;RpS27A;Ubc6;Su(z)2;Tpi;Fdh;Fkbp12;Pgi;CkIalpha;l(2)efl;PCB;Adi1;Echs1;Pepck2;Eip55E;CT24026;CG7137;Elp2;Hmgs;Ubc10;Trc8;CSN8;CG17896;Spf45;Usp1;mRpS21;mRpL35;Ldh;Rpe;Paics;EG:BACR7A4.14;mRpL4;P5cr;cyp33;ScsbetaG;Uba3;CG16935;Mtap;CG15093;betaGlu;CG1544;CG11899;Cul5;mIF2;mRpS22;BEST:GH11240;Dmel\CG10184;Dmel\CG6726;mR…	2.784% (104/3735)	0.978991	0.01	#N/A	#N/A	3.293% (123/3735)	0.276491	0.56	#N/A	#N/A	2.41% (90/3735)	0.999788	0	#N/A	#N/A
GO:0031668	cellular response to extracellular stimulus	Any process that results in a change in state or activity of a cell (in terms of movement, secretion, enzyme production, gene expression, etc.) as a result of an extracellular stimulus.	12.676% (9/71)	0.00022057	3.66	O18645;Q24314;Q7JY94;Q7K2B0;Q7K519;Q9VHG1;Q9VHJ4;Q9VQ89;Q9W437	AMPKalpha;dor;Atg7;CG7137;RagC-D;Vps16A;RagA-B;mio;raptor	1.408% (1/71)	0.898713	0.05	#N/A	#N/A	1.408% (1/71)	0.903412	0.04	#N/A	#N/A	5.634% (4/71)	0.164971	0.78	#N/A	#N/A	5.634% (4/71)	0.208788	0.68	#N/A	#N/A	4.225% (3/71)	0.386353	0.41	#N/A	#N/A	5.634% (4/71)	0.1876	0.73	#N/A	#N/A	5.634% (4/71)	0.167187	0.78	#N/A	#N/A
GO:0031669	cellular response to nutrient levels	Any process that results in a change in state or activity of a cell (in terms of movement, secretion, enzyme production, gene expression, etc.) as a result of a stimulus reflecting the presence, absence, or concentration of nutrients.	12.676% (9/71)	0.00022057	3.66	O18645;Q24314;Q7JY94;Q7K2B0;Q7K519;Q9VHG1;Q9VHJ4;Q9VQ89;Q9W437	AMPKalpha;dor;Atg7;CG7137;RagC-D;Vps16A;RagA-B;mio;raptor	1.408% (1/71)	0.898713	0.05	#N/A	#N/A	1.408% (1/71)	0.903412	0.04	#N/A	#N/A	5.634% (4/71)	0.164971	0.78	#N/A	#N/A	5.634% (4/71)	0.208788	0.68	#N/A	#N/A	4.225% (3/71)	0.386353	0.41	#N/A	#N/A	5.634% (4/71)	0.1876	0.73	#N/A	#N/A	5.634% (4/71)	0.167187	0.78	#N/A	#N/A
GO:0072330	monocarboxylic acid biosynthetic process	The chemical reactions and pathways resulting in the formation of monocarboxylic acids, any organic acid containing one carboxyl (-COOH) group.	16.279% (7/43)	0.000233264	3.63	B7Z001;Q7K4Y0;Q8T3L6;Q9V420;Q9V6U9;Q9VP61;Q9VW37	FASN1;Desat1;beg;Su(P);CG16935;AcCoAS;SREBP	4.651% (2/43)	0.395607	0.4	#N/A	#N/A	16.279% (7/43)	0.000388755	3.41	B7Z001;Q7JQW6;Q7K4Y0;Q8T3L6;Q9V6U9;Q9VNF5;Q9VP61	FASN1;Las;Desat1;beg;CG16935;anon-WO0118547.367;AcCoAS	4.651% (2/43)	0.373194	0.43	#N/A	#N/A	2.326% (1/43)	0.766688	0.12	#N/A	#N/A	2.326% (1/43)	0.747515	0.13	#N/A	#N/A	6.977% (3/43)	0.1548	0.81	#N/A	#N/A	4.651% (2/43)	0.3757	0.43	#N/A	#N/A
GO:0043928	exonucleolytic catabolism of deadenylated mRNA	The chemical reactions and pathways resulting in the breakdown of the transcript body of a nuclear-transcribed mRNA that occurs when the ends are not protected by the 3'-poly(A) tail.	60% (3/5)	0.000244836	3.61	Q29QQ9;Q8IPX7;Q8T4A9	Rrp42;Rrp40;Rrp45	0% (0/5)	1	0	#N/A	#N/A	40% (2/5)	0.00967623	2.01	Q29QQ9;Q9W1M9	Rrp42;Rrp4	0% (0/5)	1	0	#N/A	#N/A	0% (0/5)	1	0	#N/A	#N/A	40% (2/5)	0.00921234	2.04	Q8T4A9;Q9W1M9	Rrp45;Rrp4	20% (1/5)	0.148888	0.83	#N/A	#N/A	20% (1/5)	0.142499	0.85	#N/A	#N/A
GO:0048227	plasma membrane to endosome transport	Transport of a vesicle from the plasma membrane to the endosome.	60% (3/5)	0.000244836	3.61	Q7K0X9;Q9VHB5;Q9VLS5	Syx7;Vps45;Rbsn-5	0% (0/5)	1	0	#N/A	#N/A	0% (0/5)	1	0	#N/A	#N/A	0% (0/5)	1	0	#N/A	#N/A	0% (0/5)	1	0	#N/A	#N/A	0% (0/5)	1	0	#N/A	#N/A	0% (0/5)	1	0	#N/A	#N/A	0% (0/5)	1	0	#N/A	#N/A
GO:0071035	nuclear polyadenylation-dependent rRNA catabolic process	The chemical reactions and pathways occurring in the nucleus and resulting in the breakdown of a ribosomal RNA (rRNA) molecule, including RNA fragments released as part of processing the primary transcript into multiple mature rRNA species, initiated by the enzymatic addition of a sequence of adenylyl residues (polyadenylation) at the 3' end the target rRNA.	60% (3/5)	0.000244836	3.61	Q29QQ9;Q8IPX7;Q8T4A9	Rrp42;Rrp40;Rrp45	0% (0/5)	1	0	#N/A	#N/A	60% (3/5)	0.000313593	3.5	Q29QQ9;Q9VFF3;Q9W1M9	Rrp42;Rrp6;Rrp4	0% (0/5)	1	0	#N/A	#N/A	0% (0/5)	1	0	#N/A	#N/A	40% (2/5)	0.00921234	2.04	Q8T4A9;Q9W1M9	Rrp45;Rrp4	20% (1/5)	0.148888	0.83	#N/A	#N/A	20% (1/5)	0.142499	0.85	#N/A	#N/A
GO:0071038	nuclear polyadenylation-dependent tRNA catabolic process	The chemical reactions and pathways occurring in the nucleus and resulting in the breakdown of an aberrant or incorrectly modified transfer RNA (tRNA) molecule, initiated by the enzymatic addition of a sequence of adenylyl residues (polyadenylation) at the 3' end the target tRNA.	60% (3/5)	0.000244836	3.61	Q29QQ9;Q8IPX7;Q8T4A9	Rrp42;Rrp40;Rrp45	0% (0/5)	1	0	#N/A	#N/A	60% (3/5)	0.000313593	3.5	Q29QQ9;Q9VFF3;Q9W1M9	Rrp42;Rrp6;Rrp4	0% (0/5)	1	0	#N/A	#N/A	0% (0/5)	1	0	#N/A	#N/A	40% (2/5)	0.00921234	2.04	Q8T4A9;Q9W1M9	Rrp45;Rrp4	20% (1/5)	0.148888	0.83	#N/A	#N/A	20% (1/5)	0.142499	0.85	#N/A	#N/A
GO:0106354	tRNA surveillance	The set of processes involved in identifying and degrading defective or aberrant tRNAs.	60% (3/5)	0.000244836	3.61	Q29QQ9;Q8IPX7;Q8T4A9	Rrp42;Rrp40;Rrp45	0% (0/5)	1	0	#N/A	#N/A	60% (3/5)	0.000313593	3.5	Q29QQ9;Q9VFF3;Q9W1M9	Rrp42;Rrp6;Rrp4	0% (0/5)	1	0	#N/A	#N/A	0% (0/5)	1	0	#N/A	#N/A	40% (2/5)	0.00921234	2.04	Q8T4A9;Q9W1M9	Rrp45;Rrp4	20% (1/5)	0.148888	0.83	#N/A	#N/A	20% (1/5)	0.142499	0.85	#N/A	#N/A
GO:0016070	RNA metabolic process	The cellular chemical reactions and pathways involving RNA, ribonucleic acid, one of the two main type of nucleic acid, consisting of a long, unbranched macromolecule formed from ribonucleotides joined in 3',5'-phosphodiester linkage.	4.471% (60/1342)	0.000294825	3.53	A8DYB0;E1JIR1;O44081;O46079;O77263;P56538;P91875;Q29QQ9;Q5U0X8;Q7JWW5;Q7JX95;Q7K0D3;Q7K1Q7;Q7K2B0;Q7K4B3;Q7KVQ0;Q8IH00;Q8IPS4;Q8IPX7;Q8MSW9;Q8T4A9;Q95WY3;Q9V3P2;Q9V9V7;Q9V9Z9;Q9VAQ5;Q9VBY2;Q9VC93;Q9VC94;Q9VCY1;Q9VD81;Q9VDY1;Q9VFE6;Q9VH07;Q9VHT5;Q9VIV3;Q9VK19;Q9VKQ3;Q9VL96;Q9VLK1;Q9VM69;Q9VM95;Q9VMM7;Q9VPU8;Q9VQ58;Q9VQZ6;Q9VSR7;Q9VUN7;Q9VUR2;Q9VVC9;Q9VVK8;Q9VW37;Q9VW53;Q9VXN3;Q9W1V3;Q9W3C0;Q9W3C1;…	Dmel\CG13185;Pus1;Nop60B;EG:39E1.2;CG4045;eIF6;RpI1;Rrp42;Dmel\CG12325;CG8078;Dmel\CG11123;Dmel\CG12909;RpLP0-like;CG7137;Elp2;CG4038;Mat89Ba;Dmel\CG11109;Rrp40;U3-55K;Rrp45;Nop56;l(2)34Fd;pasha;CG1542;CG11837;Dmel\CG11920;Dis3;Dmel\CG5728;Dmel\CG6937;Polr1H;Ino80;CG3817;pont;mRpL1;CG10189;Ski6;CG6724;CG4364;Dmel\CG13097;nop5;Aatf;Dmel\CG11030;dbe;EMSY;Elp3;ValRS-m;Dmel\CG7275;Dmel\CG12301;Dmel\C…	1.416% (19/1342)	0.999998	0	#N/A	#N/A	7.228% (97/1342)	1.02942e-17	16.99	A1Z8D0;A1Z909;A8DYB0;O44081;O46307;O76994;O77263;P13469;P20028;P20232;P25167;P49847;P56538;P91875;Q0E9N4;Q29QQ9;Q5U0X8;Q7JWW5;Q7K0D3;Q7K0Y1;Q7K1Q7;Q7K2B0;Q7K7A9;Q7KVQ0;Q8I937;Q8IH00;Q8IPS4;Q8MSW9;Q8SY39;Q95WY3;Q9V3P2;Q9V5P6;Q9V7P1;Q9V9V0;Q9V9Z9;Q9VAQ5;Q9VBY2;Q9VC49;Q9VC93;Q9VC94;Q9VCY1;Q9VD25;Q9VD51;Q9VD81;Q9VDE5;Q9VE94;Q9VEB3;Q9VEJ2;Q9VES0;Q9VFE6;Q9VFF3;Q9VHT5;Q9VIF0;Q9VIF6;Q9VJZ7;Q9VK19;Q9VKD3;…	nclb;Dmel\CG8545;Dmel\CG13185;Nop60B;EG:8D8.4;Ip259;CG4045;mod;RpI135;TfIIS;RpIII128;Taf6;eIF6;RpI1;Rpp25;Rrp42;Dmel\CG12325;CG8078;Dmel\CG12909;CG5033;RpLP0-like;CG7137;Fen1;CG4038;BcDNA:LD24586;Mat89Ba;Dmel\CG11109;U3-55K;CG6994;Nop56;l(2)34Fd;CG7637;wcd;CstF50;CG1542;CG11837;Dmel\CG11920;Rpb10;Dis3;Dmel\CG5728;Dmel\CG6937;CG5380;pit;Polr1H;ppan;Polr1E;Non3;l(3)07882;Dmel\CG10324;CG3817;Rrp6;mR…	1.416% (19/1342)	0.999991	0	#N/A	#N/A	1.49% (20/1342)	0.999999	0	#N/A	#N/A	2.235% (30/1342)	0.989506	0	#N/A	#N/A	3.279% (44/1342)	0.428759	0.37	#N/A	#N/A	0.671% (9/1342)	1	0	#N/A	#N/A
GO:0034472	snRNA 3'-end processing	Any process involved in forming the mature 3' end of an snRNA molecule.	23.81% (5/21)	0.000298826	3.52	Q29QQ9;Q8IPX7;Q8T4A9;Q9VK19;Q9VW53	Rrp42;Rrp40;Rrp45;Ski6;Mtr3	0% (0/21)	1	0	#N/A	#N/A	19.048% (4/21)	0.00405927	2.39	Q29QQ9;Q9VK19;Q9VW53;Q9W1M9	Rrp42;Ski6;Mtr3;Rrp4	0% (0/21)	1	0	#N/A	#N/A	0% (0/21)	1	0	#N/A	#N/A	9.524% (2/21)	0.139664	0.85	#N/A	#N/A	4.762% (1/21)	0.492358	0.31	#N/A	#N/A	4.762% (1/21)	0.476136	0.32	#N/A	#N/A
GO:0071496	cellular response to external stimulus	Any process that results in a change in state or activity of a cell (in terms of movement, secretion, enzyme production, gene expression, etc.) as a result of an external stimulus.	12.162% (9/74)	0.000303265	3.52	O18645;Q24314;Q7JY94;Q7K2B0;Q7K519;Q9VHG1;Q9VHJ4;Q9VQ89;Q9W437	AMPKalpha;dor;Atg7;CG7137;RagC-D;Vps16A;RagA-B;mio;raptor	1.351% (1/74)	0.908108	0.04	#N/A	#N/A	1.351% (1/74)	0.912548	0.04	#N/A	#N/A	5.405% (4/74)	0.182833	0.74	#N/A	#N/A	5.405% (4/74)	0.229977	0.64	#N/A	#N/A	4.054% (3/74)	0.411953	0.39	#N/A	#N/A	5.405% (4/74)	0.207235	0.68	#N/A	#N/A	5.405% (4/74)	0.185227	0.73	#N/A	#N/A
GO:0032006	regulation of TOR signaling	Any process that modulates the frequency, rate or extent of TOR signaling.	15.556% (7/45)	0.000312475	3.51	O18645;Q7K519;Q9VHJ4;Q9VND8;Q9VQ89;Q9VW73;Q9VZL6	AMPKalpha;RagC-D;RagA-B;Rheb;mio;Lamtor1;CG14977	4.444% (2/45)	0.417872	0.38	#N/A	#N/A	0% (0/45)	1	0	#N/A	#N/A	4.444% (2/45)	0.394791	0.4	#N/A	#N/A	2.222% (1/45)	0.782013	0.11	#N/A	#N/A	2.222% (1/45)	0.763229	0.12	#N/A	#N/A	0% (0/45)	1	0	#N/A	#N/A	8.889% (4/45)	0.0461903	1.34	#N/A	#N/A
GO:1902669	positive regulation of axon guidance	#N/A	33.333% (4/12)	0.000306263	3.51	O18645;Q94533;Q9VND8;Q9W437	AMPKalpha;S6k;Rheb;raptor	0% (0/12)	1	0	#N/A	#N/A	0% (0/12)	1	0	#N/A	#N/A	0% (0/12)	1	0	#N/A	#N/A	0% (0/12)	1	0	#N/A	#N/A	0% (0/12)	1	0	#N/A	#N/A	0% (0/12)	1	0	#N/A	#N/A	16.667% (2/12)	0.0492786	1.31	#N/A	#N/A
GO:0005975	carbohydrate metabolic process	The chemical reactions and pathways involving carbohydrates, any of a group of organic compounds based of the general formula Cx(H2O)y. Includes the formation of carbohydrate derivatives by the addition of a carbohydrate residue to another molecule.	7.522% (17/226)	0.000349474	3.46	B7Z001;O02373;P07190;P29613;Q0E8H9;Q0E9E2;Q7JYW9;Q7K127;Q95028;Q9V9T9;Q9VKD9;Q9VSW1;Q9VTJ4;Q9VTZ6;Q9VZ04;Q9W330;Q9W3C4	FASN1;sgl;Mal-A1;Tpi;Hexo1;PCB;Hex-C;CT24026;Ldh;betaGlu;Dmel\CG16965;UGP;Fuca;Pmm2;GCS1;Hex-A;Hexo2	3.097% (7/226)	0.575437	0.24	#N/A	#N/A	1.77% (4/226)	0.93804	0.03	#N/A	#N/A	5.752% (13/226)	0.0183901	1.74	#N/A	#N/A	9.735% (22/226)	4.66176e-06	5.33	O97479;P15007;P29613;P52029;Q0E9E2;Q7JXB5;Q7K127;Q95028;Q95RV5;Q9V9T9;Q9VA02;Q9VEQ0;Q9VG42;Q9VKX2;Q9VP02;Q9VRU1;Q9VSW1;Q9VTJ4;Q9VUY9;Q9VW84;Q9VWP2;Q9W1G0	Sodh-1;Eno;Tpi;Pgi;PCB;Pepck2;CT24026;Ldh;Rpe;betaGlu;CG1544;Dmel\CG3534;Gnmt;Mdh1;CG12562;Dmel\CG10467;UGP;Fuca;Pgm1;Dmel\CG7328;Dmel\CG7322;Taldo	3.982% (9/226)	0.279153	0.55	#N/A	#N/A	2.655% (6/226)	0.729374	0.14	#N/A	#N/A	6.195% (14/226)	0.00832394	2.08	A1Z992;B7Z001;C9QPE7;O96299;P07190;P12646;Q7JYW9;Q9VFC8;Q9VM18;Q9VWP2;Q9VZ04;Q9W1G0;Q9W2H8;Q9Y119	AGBE;FASN1;CG5171-RC;Sodh-2;Mal-A1;Zw;Hex-C;GlyS;21430192;Dmel\CG7322;GCS1;Taldo;BEST:GH22856;Tps1
GO:0006399	tRNA metabolic process	The chemical reactions and pathways involving tRNA, transfer RNA, a class of relatively small RNA molecules responsible for mediating the insertion of amino acids into the sequence of nascent polypeptide chains during protein synthesis. Transfer RNA is characterized by the presence of many unusual minor bases, the function of which has not been completely established.	10.092% (11/109)	0.000350157	3.46	E1JIR1;O46079;O77263;Q7JWW5;Q7K4B3;Q9VIV3;Q9VQZ6;Q9VSR7;Q9W3C1;Q9W415;Q9W4M9	Pus1;EG:39E1.2;CG4045;CG8078;Elp2;CG10189;Elp3;ValRS-m;l(1)G0020;wuho;Nsun2	0% (0/109)	1	0	#N/A	#N/A	9.174% (10/109)	0.00254477	2.59	O77263;Q0E9N4;Q7JWW5;Q9VKD3;Q9VP65;Q9VPK7;Q9VQZ6;Q9VSR7;Q9W3C1;Q9W4M9	CG4045;Rpp25;CG8078;Nfs1;CG12975;Pus10;Elp3;ValRS-m;l(1)G0020;Nsun2	0% (0/109)	1	0	#N/A	#N/A	4.587% (5/109)	0.294469	0.53	#N/A	#N/A	0% (0/109)	1	0	#N/A	#N/A	6.422% (7/109)	0.057329	1.24	#N/A	#N/A	0.917% (1/109)	0.96596	0.02	#N/A	#N/A
GO:0009991	response to extracellular stimulus	Any process that results in a change in state or activity of a cell or an organism (in terms of movement, secretion, enzyme production, gene expression, etc.) as a result of an extracellular stimulus.	9.449% (12/127)	0.000350304	3.46	O18645;O61443;Q24314;Q7JY94;Q7K2B0;Q7K4Y0;Q7K519;Q9VHG1;Q9VHJ4;Q9VND8;Q9VQ89;Q9W437	AMPKalpha;p38b;dor;Atg7;CG7137;Desat1;RagC-D;Vps16A;RagA-B;Rheb;mio;raptor	3.937% (5/127)	0.372625	0.43	#N/A	#N/A	2.362% (3/127)	0.782487	0.11	#N/A	#N/A	4.724% (6/127)	0.183375	0.74	#N/A	#N/A	5.512% (7/127)	0.128281	0.89	#N/A	#N/A	5.512% (7/127)	0.10384	0.98	#N/A	#N/A	6.299% (8/127)	0.0481114	1.32	#N/A	#N/A	3.937% (5/127)	0.339871	0.47	#N/A	#N/A
GO:0031667	response to nutrient levels	Any process that results in a change in state or activity of a cell or an organism (in terms of movement, secretion, enzyme production, gene expression, etc.) as a result of a stimulus reflecting the presence, absence, or concentration of nutrients.	9.449% (12/127)	0.000350304	3.46	O18645;O61443;Q24314;Q7JY94;Q7K2B0;Q7K4Y0;Q7K519;Q9VHG1;Q9VHJ4;Q9VND8;Q9VQ89;Q9W437	AMPKalpha;p38b;dor;Atg7;CG7137;Desat1;RagC-D;Vps16A;RagA-B;Rheb;mio;raptor	3.937% (5/127)	0.372625	0.43	#N/A	#N/A	2.362% (3/127)	0.782487	0.11	#N/A	#N/A	4.724% (6/127)	0.183375	0.74	#N/A	#N/A	5.512% (7/127)	0.128281	0.89	#N/A	#N/A	5.512% (7/127)	0.10384	0.98	#N/A	#N/A	6.299% (8/127)	0.0481114	1.32	#N/A	#N/A	3.937% (5/127)	0.339871	0.47	#N/A	#N/A
GO:0045793	positive regulation of cell size	Any process that increases cell size.	17.647% (6/34)	0.000419635	3.38	O61443;Q7K4Y0;Q94533;Q9VND8;Q9VQ89;Q9W437	p38b;Desat1;S6k;Rheb;mio;raptor	2.941% (1/34)	0.664852	0.18	#N/A	#N/A	2.941% (1/34)	0.672368	0.17	#N/A	#N/A	2.941% (1/34)	0.647325	0.19	#N/A	#N/A	2.941% (1/34)	0.683335	0.17	#N/A	#N/A	2.941% (1/34)	0.662947	0.18	#N/A	#N/A	0% (0/34)	1	0	#N/A	#N/A	5.882% (2/34)	0.275096	0.56	#N/A	#N/A
GO:0016180	snRNA processing	Any process involved in the conversion of a primary small nuclear RNA (snRNA) transcript into a mature snRNA molecule.	21.739% (5/23)	0.000470897	3.33	Q29QQ9;Q8IPX7;Q8T4A9;Q9VK19;Q9VW53	Rrp42;Rrp40;Rrp45;Ski6;Mtr3	0% (0/23)	1	0	#N/A	#N/A	17.391% (4/23)	0.00571141	2.24	Q29QQ9;Q9VK19;Q9VW53;Q9W1M9	Rrp42;Ski6;Mtr3;Rrp4	0% (0/23)	1	0	#N/A	#N/A	0% (0/23)	1	0	#N/A	#N/A	8.696% (2/23)	0.161712	0.79	#N/A	#N/A	4.348% (1/23)	0.524158	0.28	#N/A	#N/A	4.348% (1/23)	0.507476	0.29	#N/A	#N/A
GO:0000459	exonucleolytic trimming involved in rRNA processing	Exonucleolytic digestion of a pre-rRNA molecule in the process to generate a mature rRNA molecule.	50% (3/6)	0.000478993	3.32	Q29QQ9;Q8IPX7;Q8T4A9	Rrp42;Rrp40;Rrp45	0% (0/6)	1	0	#N/A	#N/A	50% (3/6)	0.000612305	3.21	Q29QQ9;Q9VFF3;Q9W1M9	Rrp42;Rrp6;Rrp4	0% (0/6)	1	0	#N/A	#N/A	0% (0/6)	1	0	#N/A	#N/A	33.333% (2/6)	0.0135343	1.87	#N/A	#N/A	16.667% (1/6)	0.175905	0.75	#N/A	#N/A	16.667% (1/6)	0.168475	0.77	#N/A	#N/A
GO:0000467	exonucleolytic trimming to generate mature 3'-end of 5.8S rRNA from tricistronic rRNA transcript (SSU-rRNA, 5.8S rRNA, LSU-rRNA)	Exonucleolytic digestion of a pre-rRNA molecule to generate the mature 3'-end of a 5.8S rRNA molecule derived from an originally tricistronic pre-rRNA transcript that contained the Small Subunit (SSU) rRNA, the 5.8S rRNA, and the Large Subunit (LSU) rRNA in that order from 5' to 3' along the primary transcript.	50% (3/6)	0.000478993	3.32	Q29QQ9;Q8IPX7;Q8T4A9	Rrp42;Rrp40;Rrp45	0% (0/6)	1	0	#N/A	#N/A	50% (3/6)	0.000612305	3.21	Q29QQ9;Q9VFF3;Q9W1M9	Rrp42;Rrp6;Rrp4	0% (0/6)	1	0	#N/A	#N/A	0% (0/6)	1	0	#N/A	#N/A	33.333% (2/6)	0.0135343	1.87	#N/A	#N/A	16.667% (1/6)	0.175905	0.75	#N/A	#N/A	16.667% (1/6)	0.168475	0.77	#N/A	#N/A
GO:0016137	glycoside metabolic process	The chemical reactions and pathways involving glycosides, compounds in which a glycosyl group is substituted into a hydroxyl, thiol or selenol group in another compound.	50% (3/6)	0.000478993	3.32	Q7K127;Q9V9T9;Q9VTJ4	CT24026;betaGlu;Fuca	0% (0/6)	1	0	#N/A	#N/A	50% (3/6)	0.000612305	3.21	Q7K127;Q9V9T9;Q9VTJ4	CT24026;betaGlu;Fuca	0% (0/6)	1	0	#N/A	#N/A	50% (3/6)	0.000667892	3.18	Q7K127;Q9V9T9;Q9VTJ4	CT24026;betaGlu;Fuca	0% (0/6)	1	0	#N/A	#N/A	16.667% (1/6)	0.175905	0.75	#N/A	#N/A	0% (0/6)	1	0	#N/A	#N/A
GO:0016139	glycoside catabolic process	The chemical reactions and pathways resulting in the breakdown of glycosides, compounds in which a glycosyl group is substituted into a hydroxyl, thiol or selenol group in another compound.	50% (3/6)	0.000478993	3.32	Q7K127;Q9V9T9;Q9VTJ4	CT24026;betaGlu;Fuca	0% (0/6)	1	0	#N/A	#N/A	50% (3/6)	0.000612305	3.21	Q7K127;Q9V9T9;Q9VTJ4	CT24026;betaGlu;Fuca	0% (0/6)	1	0	#N/A	#N/A	50% (3/6)	0.000667892	3.18	Q7K127;Q9V9T9;Q9VTJ4	CT24026;betaGlu;Fuca	0% (0/6)	1	0	#N/A	#N/A	16.667% (1/6)	0.175905	0.75	#N/A	#N/A	0% (0/6)	1	0	#N/A	#N/A
GO:0071029	nuclear ncRNA surveillance	The set of processes involved in identifying and degrading defective or aberrant ncRNAs within the nucleus.	50% (3/6)	0.000478993	3.32	Q29QQ9;Q8IPX7;Q8T4A9	Rrp42;Rrp40;Rrp45	0% (0/6)	1	0	#N/A	#N/A	50% (3/6)	0.000612305	3.21	Q29QQ9;Q9VFF3;Q9W1M9	Rrp42;Rrp6;Rrp4	0% (0/6)	1	0	#N/A	#N/A	0% (0/6)	1	0	#N/A	#N/A	33.333% (2/6)	0.0135343	1.87	#N/A	#N/A	16.667% (1/6)	0.175905	0.75	#N/A	#N/A	16.667% (1/6)	0.168475	0.77	#N/A	#N/A
GO:0071046	nuclear polyadenylation-dependent ncRNA catabolic process	The chemical reactions and pathways occurring in the nucleus and resulting in the breakdown of a noncoding RNA (ncRNA) molecule, initiated by the enzymatic addition of a sequence of adenylyl residues (polyadenylation) at the 3' end the target ncRNA.	50% (3/6)	0.000478993	3.32	Q29QQ9;Q8IPX7;Q8T4A9	Rrp42;Rrp40;Rrp45	0% (0/6)	1	0	#N/A	#N/A	50% (3/6)	0.000612305	3.21	Q29QQ9;Q9VFF3;Q9W1M9	Rrp42;Rrp6;Rrp4	0% (0/6)	1	0	#N/A	#N/A	0% (0/6)	1	0	#N/A	#N/A	33.333% (2/6)	0.0135343	1.87	#N/A	#N/A	16.667% (1/6)	0.175905	0.75	#N/A	#N/A	16.667% (1/6)	0.168475	0.77	#N/A	#N/A
GO:0071051	polyadenylation-dependent snoRNA 3'-end processing	Any process involved in forming the mature 3' end of a snoRNA molecule linked to prior polyadenylation of the 3'-end of the precursor snoRNA.	50% (3/6)	0.000478993	3.32	Q8IPX7;Q9VK19;Q9VW53	Rrp40;Ski6;Mtr3	0% (0/6)	1	0	#N/A	#N/A	66.667% (4/6)	1.48822e-05	4.83	Q9VFF3;Q9VK19;Q9VW53;Q9W1M9	Rrp6;Ski6;Mtr3;Rrp4	0% (0/6)	1	0	#N/A	#N/A	0% (0/6)	1	0	#N/A	#N/A	16.667% (1/6)	0.174259	0.76	#N/A	#N/A	16.667% (1/6)	0.175905	0.75	#N/A	#N/A	0% (0/6)	1	0	#N/A	#N/A
GO:0006914	autophagy	The cellular catabolic process in which cells digest parts of their own cytoplasm; allows for both recycling of macromolecular constituents under conditions of cellular stress and remodeling the intracellular structure for cell differentiation.	8.092% (14/173)	0.000568362	3.25	O18645;P54397;Q24314;Q7JY94;Q7K4Y0;Q7K519;Q8STG9;Q94533;Q9VHG1;Q9VHJ4;Q9VND8;Q9VQ89;Q9VW37;Q9W437	AMPKalpha;FK506-bp1;dor;Atg7;Desat1;RagC-D;Sec61alpha;S6k;Vps16A;RagA-B;Rheb;mio;SREBP;raptor	2.312% (4/173)	0.802155	0.1	#N/A	#N/A	1.156% (2/173)	0.977817	0.01	#N/A	#N/A	2.312% (4/173)	0.771378	0.11	#N/A	#N/A	5.202% (9/173)	0.120272	0.92	#N/A	#N/A	2.89% (5/173)	0.638525	0.19	#N/A	#N/A	4.624% (8/173)	0.18319	0.74	#N/A	#N/A	8.092% (14/173)	0.000704789	3.15	M9NFM7;O18339;O18645;Q24314;Q7JZN0;Q8STG9;Q94533;Q9VCC9;Q9VFC8;Q9VHV5;Q9VW22;Q9VW37;Q9VZL5;Q9W1K5	DOR;Rab19;AMPKalpha;dor;Sec61beta;Sec61alpha;S6k;Tsc1;GlyS;Arl8;l(3)76BDm;SREBP;Ccz1;Sesn
GO:0061919	process utilizing autophagic mechanism	A cellular process involving delivery of a portion of the cytoplasm to lysosomes or to the plant or fungal vacuole that does not involve direct transport through the endocytic or vacuolar protein sorting (Vps) pathways. This process typically leads to degradation of the cargo; however, it can also be used to deliver resident proteins, such as in the cytoplasm-to-vacuole targeting (Cvt) pathway.	8.092% (14/173)	0.000568362	3.25	O18645;P54397;Q24314;Q7JY94;Q7K4Y0;Q7K519;Q8STG9;Q94533;Q9VHG1;Q9VHJ4;Q9VND8;Q9VQ89;Q9VW37;Q9W437	AMPKalpha;FK506-bp1;dor;Atg7;Desat1;RagC-D;Sec61alpha;S6k;Vps16A;RagA-B;Rheb;mio;SREBP;raptor	2.312% (4/173)	0.802155	0.1	#N/A	#N/A	1.156% (2/173)	0.977817	0.01	#N/A	#N/A	2.312% (4/173)	0.771378	0.11	#N/A	#N/A	5.202% (9/173)	0.120272	0.92	#N/A	#N/A	2.89% (5/173)	0.638525	0.19	#N/A	#N/A	4.624% (8/173)	0.18319	0.74	#N/A	#N/A	8.092% (14/173)	0.000704789	3.15	M9NFM7;O18339;O18645;Q24314;Q7JZN0;Q8STG9;Q94533;Q9VCC9;Q9VFC8;Q9VHV5;Q9VW22;Q9VW37;Q9VZL5;Q9W1K5	DOR;Rab19;AMPKalpha;dor;Sec61beta;Sec61alpha;S6k;Tsc1;GlyS;Arl8;l(3)76BDm;SREBP;Ccz1;Sesn
GO:0006906	vesicle fusion	Fusion of the membrane of a transport vesicle with its target membrane.	14% (7/50)	0.000607068	3.22	Q24314;Q7K0X9;Q9VHB5;Q9VHG1;Q9VLS5;Q9VU45;Q9VV76	dor;Syx7;Vps45;Vps16A;Rbsn-5;Syx13;Syx8	6% (3/50)	0.208673	0.68	#N/A	#N/A	0% (0/50)	1	0	#N/A	#N/A	0% (0/50)	1	0	#N/A	#N/A	6% (3/50)	0.229869	0.64	#N/A	#N/A	2% (1/50)	0.798385	0.1	#N/A	#N/A	4% (2/50)	0.474307	0.32	#N/A	#N/A	6% (3/50)	0.192077	0.72	#N/A	#N/A
GO:0006790	sulfur compound metabolic process	The chemical reactions and pathways involving the nonmetallic element sulfur or compounds that contain sulfur, such as the amino acids methionine and cysteine or the tripeptide glutathione.	9.244% (11/119)	0.00074408	3.13	O02373;P41043;Q6AWN0;Q9V813;Q9VCW6;Q9VJ31;Q9VN95;Q9VP61;Q9VSL2;Q9VY93;Q9W247	sgl;GstS1;Adi1;Mtap;Gclm;Dmel\CG10623;CG12173;AcCoAS;GstO3;CG11134;Dmel\CG4752	8.403% (10/119)	0.00417062	2.38	A1ZB68;A1ZB70;A1ZB71;A1ZB72;A1ZB73;P20351;Q9NJH0;Q9V9X4;Q9VG42;Q9VWT3	GstE3;GstE5;GstE6;GstE7;GstE8;v;eEF1gamma;CG11334;Gnmt;Ggt-1	7.563% (9/119)	0.0141797	1.85	#N/A	#N/A	3.361% (4/119)	0.484186	0.31	#N/A	#N/A	28.571% (34/119)	1.98995e-23	22.7	A1ZB68;A1ZB70;A1ZB71;A1ZB72;A1ZB73;O96553;P20432;Q6AWN0;Q7JXZ2;Q7K4Q9;Q86PD3;Q9V470;Q9V813;Q9VCW6;Q9VG42;Q9VG92;Q9VG93;Q9VG95;Q9VG96;Q9VG98;Q9VGA0;Q9VGA1;Q9VHD3;Q9VJ31;Q9VJ32;Q9VMC6;Q9VN95;Q9VRD9;Q9VWP4;Q9VXQ3;Q9VY93;Q9W247;Q9W385;Q9W3N9	GstE3;GstE5;GstE6;GstE7;GstE8;pug;GstD1;Adi1;Eip55E;Hmgs;CG30022;CG30023;ScsbetaG;Mtap;Gclm;Gnmt;GstD8;GstD7;GstD5;GstD4;GstD2;GstD9;GstD10;GstZ1;Dmel\CG10623;Dmel\CG10621;152078_at;CG12173;Cbs;shop;Mvd;CG11134;Dmel\CG4752;fh;154229_at	1.681% (2/119)	0.893212	0.05	#N/A	#N/A	16.807% (20/119)	6.37013e-10	9.2	A1ZBE9;P20432;Q6AWN0;Q7JXZ2;Q7K4Q9;Q9VCC6;Q9VG42;Q9VG92;Q9VG93;Q9VG95;Q9VG96;Q9VG98;Q9VGA0;Q9VGA1;Q9VHD3;Q9VHK6;Q9VJ31;Q9VRD9;Q9VXQ3;Q9W385	MetRS;GstD1;Adi1;Eip55E;Hmgs;Dmel\CG6178;Gnmt;GstD8;GstD7;GstD5;GstD4;GstD2;GstD9;GstD10;GstZ1;IscU;Dmel\CG10623;Cbs;Mvd;fh	4.202% (5/119)	0.291935	0.53	#N/A	#N/A
GO:0043633	polyadenylation-dependent RNA catabolic process	The chemical reactions and pathways resulting in the breakdown of an RNA molecule, initiated by the enzymatic addition of a sequence of adenylyl residues (polyadenylation) at the 3'-end of the target RNA.	42.857% (3/7)	0.000819983	3.09	Q29QQ9;Q8IPX7;Q8T4A9	Rrp42;Rrp40;Rrp45	0% (0/7)	1	0	#N/A	#N/A	42.857% (3/7)	0.00104615	2.98	Q29QQ9;Q9VFF3;Q9W1M9	Rrp42;Rrp6;Rrp4	0% (0/7)	1	0	#N/A	#N/A	0% (0/7)	1	0	#N/A	#N/A	28.571% (2/7)	0.0185594	1.73	#N/A	#N/A	14.286% (1/7)	0.202069	0.69	#N/A	#N/A	14.286% (1/7)	0.193669	0.71	#N/A	#N/A
GO:0043634	polyadenylation-dependent ncRNA catabolic process	The chemical reactions and pathways resulting in the breakdown of a noncoding RNA (ncRNA) molecule, initiated by the enzymatic addition of a sequence of adenylyl residues (polyadenylation) at the 3' end the target ncRNA.	42.857% (3/7)	0.000819983	3.09	Q29QQ9;Q8IPX7;Q8T4A9	Rrp42;Rrp40;Rrp45	0% (0/7)	1	0	#N/A	#N/A	42.857% (3/7)	0.00104615	2.98	Q29QQ9;Q9VFF3;Q9W1M9	Rrp42;Rrp6;Rrp4	0% (0/7)	1	0	#N/A	#N/A	0% (0/7)	1	0	#N/A	#N/A	28.571% (2/7)	0.0185594	1.73	#N/A	#N/A	14.286% (1/7)	0.202069	0.69	#N/A	#N/A	14.286% (1/7)	0.193669	0.71	#N/A	#N/A
GO:0090174	organelle membrane fusion	The joining of two lipid bilayers to form a single organelle membrane.	13.208% (7/53)	0.000869326	3.06	Q24314;Q7K0X9;Q9VHB5;Q9VHG1;Q9VLS5;Q9VU45;Q9VV76	dor;Syx7;Vps45;Vps16A;Rbsn-5;Syx13;Syx8	5.66% (3/53)	0.233711	0.63	#N/A	#N/A	0% (0/53)	1	0	#N/A	#N/A	0% (0/53)	1	0	#N/A	#N/A	5.66% (3/53)	0.256673	0.59	#N/A	#N/A	1.887% (1/53)	0.816932	0.09	#N/A	#N/A	5.66% (3/53)	0.23599	0.63	#N/A	#N/A	5.66% (3/53)	0.21565	0.67	#N/A	#N/A
GO:1901361	organic cyclic compound catabolic process	#N/A	7.975% (13/163)	0.00102417	2.99	Q0E8U4;Q29QQ9;Q7K1Q7;Q8IPX7;Q8T4A9;Q9VC93;Q9VI04;Q9VK19;Q9VW53;Q9VY42;Q9W197;Q9W374;Q9Y134	Dmel\CG17224;Rrp42;RpLP0-like;Rrp40;Rrp45;Dis3;pyd3;Ski6;Mtr3;Tat;cN-IIIB;su(r);Mtr4	6.135% (10/163)	0.0328831	1.48	#N/A	#N/A	6.135% (10/163)	0.0370142	1.43	#N/A	#N/A	6.748% (11/163)	0.00984066	2.01	P23128;P48612;Q7K209;Q7KNF2;Q8SZY4;Q9V3H9;Q9VBA0;Q9VIC9;Q9VLR2;Q9VLR3;Q9VSS1	me31B;pelo;Dera;Pabp2;NT5E-2;Nab2;Dmel\CG6330;Dmel\CG8665;Dmel\CG8353;Dmel\CG8360;pix	4.908% (8/163)	0.173196	0.76	#N/A	#N/A	4.908% (8/163)	0.139836	0.85	#N/A	#N/A	8.589% (14/163)	0.000619217	3.21	E1JJR3;P23128;Q7K0L5;Q7K7A9;Q7KNF1;Q7KW39;Q8SZY4;Q9VHD3;Q9VJI7;Q9VKJ0;Q9VPF3;Q9VY42;Q9W1H5;Q9W1M9	pcm;me31B;veil;Fen1;drosha;CG17896;NT5E-2;GstZ1;LSm7;hgo;Hpd;Tat;DCP1;Rrp4	2.454% (4/163)	0.733522	0.13	#N/A	#N/A
GO:0006207	'de novo' pyrimidine nucleobase biosynthetic process	The chemical reactions and pathways resulting in the formation of pyrimidine nucleobases, 1,3-diazine, organic nitrogenous bases, beginning with the synthesis of a pyrimidine ring from simpler precursors.	37.5% (3/8)	0.00128344	2.89	P05990;Q9VI04;Q9W374	r;pyd3;su(r)	0% (0/8)	1	0	#N/A	#N/A	37.5% (3/8)	0.00163424	2.79	P05990;P32748;Q01637	r;Dhod;r-l	0% (0/8)	1	0	#N/A	#N/A	12.5% (1/8)	0.236613	0.63	#N/A	#N/A	0% (0/8)	1	0	#N/A	#N/A	0% (0/8)	1	0	#N/A	#N/A	0% (0/8)	1	0	#N/A	#N/A
GO:0031125	rRNA 3'-end processing	Any process involved in forming the mature 3' end of an rRNA molecule.	37.5% (3/8)	0.00128344	2.89	Q29QQ9;Q8IPX7;Q8T4A9	Rrp42;Rrp40;Rrp45	0% (0/8)	1	0	#N/A	#N/A	37.5% (3/8)	0.00163424	2.79	Q29QQ9;Q9VFF3;Q9W1M9	Rrp42;Rrp6;Rrp4	0% (0/8)	1	0	#N/A	#N/A	0% (0/8)	1	0	#N/A	#N/A	25% (2/8)	0.0242396	1.62	#N/A	#N/A	12.5% (1/8)	0.227407	0.64	#N/A	#N/A	12.5% (1/8)	0.218103	0.66	#N/A	#N/A
GO:0009225	nucleotide-sugar metabolic process	The cellular chemical reactions and pathways involving nucleotide-sugars, any nucleotide-carbohydrate in which the distal phosphoric residue of a nucleoside 5'-diphosphate is in glycosidic linkage with a monosaccharide or monosaccharide derivative.	23.529% (4/17)	0.00131084	2.88	O02373;Q9VAW3;Q9VSW1;Q9VTZ6	sgl;Gfat2;UGP;Pmm2	0% (0/17)	1	0	#N/A	#N/A	0% (0/17)	1	0	#N/A	#N/A	11.765% (2/17)	0.0912458	1.04	#N/A	#N/A	5.882% (1/17)	0.436818	0.36	#N/A	#N/A	0% (0/17)	1	0	#N/A	#N/A	5.882% (1/17)	0.422276	0.37	#N/A	#N/A	5.882% (1/17)	0.407381	0.39	#N/A	#N/A
GO:0001510	RNA methylation	Posttranscriptional addition of a methyl group to either a nucleotide or 2'-O ribose in a polyribonucleotide. Usually uses S-adenosylmethionine as a cofactor.	14.286% (6/42)	0.00134487	2.87	O77263;Q8IPS4;Q9VAQ5;Q9W1V3;Q9W415;Q9W4M9	CG4045;Dmel\CG11109;CG11837;Fib;wuho;Nsun2	0% (0/42)	1	0	#N/A	#N/A	23.81% (10/42)	5.73201e-07	6.24	A1Z909;O77263;Q8IPS4;Q9VAQ5;Q9VP65;Q9VPX3;Q9VXK5;Q9W1V3;Q9W4M9;Q9Y091	Dmel\CG8545;CG4045;Dmel\CG11109;CG11837;CG12975;l(2)10685;dSpb1;Fib;Nsun2;fl(2)d	0% (0/42)	1	0	#N/A	#N/A	0% (0/42)	1	0	#N/A	#N/A	2.381% (1/42)	0.739274	0.13	#N/A	#N/A	9.524% (4/42)	0.0429959	1.37	#N/A	#N/A	0% (0/42)	1	0	#N/A	#N/A
GO:0055088	lipid homeostasis	Any process involved in the maintenance of an internal steady state of lipid within an organism or cell.	12.281% (7/57)	0.00134973	2.87	B7Z001;Q7K4Y0;Q94533;Q9VND8;Q9VQ62;Q9VW37;Q9VW73	FASN1;Desat1;S6k;Rheb;Npc2a;SREBP;Lamtor1	8.772% (5/57)	0.0330754	1.48	#N/A	#N/A	7.018% (4/57)	0.110398	0.96	#N/A	#N/A	7.018% (4/57)	0.0917127	1.04	#N/A	#N/A	3.509% (2/57)	0.568987	0.24	#N/A	#N/A	3.509% (2/57)	0.53888	0.27	#N/A	#N/A	3.509% (2/57)	0.544457	0.26	#N/A	#N/A	14.035% (8/57)	0.000281359	3.55	B7Z001;E1JI03;Q5U191;Q94533;Q9VCC9;Q9VQ62;Q9VW37;Q9W2G8	FASN1;bmm;puml;S6k;Tsc1;Npc2a;SREBP;Acox57D-d
GO:0044270	cellular nitrogen compound catabolic process	The chemical reactions and pathways resulting in the breakdown of organic and inorganic nitrogenous compounds.	8.108% (12/148)	0.00138299	2.86	Q0E8U4;Q29QQ9;Q7K1Q7;Q8IPX7;Q8T4A9;Q9VC93;Q9VI04;Q9VK19;Q9VW53;Q9W197;Q9W374;Q9Y134	Dmel\CG17224;Rrp42;RpLP0-like;Rrp40;Rrp45;Dis3;pyd3;Ski6;Mtr3;cN-IIIB;su(r);Mtr4	6.757% (10/148)	0.0182067	1.74	#N/A	#N/A	6.757% (10/148)	0.0206623	1.68	#N/A	#N/A	7.432% (11/148)	0.00484535	2.31	P23128;P48612;Q7K209;Q7KNF2;Q8SZY4;Q9V3H9;Q9VBA0;Q9VIC9;Q9VLR2;Q9VLR3;Q9VSS1	me31B;pelo;Dera;Pabp2;NT5E-2;Nab2;Dmel\CG6330;Dmel\CG8665;Dmel\CG8353;Dmel\CG8360;pix	2.703% (4/148)	0.729931	0.14	#N/A	#N/A	5.405% (8/148)	0.0932637	1.03	#N/A	#N/A	6.757% (10/148)	0.0187992	1.73	#N/A	#N/A	2.703% (4/148)	0.661158	0.18	#N/A	#N/A
GO:0046700	heterocycle catabolic process	The chemical reactions and pathways resulting in the breakdown of heterocyclic compounds, those with a cyclic molecular structure and at least two different atoms in the ring (or rings).	8.108% (12/148)	0.00138299	2.86	Q0E8U4;Q29QQ9;Q7K1Q7;Q8IPX7;Q8T4A9;Q9VC93;Q9VI04;Q9VK19;Q9VW53;Q9W197;Q9W374;Q9Y134	Dmel\CG17224;Rrp42;RpLP0-like;Rrp40;Rrp45;Dis3;pyd3;Ski6;Mtr3;cN-IIIB;su(r);Mtr4	6.757% (10/148)	0.0182067	1.74	#N/A	#N/A	6.757% (10/148)	0.0206623	1.68	#N/A	#N/A	7.432% (11/148)	0.00484535	2.31	P23128;P48612;Q7K209;Q7KNF2;Q8SZY4;Q9V3H9;Q9VBA0;Q9VIC9;Q9VLR2;Q9VLR3;Q9VSS1	me31B;pelo;Dera;Pabp2;NT5E-2;Nab2;Dmel\CG6330;Dmel\CG8665;Dmel\CG8353;Dmel\CG8360;pix	2.703% (4/148)	0.729931	0.14	#N/A	#N/A	5.405% (8/148)	0.0932637	1.03	#N/A	#N/A	6.757% (10/148)	0.0187992	1.73	#N/A	#N/A	2.703% (4/148)	0.661158	0.18	#N/A	#N/A
GO:1901658	glycosyl compound catabolic process	#N/A	22.222% (4/18)	0.00164672	2.78	Q7K127;Q9V9T9;Q9VTJ4;Q9W197	CT24026;betaGlu;Fuca;cN-IIIB	11.111% (2/18)	0.108978	0.96	#N/A	#N/A	16.667% (3/18)	0.0187827	1.73	#N/A	#N/A	11.111% (2/18)	0.100689	1	#N/A	#N/A	22.222% (4/18)	0.0024941	2.6	Q7K127;Q9V9T9;Q9VLR3;Q9VTJ4	CT24026;betaGlu;Dmel\CG8360;Fuca	5.556% (1/18)	0.437288	0.36	#N/A	#N/A	5.556% (1/18)	0.440651	0.36	#N/A	#N/A	0% (0/18)	1	0	#N/A	#N/A
GO:0007527	adult somatic muscle development	The process whose specific outcome is the progression of the adult somatic muscle over time, from its formation to the mature structure.	33.333% (3/9)	0.00188336	2.73	P05661;Q24020;Q9VXN3	Mhc;fliI;Dmel\CG8578	0% (0/9)	1	0	#N/A	#N/A	0% (0/9)	1	0	#N/A	#N/A	11.111% (1/9)	0.240666	0.62	#N/A	#N/A	11.111% (1/9)	0.261965	0.58	#N/A	#N/A	11.111% (1/9)	0.2497	0.6	#N/A	#N/A	11.111% (1/9)	0.251943	0.6	#N/A	#N/A	22.222% (2/9)	0.0285217	1.54	#N/A	#N/A
GO:0019856	pyrimidine nucleobase biosynthetic process	The chemical reactions and pathways resulting in the formation of pyrimidine nucleobases, 1,3-diazine, organic nitrogenous bases.	33.333% (3/9)	0.00188336	2.73	P05990;Q9VI04;Q9W374	r;pyd3;su(r)	0% (0/9)	1	0	#N/A	#N/A	33.333% (3/9)	0.00239346	2.62	P05990;P32748;Q01637	r;Dhod;r-l	0% (0/9)	1	0	#N/A	#N/A	11.111% (1/9)	0.261965	0.58	#N/A	#N/A	0% (0/9)	1	0	#N/A	#N/A	0% (0/9)	1	0	#N/A	#N/A	0% (0/9)	1	0	#N/A	#N/A
GO:1901657	glycosyl compound metabolic process	#N/A	13.333% (6/45)	0.00194026	2.71	Q0E8U4;Q7K127;Q9V813;Q9V9T9;Q9VTJ4;Q9W197	Dmel\CG17224;CT24026;Mtap;betaGlu;Fuca;cN-IIIB	11.111% (5/45)	0.0130461	1.88	#N/A	#N/A	8.889% (4/45)	0.055709	1.25	#N/A	#N/A	11.111% (5/45)	0.0107948	1.97	#N/A	#N/A	15.556% (7/45)	0.000619129	3.21	Q7K127;Q9V813;Q9V9T9;Q9VG42;Q9VLR3;Q9VT33;Q9VTJ4	CT24026;Mtap;betaGlu;Gnmt;Dmel\CG8360;Prps;Fuca	4.444% (2/45)	0.415328	0.38	#N/A	#N/A	8.889% (4/45)	0.0532357	1.27	#N/A	#N/A	6.667% (3/45)	0.154466	0.81	#N/A	#N/A
GO:0061025	membrane fusion	The membrane organization process that joins two lipid bilayers to form a single membrane.	11.475% (7/61)	0.00201642	2.7	Q24314;Q7K0X9;Q9VHB5;Q9VHG1;Q9VLS5;Q9VU45;Q9VV76	dor;Syx7;Vps45;Vps16A;Rbsn-5;Syx13;Syx8	4.918% (3/61)	0.302527	0.52	#N/A	#N/A	0% (0/61)	1	0	#N/A	#N/A	0% (0/61)	1	0	#N/A	#N/A	6.557% (4/61)	0.143121	0.84	#N/A	#N/A	1.639% (1/61)	0.858502	0.07	#N/A	#N/A	6.557% (4/61)	0.12733	0.9	#N/A	#N/A	4.918% (3/61)	0.280921	0.55	#N/A	#N/A
GO:0006081	cellular aldehyde metabolic process	The chemical reactions and pathways involving aldehydes, any organic compound with the formula R-CH=O, as carried out by individual cells.	21.053% (4/19)	0.00203806	2.69	P00334;P29613;Q7KUC2;Q9VLC5	Adh;Tpi;Pdxk;Aldh	0% (0/19)	1	0	#N/A	#N/A	0% (0/19)	1	0	#N/A	#N/A	0% (0/19)	1	0	#N/A	#N/A	31.579% (6/19)	2.33953e-05	4.63	P29613;P36951;P46415;Q7KUC2;Q9VLC5;Q9W3Z3	Tpi;Gip;Fdh;Pdxk;Aldh;Agxt	0% (0/19)	1	0	#N/A	#N/A	0% (0/19)	1	0	#N/A	#N/A	0% (0/19)	1	0	#N/A	#N/A
GO:0009056	catabolic process	The chemical reactions and pathways resulting in the breakdown of substances, including the breakdown of carbon compounds with the liberation of energy for use by the cell or organism.	4.536% (42/926)	0.00246729	2.61	O18645;P00334;P29613;P54397;Q0E8U4;Q24314;Q29QQ9;Q7JW03;Q7JY94;Q7JYW9;Q7K127;Q7K1Q7;Q7K4Y0;Q7K519;Q7KRW1;Q8I077;Q8IPX7;Q8STG9;Q8T4A9;Q94533;Q9V9T9;Q9VC93;Q9VCK6;Q9VHG1;Q9VHJ4;Q9VI04;Q9VK19;Q9VND8;Q9VQ89;Q9VTJ4;Q9VW26;Q9VW37;Q9VW53;Q9VY42;Q9VY87;Q9W197;Q9W330;Q9W374;Q9W3C7;Q9W437;Q9XZ58;Q9Y134	AMPKalpha;Adh;Tpi;FK506-bp1;Dmel\CG17224;dor;Rrp42;UbcE2H;Atg7;Hex-C;CT24026;RpLP0-like;Desat1;RagC-D;Trc8;Usp1;Rrp40;Sec61alpha;Rrp45;S6k;betaGlu;Dis3;Dmel\CG10184;Vps16A;RagA-B;pyd3;Ski6;Rheb;mio;Fuca;Oat;SREBP;Mtr3;Tat;CtsB;cN-IIIB;Hex-A;su(r);Ppt1;raptor;CSN5;Mtr4	3.78% (35/926)	0.141596	0.85	#N/A	#N/A	3.132% (29/926)	0.596825	0.22	#N/A	#N/A	3.996% (37/926)	0.039773	1.4	#N/A	#N/A	7.343% (68/926)	2.63032e-11	10.58	A1Z934;O76895;O97479;P11147;P14199;P15007;P15357;P17336;P25153;P29613;P29845;P46415;P52029;P54367;P61851;Q7JR58;Q7JXB5;Q7K127;Q7K738;Q7KRW1;Q7KW39;Q8I077;Q95RV5;Q960M4;Q9U1L2;Q9V8M5;Q9V9T9;Q9VA02;Q9VAQ0;Q9VCK6;Q9VDT1;Q9VG42;Q9VH09;Q9VHD3;Q9VHF0;Q9VHR6;Q9VI04;Q9VKJ0;Q9VKR4;Q9VL70;Q9VLR3;Q9VMC6;Q9VMW7;Q9VP02;Q9VPB9;Q9VPF3;Q9VPW2;Q9VQ89;Q9VRF3;Q9VRU1;Q9VSA3;Q9VTJ4;Q9VTN9;Q9VVB4;Q9VWD9;Q9VXE8;Q9VXN9;…	Dmel\CG8778;arg;Sodh-1;Hsc70-4;ref(2)P;Eno;RpS27A;Cat;Ubc6;Tpi;Hsc70-5;Fdh;Pgi;CkIalpha;Sod1;Echs1;Pepck2;CT24026;Ubc10;Trc8;CG17896;Usp1;Rpe;Prx5;EG:BACR7A4.14;CG15093;betaGlu;CG1544;Cul5;Dmel\CG10184;Arc42;Gnmt;Dmel\CG3999;GstZ1;Srr;Atg13;pyd3;hgo;Dmel\CG6415;yip2;Dmel\CG8360;152078_at;CG8891;CG12562;Pex16;Hpd;Atg4a;mio;Dmel\CG15445;Dmel\CG10467;CG12262;Fuca;Dmel\CG10361;CG9951;Ubqn;Ubc7;PGRP-L…	2.808% (26/926)	0.764	0.12	#N/A	#N/A	5.4% (50/926)	6.58276e-05	4.18	E1JJR3;P11147;P14199;P15357;P17336;P23128;P54367;P54397;Q7K0L5;Q7K7A9;Q7KN62;Q7KNF1;Q7KW39;Q8I077;Q8SYG2;Q8SZY4;Q9V8M5;Q9V9T9;Q9VCK6;Q9VEG6;Q9VG42;Q9VGC2;Q9VHD3;Q9VHR6;Q9VJI7;Q9VK44;Q9VKJ0;Q9VKZ8;Q9VL06;Q9VM58;Q9VN58;Q9VNA5;Q9VPF3;Q9VTF9;Q9VW68;Q9VWD9;Q9VXE8;Q9VXN9;Q9VY42;Q9W0H6;Q9W1H5;Q9W1M9;Q9W2E7;Q9W2S2;Q9W385;Q9W3R7;Q9W423;Q9XYN7;Q9XZ58;Q9XZJ4	pcm;Hsc70-4;ref(2)P;RpS27A;Cat;me31B;CkIalpha;FK506-bp1;veil;Fen1;TER94;drosha;CG17896;Usp1;CSN3;NT5E-2;CG15093;betaGlu;Dmel\CG10184;Pxt;Gnmt;Dmel\CG4860;GstZ1;Atg13;LSm7;Ube4B;hgo;Usp14;Ufd4;Hmgcl;ctrip;Prosbeta7;Hpd;Ufd1-like;Gabat;Ubqn;Ubc7;PGRP-LE;Tat;Acat2;DCP1;Rrp4;Rae1;Atg8a;fh;Atg5;schlank;Prosbeta3;CSN5;Prosalpha1	3.564% (33/926)	0.175327	0.76	#N/A	#N/A
GO:0090503	RNA phosphodiester bond hydrolysis, exonucleolytic	The chemical reactions and pathways involving the hydrolysis of terminal 3',5'-phosphodiester bonds in one or two strands of ribonucleotides.	20% (4/20)	0.00248927	2.6	Q29QQ9;Q8IPX7;Q8T4A9;Q9VC93	Rrp42;Rrp40;Rrp45;Dis3	0% (0/20)	1	0	#N/A	#N/A	20% (4/20)	0.00336985	2.47	Q29QQ9;Q9VC93;Q9VFF3;Q9W1M9	Rrp42;Dis3;Rrp6;Rrp4	0% (0/20)	1	0	#N/A	#N/A	0% (0/20)	1	0	#N/A	#N/A	10% (2/20)	0.128908	0.89	#N/A	#N/A	10% (2/20)	0.131079	0.88	#N/A	#N/A	5% (1/20)	0.45973	0.34	#N/A	#N/A
GO:0001522	pseudouridine synthesis	The intramolecular conversion of uridine to pseudouridine within an RNA molecule. This posttranscriptional base modification occurs in tRNA, rRNA, and snRNAs.	30% (3/10)	0.00263216	2.58	E1JIR1;O44081;Q7KVQ0	Pus1;Nop60B;CG4038	0% (0/10)	1	0	#N/A	#N/A	50% (5/10)	7.27815e-06	5.14	O44081;Q7KVQ0;Q9V5P6;Q9VPK7;Q9VSK9	Nop60B;CG4038;CG7637;Pus10;Pus7	0% (0/10)	1	0	#N/A	#N/A	0% (0/10)	1	0	#N/A	#N/A	0% (0/10)	1	0	#N/A	#N/A	0% (0/10)	1	0	#N/A	#N/A	0% (0/10)	1	0	#N/A	#N/A
GO:1901566	organonitrogen compound biosynthetic process	#N/A	4.615% (39/845)	0.00266041	2.58	O02373;O18680;O76752;O76863;P05031;P05990;P56538;Q0E8H9;Q24314;Q6AWN0;Q7JY94;Q7K1Q7;Q7KUC2;Q9V813;Q9VA81;Q9VAD4;Q9VAW3;Q9VCK6;Q9VCW6;Q9VHA1;Q9VHT5;Q9VI04;Q9VJ31;Q9VLG9;Q9VM10;Q9VN95;Q9VND8;Q9VP61;Q9VSR7;Q9VTZ6;Q9VUJ0;Q9VW26;Q9VY48;Q9VY93;Q9VYD5;Q9VZ04;Q9W253;Q9W374;Q9W3C0	sgl;Alas;Sptr;eIF2Bbeta;Ddc;r;eIF6;Hexo1;dor;Adi1;Atg7;RpLP0-like;Pdxk;Mtap;mRpS18C;eIF2Balpha;Gfat2;Dmel\CG10184;Gclm;SpdS;mRpL1;pyd3;Dmel\CG10623;Argl;santa-maria;CG12173;Rheb;AcCoAS;ValRS-m;Pmm2;mRpL39;Oat;mRpL38;CG11134;Dmel\CG1673;GCS1;mRpS29;su(r);CG1789	7.574% (64/845)	2.90839e-12	11.54	O17445;O77410;P04359;P05303;P08570;P08736;P09180;P13060;P19889;P21187;P23128;P29327;P31009;P35421;P35875;P36241;P38979;P39018;P41094;P41375;P46222;P48149;P48159;P48588;P50887;P55828;P55830;P55841;P80455;Q06559;Q0E9B6;Q24186;Q27601;Q7JVK1;Q7KR04;Q7KTW9;Q8SWR8;Q8SY53;Q9I7S8;Q9NJH0;Q9V597;Q9V9W3;Q9V9X4;Q9VAW5;Q9VBU9;Q9VC18;Q9VCK0;Q9VDM7;Q9VEA1;Q9VF87;Q9VFE9;Q9VG42;Q9VJ19;Q9VL18;Q9VMU4;Q9VN25;Q9VNB9;…	RpL15;eIF3e;RpL32;eEF1alpha2;RpLP1;eEF1alpha1;RpL4;eEF2;RpLP0;pAbp;me31B;RpS6;RpS2;Pfas;Parp;RpL19;sta;RpS19a;RpS18;eIF2beta;RpL11;RpS15Aa;RpL23;RpS25;RpL22;RpS20;RpS3A;RpL14;RpS12;RpS3;RpS11;RpS5a;Prat;mRpL18;RpS15Ab;AsnS;Atx2;Ostgamma;Paics;eEF1gamma;RpL31;RpL6;CG11334;larp;RpS27;BEST:GH11240;eIF3d1;Dmel\CG4335;eIF1A;Sra-1;Dph2;Gnmt;RpL30;eEF1delta;RpL37A;eIF3a;RpL35A;pix;Pex3;Ggt-1;RpL28;RpS24…	3.432% (29/845)	0.384979	0.41	#N/A	#N/A	9.467% (80/845)	1.9676e-23	22.71	A1Z968;O02195;O16797;O17445;O18640;O96553;P04359;P05389;P08736;P09180;P13008;P13060;P19889;P23128;P29327;P35421;P36241;P40807;P41042;P41093;P41094;P41126;P46222;P46223;P48149;P48588;P48612;P50887;P55828;P55830;P55841;Q02748;Q03334;Q06559;Q09332;Q24154;Q24186;Q7KNF2;Q7KR04;Q94527;Q9I7S8;Q9NJH0;Q9V3G1;Q9V597;Q9V9M7;Q9V9W3;Q9VAW3;Q9VBH8;Q9VBU9;Q9VC18;Q9VCK0;Q9VCK6;Q9VG42;Q9VHE5;Q9VJ19;Q9VLT7;Q9VMU4;…	NAT1;eIF3i;RpL3;RpL15;Rack1;pug;RpL32;RpLP2;eEF1alpha1;RpL4;RpS26;eEF2;RpLP0;me31B;RpS6;Pfas;RpL19;Odc1;RpS4;RpL18A;RpS18;RpL13;RpL11;RpL7A;RpS15Aa;RpS25;pelo;RpL22;RpS20;RpS3A;RpL14;eIF4A;RpS13;RpS3;Uggt;RpL29;RpS5a;Pabp2;RpS15Ab;Rel;Paics;eEF1gamma;RpL8;RpL31;RpL21;RpL6;Gfat2;RpL34a;RpS27;BEST:GH11240;eIF3d1;Dmel\CG10184;Gnmt;RpL34b;RpL30;RpL36A;RpL37A;eIF3a;eIF3f1;RpL35A;RpL13A;Pss;pix;Prps;Rp…	6.627% (56/845)	1.21982e-07	6.91	A1ZAA5;O18680;O76895;O96553;P15357;P82147;Q6AWN0;Q7JXZ2;Q7KUC2;Q8I0J3;Q8MLS1;Q8MS27;Q9I7S8;Q9V3D0;Q9V3F8;Q9V813;Q9VAN0;Q9VAV2;Q9VAY9;Q9VC18;Q9VCK6;Q9VCW6;Q9VCX4;Q9VEJ3;Q9VF89;Q9VG42;Q9VHA1;Q9VI04;Q9VJ31;Q9VJ32;Q9VKU3;Q9VLG9;Q9VMC6;Q9VN95;Q9VNC1;Q9VNW6;Q9VPD5;Q9VPL3;Q9VRD9;Q9VSW4;Q9VSY6;Q9VT33;Q9VV39;Q9VXB5;Q9VY93;Q9VYD5;Q9W021;Q9W1L1;Q9W385;Q9W3N9;Q9W3Z3;Q9W423;Q9W457;Q9W4L1;Q9W4Z2;Q9W547	Got1;Alas;arg;pug;RpS27A;l(2)efl;Adi1;Eip55E;Pdxk;mRpS21;Mthfs;mRpL35;Paics;mRpL4;P5cr;Mtap;CG11899;mIF2;mRpS22;BEST:GH11240;Dmel\CG10184;Gclm;mRRF2;P5cr-2;mRpL9;Gnmt;SpdS;pyd3;Dmel\CG10623;Dmel\CG10621;FBgn 32261;Argl;152078_at;CG12173;mRpL44;P5CS;mTerf3;mRpL10;Cbs;mRRF1;aay;Prps;mRpS34;mRpL22;CG11134;Dmel\CG1673;mRpL23;mRpL43;fh;154229_at;Agxt;schlank;Shmt;mRpL33;mRpL14;mRpL16	5.799% (49/845)	8.7617e-06	5.06	O02195;O16797;O17445;O18640;O77410;P09180;P13060;P19889;P29327;P31009;P36193;P38979;P41042;P41093;P41094;P41126;P48149;P48588;P50887;P55828;P55830;P55841;P80455;Q02748;Q03334;Q06559;Q24186;Q6NR46;Q7JVI3;Q7K581;Q7KNS3;Q7KR04;Q7KTW9;Q94527;Q9NJH0;Q9U9Q4;Q9V9M7;Q9VCK0;Q9VF87;Q9VJ19;Q9VMU4;Q9VNB9;Q9VNE9;Q9VSS1;Q9VTP4;Q9VZP5;Q9VZS3;Q9W229;Q9W5R8	eIF3i;RpL3;RpL15;Rack1;eIF3e;RpL4;eEF2;RpLP0;RpS6;RpS2;Dro;sta;RpS4;RpL18A;RpS18;RpL13;RpS15Aa;RpS25;RpL22;RpS20;RpS3A;RpL14;RpS12;eIF4A;RpS13;RpS3;RpS5a;Spt-I;eIF3m;Dmel\CG8963;Lis-1;RpS15Ab;AsnS;Rel;eEF1gamma;eIF3h;RpL21;eIF3d1;Sra-1;RpL30;RpL37A;RpL35A;RpL13A;pix;RpL10Ab;eIF5B;eIF1;RpS24;RpL5	3.669% (31/845)	0.214591	0.67	#N/A	#N/A	3.55% (30/845)	0.196353	0.71	#N/A	#N/A
GO:0031329	regulation of cellular catabolic process	Any process that modulates the frequency, rate or extent of the chemical reactions and pathways resulting in the breakdown of substances, carried out by individual cells.	6.763% (14/207)	0.00318299	2.5	O18645;P54397;Q7JW03;Q7JY94;Q7K4Y0;Q7K519;Q8STG9;Q94533;Q9VHJ4;Q9VND8;Q9VQ89;Q9VW37;Q9W437;Q9XZ58	AMPKalpha;FK506-bp1;UbcE2H;Atg7;Desat1;RagC-D;Sec61alpha;S6k;RagA-B;Rheb;mio;SREBP;raptor;CSN5	1.932% (4/207)	0.898093	0.05	#N/A	#N/A	1.449% (3/207)	0.966166	0.01	#N/A	#N/A	2.899% (6/207)	0.596976	0.22	#N/A	#N/A	4.348% (9/207)	0.248495	0.6	#N/A	#N/A	2.415% (5/207)	0.78536	0.1	#N/A	#N/A	4.348% (9/207)	0.210413	0.68	#N/A	#N/A	4.348% (9/207)	0.174972	0.76	#N/A	#N/A
GO:0008361	regulation of cell size	Any process that modulates the size of a cell.	9.524% (8/84)	0.00324779	2.49	O18645;O61443;Q7K4Y0;Q94533;Q9VND8;Q9VQ89;Q9VZL6;Q9W437	AMPKalpha;p38b;Desat1;S6k;Rheb;mio;CG14977;raptor	2.381% (2/84)	0.749286	0.13	#N/A	#N/A	1.19% (1/84)	0.937227	0.03	#N/A	#N/A	1.19% (1/84)	0.924642	0.03	#N/A	#N/A	1.19% (1/84)	0.942312	0.03	#N/A	#N/A	2.381% (2/84)	0.746721	0.13	#N/A	#N/A	1.19% (1/84)	0.934521	0.03	#N/A	#N/A	4.762% (4/84)	0.249289	0.6	#N/A	#N/A
GO:0009987	cellular process	Any process that is carried out at the cellular level, but not necessarily restricted to a single cell. For example, cell communication occurs among more than one cell, but occurs at the cellular level.	3.159% (175/5540)	0.00332348	2.48	A1Z8N1;A8DYB0;A8JTM7;B7Z001;E1JIR1;O02373;O18645;O18680;O44081;O46079;O61443;O76752;O76863;O77263;O96692;O97066;P00334;P02574;P05031;P05661;P05990;P07190;P29613;P29615;P41043;P54397;P56538;P83967;P91875;Q0E8H9;Q0E8U4;Q0E9E2;Q24020;Q24314;Q27367;Q29QQ9;Q5U0X8;Q6AWN0;Q7JVN6;Q7JW03;Q7JWW5;Q7JX95;Q7JY94;Q7JYH3;Q7JYW9;Q7K0D3;Q7K0X9;Q7K127;Q7K1Q7;Q7K2B0;Q7K485;Q7K4B2;Q7K4B3;Q7K4Y0;Q7K519;Q7KRW1;Q7KUC2;…	Tret1-1;Dmel\CG13185;mgl;FASN1;Pus1;sgl;AMPKalpha;Alas;Nop60B;EG:39E1.2;p38b;Sptr;eIF2Bbeta;CG4045;Rap2l;twr;Adh;Act79B;Ddc;Mhc;r;Mal-A1;Tpi;LysP;GstS1;FK506-bp1;eIF6;Act88F;RpI1;Hexo1;Dmel\CG17224;PCB;fliI;dor;crq;Rrp42;Dmel\CG12325;Adi1;Dmel\CG1213;UbcE2H;CG8078;Dmel\CG11123;Atg7;ND-B14.7;Hex-C;Dmel\CG12909;Syx7;CT24026;RpLP0-like;CG7137;cathD;l(2)k09848;Elp2;Desat1;RagC-D;Trc8;Pdxk;CG4038;Usp1…	3.249% (180/5540)	0.135544	0.87	#N/A	#N/A	3.43% (190/5540)	0.00266546	2.57	A1Z6X6;A1Z8D0;A1Z909;A8DYB0;B7Z001;O18680;O44081;O46050;O46098;O46307;O61345;O76994;O77263;P02517;P02518;P02574;P05990;P13469;P20028;P20232;P25167;P32748;P49847;P54397;P56538;P91875;Q01637;Q07171;Q0E9N4;Q24492;Q27367;Q29QQ9;Q5U0X8;Q7JQW6;Q7JR58;Q7JVK1;Q7JWW5;Q7JX94;Q7JZM8;Q7K0D3;Q7K0L5;Q7K0Y1;Q7K127;Q7K1Q7;Q7K1R6;Q7K2B0;Q7K4B2;Q7K4Y0;Q7K7A9;Q7KKH3;Q7KVQ0;Q86B47;Q8I077;Q8I937;Q8IH00;Q8IH18;Q8IPS4;…	Glo1;nclb;Dmel\CG8545;Dmel\CG13185;FASN1;Alas;Nop60B;Nmd3;bcn92;EG:8D8.4;peng;Ip259;CG4045;Hsp26;Hsp27;Act79B;r;mod;RpI135;TfIIS;RpIII128;Dhod;Taf6;FK506-bp1;eIF6;RpI1;r-l;Gel;Rpp25;RpA-70;crq;Rrp42;Dmel\CG12325;Las;Echs1;mRpL18;CG8078;BcDNA:RH50933;mRpL41;Dmel\CG12909;veil;CG5033;CT24026;RpLP0-like;Dmel\CG10916;CG7137;l(2)k09848;Desat1;Fen1;Mys45A;CG4038;CG8611;Usp1;BcDNA:LD24586;Mat89Ba;4E-T;Dm…	3.123% (173/5540)	0.0815208	1.09	#N/A	#N/A	3.574% (198/5540)	0.000234006	3.63	A0A0B4K7Q6;A1Z6X6;A1Z803;A1Z8N1;A1Z934;A1ZAA5;A1ZB68;A1ZB70;A1ZB71;A1ZB72;A1ZB73;M9MSL3;O02649;O18680;O46079;O76513;O76895;O77460;O96553;O97066;O97102;O97479;P02515;P02517;P02518;P11147;P14199;P15007;P15357;P17336;P20432;P25153;P25172;P29613;P29845;P36951;P46415;P48375;P52029;P54367;P61851;P82147;Q0E9E2;Q24020;Q27237;Q27367;Q6AWN0;Q7JR58;Q7JVN6;Q7JXB5;Q7JXZ2;Q7K127;Q7K2B0;Q7K4B3;Q7K4Q9;Q7K738;Q7K…	mbc;Glo1;Marc;Tret1-1;Dmel\CG8778;Got1;GstE3;GstE5;GstE6;GstE7;GstE8;Hsc70Cb;Hsp60A;Alas;EG:39E1.2;CycH;arg;Nurf-38;pug;twr;Sumo;Sodh-1;Hsp22;Hsp26;Hsp27;Hsc70-4;ref(2)P;Eno;RpS27A;Cat;GstD1;Ubc6;Su(z)2;Tpi;Hsc70-5;Gip;Fdh;Fkbp12;Pgi;CkIalpha;Sod1;l(2)efl;PCB;fliI;l(2)tid;crq;Adi1;Echs1;Dmel\CG1213;Pepck2;Eip55E;CT24026;CG7137;Elp2;Hmgs;Ubc10;Trc8;CSN8;Pdxk;CG17896;Spf45;CG30022;CG30023;Usp1;mRpS…	3.123% (173/5540)	0.64105	0.19	#N/A	#N/A	3.357% (186/5540)	0.00737274	2.13	A1ZBE9;A8JTM7;E1JJR3;M9MSL3;O18680;O76513;O76994;O77263;O97102;O97111;O97125;P02515;P02516;P02517;P02518;P07182;P11147;P11449;P13238;P14199;P15357;P17336;P18171;P20432;P22977;P23128;P27864;P35600;P35875;P53034;P54367;P54397;P82147;P82910;Q05856;Q07152;Q0E9N4;Q0KI98;Q24020;Q24179;Q24297;Q24472;Q24492;Q27367;Q27601;Q6AWN0;Q7JXZ2;Q7K0L5;Q7K1R6;Q7K2B0;Q7K2W6;Q7K3J0;Q7K4Q9;Q7K7A9;Q7KKI0;Q7KN62;Q7KNF1;…	MetRS;mgl;pcm;Hsc70Cb;Alas;CycH;Ip259;CG4045;Sumo;par-6;Hsp68;Hsp22;Hsp23;Hsp26;Hsp27;Cp36;Hsc70-4;Vm26Aa;Vm26Ab;ref(2)P;RpS27A;Cat;dec-1;GstD1;Cp16;me31B;Rrp1;Gnf1;Parp;RfC4;CkIalpha;FK506-bp1;l(2)efl;Hsp70Aa;SmB;ras;Rpp25;TrpRS;fliI;Slh;SmF;Rbf;RpA-70;crq;Prat;Adi1;Eip55E;veil;Dmel\CG10916;CG7137;PPO1;CCT8;Hmgs;Fen1;CCT5;TER94;drosha;Aos1;AP-1gamma;CG17896;Usp1;Hsp70Ba;Dmel\CG11109;dre4;mRpL35;…	3.195% (177/5540)	0.0128392	1.89	#N/A	#N/A
GO:0044248	cellular catabolic process	The chemical reactions and pathways resulting in the breakdown of substances, carried out by individual cells.	4.625% (37/800)	0.00336461	2.47	O18645;P29613;P54397;Q0E8U4;Q24314;Q29QQ9;Q7JW03;Q7JY94;Q7K127;Q7K1Q7;Q7K4Y0;Q7K519;Q7KRW1;Q8I077;Q8IPX7;Q8STG9;Q8T4A9;Q94533;Q9V9T9;Q9VC93;Q9VCK6;Q9VHG1;Q9VHJ4;Q9VI04;Q9VK19;Q9VND8;Q9VQ89;Q9VW26;Q9VW37;Q9VW53;Q9VY42;Q9VY87;Q9W197;Q9W374;Q9W437;Q9XZ58;Q9Y134	AMPKalpha;Tpi;FK506-bp1;Dmel\CG17224;dor;Rrp42;UbcE2H;Atg7;CT24026;RpLP0-like;Desat1;RagC-D;Trc8;Usp1;Rrp40;Sec61alpha;Rrp45;S6k;betaGlu;Dis3;Dmel\CG10184;Vps16A;RagA-B;pyd3;Ski6;Rheb;mio;Oat;SREBP;Mtr3;Tat;CtsB;cN-IIIB;su(r);raptor;CSN5;Mtr4	4% (32/800)	0.0905442	1.04	#N/A	#N/A	3% (24/800)	0.679266	0.17	#N/A	#N/A	4.125% (33/800)	0.0350658	1.46	#N/A	#N/A	7.25% (58/800)	2.29648e-09	8.64	A1Z934;O76895;O97479;P11147;P14199;P15357;P17336;P25153;P29613;P29845;P46415;P54367;P61851;Q7JR58;Q7JXB5;Q7K127;Q7K738;Q7KRW1;Q7KW39;Q8I077;Q960M4;Q9U1L2;Q9V8M5;Q9V9T9;Q9VAQ0;Q9VCK6;Q9VDT1;Q9VG42;Q9VH09;Q9VHD3;Q9VHF0;Q9VHR6;Q9VI04;Q9VKJ0;Q9VKR4;Q9VL70;Q9VLR3;Q9VMC6;Q9VMW7;Q9VPB9;Q9VPF3;Q9VPW2;Q9VQ89;Q9VRF3;Q9VSA3;Q9VTN9;Q9VVB4;Q9VWD9;Q9VXE8;Q9VY42;Q9W0D7;Q9W0H6;Q9W265;Q9W2S2;Q9W3N9;Q9W3Z3;Q9W457;…	Dmel\CG8778;arg;Sodh-1;Hsc70-4;ref(2)P;RpS27A;Cat;Ubc6;Tpi;Hsc70-5;Fdh;CkIalpha;Sod1;Echs1;Pepck2;CT24026;Ubc10;Trc8;CG17896;Usp1;Prx5;EG:BACR7A4.14;CG15093;betaGlu;Cul5;Dmel\CG10184;Arc42;Gnmt;Dmel\CG3999;GstZ1;Srr;Atg13;pyd3;hgo;Dmel\CG6415;yip2;Dmel\CG8360;152078_at;CG8891;Pex16;Hpd;Atg4a;mio;Dmel\CG15445;CG12262;Dmel\CG10361;CG9951;Ubqn;Ubc7;Tat;Pex10;Acat2;T3dh;Atg8a;154229_at;Agxt;Shmt;Ech1	3% (24/800)	0.628786	0.2	#N/A	#N/A	5.875% (47/800)	1.33523e-05	4.87	E1JJR3;P11147;P14199;P15357;P17336;P23128;P54367;P54397;Q7K0L5;Q7K7A9;Q7KN62;Q7KNF1;Q7KW39;Q8I077;Q8SYG2;Q8SZY4;Q9V8M5;Q9V9T9;Q9VCK6;Q9VEG6;Q9VG42;Q9VGC2;Q9VHD3;Q9VHR6;Q9VJI7;Q9VK44;Q9VKJ0;Q9VKZ8;Q9VL06;Q9VM58;Q9VN58;Q9VNA5;Q9VPF3;Q9VTF9;Q9VW68;Q9VWD9;Q9VXE8;Q9VY42;Q9W0H6;Q9W1H5;Q9W1M9;Q9W2E7;Q9W2S2;Q9W3R7;Q9XYN7;Q9XZ58;Q9XZJ4	pcm;Hsc70-4;ref(2)P;RpS27A;Cat;me31B;CkIalpha;FK506-bp1;veil;Fen1;TER94;drosha;CG17896;Usp1;CSN3;NT5E-2;CG15093;betaGlu;Dmel\CG10184;Pxt;Gnmt;Dmel\CG4860;GstZ1;Atg13;LSm7;Ube4B;hgo;Usp14;Ufd4;Hmgcl;ctrip;Prosbeta7;Hpd;Ufd1-like;Gabat;Ubqn;Ubc7;Tat;Acat2;DCP1;Rrp4;Rae1;Atg8a;Atg5;Prosbeta3;CSN5;Prosalpha1	3.75% (30/800)	0.122824	0.91	#N/A	#N/A
GO:0030301	cholesterol transport	The directed movement of cholesterol, cholest-5-en-3-beta-ol, into, out of or within a cell, or between cells, by means of some agent such as a transporter or pore.	27.273% (3/11)	0.00354085	2.45	Q9VA41;Q9VL24;Q9VQ62	Npc2h;Npc1a;Npc2a	9.091% (1/11)	0.29743	0.53	#N/A	#N/A	45.455% (5/11)	1.2995e-05	4.89	Q9VA41;Q9VA42;Q9VH31;Q9VL24;Q9VQ62	Npc2h;Npc2g;Npc2c;Npc1a;Npc2a	0% (0/11)	1	0	#N/A	#N/A	9.091% (1/11)	0.310183	0.51	#N/A	#N/A	0% (0/11)	1	0	#N/A	#N/A	36.364% (4/11)	0.000271948	3.57	Q9VA41;Q9VA42;Q9VJ44;Q9VL24	Npc2h;Npc2g;Dmel\CG17597;Npc1a	9.091% (1/11)	0.287074	0.54	#N/A	#N/A
GO:0048082	regulation of adult chitin-containing cuticle pigmentation	Any process that modulates the frequency, rate or extent of establishment of the adult pattern of pigmentation in the cuticle of an organism.	27.273% (3/11)	0.00354085	2.45	A8JTM7;O61443;P05031	mgl;p38b;Ddc	0% (0/11)	1	0	#N/A	#N/A	0% (0/11)	1	0	#N/A	#N/A	0% (0/11)	1	0	#N/A	#N/A	0% (0/11)	1	0	#N/A	#N/A	0% (0/11)	1	0	#N/A	#N/A	9.091% (1/11)	0.298715	0.52	#N/A	#N/A	9.091% (1/11)	0.287074	0.54	#N/A	#N/A
GO:0055092	sterol homeostasis	Any process involved in the maintenance of an internal steady state of sterol within an organism or cell.	27.273% (3/11)	0.00354085	2.45	Q9VND8;Q9VQ62;Q9VW73	Rheb;Npc2a;Lamtor1	9.091% (1/11)	0.29743	0.53	#N/A	#N/A	9.091% (1/11)	0.302556	0.52	#N/A	#N/A	0% (0/11)	1	0	#N/A	#N/A	0% (0/11)	1	0	#N/A	#N/A	9.091% (1/11)	0.296143	0.53	#N/A	#N/A	0% (0/11)	1	0	#N/A	#N/A	18.182% (2/11)	0.0418833	1.38	#N/A	#N/A
GO:0032259	methylation	The process in which a methyl group is covalently attached to a molecule.	8% (10/125)	0.00378637	2.42	O77263;Q7K2B0;Q8IPS4;Q9VAQ5;Q9VGR2;Q9VJ31;Q9VQJ8;Q9W1V3;Q9W415;Q9W4M9	CG4045;CG7137;Dmel\CG11109;CG11837;CG17726;Dmel\CG10623;Dmel\CG9643;Fib;wuho;Nsun2	2.4% (3/125)	0.761302	0.12	#N/A	#N/A	10.4% (13/125)	0.000173496	3.76	A1Z909;O77263;Q7K2B0;Q8IPS4;Q9VAQ5;Q9VJ31;Q9VP65;Q9VPX3;Q9VQJ8;Q9VXK5;Q9W1V3;Q9W4M9;Q9Y091	Dmel\CG8545;CG4045;CG7137;Dmel\CG11109;CG11837;Dmel\CG10623;CG12975;l(2)10685;Dmel\CG9643;dSpb1;Fib;Nsun2;fl(2)d	1.6% (2/125)	0.895523	0.05	#N/A	#N/A	4% (5/125)	0.400324	0.4	#N/A	#N/A	1.6% (2/125)	0.908549	0.04	#N/A	#N/A	5.6% (7/125)	0.101524	0.99	#N/A	#N/A	0.8% (1/125)	0.979381	0.01	#N/A	#N/A
GO:0032787	monocarboxylic acid metabolic process	The chemical reactions and pathways involving monocarboxylic acids, any organic acid containing one carboxyl (COOH) group or anion (COO-).	7.534% (11/146)	0.00386564	2.41	B7Z001;P29613;Q0E9E2;Q7JYW9;Q7K4Y0;Q8T3L6;Q9V420;Q9V6U9;Q9VP61;Q9VW37;Q9W330	FASN1;Tpi;PCB;Hex-C;Desat1;beg;Su(P);CG16935;AcCoAS;SREBP;Hex-A	3.425% (5/146)	0.491264	0.31	#N/A	#N/A	7.534% (11/146)	0.00720154	2.14	B7Z001;Q7JQW6;Q7JR58;Q7K4Y0;Q8T3L6;Q9V6U9;Q9VNF5;Q9VP61;Q9W0D7;Q9W1H8;Q9W2G9	FASN1;Las;Echs1;Desat1;beg;CG16935;anon-WO0118547.367;AcCoAS;Pex10;Mtpbeta;Acox57D-p	3.425% (5/146)	0.450001	0.35	#N/A	#N/A	15.068% (22/146)	1.76013e-09	8.75	A1Z934;P15007;P29613;P36951;P52029;Q0E9E2;Q7JR58;Q7JXB5;Q9U1L2;Q9V6U9;Q9VA02;Q9VDT1;Q9VL70;Q9VMC6;Q9VPB9;Q9VSA3;Q9VXI1;Q9W0D7;Q9W0H6;Q9W3N9;Q9W3Z3;Q9W5W8	Dmel\CG8778;Eno;Tpi;Gip;Pgi;PCB;Echs1;Pepck2;EG:BACR7A4.14;CG16935;CG1544;Arc42;yip2;152078_at;Pex16;CG12262;Had1;Pex10;Acat2;154229_at;Agxt;Ech1	2.055% (3/146)	0.843275	0.07	#N/A	#N/A	4.11% (6/146)	0.317661	0.5	#N/A	#N/A	3.425% (5/146)	0.454631	0.34	#N/A	#N/A
GO:0043473	pigmentation	The accumulation of pigment in an organism, tissue or cell, either by increased deposition or by increased number of cells.	10% (7/70)	0.00443256	2.35	A8JTM7;O61443;P05031;Q0E8H9;Q24314;Q9VHG1;Q9VM10	mgl;p38b;Ddc;Hexo1;dor;Vps16A;santa-maria	4.286% (3/70)	0.38085	0.42	#N/A	#N/A	0% (0/70)	1	0	#N/A	#N/A	0% (0/70)	1	0	#N/A	#N/A	1.429% (1/70)	0.906939	0.04	#N/A	#N/A	0% (0/70)	1	0	#N/A	#N/A	2.857% (2/70)	0.656724	0.18	#N/A	#N/A	5.714% (4/70)	0.16132	0.79	#N/A	#N/A
GO:0006206	pyrimidine nucleobase metabolic process	The chemical reactions and pathways involving pyrimidine nucleobases, 1,3-diazine, organic nitrogenous bases.	25% (3/12)	0.00461905	2.34	P05990;Q9VI04;Q9W374	r;pyd3;su(r)	0% (0/12)	1	0	#N/A	#N/A	25% (3/12)	0.00583613	2.23	P05990;P32748;Q01637	r;Dhod;r-l	0% (0/12)	1	0	#N/A	#N/A	16.667% (2/12)	0.0580653	1.24	#N/A	#N/A	0% (0/12)	1	0	#N/A	#N/A	8.333% (1/12)	0.320997	0.49	#N/A	#N/A	0% (0/12)	1	0	#N/A	#N/A
GO:0090304	nucleic acid metabolic process	Any cellular metabolic process involving nucleic acids.	4.003% (61/1524)	0.00468316	2.33	A8DYB0;E1JIR1;O44081;O46079;O77263;P56538;P91875;Q29QQ9;Q5U0X8;Q7JWW5;Q7JX95;Q7K0D3;Q7K1Q7;Q7K2B0;Q7K4B3;Q7KVQ0;Q8IH00;Q8IPS4;Q8IPX7;Q8MSW9;Q8T4A9;Q95WY3;Q9V3P2;Q9V9V7;Q9V9Z9;Q9VAQ5;Q9VBY2;Q9VC93;Q9VC94;Q9VCY1;Q9VD81;Q9VDY1;Q9VFE6;Q9VH07;Q9VHT5;Q9VIV3;Q9VK19;Q9VKQ3;Q9VL96;Q9VLK1;Q9VM69;Q9VM95;Q9VMM7;Q9VPU8;Q9VQ58;Q9VQ89;Q9VQZ6;Q9VSR7;Q9VUN7;Q9VUR2;Q9VVC9;Q9VVK8;Q9VW37;Q9VW53;Q9VXN3;Q9W1V3;Q9W3C0;…	Dmel\CG13185;Pus1;Nop60B;EG:39E1.2;CG4045;eIF6;RpI1;Rrp42;Dmel\CG12325;CG8078;Dmel\CG11123;Dmel\CG12909;RpLP0-like;CG7137;Elp2;CG4038;Mat89Ba;Dmel\CG11109;Rrp40;U3-55K;Rrp45;Nop56;l(2)34Fd;pasha;CG1542;CG11837;Dmel\CG11920;Dis3;Dmel\CG5728;Dmel\CG6937;Polr1H;Ino80;CG3817;pont;mRpL1;CG10189;Ski6;CG6724;CG4364;Dmel\CG13097;nop5;Aatf;Dmel\CG11030;dbe;EMSY;mio;Elp3;ValRS-m;Dmel\CG7275;Dmel\CG12301;Dm…	1.64% (25/1524)	0.999989	0	#N/A	#N/A	6.693% (102/1524)	2.14357e-16	15.67	A1Z8D0;A1Z909;A8DYB0;O44081;O46307;O76994;O77263;P13469;P20028;P20232;P25167;P49847;P56538;P91875;Q0E9N4;Q24492;Q29QQ9;Q5U0X8;Q7JWW5;Q7K0D3;Q7K0Y1;Q7K1Q7;Q7K2B0;Q7K7A9;Q7KVQ0;Q8I937;Q8IH00;Q8IPS4;Q8MSW9;Q8SY39;Q95WY3;Q9V3P2;Q9V5P6;Q9V7P1;Q9V9V0;Q9V9Z9;Q9VAQ5;Q9VBY2;Q9VC49;Q9VC93;Q9VC94;Q9VCY1;Q9VD25;Q9VD51;Q9VD81;Q9VDE5;Q9VE94;Q9VEB3;Q9VEJ2;Q9VES0;Q9VFE6;Q9VFF3;Q9VHT5;Q9VIF0;Q9VIF2;Q9VIF6;Q9VIH1;…	nclb;Dmel\CG8545;Dmel\CG13185;Nop60B;EG:8D8.4;Ip259;CG4045;mod;RpI135;TfIIS;RpIII128;Taf6;eIF6;RpI1;Rpp25;RpA-70;Rrp42;Dmel\CG12325;CG8078;Dmel\CG12909;CG5033;RpLP0-like;CG7137;Fen1;CG4038;BcDNA:LD24586;Mat89Ba;Dmel\CG11109;U3-55K;CG6994;Nop56;l(2)34Fd;CG7637;wcd;CstF50;CG1542;CG11837;Dmel\CG11920;Rpb10;Dis3;Dmel\CG5728;Dmel\CG6937;CG5380;pit;Polr1H;ppan;Polr1E;Non3;l(3)07882;Dmel\CG10324;CG3817;…	1.378% (21/1524)	0.999999	0	#N/A	#N/A	1.509% (23/1524)	1	0	#N/A	#N/A	2.1% (32/1524)	0.997975	0	#N/A	#N/A	3.609% (55/1524)	0.150064	0.82	#N/A	#N/A	0.591% (9/1524)	1	0	#N/A	#N/A
GO:0048284	organelle fusion	The creation of a single organelle from two or more organelles.	9.859% (7/71)	0.0047972	2.32	Q24314;Q7K0X9;Q9VHB5;Q9VHG1;Q9VLS5;Q9VU45;Q9VV76	dor;Syx7;Vps45;Vps16A;Rbsn-5;Syx13;Syx8	4.225% (3/71)	0.389478	0.41	#N/A	#N/A	0% (0/71)	1	0	#N/A	#N/A	0% (0/71)	1	0	#N/A	#N/A	5.634% (4/71)	0.208788	0.68	#N/A	#N/A	1.408% (1/71)	0.897503	0.05	#N/A	#N/A	4.225% (3/71)	0.3926	0.41	#N/A	#N/A	4.225% (3/71)	0.364393	0.44	#N/A	#N/A
GO:0090501	RNA phosphodiester bond hydrolysis	The RNA metabolic process in which the phosphodiester bonds between ribonucleotides are cleaved by hydrolysis.	9.589% (7/73)	0.00559383	2.25	Q29QQ9;Q7JX95;Q8IPX7;Q8T4A9;Q9VC93;Q9VD81;Q9VVC9	Rrp42;Dmel\CG11123;Rrp40;Rrp45;Dis3;Polr1H;Dmel\CG7728	2.74% (2/73)	0.676544	0.17	#N/A	#N/A	13.699% (10/73)	0.000101327	3.99	Q29QQ9;Q7K7A9;Q8I937;Q9VC93;Q9VD81;Q9VFF3;Q9VN31;Q9VTU0;Q9VVC9;Q9W1M9	Rrp42;Fen1;BcDNA:LD24586;Dis3;Polr1H;Rrp6;Fip1;CG5645;Dmel\CG7728;Rrp4	1.37% (1/73)	0.89406	0.05	#N/A	#N/A	1.37% (1/73)	0.915995	0.04	#N/A	#N/A	4.11% (3/73)	0.403452	0.39	#N/A	#N/A	6.849% (5/73)	0.0811527	1.09	#N/A	#N/A	1.37% (1/73)	0.895344	0.05	#N/A	#N/A
GO:0010507	negative regulation of autophagy	Any process that stops, prevents, or reduces the frequency, rate or extent of autophagy. Autophagy is the process in which cells digest parts of their own cytoplasm.	16% (4/25)	0.00579079	2.24	P54397;Q8STG9;Q9VND8;Q9VQ89	FK506-bp1;Sec61alpha;Rheb;mio	4% (1/25)	0.552114	0.26	#N/A	#N/A	4% (1/25)	0.559516	0.25	#N/A	#N/A	4% (1/25)	0.535021	0.27	#N/A	#N/A	4% (1/25)	0.570399	0.24	#N/A	#N/A	4% (1/25)	0.550245	0.26	#N/A	#N/A	4% (1/25)	0.553976	0.26	#N/A	#N/A	8% (2/25)	0.174169	0.76	#N/A	#N/A
GO:0000463	maturation of LSU-rRNA from tricistronic rRNA transcript (SSU-rRNA, 5.8S rRNA, LSU-rRNA)	Any process involved in the maturation of a precursor Large SubUnit (LSU) ribosomal RNA (rRNA) molecule into a mature LSU-rRNA molecule from the pre-rRNA molecule originally produced as a tricistronic rRNA transcript that contains the Small Subunit (SSU) rRNA, 5.8S rRNA, and Large Subunit (LSU) in that order from 5' to 3' along the primary transcript.	23.077% (3/13)	0.00587511	2.23	Q9VCY1;Q9VKQ3;Q9VL96	Dmel\CG6937;CG6724;CG4364	0% (0/13)	1	0	#N/A	#N/A	53.846% (7/13)	4.71091e-08	7.33	Q7K0Y1;Q9VCY1;Q9VD51;Q9VEB3;Q9VKQ3;Q9VL96;Q9VXK5	CG5033;Dmel\CG6937;pit;Non3;CG6724;CG4364;dSpb1	7.692% (1/13)	0.328208	0.48	#N/A	#N/A	0% (0/13)	1	0	#N/A	#N/A	0% (0/13)	1	0	#N/A	#N/A	15.385% (2/13)	0.0620586	1.21	#N/A	#N/A	0% (0/13)	1	0	#N/A	#N/A
GO:0009226	nucleotide-sugar biosynthetic process	The chemical reactions and pathways resulting in the formation of nucleotide-sugars, any nucleotide-carbohydrate in which the distal phosphoric residue of a nucleoside 5'-diphosphate is in glycosidic linkage with a monosaccharide or monosaccharide derivative.	23.077% (3/13)	0.00587511	2.23	O02373;Q9VAW3;Q9VTZ6	sgl;Gfat2;Pmm2	0% (0/13)	1	0	#N/A	#N/A	0% (0/13)	1	0	#N/A	#N/A	7.692% (1/13)	0.328208	0.48	#N/A	#N/A	0% (0/13)	1	0	#N/A	#N/A	0% (0/13)	1	0	#N/A	#N/A	7.692% (1/13)	0.342576	0.47	#N/A	#N/A	7.692% (1/13)	0.329657	0.48	#N/A	#N/A
GO:0034655	nucleobase-containing compound catabolic process	The chemical reactions and pathways resulting in the breakdown of nucleobases, nucleosides, nucleotides and nucleic acids.	7.463% (10/134)	0.00619292	2.21	Q0E8U4;Q29QQ9;Q7K1Q7;Q8IPX7;Q8T4A9;Q9VC93;Q9VK19;Q9VW53;Q9W197;Q9Y134	Dmel\CG17224;Rrp42;RpLP0-like;Rrp40;Rrp45;Dis3;Ski6;Mtr3;cN-IIIB;Mtr4	6.716% (9/134)	0.0253379	1.6	#N/A	#N/A	6.716% (9/134)	0.0283972	1.55	#N/A	#N/A	7.463% (10/134)	0.00692223	2.16	P23128;P48612;Q7K209;Q7KNF2;Q8SZY4;Q9V3H9;Q9VBA0;Q9VLR2;Q9VLR3;Q9VSS1	me31B;pelo;Dera;Pabp2;NT5E-2;Nab2;Dmel\CG6330;Dmel\CG8353;Dmel\CG8360;pix	1.493% (2/134)	0.940932	0.03	#N/A	#N/A	5.224% (7/134)	0.127758	0.89	#N/A	#N/A	6.716% (9/134)	0.0260796	1.58	#N/A	#N/A	0.746% (1/134)	0.984457	0.01	#N/A	#N/A
GO:0140029	exocytic process	#N/A	12.195% (5/41)	0.00681773	2.17	Q24314;Q7K0X9;Q9VHB5;Q9VU45;Q9VV76	dor;Syx7;Vps45;Syx13;Syx8	12.195% (5/41)	0.00885407	2.05	P18489;Q9V8K2;Q9VDE6;Q9VSJ8;Q9XTM1	Syb;Sec6;Sec15;Exo70;Sec10	0% (0/41)	1	0	#N/A	#N/A	0% (0/41)	1	0	#N/A	#N/A	2.439% (1/41)	0.75029	0.12	#N/A	#N/A	0% (0/41)	1	0	#N/A	#N/A	2.439% (1/41)	0.734423	0.13	#N/A	#N/A	2.439% (1/41)	0.717572	0.14	#N/A	#N/A
GO:0006401	RNA catabolic process	The chemical reactions and pathways resulting in the breakdown of RNA, ribonucleic acid, one of the two main type of nucleic acid, consisting of a long, unbranched macromolecule formed from ribonucleotides joined in 3',5'-phosphodiester linkage.	8.421% (8/95)	0.00687668	2.16	Q29QQ9;Q7K1Q7;Q8IPX7;Q8T4A9;Q9VC93;Q9VK19;Q9VW53;Q9Y134	Rrp42;RpLP0-like;Rrp40;Rrp45;Dis3;Ski6;Mtr3;Mtr4	4.211% (4/95)	0.352209	0.45	#N/A	#N/A	8.421% (8/95)	0.0111238	1.95	#N/A	#N/A	5.263% (5/95)	0.157563	0.8	#N/A	#N/A	0% (0/95)	1	0	#N/A	#N/A	4.211% (4/95)	0.348701	0.46	#N/A	#N/A	7.368% (7/95)	0.0306196	1.51	#N/A	#N/A	1.053% (1/95)	0.947273	0.02	#N/A	#N/A
GO:0031123	RNA 3'-end processing	Any process involved in forming the mature 3' end of an RNA molecule.	9.211% (7/76)	0.00696955	2.16	O44081;Q29QQ9;Q8IPX7;Q8T4A9;Q9VK19;Q9VW53;Q9W1V3	Nop60B;Rrp42;Rrp40;Rrp45;Ski6;Mtr3;Fib	3.947% (3/76)	0.432115	0.36	#N/A	#N/A	11.842% (9/76)	0.000683364	3.17	O44081;Q29QQ9;Q9V9V0;Q9VFF3;Q9VK19;Q9VN31;Q9VW53;Q9W1M9;Q9W1V3	Nop60B;Rrp42;CstF50;Rrp6;Ski6;Fip1;Mtr3;Rrp4;Fib	3.947% (3/76)	0.402417	0.4	#N/A	#N/A	0% (0/76)	1	0	#N/A	#N/A	3.947% (3/76)	0.428839	0.37	#N/A	#N/A	5.263% (4/76)	0.220645	0.66	#N/A	#N/A	2.632% (2/76)	0.675673	0.17	#N/A	#N/A
GO:1901700	response to oxygen-containing compound	#N/A	5.839% (16/274)	0.00699315	2.16	B7Z001;O61443;P00334;P05031;Q7K4Y0;Q7K519;Q7KUC2;Q94533;Q9VCW6;Q9VHJ4;Q9VLC5;Q9VND8;Q9VP61;Q9VW73;Q9VZL6;Q9W437	FASN1;p38b;Adh;Ddc;Desat1;RagC-D;Pdxk;S6k;Gclm;RagA-B;Aldh;Rheb;AcCoAS;Lamtor1;CG14977;raptor	2.19% (6/274)	0.870921	0.06	#N/A	#N/A	2.555% (7/274)	0.78718	0.1	#N/A	#N/A	2.555% (7/274)	0.725876	0.14	#N/A	#N/A	4.745% (13/274)	0.12204	0.91	#N/A	#N/A	2.19% (6/274)	0.867816	0.06	#N/A	#N/A	0.73% (2/274)	0.99876	0	#N/A	#N/A	3.65% (10/274)	0.316806	0.5	#N/A	#N/A
GO:0015918	sterol transport	The directed movement of sterols into, out of or within a cell, or between cells, by means of some agent such as a transporter or pore. Sterols are steroids with one or more hydroxyl groups and a hydrocarbon side-chain in the molecule.	21.429% (3/14)	0.00731619	2.14	Q9VA41;Q9VL24;Q9VQ62	Npc2h;Npc1a;Npc2a	7.143% (1/14)	0.361987	0.44	#N/A	#N/A	42.857% (6/14)	2.50443e-06	5.6	Q9VA41;Q9VA42;Q9VH31;Q9VH33;Q9VL24;Q9VQ62	Npc2h;Npc2g;Npc2c;Npc2e;Npc1a;Npc2a	0% (0/14)	1	0	#N/A	#N/A	7.143% (1/14)	0.376693	0.42	#N/A	#N/A	7.143% (1/14)	0.360498	0.44	#N/A	#N/A	28.571% (4/14)	0.000765315	3.12	Q9VA41;Q9VA42;Q9VJ44;Q9VL24	Npc2h;Npc2g;Dmel\CG17597;Npc1a	14.286% (2/14)	0.0653273	1.18	#N/A	#N/A
GO:0019439	aromatic compound catabolic process	The chemical reactions and pathways resulting in the breakdown of aromatic compounds, any substance containing an aromatic carbon ring.	6.918% (11/159)	0.00732067	2.14	Q0E8U4;Q29QQ9;Q7K1Q7;Q8IPX7;Q8T4A9;Q9VC93;Q9VK19;Q9VW53;Q9VY42;Q9W197;Q9Y134	Dmel\CG17224;Rrp42;RpLP0-like;Rrp40;Rrp45;Dis3;Ski6;Mtr3;Tat;cN-IIIB;Mtr4	6.289% (10/159)	0.0283505	1.55	#N/A	#N/A	6.289% (10/159)	0.0319813	1.5	#N/A	#N/A	6.918% (11/159)	0.00823192	2.08	P23128;P48612;Q7K209;Q7KNF2;Q8SZY4;Q9V3H9;Q9VBA0;Q9VIC9;Q9VLR2;Q9VLR3;Q9VSS1	me31B;pelo;Dera;Pabp2;NT5E-2;Nab2;Dmel\CG6330;Dmel\CG8665;Dmel\CG8353;Dmel\CG8360;pix	3.774% (6/159)	0.433264	0.36	#N/A	#N/A	5.031% (8/159)	0.126422	0.9	#N/A	#N/A	8.176% (13/159)	0.00152348	2.82	E1JJR3;P23128;Q7K0L5;Q7K7A9;Q7KNF1;Q8SZY4;Q9VHD3;Q9VJI7;Q9VKJ0;Q9VPF3;Q9VY42;Q9W1H5;Q9W1M9	pcm;me31B;veil;Fen1;drosha;NT5E-2;GstZ1;LSm7;hgo;Hpd;Tat;DCP1;Rrp4	2.516% (4/159)	0.71543	0.15	#N/A	#N/A
GO:0048079	regulation of cuticle pigmentation	Any process that modulates the frequency, rate or extent of establishment of a pattern of pigment in the cuticle of an organism.	21.429% (3/14)	0.00731619	2.14	A8JTM7;O61443;P05031	mgl;p38b;Ddc	0% (0/14)	1	0	#N/A	#N/A	0% (0/14)	1	0	#N/A	#N/A	0% (0/14)	1	0	#N/A	#N/A	7.143% (1/14)	0.376693	0.42	#N/A	#N/A	0% (0/14)	1	0	#N/A	#N/A	14.286% (2/14)	0.0709295	1.15	#N/A	#N/A	7.143% (1/14)	0.34999	0.46	#N/A	#N/A
GO:0048085	adult chitin-containing cuticle pigmentation	Establishment of the adult pattern of pigmentation in the chitin-containing cuticle of an organism. An example of this is the adult cuticle pigmentation process in Drosophila melanogaster.	21.429% (3/14)	0.00731619	2.14	A8JTM7;O61443;P05031	mgl;p38b;Ddc	0% (0/14)	1	0	#N/A	#N/A	0% (0/14)	1	0	#N/A	#N/A	0% (0/14)	1	0	#N/A	#N/A	0% (0/14)	1	0	#N/A	#N/A	0% (0/14)	1	0	#N/A	#N/A	7.143% (1/14)	0.363472	0.44	#N/A	#N/A	7.143% (1/14)	0.34999	0.46	#N/A	#N/A
GO:0009894	regulation of catabolic process	Any process that modulates the frequency, rate, or extent of the chemical reactions and pathways resulting in the breakdown of substances.	6.114% (14/229)	0.00775197	2.11	O18645;P54397;Q7JW03;Q7JY94;Q7K4Y0;Q7K519;Q8STG9;Q94533;Q9VHJ4;Q9VND8;Q9VQ89;Q9VW37;Q9W437;Q9XZ58	AMPKalpha;FK506-bp1;UbcE2H;Atg7;Desat1;RagC-D;Sec61alpha;S6k;RagA-B;Rheb;mio;SREBP;raptor;CSN5	1.747% (4/229)	0.935854	0.03	#N/A	#N/A	1.31% (3/229)	0.980752	0.01	#N/A	#N/A	2.62% (6/229)	0.694121	0.16	#N/A	#N/A	4.367% (10/229)	0.228584	0.64	#N/A	#N/A	2.183% (5/229)	0.852818	0.07	#N/A	#N/A	4.803% (11/229)	0.110688	0.96	#N/A	#N/A	3.93% (9/229)	0.257157	0.59	#N/A	#N/A
GO:0006208	pyrimidine nucleobase catabolic process	The chemical reactions and pathways resulting in the breakdown of pyrimidine nucleobases, 1,3-diazine, organic nitrogenous bases.	40% (2/5)	0.00822934	2.08	Q9VI04;Q9W374	pyd3;su(r)	0% (0/5)	1	0	#N/A	#N/A	0% (0/5)	1	0	#N/A	#N/A	0% (0/5)	1	0	#N/A	#N/A	40% (2/5)	0.0102469	1.99	#N/A	#N/A	0% (0/5)	1	0	#N/A	#N/A	20% (1/5)	0.148888	0.83	#N/A	#N/A	0% (0/5)	1	0	#N/A	#N/A
GO:0006591	ornithine metabolic process	The chemical reactions and pathways involving ornithine, an amino acid only rarely found in proteins, but which is important in living organisms as an intermediate in the reactions of the urea cycle and in arginine biosynthesis.	40% (2/5)	0.00822934	2.08	Q9VLG9;Q9VW26	Argl;Oat	0% (0/5)	1	0	#N/A	#N/A	20% (1/5)	0.15101	0.82	#N/A	#N/A	20% (1/5)	0.141786	0.85	#N/A	#N/A	40% (2/5)	0.0102469	1.99	#N/A	#N/A	0% (0/5)	1	0	#N/A	#N/A	0% (0/5)	1	0	#N/A	#N/A	0% (0/5)	1	0	#N/A	#N/A
GO:0010467	gene expression	The process in which a gene's sequence is converted into a mature gene product or products (proteins or RNA). This includes the production of an RNA transcript as well as any processing to produce a mature RNA product or an mRNA or circRNA (for protein-coding genes) and the translation of that mRNA or circRNA into protein. Protein maturation is included when required to form an active form of a p…	3.818% (68/1781)	0.00836885	2.08	A8DYB0;E1JIR1;O44081;O46079;O76863;O77263;O97066;P56538;P91875;Q29QQ9;Q5U0X8;Q7JWW5;Q7JX95;Q7K0D3;Q7K1Q7;Q7K2B0;Q7K4B3;Q7KVQ0;Q8IH00;Q8IPX7;Q8MSW9;Q8T4A9;Q95WY3;Q9V3P2;Q9V9U4;Q9V9V7;Q9V9Z9;Q9VA81;Q9VAD4;Q9VAQ5;Q9VBY2;Q9VC93;Q9VC94;Q9VCY1;Q9VD81;Q9VDY1;Q9VFE6;Q9VH07;Q9VHT5;Q9VIV3;Q9VK19;Q9VKQ3;Q9VL96;Q9VLK1;Q9VM69;Q9VM95;Q9VMM7;Q9VND8;Q9VPU8;Q9VQ58;Q9VQZ6;Q9VSR7;Q9VUJ0;Q9VUN7;Q9VUR2;Q9VVC9;Q9VVK8;…	Dmel\CG13185;Pus1;Nop60B;EG:39E1.2;eIF2Bbeta;CG4045;twr;eIF6;RpI1;Rrp42;Dmel\CG12325;CG8078;Dmel\CG11123;Dmel\CG12909;RpLP0-like;CG7137;Elp2;CG4038;Mat89Ba;Rrp40;U3-55K;Rrp45;Nop56;l(2)34Fd;nero;pasha;CG1542;mRpS18C;eIF2Balpha;CG11837;Dmel\CG11920;Dis3;Dmel\CG5728;Dmel\CG6937;Polr1H;Ino80;CG3817;pont;mRpL1;CG10189;Ski6;CG6724;CG4364;Dmel\CG13097;nop5;Aatf;Dmel\CG11030;Rheb;dbe;EMSY;Elp3;ValRS-m;m…	4.211% (75/1781)	0.00205875	2.69	O17445;O76513;O77410;P04359;P05303;P08570;P08736;P09180;P13060;P17210;P18171;P19889;P21187;P23128;P29327;P29844;P31009;P35875;P36241;P38979;P39018;P41094;P41375;P46222;P48149;P48159;P48588;P50887;P55828;P55830;P55841;P80455;Q06559;Q0E9B6;Q24186;Q5U127;Q7JVK1;Q7JXF7;Q7KR04;Q7KVP9;Q8MSU4;Q8SWR8;Q94517;Q9NJH0;Q9V3H8;Q9V3V0;Q9V597;Q9V9W3;Q9VAW5;Q9VBU9;Q9VBX3;Q9VCK0;Q9VCU9;Q9VE51;Q9VEA1;Q9VF87;Q9VFE9;…	RpL15;CycH;eIF3e;RpL32;eEF1alpha2;RpLP1;eEF1alpha1;RpL4;eEF2;Khc;dec-1;RpLP0;pAbp;me31B;RpS6;Hsc70-3;RpS2;Parp;RpL19;sta;RpS19a;RpS18;eIF2beta;RpL11;RpS15Aa;RpL23;RpS25;RpL22;RpS20;RpS3A;RpL14;RpS12;RpS3;RpS11;RpS5a;DCP2;mRpL18;sel;RpS15Ab;Xpd;Sym;Atx2;HDAC1;eEF1gamma;Nxt1;x16;RpL31;RpL6;larp;RpS27;vig2;eIF3d1;Dcr-1;Cpsf73;eIF1A;Sra-1;Dph2;CG5641;tex;CG9246;RpL30;eEF1delta;RpL37A;eIF3a;RpL35A;Dme…	6.176% (110/1781)	2.09081e-15	14.68	A1Z8D0;A1Z909;A8DYB0;O44081;O46307;O61345;O76994;O77263;P13469;P20028;P20232;P25167;P49847;P56538;P91875;Q0E9N4;Q29QQ9;Q5U0X8;Q7JQW6;Q7JVK1;Q7JWW5;Q7JZM8;Q7K0D3;Q7K0Y1;Q7K1Q7;Q7K2B0;Q7KVQ0;Q8I937;Q8IH00;Q8IH18;Q8MS27;Q8MSS7;Q8MSW9;Q8SY39;Q95WY3;Q9V3D0;Q9V3P2;Q9V5P6;Q9V7P1;Q9V9V0;Q9V9Z9;Q9VAQ5;Q9VBY2;Q9VC49;Q9VC93;Q9VC94;Q9VCY1;Q9VD25;Q9VD51;Q9VD81;Q9VDE5;Q9VE04;Q9VE94;Q9VEB3;Q9VEJ2;Q9VES0;Q9VFE6;…	nclb;Dmel\CG8545;Dmel\CG13185;Nop60B;EG:8D8.4;peng;Ip259;CG4045;mod;RpI135;TfIIS;RpIII128;Taf6;eIF6;RpI1;Rpp25;Rrp42;Dmel\CG12325;Las;mRpL18;CG8078;mRpL41;Dmel\CG12909;CG5033;RpLP0-like;CG7137;CG4038;BcDNA:LD24586;Mat89Ba;4E-T;mRpL35;mRpS2;U3-55K;CG6994;Nop56;mRpL4;l(2)34Fd;CG7637;wcd;CstF50;CG1542;CG11837;Dmel\CG11920;Rpb10;Dis3;Dmel\CG5728;Dmel\CG6937;CG5380;pit;Polr1H;ppan;mRpL55;Polr1E;Non3;l…	4.604% (82/1781)	5.09803e-06	5.29	A1Z968;O02195;O16797;O17445;O18640;O44437;P04359;P05389;P08736;P09180;P13008;P13060;P17210;P18171;P19889;P23128;P29327;P29844;P36241;P41042;P41093;P41094;P41126;P42787;P46222;P46223;P48149;P48588;P48612;P50887;P55828;P55830;P55841;Q02748;Q03334;Q06559;Q24154;Q24186;Q7JXF7;Q7KNF2;Q7KR04;Q7KRW8;Q94517;Q94527;Q95RE4;Q9NJH0;Q9V3G1;Q9V3H9;Q9V597;Q9V9M7;Q9V9W3;Q9VBH8;Q9VBU9;Q9VCE0;Q9VCK0;Q9VE51;Q9VHE5;…	NAT1;eIF3i;RpL3;RpL15;Rack1;SmD3;RpL32;RpLP2;eEF1alpha1;RpL4;RpS26;eEF2;Khc;dec-1;RpLP0;me31B;RpS6;Hsc70-3;RpL19;RpS4;RpL18A;RpS18;RpL13;svr;RpL11;RpL7A;RpS15Aa;RpS25;pelo;RpL22;RpS20;RpS3A;RpL14;eIF4A;RpS13;RpS3;RpL29;RpS5a;sel;Pabp2;RpS15Ab;CG1646;HDAC1;Rel;yps;eEF1gamma;RpL8;Nab2;RpL31;RpL21;RpL6;RpL34a;RpS27;Pisd;eIF3d1;Cpsf73;RpL34b;RpL30;RpL36A;RpL37A;eIF3a;eIF3f1;RpL35A;RpL13A;pix;RpL10Ab;…	2.358% (42/1781)	0.997717	0	#N/A	#N/A	4.099% (73/1781)	0.00448727	2.35	A1Z8U0;O02195;O16797;O17445;O18640;O77410;P04052;P09180;P13060;P18171;P19889;P29327;P31009;P36193;P38979;P41042;P41093;P41094;P41126;P48149;P48588;P48810;P49847;P50887;P55828;P55830;P55841;P80455;Q02748;Q03334;Q06559;Q0E8G6;Q24090;Q24186;Q24472;Q24572;Q27272;Q5U0X8;Q7JVI3;Q7K159;Q7K581;Q7KN79;Q7KNS3;Q7KR04;Q8T4A9;Q94527;Q9NJH0;Q9U9Q4;Q9V3J4;Q9V9M7;Q9VAQ5;Q9VCK0;Q9VDE5;Q9VF87;Q9VHC0;Q9VHS8;Q9VJ19;…	Prp8;eIF3i;RpL3;RpL15;Rack1;eIF3e;RpII215;RpL4;eEF2;dec-1;RpLP0;RpS6;RpS2;Dro;sta;RpS4;RpL18A;RpS18;RpL13;RpS15Aa;RpS25;Hrb87F;Taf6;RpL22;RpS20;RpS3A;RpL14;RpS12;eIF4A;RpS13;RpS3;Cpsf5;Snr1;RpS5a;Rbf;Caf1-55;e(y)1;Dmel\CG12325;eIF3m;mip40;Dmel\CG8963;LTV1;Lis-1;RpS15Ab;Rrp45;Rel;eEF1gamma;eIF3h;Sec13;RpL21;CG11837;eIF3d1;ppan;Sra-1;RnpS1;CG7483;RpL30;RpL37A;RpL35A;RpL13A;Polr2H;Cdk12;Tsr1;pix;RpL…	2.864% (51/1781)	0.831013	0.08	#N/A	#N/A	1.235% (22/1781)	1	0	#N/A	#N/A
GO:0031330	negative regulation of cellular catabolic process	Any process that stops, prevents, or reduces the frequency, rate or extent of the chemical reactions and pathways resulting in the breakdown of substances, carried out by individual cells.	11.628% (5/43)	0.00835101	2.08	P54397;Q8STG9;Q9VND8;Q9VQ89;Q9XZ58	FK506-bp1;Sec61alpha;Rheb;mio;CSN5	2.326% (1/43)	0.74932	0.13	#N/A	#N/A	2.326% (1/43)	0.756414	0.12	#N/A	#N/A	2.326% (1/43)	0.732614	0.14	#N/A	#N/A	2.326% (1/43)	0.766688	0.12	#N/A	#N/A	4.651% (2/43)	0.393133	0.41	#N/A	#N/A	4.651% (2/43)	0.398077	0.4	#N/A	#N/A	4.651% (2/43)	0.3757	0.43	#N/A	#N/A
[truncated: 430 more rows]

## Sheet: S6KCA-CC
GO.ID	term	definition	EtOHvsRapa_Young_up.genes_frequency	EtOHvsRapa_Young_up.pvalue	EtOHvsRapa_Young_up.-log10_pvalue	EtOHvsRapa_Young_up.Significant_genes	EtOHvsRapa_Young_up.Significant_genes_symbol	EtOHvsRapa_Young_down.genes_frequency	EtOHvsRapa_Young_down.pvalue	EtOHvsRapa_Young_down.-log10_pvalue	EtOHvsRapa_Young_down.Significant_genes	EtOHvsRapa_Young_down.Significant_genes_symbol	RUvsRURapa_Young_up.genes_frequency	RUvsRURapa_Young_up.pvalue	RUvsRURapa_Young_up.-log10_pvalue	RUvsRURapa_Young_up.Significant_genes	RUvsRURapa_Young_up.Significant_genes_symbol	RUvsRURapa_Young_down.genes_frequency	RUvsRURapa_Young_down.pvalue	RUvsRURapa_Young_down.-log10_pvalue	RUvsRURapa_Young_down.Significant_genes	RUvsRURapa_Young_down.Significant_genes_symbol	EtOHvsRapa_Old_up.genes_frequency	EtOHvsRapa_Old_up.pvalue	EtOHvsRapa_Old_up.-log10_pvalue	EtOHvsRapa_Old_up.Significant_genes	EtOHvsRapa_Old_up.Significant_genes_symbol	EtOHvsRapa_Old_down.genes_frequency	EtOHvsRapa_Old_down.pvalue	EtOHvsRapa_Old_down.-log10_pvalue	EtOHvsRapa_Old_down.Significant_genes	EtOHvsRapa_Old_down.Significant_genes_symbol	RUvsRURapa_Old_up.genes_frequency	RUvsRURapa_Old_up.pvalue	RUvsRURapa_Old_up.-log10_pvalue	RUvsRURapa_Old_up.Significant_genes	RUvsRURapa_Old_up.Significant_genes_symbol	RUvsRURapa_Old_down.genes_frequency	RUvsRURapa_Old_down.pvalue	RUvsRURapa_Old_down.-log10_pvalue	RUvsRURapa_Old_down.Significant_genes	RUvsRURapa_Old_down.Significant_genes_symbol
[truncated: 174 more rows]

[truncated: 5 more sheets: S6KCA-MF, CA_S6K_dependent_GOs, S6KRNAi-BP, S6KRNAi-CC, S6KRNAi-MF]
