# Supplementary material for: Inhibition of S6K lowers age-related inflammation and increases lifespan through the endolysosomal system
Source: Nat Aging. 2024 Feb 27;4(4):491–509. doi: 10.1038/s43587-024-00578-3 (PMC11031405; doi:10.1038/s43587-024-00578-3)
Supplement: Supplementary file 5 — List of proteins identified by the proteomic analysis in the liver of 24-month-old Rapa-treated female mice. [file 43587_2024_578_MOESM5_ESM.xlsx]

## Sheet: DE_Rapamycin_24mvsControl_24m
IDs	gene_names	protein_names	logFC	CI.L	CI.R	AveExpr	t	P.Value	adj.P.Val	B
Q64521;A2AQR0	Gpd2	Glycerol-3-phosphate dehydrogenase, mitochondrial;Glycerol-3-phosphate dehydrogenase	0.924768	0.684905	1.16463	23.5921	8.24641	7.80671e-07	0.00502283	5.78086
P13707;E0CXN5	Gpd1	Glycerol-3-phosphate dehydrogenase [NAD(+)], cytoplasmic;Glycerol-3-phosphate dehydrogenase [NAD(+)]	0.721976	0.511513	0.932438	24.0689	7.33744	3.09991e-06	0.00997241	4.62187
G3X973;Q8R4Y4;F7BK35	Stab1	Stabilin-1	-0.607308	-0.809123	-0.405493	19.215	-6.43653	1.3521e-05	0.0260004	3.34284
Q571F8;F6SJZ7;F6WPK7;E0CYF7;D6RI88	Gls2	Glutaminase liver isoform, mitochondrial	-1.40541	-1.88018	-0.930646	19.9701	-6.33169	1.61644e-05	0.0260004	3.18527
P20060	Hexb	Beta-hexosaminidase subunit beta	-0.791048	-1.07501	-0.507091	19.7364	-5.95862	3.08943e-05	0.0341246	2.60962
E9PZ31;S4R196	Cyp2ab1		1.24299	0.785859	1.70012	16.9319	5.81601	3.97763e-05	0.0341246	2.38345
Q5SWU9;V9GWS0;V9GWR9;V9GWS1;D3Z0B3;V9GXY1	Acaca	Acetyl-CoA carboxylase 1;Biotin carboxylase	1.14346	0.71771	1.56922	23.9716	5.7446	4.51889e-05	0.0341246	2.26895
P35505;D3Z2R9	Fah	Fumarylacetoacetase	-0.575227	-0.792874	-0.35758	23.1	-5.65305	5.32734e-05	0.0341246	2.12093
Q60902;A0A1D5RLS1	Eps15l1	Epidermal growth factor receptor substrate 15-like 1	-0.38552	-0.533249	-0.237792	20.4173	-5.58185	6.05958e-05	0.0341246	2.00488
O35423	Agxt	Serine--pyruvate aminotransferase, mitochondrial	-1.01919	-1.41082	-0.627556	22.1229	-5.56637	6.23223e-05	0.0341246	1.97954
O88520	Shoc2	Leucine-rich repeat protein SHOC-2	-0.395297	-0.547432	-0.243162	16.9283	-5.55764	6.33186e-05	0.0341246	1.96523
Q9EQI5	Ppbp		-0.808518	-1.12453	-0.492506	19.1237	-5.47247	7.39535e-05	0.0341246	1.82498
P08030;A0A1D5RLR6	Aprt	Adenine phosphoribosyltransferase	-0.901023	-1.25535	-0.5467	19.6424	-5.43917	7.86024e-05	0.0341246	1.76983
A0A1L1SS90;A0A0R4J050;Q99JW2;A0A1L1SRW7;A0A1L1SRC1;A0A1L1SRL5;A0A087WPX1;A0A1L1SSU4;A0A087WRE0;A0A087WPV3	Acy1	Aminoacylase-1	-0.598971	-0.836312	-0.361629	22.781	-5.39795	8.47802e-05	0.0341246	1.70134
P01867	Igh-3	Ig gamma-2B chain C region	-1.72533	-2.41263	-1.03803	17.5935	-5.36936	8.9361e-05	0.0341246	1.65366
Q924D0;A0A0R4J0S3;D3Z792	Rtn4ip1	Reticulon-4-interacting protein 1, mitochondrial	0.673674	0.40306	0.944288	20.5771	5.32471	9.7035e-05	0.0341246	1.57896
Q64FW2;H3BKK1;H3BJ51;F7CW61;A0A0U1RPP6	Retsat	All-trans-retinol 13,14-reductase	1.1973	0.714521	1.68008	20.3015	5.30457	0.000100718	0.0341246	1.54516
Q9R1Z8;Q8K0M3;A0A2I3BS41	Sorbs3	Vinexin	-0.514267	-0.723053	-0.305481	19.4227	-5.26846	0.000107688	0.0341246	1.48442
Q99L20	Gstt3		-0.986342	-1.38767	-0.585012	22.7434	-5.25681	0.000110043	0.0341246	1.46477
Q8BGH2	Samm50	Sorting and assembly machinery component 50 homolog	0.592354	0.351023	0.833684	20.1039	5.25007	0.000111429	0.0341246	1.4534
P53395;A0A0G2JGU0	Dbt	Lipoamide acyltransferase component of branched-chain alpha-keto acid dehydrogenase complex, mitochondrial	-0.511519	-0.719973	-0.303066	23.9995	-5.24868	0.000111717	0.0341246	1.45105
Q6WKZ7	Nostrin	Nostrin	-0.779526	-1.09862	-0.460434	18.0286	-5.22529	0.000116683	0.0341246	1.41152
Q9DCJ9	Npl	N-acetylneuraminate lyase	-0.874527	-1.23732	-0.511736	18.954	-5.15601	0.000132786	0.0371455	1.29393
P19096;A0A0U1RNJ1;A0A0U1RPP5	Fasn	Fatty acid synthase;[Acyl-carrier-protein] S-acetyltransferase;[Acyl-carrier-protein] S-malonyltransferase;3-oxoacyl-[acyl-carrier-protein] synthase;3-oxoacyl-[acyl-carrier-protein] reductase;3-hydroxyacyl-[acyl-carrier-protein] dehydratase;Enoyl-[acyl-carrier-protein] reductase;Oleoyl-[acyl-carrier-protein] hydrolase	1.00295	0.583275	1.42262	25.1742	5.11168	0.000144282	0.0377414	1.21832
Q3THG9;A2A4P3;A2A4P4	Aarsd1;Gm27029	Alanyl-tRNA editing protein Aarsd1	0.397075	0.230641	0.563509	20.9904	5.10301	0.000146648	0.0377414	1.2035
P08071;A0A0G2JFM6;A0A0G2JDN0;A0A0G2JGN1	Ltf	Lactotransferrin	-1.22456	-1.74429	-0.704835	19.9783	-5.03968	0.000165202	0.0408811	1.09489
Q9Z126;A0A0J9YTR7	Pf4	Platelet factor 4	-0.81433	-1.1614	-0.467262	19.6874	-5.0186	0.000171901	0.0409634	1.05861
P35486	Pdha1	Pyruvate dehydrogenase E1 component subunit alpha, somatic form, mitochondrial	0.6629	0.378286	0.947514	22.3238	4.98182	0.000184276	0.0423439	0.995156
Q8BLF1;Q8BYQ0	Nceh1	Neutral cholesterol ester hydrolase 1	0.666158	0.37711	0.955206	19.8997	4.9295	0.000203487	0.045146	0.904558
Q99JY0;D3YXU1	Hadhb	Trifunctional enzyme subunit beta, mitochondrial;3-ketoacyl-CoA thiolase	0.523852	0.294689	0.753015	24.3348	4.88945	0.000219588	0.0470943	0.834931
P26231;Q65CL1	Ctnna1	Catenin alpha-1	-0.457635	-0.659532	-0.255738	23.3754	-4.84825	0.000237529	0.0484539	0.763078
Q9CQ73	Pkp2		-0.440509	-0.635595	-0.245423	19.5359	-4.82976	0.000246064	0.0484539	0.730765
P29416	Hexa	Beta-hexosaminidase subunit alpha	-0.579607	-0.837331	-0.321883	16.8764	-4.81033	0.000255377	0.0484539	0.696749
D3Z4C0	Farp2		-0.400355	-0.578425	-0.222285	16.9585	-4.80895	0.000256051	0.0484539	0.694335
P97478;Q3TYT1;A0A140LIF0	Coq7	5-demethoxyubiquinone hydroxylase, mitochondrial	0.465601	0.255293	0.675908	20.9895	4.73538	0.000294847	0.052394	0.56507
E9Q0A3;Q68FM7;D6RGQ8;A0A1D5RLI4	Arhgef11		-0.380857	-0.553285	-0.208429	18.3635	-4.72444	0.000301112	0.052394	0.545793
Q9QZB9;H3BJ75	Dctn5	Dynactin subunit 5	0.390449	0.213645	0.567254	19.5635	4.72353	0.000301638	0.052394	0.544191
Q925E7;G3UXS9;Q6ZWR4;Q8BG02;F6RV17	Ppp2r2d;Ppp2r2b	Serine/threonine-protein phosphatase 2A 55 kDa regulatory subunit B delta isoform;Serine/threonine-protein phosphatase 2A 55 kDa regulatory subunit B beta isoform	0.376225	0.205381	0.547069	18.8962	4.71025	0.000309445	0.052394	0.520758
Q8BGR9	Ublcp1	Ubiquitin-like domain-containing CTD phosphatase 1	0.440067	0.238688	0.641445	17.5704	4.67414	0.000331743	0.0547082	0.456932
Q9CWY8;Q05C51;F6RP29	Rnaseh2a	Ribonuclease H2 subunit A;Ribonuclease	-0.550414	-0.803133	-0.297696	16.8976	-4.65853	0.000341886	0.0547082	0.429295
Q3V117;Q91V92;Q3TS02	Acly	ATP-citrate synthase	1.13643	0.612014	1.66084	24.7222	4.63515	0.000357685	0.0547082	0.387831
Q8CC88	Vwa8	von Willebrand factor A domain-containing protein 8	0.683571	0.368042	0.999101	23.6268	4.63383	0.000358599	0.0547082	0.385486
Q8K327;A0A140T8S5	Champ1	Chromosome alignment-maintaining phosphoprotein 1	-0.396573	-0.580256	-0.21289	17.4277	-4.61796	0.000369779	0.0547082	0.357299
A0A140T8P5			-1.63943	-2.39987	-0.878996	13.759	-4.61134	0.000374547	0.0547082	0.345536
Q9QYB1	Clic4	Chloride intracellular channel protein 4	-0.412643	-0.604503	-0.220783	21.162	-4.60031	0.000382635	0.0547082	0.325917
Q9QYR9;A0A1Y7VML8	Acot2	Acyl-coenzyme A thioesterase 2, mitochondrial	1.1496	0.613724	1.68547	18.4311	4.58859	0.000391422	0.054748	0.305062
Q5M8N4;A0A2I3BQS7	Sdr39u1	Epimerase family protein SDR39U1	0.759939	0.40347	1.11641	16.6918	4.55988	0.000413838	0.0553435	0.253899
P03953	Cfd	Complement factor D	-1.3545	-1.9899	-0.719108	17.8116	-4.55966	0.000414019	0.0553435	0.253497
P05201;F7ALS6	Got1	Aspartate aminotransferase, cytoplasmic	-0.771516	-1.13416	-0.408867	22.858	-4.55045	0.000421484	0.0553435	0.237076
Q9CWK8	Snx2	Sorting nexin-2	-0.350078	-0.515647	-0.184509	23.3589	-4.52253	0.000444996	0.0572621	0.187184
P62322;A0A0N4SUT0;A0A0N4SVK3	Lsm5	U6 snRNA-associated Sm-like protein LSm5	-0.399811	-0.592321	-0.207301	19.709	-4.44219	0.000520447	0.0612445	0.0431411
P54869	Hmgcs2	Hydroxymethylglutaryl-CoA synthase, mitochondrial	0.713293	0.36963	1.05696	25.8028	4.43948	0.000523217	0.0612445	0.0382581
Q80Y98;A0A1B0GSA5;A0A1B0GS27;A0A1B0GT91;A0A1B0GSV3	Ddhd2	Phospholipase DDHD2	0.703241	0.364063	1.04242	15.7809	4.43479	0.000528034	0.0612445	0.0298256
Q6DIA7;A0A0R4J144;E9QNR8	4930432K21Rik	Uncharacterized protein C19orf57 homolog	0.812572	0.420075	1.20507	17.8576	4.42815	0.000534934	0.0612445	0.0178785
A0A0J9YU79;E9Q1Q9;P97328;A0A0J9YUK6;A0A0J9YTU1	Khk	Ketohexokinase	0.633329	0.327255	0.939403	22.469	4.42588	0.000537312	0.0612445	0.0137985
P43883;B1AXR5;B1AXR3	Plin2	Perilipin-2	0.980648	0.505824	1.45547	23.96	4.4175	0.000546188	0.0612445	-0.00127917
Q9CWW6	Pin4	Peptidyl-prolyl cis-trans isomerase NIMA-interacting 4	-0.543983	-0.808056	-0.279909	17.3341	-4.40612	0.000558484	0.0612445	-0.0217691
Q8K3M1	BC089597		-1.39968	-2.0803	-0.719063	18.1891	-4.39867	0.000566697	0.0612445	-0.0352064
Q3V2Q8	N4bp2l1	NEDD4-binding protein 2-like 1	-0.545928	-0.811773	-0.280083	16.2574	-4.39241	0.000573683	0.0612445	-0.0464845
Q8R2Y0	Abhd6	Monoacylglycerol lipase ABHD6	0.423422	0.216875	0.629969	19.0239	4.38481	0.00058229	0.0612445	-0.0601916
Q9D8H7	Oma1	Metalloendopeptidase OMA1, mitochondrial	1.09963	0.562465	1.63679	15.7417	4.37862	0.000589402	0.0612445	-0.0713678
O88878;D6RFT9	Zfand5	AN1-type zinc finger protein 5	-0.389573	-0.580119	-0.199027	17.899	-4.37306	0.000595856	0.0612445	-0.0813938
Q6QI06	Rictor	Rapamycin-insensitive companion of mTOR	-0.499525	-0.744769	-0.254281	17.3511	-4.35668	0.000615316	0.0612445	-0.110984
Q9QUG9	Rasgrp2	RAS guanyl-releasing protein 2	-0.800042	-1.19294	-0.40714	15.4173	-4.35537	0.000616895	0.0612445	-0.113344
A0A140T8N5			-2.36296	-3.52381	-1.2021	17.0263	-4.35386	0.000618727	0.0612445	-0.116075
P09242;B1AXF5;E9Q7P8	Alpl	Alkaline phosphatase, tissue-nonspecific isozyme	0.861868	0.434876	1.28886	14.9771	4.31736	0.000664718	0.0621341	-0.182106
Q569X9	Cyp2c67		1.10295	0.556242	1.64967	15.948	4.31515	0.000667612	0.0621341	-0.186108
P41317	Mbl2	Mannose-binding protein C	-0.751964	-1.12616	-0.377766	20.2203	-4.29825	0.000690174	0.0621341	-0.216725
P01865;P01863;P84751	Igh-1a;Ighg	Ig gamma-2A chain C region, membrane-bound form;Ig gamma-2A chain C region, A allele	-2.07851	-3.11328	-1.04374	17.4816	-4.29641	0.000692683	0.0621341	-0.220067
Q6ZWQ5;Q3TGS7;Q3V2H3;O70493	Snx12	Sorting nexin-12	-0.374542	-0.561033	-0.18805	20.4259	-4.29574	0.000693596	0.0621341	-0.221282
A0A075B5P4;A0A0A6YWR2;P01868;P01869	Ighg1	Ig gamma-1 chain C region secreted form;Ig gamma-1 chain C region, membrane-bound form	-2.37991	-3.56693	-1.1929	19.4378	-4.28845	0.000703611	0.0621341	-0.234489
D3Z0K6;A0A0G2JEI9	Rsbn1l		0.45161	0.226068	0.677152	17.9504	4.28284	0.000711422	0.0621341	-0.244661
Q924C6;E9Q600	Loxl4	Lysyl oxidase homolog 4	-1.56793	-2.35107	-0.784788	16.0882	-4.28236	0.0007121	0.0621341	-0.245538
D3Z7P3;D3Z7P4;F7B327;F6U529	Gls	Glutaminase kidney isoform, mitochondrial	-0.927183	-1.39145	-0.462916	18.278	-4.27164	0.000727305	0.0621341	-0.265005
Q9CQ91;D3Z670	Ndufa3	NADH dehydrogenase [ubiquinone] 1 alpha subcomplex subunit 3	0.703463	0.351002	1.05592	18.2056	4.269	0.00073109	0.0621341	-0.269788
Q9D1H6;A2AJX3	Ndufaf4	NADH dehydrogenase [ubiquinone] 1 alpha subcomplex assembly factor 4	0.393393	0.196197	0.590589	20.0869	4.26702	0.000733944	0.0621341	-0.273377
P21271;G5E8G6;G3X9Y9;H3BLK6	Myo5b	Unconventional myosin-Vb	0.423685	0.210225	0.637145	17.0724	4.24544	0.000765855	0.0637928	-0.312598
Q7TN29	Smap2	Stromal membrane-associated protein 2	-0.307671	-0.462863	-0.15248	19.1698	-4.24049	0.000773367	0.0637928	-0.321593
Q9EP53;F2Z3X2;F2Z3W0	Tsc1	Hamartin	-0.326637	-0.491987	-0.161287	18.3685	-4.22531	0.000796893	0.0644735	-0.349213
Q6P8X1;A0A1W2P701;A0A1W2P6Y0	Snx6	Sorting nexin-6;Sorting nexin-6, N-terminally processed	-0.274653	-0.413787	-0.135519	22.0775	-4.22229	0.00080166	0.0644735	-0.354711
Q9D051	Pdhb	Pyruvate dehydrogenase E1 component subunit beta, mitochondrial	0.651461	0.32095	0.981972	23.116	4.21598	0.000811704	0.0644754	-0.366188
A0A075B5R7	Ighv14-2		-1.53142	-2.31231	-0.750534	17.2817	-4.19471	0.000846542	0.0664226	-0.404927
P59997;H3BLD4;F6YRW4	Kdm2a	Lysine-specific demethylase 2A	-0.367647	-0.555783	-0.179511	17.0072	-4.17979	0.000871893	0.0670821	-0.432129
Q8VC30	Dak	Bifunctional ATP-dependent dihydroxyacetone kinase/FAD-AMP lyase (cyclizing);ATP-dependent dihydroxyacetone kinase;FAD-AMP lyase (cyclizing)	0.592434	0.28879	0.896078	25.5856	4.17322	0.000883315	0.0670821	-0.444129
P09528	Fth1	Ferritin heavy chain;Ferritin heavy chain, N-terminally processed	0.666822	0.324915	1.00873	23.5066	4.17155	0.000886227	0.0670821	-0.447164
P54775;A0A140LIZ5	Psmc4	26S protease regulatory subunit 6B	0.315694	0.153588	0.4778	22.4133	4.16547	0.000896966	0.0671056	-0.45827
Q99KI0;A0A2R8W744;A0A2R8VHM8	Aco2	Aconitate hydratase, mitochondrial	0.4809	0.23335	0.72845	24.2924	4.15516	0.000915454	0.0676415	-0.477081
D3Z6H3;D3Z4E5;Q9WUB4;F6XWI6	Dctn6	Dynactin subunit 6	0.376602	0.182492	0.570712	19.393	4.14984	0.000925155	0.0676415	-0.486802
Q9CQ18;F6ZDT4	Rnaseh2c	Ribonuclease H2 subunit C	-0.386728	-0.586434	-0.187021	16.7257	-4.14199	0.000939654	0.0676645	-0.501141
P28063;G3UZW8	Psmb8	Proteasome subunit beta type-8;Proteasome subunit beta type	-0.702196	-1.0655	-0.338893	17.9077	-4.13414	0.000954383	0.0676645	-0.515484
O70400;S4R1V0	Pdlim1	PDZ and LIM domain protein 1	-0.56959	-0.864559	-0.274622	22.4831	-4.13032	0.000961651	0.0676645	-0.522481
Q8JZY2	Commd10	COMM domain-containing protein 10	-0.262073	-0.397891	-0.126254	18.6933	-4.12724	0.000967537	0.0676645	-0.528109
Q9WUL7	Arl3	ADP-ribosylation factor-like protein 3	-0.574285	-0.873639	-0.274931	20.2458	-4.10335	0.00101448	0.069765	-0.571805
Q9D1N2	Gpihbp1	Glycosylphosphatidylinositol-anchored high density lipoprotein-binding protein 1	0.99196	0.474589	1.50933	15.6601	4.10098	0.00101926	0.069765	-0.576137
A0A0R4J0X5;P07758;A0A0A0MQA3;Q00896;D3YZL0	Serpina1a;Serpina1c	Alpha-1-antitrypsin 1-1;Alpha-1-antitrypsin 1-3	-0.582273	-0.88742	-0.277126	23.4751	-4.08144	0.00105959	0.0705269	-0.611928
A0A140LHD0			0.63582	0.302338	0.969301	16.2648	4.0781	0.00106663	0.0705269	-0.618044
P30999;G3X9V2;E9Q8Z6;E9Q8Z8;E9Q8Z4;E9Q8Z9;D3Z2H2;E9Q901;E9Q904;D3Z7H6;E9Q986;E9Q907;E9Q905;D3Z2H7	Ctnnd1	Catenin delta-1	-0.406638	-0.619958	-0.193318	22.2191	-4.07729	0.00106836	0.0705269	-0.619533
Q8R0T6;A0A1D5RLS0	Gpr97	Probable G-protein coupled receptor 97	0.619606	0.294215	0.944998	16.7562	4.07292	0.00107767	0.0705269	-0.627541
P23780;A0A087WPH5;Q8VC60	Glb1	Beta-galactosidase	-0.523945	-0.799335	-0.248554	19.2317	-4.06942	0.0010852	0.0705269	-0.633958
Q9DAW9;A0A0G2JDV8;A0A0G2JFI6;Q08091;A0A0G2JFC8;A0A0G2JFG3;A0A1L1SRL1;A0A1L1SUB2;A0A1L1SRV0	Cnn3	Calponin-3	-0.388235	-0.592701	-0.18377	22.2045	-4.06136	0.00110273	0.0709498	-0.648744
P08226;A0A1B0GX15;G3UWN5;G3UZM8	Apoe	Apolipoprotein E	-0.531875	-0.812446	-0.251303	23.8809	-4.05473	0.00111736	0.0711788	-0.660897
Q8JZM7	Cdc73	Parafibromin	-0.290499	-0.444067	-0.13693	21.0977	-4.04612	0.00113666	0.0716985	-0.676696
Q8BTY1;A2AQY8;A2AQY9	Ccbl1	Kynurenine--oxoglutarate transaminase 1	-1.0092	-1.54487	-0.473538	21.3253	-4.02978	0.00117421	0.0723867	-0.70668
Q9EPW0;F6R4N2;A0A0R4J0Q2;E9QAD0;Q3UEQ1;E9Q9A0;F6V2U0;D3YUD3;D3YUL8;D3Z230;A0A0A6YXS5	Inpp4a	Type I inositol 3,4-bisphosphate 4-phosphatase	-0.277216	-0.42469	-0.129742	15.7259	-4.02067	0.0011957	0.0723867	-0.723411
P53808;Q5SV41	Pctp	Phosphatidylcholine transfer protein	0.412592	0.192966	0.632218	22.0351	4.01822	0.00120154	0.0723867	-0.727906
Q61136;A0A1Y7VLT3	Prpf4b	Serine/threonine-protein kinase PRP4 homolog	-0.309588	-0.474922	-0.144253	20.5243	-4.00514	0.00123326	0.0723867	-0.751946
Q9EQH3	Vps35	Vacuolar protein sorting-associated protein 35	-0.363355	-0.557899	-0.168811	20.9929	-3.99494	0.00125856	0.0723867	-0.770685
B2RXZ2	Cyp2a22		1.2322	0.572289	1.89212	18.8963	3.99385	0.00126131	0.0723867	-0.772699
Q8BP56;F6QM56;E9QA85	Athl1	Acid trehalase-like protein 1	0.419814	0.194849	0.64478	18.7176	3.99151	0.00126719	0.0723867	-0.776989
Q8BMS1	Hadha	Trifunctional enzyme subunit alpha, mitochondrial;Long-chain enoyl-CoA hydratase;Long chain 3-hydroxyacyl-CoA dehydrogenase	0.511483	0.237361	0.785606	26.1439	3.99101	0.00126846	0.0723867	-0.777916
P01654;P01656;P01655;A0A075B5P0;P03977	Igkv3-2	Ig kappa chain V-III region PC 2880/PC 1229;Ig kappa chain V-III region MOPC 70;Ig kappa chain V-III region PC 7132;Ig kappa chain V-III region 50S10.1	-1.43791	-2.20914	-0.66668	18.3545	-3.98789	0.00127637	0.0723867	-0.783649
Q8CBY8;Q3TRR2	Dctn4	Dynactin subunit 4	0.350089	0.16223	0.537948	19.8959	3.98605	0.00128107	0.0723867	-0.78704
Q8BIQ5;A2AEK1;A2AEK3;A2AEJ8;F6ZKC7	Cstf2	Cleavage stimulation factor subunit 2	-0.270727	-0.41613	-0.125325	20.2554	-3.98251	0.00129013	0.0723867	-0.793546
P17563;Q63836;D6RHN2	Selenbp1;Selenbp2	Selenium-binding protein 1;Selenium-binding protein 2	-0.540135	-0.830403	-0.249867	24.2554	-3.98015	0.00129621	0.0723867	-0.797884
Q8CIM8	Ints4	Integrator complex subunit 4	-0.438938	-0.675074	-0.202802	16.8772	-3.97592	0.0013072	0.0723867	-0.80567
Q91V81;D3YYW8	Rbm42	RNA-binding protein 42	-0.348838	-0.536677	-0.160998	17.9056	-3.97221	0.00131691	0.0723867	-0.812501
Q9WUU7	Ctsz	Cathepsin Z	-0.69028	-1.0623	-0.318265	20.9143	-3.96882	0.00132585	0.0723867	-0.818739
Q9D8C4;D6RFB1	Ifi35	Interferon-induced 35 kDa protein homolog	-0.379015	-0.583539	-0.174491	19.2744	-3.96377	0.00133927	0.0723867	-0.828031
P01669;P01667;P01666;P01665;A0A140T8Q4;P01668;P01673;P01672;P01671;P01664;P01657;P01659		Ig kappa chain V-III region PC 7769;Ig kappa chain V-III region PC 6308;Ig kappa chain V-III region PC 7183;Ig kappa chain V-III region PC 7043;Ig kappa chain V-III region PC 7210;Ig kappa chain V-III region PC 2485/PC 4039;Ig kappa chain V-III region PC 7940;Ig kappa chain V-III region PC 7175;Ig kappa chain V-III region CBPC 101;Ig kappa chain V-III region PC 2413;Ig kappa chain V-III region TE…	-2.2995	-3.54158	-1.05743	14.6425	-3.95988	0.0013497	0.0723867	-0.835191
Q9CRB9;Q9D9P1;D3Z0L4;S4R238;F6QFL0	Chchd3	MICOS complex subunit Mic19	0.559346	0.257036	0.861656	22.6449	3.95753	0.00135602	0.0723867	-0.839505
Q9D071;E9Q5T0;E9PW47;F7C9N6	Mms19	MMS19 nucleotide excision repair protein homolog	-0.276496	-0.426028	-0.126965	17.5831	-3.95505	0.00136276	0.0723867	-0.844076
Q7TQK1;A0A0R4J0E4	Ints7	Integrator complex subunit 7	-0.363716	-0.560596	-0.166836	15.3967	-3.95145	0.00137258	0.0723867	-0.850702
Q9CXA2	L3hypdh	Trans-L-3-hydroxyproline dehydratase	0.431861	0.197801	0.665922	17.1522	3.9465	0.00138621	0.0725113	-0.859822
A0A0B4J1H7;A0A0B4J1H8	Igkv1-135;Igkv1-133		-1.30022	-2.00748	-0.592962	17.5471	-3.9322	0.00142637	0.0740103	-0.886173
Q61391	Mme	Neprilysin	0.770509	0.350811	1.19021	18.2714	3.92679	0.00144185	0.074096	-0.896134
Q9JI58	Raet1d	Retinoic acid early-inducible protein 1-delta	1.14504	0.520827	1.76925	16.0052	3.9236	0.00145106	0.074096	-0.902005
Q61550;A2AU37;A0A2I3BS25;R4GML2	Rad21	Double-strand-break repair protein rad21 homolog	-0.330596	-0.511002	-0.150189	20.0043	-3.9196	0.0014627	0.0741023	-0.909378
P47934;H7BX88;B7ZDD7;A2AWJ5;F7BF80;B7ZDD8;A2AWE5	Crat	Carnitine O-acetyltransferase	0.605057	0.27365	0.936463	21.1919	3.90509	0.00150573	0.0753091	-0.936134
Q9CQ19	Myl9	Myosin regulatory light polypeptide 9	-0.587374	-0.909951	-0.264797	17.0242	-3.89473	0.00153724	0.0753091	-0.955245
P11031	Sub1	Activated RNA polymerase II transcriptional coactivator p15	-0.353076	-0.547214	-0.158939	20.7085	-3.89005	0.0015517	0.0753091	-0.963884
Q9DBA9;G3X8R4;E9QKD9;E9PWY2	Gtf2h1	General transcription factor IIH subunit 1	-0.405238	-0.628257	-0.182219	16.6268	-3.88655	0.00156258	0.0753091	-0.970329
E9Q509;G3X925;P53657	Pklr	Pyruvate kinase;Pyruvate kinase PKLR	0.798252	0.35854	1.23796	24.7961	3.88301	0.0015737	0.0753091	-0.976875
A2AQJ8;Q8BVW0	Ganc	Neutral alpha-glucosidase C	-0.395281	-0.613023	-0.177539	18.7394	-3.88294	0.00157393	0.0753091	-0.977007
Q9JHE3	Asah2	Neutral ceramidase;Neutral ceramidase soluble form	0.384639	0.172717	0.596561	17.0485	3.88216	0.00157638	0.0753091	-0.978441
Q6PAL7	Ahdc1	AT-hook DNA-binding motif-containing protein 1	-0.463379	-0.719001	-0.207756	15.1291	-3.87734	0.00159165	0.0753091	-0.987336
Q3USJ8;A0A140LIU6	Fchsd2	F-BAR and double SH3 domains protein 2	-0.363258	-0.563993	-0.162523	14.2108	-3.87068	0.00161298	0.0753091	-0.999619
Q91Y86;D3Z1Z4;A6P3E4;Q7TSJ7;G3X8U9;Q61831;Q3TQZ7;Q80W82;Q8C9D4;Q80W80;E9QN59	Mapk8;Mapk10	Mitogen-activated protein kinase 8;Mitogen-activated protein kinase;Mitogen-activated protein kinase 10	-0.637089	-0.989481	-0.284697	19.6897	-3.86697	0.00162501	0.0753091	-1.00648
Q9Z211	Pex11a	Peroxisomal membrane protein 11A	0.802236	0.35849	1.24598	15.6939	3.86691	0.00162521	0.0753091	-1.00659
Q9CQQ7;A0A0G2JGX3	Atp5f1	ATP synthase F(0) complex subunit B1, mitochondrial	0.682045	0.304728	1.05936	24.1725	3.86636	0.00162698	0.0753091	-1.00759
Q61699;E9Q0U7;D3Z027;D3Z3I9;A0A0J9YTZ7	Hsph1	Heat shock protein 105 kDa	-0.417053	-0.648183	-0.185923	22.3897	-3.8595	0.00164947	0.075805	-1.02026
D3Z723;P63139	Nfyb	Nuclear transcription factor Y subunit beta	-0.370399	-0.576021	-0.164776	16.651	-3.85296	0.00167122	0.0758429	-1.03235
Q14CH7	Aars2	Alanine--tRNA ligase, mitochondrial	0.304672	0.135502	0.473841	18.1122	3.85217	0.00167387	0.0758429	-1.03381
O88492	Plin4	Perilipin-4	1.79228	0.793423	2.79113	19.2783	3.83795	0.0017222	0.0774869	-1.06007
Q8VDD8	Wash1	WAS protein family homolog 1	-0.293029	-0.456888	-0.12917	20.1611	-3.82504	0.00176729	0.0789636	-1.08392
P29699	Ahsg	Alpha-2-HS-glycoprotein	-0.900527	-1.40463	-0.396423	22.2288	-3.82096	0.00178181	0.0790633	-1.09147
Q5SSW2	Psme4	Proteasome activator complex subunit 4	0.334091	0.146436	0.521747	17.2011	3.80802	0.00182861	0.0798638	-1.11539
Q60692	Psmb6	Proteasome subunit beta type-6	0.608142	0.266511	0.949772	19.3903	3.80754	0.00183038	0.0798638	-1.11628
A0A075B5N7;A0A0G2JGY3;A0A140T8Q3;A0A140T8P1;A0A140T8N7;A0A140T8M5;P01633	Igkv6-13		-1.45799	-2.27742	-0.638552	18.4737	-3.80571	0.00183709	0.0798638	-1.11966
Q91Y47	F11	Coagulation factor XI;Coagulation factor XIa heavy chain;Coagulation factor XIa light chain	-1.19449	-1.86678	-0.522192	16.8383	-3.8003	0.00185714	0.0801936	-1.12968
Q9QXB9	Drg2	Developmentally-regulated GTP-binding protein 2	0.330718	0.144377	0.51706	20.0515	3.79616	0.00187262	0.0803228	-1.13733
Q9WV02;A2AFI3;S4R1F6;A2AFI4;Q9DAE2	Rbmx	RNA-binding motif protein, X chromosome;RNA-binding motif protein, X chromosome, N-terminally processed	-0.295963	-0.463086	-0.12884	19.8908	-3.78789	0.00190392	0.0811246	-1.15263
Q8BGB8;B7ZCV4;D6RJJ8	Coq4	Ubiquinone biosynthesis protein COQ4 homolog, mitochondrial	0.547664	0.237886	0.857441	17.0921	3.78147	0.0019286	0.0812902	-1.16451
Q9R1T4	Sept6	Septin-6	-1.01836	-1.595	-0.441719	17.3534	-3.7774	0.00194442	0.0812902	-1.17205
Q9CWZ3;A0A0G2JFX7;A0A0G2JEA9;A0A0N4SUH6	Rbm8a	RNA-binding protein 8A	-0.303113	-0.47491	-0.131317	20.6243	-3.77388	0.00195819	0.0812902	-1.17856
Q9QXK3	Copg2	Coatomer subunit gamma-2	0.335638	0.14494	0.526336	19.1803	3.76463	0.00199487	0.0812902	-1.19568
Q3TYA6	Mphosph8	M-phase phosphoprotein 8	-0.27094	-0.424974	-0.116907	18.0731	-3.76231	0.00200415	0.0812902	-1.19996
Q9QXS6;A0A0R4J1E3;F7CPL2	Dbn1	Drebrin	0.429483	0.185059	0.673908	16.6235	3.75836	0.0020201	0.0812902	-1.20727
A3KMP2;D6RH59	Ttc38	Tetratricopeptide repeat protein 38	-0.580738	-0.911389	-0.250086	21.9496	-3.75669	0.00202688	0.0812902	-1.21037
Q9ES56;Q3V493	Trappc4	Trafficking protein particle complex subunit 4	0.440837	0.189721	0.691952	19.0127	3.75492	0.00203409	0.0812902	-1.21364
O08539;Q6P1B9	Bin1	Myc box-dependent-interacting protein 1	-0.466118	-0.731723	-0.200513	20.6127	-3.75367	0.00203921	0.0812902	-1.21596
Q9CU62;S4R179	Smc1a	Structural maintenance of chromosomes protein 1A	-0.27424	-0.430651	-0.117829	23.2027	-3.75024	0.00205331	0.0812902	-1.22232
Q9EQU5;A2BE93;A2BE92	Set	Protein SET	-0.280719	-0.440954	-0.120483	22.5443	-3.74722	0.00206579	0.0812902	-1.22791
A0A286YDT5;G5E8Q8	Adgrf5		-0.427548	-0.671808	-0.183287	15.89	-3.74393	0.00207946	0.0812902	-1.23399
Q3TDD9	Ppp1r21	Protein phosphatase 1 regulatory subunit 21	-0.292543	-0.459696	-0.12539	20.1659	-3.74345	0.00208148	0.0812902	-1.23489
Q8C196	Cps1	Carbamoyl-phosphate synthase [ammonia], mitochondrial	-0.703456	-1.1057	-0.301207	27.4264	-3.74058	0.00209351	0.0812902	-1.2402
O08919	Numbl	Numb-like protein	-0.316846	-0.498067	-0.135624	18.9559	-3.73967	0.00209732	0.0812902	-1.24188
Q9Z0K8	Vnn1	Pantetheinase	0.960373	0.409171	1.51158	19.0754	3.72671	0.00215262	0.0829338	-1.26589
Q8CHU3;Q5NCM5;Q5NCM6;J3QNT7;A8Y5D4	Epn2	Epsin-2	-0.448621	-0.706442	-0.1908	17.1158	-3.72184	0.00217377	0.0832502	-1.27491
A0A0U1RP81;A0A1B0GX08;E9PVS5			0.592122	0.249765	0.934479	20.2304	3.69938	0.0022741	0.0865773	-1.31652
Q9D5V6	Syap1	Synapse-associated protein 1	0.377167	0.158738	0.595595	20.1868	3.69334	0.00230184	0.0871177	-1.3277
P16406;F7B9G4;F6YHW2	Enpep	Glutamyl aminopeptidase	0.992037	0.413752	1.57032	22.3716	3.66929	0.00241587	0.0901847	-1.3723
P11859;Q3UTR7	Agt	Angiotensinogen;Angiotensin-1;Angiotensin-2;Angiotensin-3;Angiotensin-4;Angiotensin 1-9;Angiotensin 1-7;Angiotensin 1-5;Angiotensin 1-4	-0.492342	-0.77948	-0.205203	18.1537	-3.66751	0.00242451	0.0901847	-1.37559
Q8BIJ6;E9PWN2;E9PWN3	Iars2	Isoleucine--tRNA ligase, mitochondrial	0.3124	0.130164	0.494635	20.2616	3.66668	0.00242855	0.0901847	-1.37713
Q99MR6;A0A0G2JDF8;A0A0G2JDN3;A0A0G2JG65;A0A0G2JDF1;A0A1Y7VNN4	Srrt	Serrate RNA effector molecule homolog	-0.30805	-0.48798	-0.128119	21.9492	-3.66195	0.00245178	0.0901847	-1.3859
Q6PB93	Galnt2	Polypeptide N-acetylgalactosaminyltransferase 2;Polypeptide N-acetylgalactosaminyltransferase 2 soluble form	0.581863	0.241977	0.92175	16.4979	3.66171	0.00245296	0.0901847	-1.38634
Q05920;G5E8R3;E9QPD7;A0A286YCC5	Pc;Pcx	Pyruvate carboxylase, mitochondrial;Pyruvate carboxylase	0.591111	0.245395	0.936827	25.0263	3.65718	0.00247542	0.0904936	-1.39475
Q61419;A0A286YDH3	Cmah	Cytidine monophosphate-N-acetylneuraminic acid hydroxylase	0.585335	0.24192	0.92875	19.4625	3.64571	0.00253317	0.0917435	-1.41602
F7BGR7;B0LM42	Gm21992		-0.304827	-0.483716	-0.125938	20.7503	-3.64474	0.00253813	0.0917435	-1.41782
P47941	Crkl	Crk-like protein	-0.395109	-0.627191	-0.163026	20.7682	-3.64141	0.00255515	0.0918427	-1.42398
A2AN08;F6SSP6;Z4YLP1;Z4YMA7	Ubr4	E3 ubiquitin-protein ligase UBR4	0.283591	0.11633	0.450851	19.7481	3.62656	0.00263266	0.0939606	-1.45153
P35951;A0A1L1SRE8	Ldlr	Low-density lipoprotein receptor	0.640615	0.262127	1.0191	16.3329	3.62027	0.00266618	0.0939606	-1.4632
P01837		Ig kappa chain C region	-1.27834	-2.03379	-0.522886	20.6842	-3.61939	0.00267093	0.0939606	-1.46484
Q6P8J2	Sat2	Diamine acetyltransferase 2	-0.475679	-0.756811	-0.194547	17.7544	-3.6191	0.00267249	0.0939606	-1.46538
Q9Z0Y1;E9Q919	Dctn3	Dynactin subunit 3	0.321708	0.131418	0.511998	20.2826	3.61611	0.00268862	0.0940139	-1.47092
Q9QWK4	Cd5l	CD5 antigen-like	-0.665529	-1.05982	-0.271233	20.1995	-3.61028	0.00272034	0.0941436	-1.48173
Q80X71;D3Z191;D3Z6E0;D3Z0M2	Tmem106b	Transmembrane protein 106B	0.392073	0.159773	0.624374	17.3098	3.61005	0.00272159	0.0941436	-1.48216
Q8CEE0;D6RH89;F7BGJ9;B8JJF0;D6RDR1;B8JJE7	Cep57	Centrosomal protein of 57 kDa	-0.465928	-0.74245	-0.189406	14.6746	-3.604	0.00275491	0.0947865	-1.49338
P12382;A0A1W2P6Q4	Pfkl	ATP-dependent 6-phosphofructokinase, liver type	0.450229	0.182525	0.717934	20.9189	3.59728	0.00279243	0.09536	-1.50584
Q8BWG8;J3QNU6;E0CYB1;F7DF62;E0CY53	Arrb1	Beta-arrestin-1	-0.395447	-0.630755	-0.160139	19.8432	-3.59458	0.00280768	0.09536	-1.51087
Q91VE0	Slc27a4	Long-chain fatty acid transport protein 4	0.433583	0.175476	0.69169	16.5394	3.5931	0.00281604	0.09536	-1.51361
Q7JJ13;U3KLT0;I7HPW1	Brd2	Bromodomain-containing protein 2	-0.349248	-0.558207	-0.140289	15.5694	-3.57494	0.00292088	0.0982704	-1.5473
Q8R4D1;A2A464	Slc9a8	Sodium/hydrogen exchanger 8;Sodium/hydrogen exchanger	0.657003	0.263693	1.05031	17.1229	3.57297	0.00293253	0.0982704	-1.55097
O08677;D3YTY9;A0A0R4J038;D3Z2B2	Kng1	Kininogen-1;Kininogen-1 heavy chain;Bradykinin;Kininogen-1 light chain	-0.736232	-1.17834	-0.294125	23.6897	-3.56191	0.00299853	0.0999612	-1.57147
P01887	B2m	Beta-2-microglobulin	-0.738559	-1.18298	-0.294134	22.8153	-3.55454	0.00304341	0.10054	-1.58516
Q8VE70;F8WI55;E0CY82	Pdcd10	Programmed cell death protein 10	-0.283075	-0.453443	-0.112706	18.4513	-3.55393	0.00304714	0.10054	-1.58629
O09111	Ndufb11	NADH dehydrogenase [ubiquinone] 1 beta subcomplex subunit 11, mitochondrial	0.682382	0.269286	1.09548	21.9806	3.53324	0.0031768	0.102999	-1.62469
J3QNY1;B2RXM2	Gm9242;Gm6793		-0.239769	-0.38497	-0.0945675	18.3934	-3.53198	0.00318487	0.102999	-1.62703
A2RSJ4;A0A1W2P7N7	Uhrf1bp1l	UHRF1-binding protein 1-like	-0.310446	-0.498502	-0.122391	19.2689	-3.531	0.00319115	0.102999	-1.62884
Q9JIG7	Ccdc22	Coiled-coil domain-containing protein 22	-0.257058	-0.41286	-0.101256	21.0543	-3.52902	0.0032039	0.102999	-1.63251
Q8JZQ2	Afg3l2	AFG3-like protein 2	0.423263	0.16663	0.679896	21.2724	3.52772	0.00321232	0.102999	-1.63493
P70444;D3Z463	Bid	BH3-interacting domain death agonist;BH3-interacting domain death agonist p15;BH3-interacting domain death agonist p13;BH3-interacting domain death agonist p11	-0.46036	-0.739551	-0.181169	17.332	-3.52689	0.0032177	0.102999	-1.63647
Q3UZZ6;Q80VR3;O35400;A0A1B0GR49;A0A1B0GST5	Sult1d1	Sulfotransferase 1 family member D1	-0.514961	-0.827968	-0.201954	22.8708	-3.51897	0.00326944	0.103845	-1.65117
Q91Y97	Aldob	Fructose-bisphosphate aldolase B	0.440087	0.172466	0.707708	26.2307	3.51734	0.0032802	0.103845	-1.65419
Q8JZK9	Hmgcs1	Hydroxymethylglutaryl-CoA synthase, cytoplasmic	0.801257	0.31348	1.28903	21.1896	3.51355	0.00330533	0.103845	-1.66122
Q921J2	Rheb	GTP-binding protein Rheb	0.359454	0.140296	0.578612	18.4083	3.50819	0.00334128	0.103845	-1.67119
Q9CZH3	Psmg3	Proteasome assembly chaperone 3	-0.623656	-1.0041	-0.24321	17.6065	-3.5063	0.00335401	0.103845	-1.67469
Q8K010;E9Q484;A0A1B0GSQ4;E9PZB8	Oplah	5-oxoprolinase	0.431759	0.168214	0.695304	22.1332	3.50415	0.00336855	0.103845	-1.67867
P62309	Snrpg	Small nuclear ribonucleoprotein G	-0.265693	-0.427978	-0.103408	18.9882	-3.50185	0.00338423	0.103845	-1.68295
E9Q7M2;A0A0G2JFZ4;P62500;H3BLI9;D3YW86;D3Z0V7;E9QLZ1	Tsc22d2		0.609236	0.237027	0.981445	19.2981	3.50102	0.00338985	0.103845	-1.68448
Q5DTM8;A2AIR2;A2AIR0;A2AIR1	Rnf20	E3 ubiquitin-protein ligase BRE1A	-0.242815	-0.391253	-0.0943775	19.6514	-3.49887	0.00340458	0.103845	-1.68847
Q02248;E9Q6A9;F7BAC9;D3YUH4;F7CRC6;F6QZ47;D3Z7S6;D3Z5Q1;E9PW26	Ctnnb1	Catenin beta-1	-0.413115	-0.665966	-0.160264	21.93	-3.49465	0.00343369	0.103845	-1.69631
Q8BL66;A0A1W2P7A6	Eea1	Early endosome antigen 1	-0.293182	-0.472674	-0.11369	23.3487	-3.49372	0.00344012	0.103845	-1.69804
O35728	Cyp4a14	Cytochrome P450 4A14	1.45633	0.563457	2.34921	20.6845	3.48872	0.00347496	0.103845	-1.70731
P62743;A0A0U1RPS0;A0A0U1RQ06	Ap2s1	AP-2 complex subunit sigma	-0.364618	-0.588253	-0.140984	19.3725	-3.48736	0.00348451	0.103845	-1.70984
Q9QZU3	Gp5		-0.4883	-0.788054	-0.188547	15.5876	-3.48433	0.00350584	0.103845	-1.71546
Q80XK6	Atg2b	Autophagy-related protein 2 homolog B	0.491162	0.189466	0.792857	13.8599	3.48218	0.00352102	0.103845	-1.71944
O35678;D3YYS6;E9Q3B9;Q3UFN1;A0A0N4SUZ2	Mgll	Monoglyceride lipase	0.876804	0.338026	1.41558	20.3826	3.48088	0.00353028	0.103845	-1.72186
Q9R111;D3YU09	Gda	Guanine deaminase	-0.367805	-0.59384	-0.14177	20.2828	-3.48047	0.00353317	0.103845	-1.72261
O55234;Q8BTY5	Psmb5	Proteasome subunit beta type-5	0.773116	0.297968	1.24826	19.4935	3.48026	0.00353468	0.103845	-1.72301
Q8BGW1;D3Z127;E9Q1E4	Fto	Alpha-ketoglutarate-dependent dioxygenase FTO	0.573762	0.220097	0.927427	20.2961	3.47005	0.00360821	0.10527	-1.74196
B1AZA5;D3YWD3	Tmem245	Transmembrane protein 245	1.07386	0.411485	1.73623	15.4646	3.4677	0.00362534	0.10527	-1.74632
P03930	Mtatp8	ATP synthase protein 8	0.680355	0.260201	1.10051	18.9977	3.46356	0.00365569	0.10527	-1.754
Q00897	Serpina1d	Alpha-1-antitrypsin 1-4	-0.532272	-0.86116	-0.203384	23.8644	-3.46164	0.00366986	0.10527	-1.75756
P01645;P01644;P01647;P01646;A0A140T8M1;P01648;P01643;P04946;A0A075B5L0;P01649		Ig kappa chain V-V region HP 93G7;Ig kappa chain V-V region HP R16.7;Ig kappa chain V-V region HP 124E1;Ig kappa chain V-V region HP 123E6;Ig kappa chain V-V region HP 91A3	-1.3285	-2.15052	-0.506474	17.8075	-3.45679	0.00370593	0.10527	-1.76656
Q8CJF7;F6QTR3;F6S6E4;F6SJR1	Ahctf1	Protein ELYS	-0.27334	-0.442485	-0.104194	19.1773	-3.45651	0.00370806	0.10527	-1.76709
Q9CY57;E9PW20;D3YZA1;D3Z7T7	Chtop	Chromatin target of PRMT1 protein	-0.280129	-0.453691	-0.106567	20.371	-3.45224	0.00374009	0.10527	-1.77501
P42567;Q5JC28;H3BK65;F6W2Q5;A0A0R4J0A0;H3BJB8	Eps15	Epidermal growth factor receptor substrate 15	-0.420965	-0.682028	-0.159903	20.2897	-3.44904	0.00376427	0.10527	-1.78094
Q8C0J6	Sowahc	Ankyrin repeat domain-containing protein SOWAHC	-0.448738	-0.727136	-0.17034	17.5595	-3.44765	0.00377482	0.10527	-1.78352
P06801;Q3TQP6	Me1	NADP-dependent malic enzyme;Malic enzyme	1.41694	0.536714	2.29716	22.7644	3.44314	0.00380934	0.10527	-1.7919
Q9CZP3;A0A0G2JE56;A0A0G2JEF7;A0A0G2JEM1;F7AFH2;Q6P8W7	Zfp655		-0.249026	-0.403802	-0.0942505	17.7754	-3.44143	0.0038225	0.10527	-1.79507
Q8K119	Pms1		-0.594158	-0.963455	-0.224862	13.3654	-3.4413	0.00382344	0.10527	-1.7953
Q3TLP5;F6YTG0;F6Z5N5;E0CXC8	Echdc2	Enoyl-CoA hydratase domain-containing protein 2, mitochondrial	0.400554	0.151579	0.649529	22.3268	3.44114	0.00382474	0.10527	-1.79561
O88947;Q3U3V1;D3Z521;D3Z215	F10	Coagulation factor X;Factor X light chain;Factor X heavy chain;Activated factor Xa heavy chain	-0.534705	-0.867403	-0.202006	18.0202	-3.43763	0.00385185	0.10527	-1.80211
Q9EQS3;A2A7K5	Mycbp	C-Myc-binding protein	-0.378897	-0.614746	-0.143048	20.2739	-3.43624	0.00386268	0.10527	-1.80469
Q78IK4;B1AV14	Apool	MICOS complex subunit Mic27	0.412651	0.15547	0.669833	21.4119	3.43194	0.00389629	0.10527	-1.81267
Q9CQ20;F7D5Q6;F6XIS3	Mid1ip1	Mid1-interacting protein 1	1.09438	0.4122	1.77657	18.4252	3.43134	0.00390099	0.10527	-1.81378
E9QB02;Q68FL6;F6W0G8	Mars	Methionine--tRNA ligase, cytoplasmic	0.298128	0.112278	0.483979	20.7984	3.43113	0.00390271	0.10527	-1.81418
E9PYL2	Prr12		-0.515066	-0.836484	-0.193648	14.1832	-3.42759	0.00393061	0.10527	-1.82074
Q8VCM8;D3YU17	Ncln	Nicalin	0.263631	0.0990538	0.428208	20.2496	3.42628	0.00394099	0.10527	-1.82317
Q99M28	Rnps1	RNA-binding protein with serine-rich domain 1	-0.305559	-0.496351	-0.114768	18.9866	-3.42557	0.00394666	0.10527	-1.82449
A0A1W2P7T7;A0A0F6AIX6;A0A1W2P7C8;A0A0F6AIX5;Q8BVA5;A0A1W2P820;A0A1W2P6L7		UPF0554 protein C2orf43 homolog	0.449993	0.168913	0.731073	19.0015	3.4243	0.00395677	0.10527	-1.82684
Q5SSK3;B7ZCA9;F7CPB7	Tefm	Transcription elongation factor, mitochondrial	0.4222	0.158454	0.685946	18.5982	3.42396	0.00395953	0.10527	-1.82748
P19783;M0QWX7;D6RG40	Cox4i1	Cytochrome c oxidase subunit 4 isoform 1, mitochondrial	0.733598	0.27505	1.19215	22.1311	3.42192	0.00397585	0.10527	-1.83127
Q61830	Mrc1	Macrophage mannose receptor 1	-0.566303	-0.921361	-0.211245	20.0985	-3.41151	0.00406018	0.106947	-1.85058
Q80U93	Nup214	Nuclear pore complex protein Nup214	-0.212727	-0.346159	-0.0792939	19.5304	-3.41001	0.00407243	0.106947	-1.85335
P97428	Rgs16	Regulator of G-protein signaling 16	1.23111	0.458376	2.00385	14.483	3.40771	0.00409139	0.107008	-1.85763
Q3UIL6;A0A1L1SQ79;S4R243	Plekha7	Pleckstrin homology domain-containing family A member 7	-0.574277	-0.934961	-0.213594	14.4951	-3.40558	0.00410896	0.107033	-1.86157
P21440;A0A0G2JDM4;A0A0G2JF49;F6SGP4	Abcb4	Multidrug resistance protein 3	0.670427	0.248837	1.09202	20.3686	3.4014	0.00414375	0.107504	-1.86932
Q9Z0S1;D3Z0E6	Bpnt1	3(2),5-bisphosphate nucleotidase 1	0.31382	0.116005	0.511635	22.9967	3.39327	0.00421228	0.108133	-1.88441
P05202	Got2	Aspartate aminotransferase, mitochondrial	0.45395	0.167593	0.740308	24.6987	3.39075	0.00423365	0.108133	-1.88907
Q8BH97;A0A1B0GR19;A0A1B0GR86;A0A1B0GSK5;A0A1B0GS22;A0A1B0GRI0	Rcn3	Reticulocalbin-3	0.330663	0.121746	0.53958	18.4426	3.38539	0.00427968	0.108133	-1.89901
Q8CGA2;G3UWY9;E9PYB1;E9Q2V7;E9Q8K4;G3UVU5	Tbc1d14	TBC1 domain family member 14	-0.429344	-0.700756	-0.157932	15.5466	-3.38355	0.00429556	0.108133	-1.90242
Q9Z2I8;A0A0N4SWD1	Suclg2	Succinyl-CoA ligase [GDP-forming] subunit beta, mitochondrial	0.396874	0.145973	0.647776	24.8783	3.38334	0.00429739	0.108133	-1.90281
Q9CXJ4	Abcb8	ATP-binding cassette sub-family B member 8, mitochondrial	0.503732	0.185236	0.822227	18.5044	3.38293	0.004301	0.108133	-1.90359
Q8BGB5	Limd2	LIM domain-containing protein 2	-0.592678	-0.967442	-0.217914	16.8746	-3.38265	0.00430343	0.108133	-1.9041
Q8BSN5;B0QZH9	Phf23	PHD finger protein 23	-0.270516	-0.441652	-0.0993802	15.6407	-3.38103	0.00431752	0.108133	-1.90711
Q9DCT8;A0A0G2JF37	Crip2	Cysteine-rich protein 2	-0.493521	-0.805906	-0.181136	18.2234	-3.37919	0.00433357	0.108133	-1.91052
Q9D8U8	Snx5	Sorting nexin-5	-0.338125	-0.55224	-0.124009	22.7674	-3.37773	0.00434629	0.108133	-1.91322
Q9CQ62	Decr1	2,4-dienoyl-CoA reductase, mitochondrial	0.638494	0.234082	1.04291	23.1085	3.37698	0.00435288	0.108133	-1.91461
Q8CAQ8;E9Q800;E9QAY6;A0A0U1RQ14	Immt	MICOS complex subunit Mic60	0.468727	0.171147	0.766307	24.6571	3.36909	0.00442264	0.109443	-1.92923
G3X922;D4AFX7	Dnajc13		-0.347072	-0.567784	-0.126359	18.2091	-3.36347	0.00447309	0.110268	-1.93966
E9Q6R7;A0A1W2P7C0;Q61636;A0A1W2P8G5;A0A1W2P8A5;A0A1W2P6L4	Utrn		-0.225171	-0.36847	-0.081872	23.2136	-3.36098	0.00449562	0.1104	-1.94428
P16331;A0A1W2P7X8;A0A1W2P6U4;A0A1W2P781	Pah	Phenylalanine-4-hydroxylase	-0.601763	-0.985011	-0.218516	21.9501	-3.35848	0.00451832	0.110536	-1.94891
Q8K2T4	Uqcc3	Ubiquinol-cytochrome-c reductase complex assembly factor 3	0.709614	0.255766	1.16346	19.4109	3.34432	0.00464915	0.112889	-1.97515
Q9D1L0;B2RPU8;D3Z5B1	Chchd2;Zbed5	Coiled-coil-helix-coiled-coil-helix domain-containing protein 2	0.517505	0.18652	0.848491	18.9574	3.34427	0.0046496	0.112889	-1.97524
E9PZ54;Q6P6I6;Q3UIJ9;E9Q3C8;E9Q2N5;E9Q565;E9Q8U3	Gcom1;Polr2m;Myzap	DNA-directed RNA polymerase II subunit GRINL1A;Myocardial zonula adherens protein	-0.708164	-1.16148	-0.254846	22.2415	-3.34139	0.00467672	0.11312	-1.98059
Q8WTY4;F8WIK0;F7BWP1;E0CYY1	Ciapin1	Anamorsin	0.316531	0.113589	0.519472	20.1551	3.33612	0.00472671	0.113901	-1.99036
Q80TV8;E9Q6L0;A0A087WQF1;E9QKH0;A0A0A6YXZ1;J3QP81;A0A087WS18;A0A087WQ95;A0A087WNW8;A0A087WRK0;A0A087WP42;E9QNY9;A0A087WRE8;A0A087WQ31;A0A0N4SVH2;A0A0A6YWK1	Clasp1	CLIP-associating protein 1	-0.301342	-0.494715	-0.107969	18.0342	-3.33319	0.00475468	0.114148	-1.99578
Q9DBM2	Ehhadh	Peroxisomal bifunctional enzyme;Enoyl-CoA hydratase/3,2-trans-enoyl-CoA isomerase;3-hydroxyacyl-CoA dehydrogenase	0.636586	0.226877	1.04629	25.3264	3.32336	0.00484982	0.115183	-2.01399
D3Z750;F5H8M8	Mroh2a	Maestro heat-like repeat-containing protein family member 2A	0.732668	0.260968	1.20437	16.1833	3.32229	0.00486033	0.115183	-2.01598
O55028;D3Z7R0;A0A0U1RQ97;A0A0U1RNL7;A0A0U1RPT4	Bckdk	[3-methyl-2-oxobutanoate dehydrogenase [lipoamide]] kinase, mitochondrial	0.557366	0.198432	0.9163	15.4575	3.32141	0.00486894	0.115183	-2.0176
O88451	Rdh7	Retinol dehydrogenase 7	-0.474098	-0.779514	-0.168682	22.6513	-3.32026	0.00488022	0.115183	-2.01973
A0A0R4J0U7;Q8R395	Commd5	COMM domain-containing protein 5	-0.293274	-0.48225	-0.104297	19.9941	-3.31941	0.0048886	0.115183	-2.02131
P27048;P63163;A0A0G2JGN4	Snrpb;Snrpn	Small nuclear ribonucleoprotein-associated protein B;Small nuclear ribonucleoprotein-associated protein N	-0.284713	-0.468269	-0.101157	21.3077	-3.31768	0.00490566	0.115183	-2.02451
Q9CY66;D3YZ09;F6SL78	Gar1	H/ACA ribonucleoprotein complex subunit 1	-0.227014	-0.373474	-0.080554	20.6057	-3.31535	0.00492875	0.115183	-2.02882
E9Q166;A0A1W2P7J4	Atad2b		-0.279632	-0.460106	-0.0991581	18.7641	-3.31412	0.004941	0.115183	-2.0311
Q9EQ06	Hsd17b11	Estradiol 17-beta-dehydrogenase 11	0.596329	0.210983	0.981675	20.7923	3.31003	0.00498196	0.115718	-2.03869
Q14AX6	Cdk12	Cyclin-dependent kinase 12	-0.321002	-0.528579	-0.113425	16.6908	-3.30769	0.00500548	0.115846	-2.04301
Q9CQV4	Fam134c	Protein FAM134C	0.284943	0.100489	0.469398	17.1445	3.3042	0.00504085	0.115969	-2.04948
Q9CZN8	Qrsl1	Glutamyl-tRNA(Gln) amidotransferase subunit A, mitochondrial	0.342672	0.120742	0.564601	17.6184	3.30263	0.00505683	0.115969	-2.05239
P26043;Q7TSG6	Rdx	Radixin	-0.297093	-0.489549	-0.104637	24.1753	-3.30184	0.00506485	0.115969	-2.05385
Q8CI33	Cwf19l1	CWF19-like protein 1	-0.260438	-0.429334	-0.0915427	18.6944	-3.29824	0.00510174	0.116323	-2.06051
Q9CW07	Ppp1r3g	Protein phosphatase 1 regulatory subunit 3G	0.83648	0.293704	1.37926	15.7801	3.29633	0.00512142	0.116323	-2.06405
Q8VHH5;F8VQE9;A0A1D5RMG4;A0A0G2JER6	Agap3	Arf-GAP with GTPase, ANK repeat and PH domain-containing protein 3	0.234459	0.0822136	0.386704	16.2721	3.29397	0.0051459	0.116323	-2.06843
E9Q1P8	Irf2bp2	Interferon regulatory factor 2-binding protein 2	-0.351597	-0.579956	-0.123238	18.3318	-3.29323	0.00515351	0.116323	-2.06979
Q61112	Sdf4	45 kDa calcium-binding protein	-0.294094	-0.485203	-0.102986	20.2401	-3.29158	0.00517074	0.116323	-2.07285
Q9DC33	Hmg20a	High mobility group protein 20A	-0.340293	-0.561878	-0.118709	16.7021	-3.28481	0.00524171	0.117354	-2.08537
O70503	Hsd17b12	Very-long-chain 3-oxoacyl-CoA reductase	0.477313	0.166406	0.78822	20.9064	3.28374	0.00525304	0.117354	-2.08735
P47877	Igfbp2	Insulin-like growth factor-binding protein 2	-1.09716	-1.81228	-0.38205	17.2377	-3.28165	0.00527522	0.117442	-2.09122
A2APT9	Klhdc7a	Kelch domain-containing protein 7A	0.427834	0.147859	0.707809	19.1344	3.26853	0.00541661	0.119812	-2.11551
Q9D6J5;Q3V406;F6VCY0;E9Q9J5	Ndufb8	NADH dehydrogenase [ubiquinone] 1 beta subcomplex subunit 8, mitochondrial	0.660301	0.228172	1.09243	20.1875	3.26832	0.00541893	0.119812	-2.1159
P17426;A0A140LIG7	Ap2a1	AP-2 complex subunit alpha-1	-0.30334	-0.502232	-0.104449	19.6244	-3.26219	0.00548624	0.1205	-2.12723
Q7TQK5;E9QAD4	Ccdc93	Coiled-coil domain-containing protein 93	-0.298477	-0.494412	-0.102541	22.2027	-3.25831	0.00552931	0.1205	-2.13441
Q3U1J4	Ddb1	DNA damage-binding protein 1	0.238694	0.0819751	0.395412	20.8594	3.25774	0.00553567	0.1205	-2.13547
O55201;A0A140LJ34	Supt5h	Transcription elongation factor SPT5	-0.258415	-0.428087	-0.0887429	20.6152	-3.25764	0.00553675	0.1205	-2.13565
A0A075B5Y4;A0A0A6YVW3;A0A0B4J1M0;A0A075B674;A0A0A6YXZ4;A0A0A6YWK5;A0A075B5V2;A0A075B5U7;A0A0G2JGS9;A0A0G2JGN3;A0A0A6YXA5;A0A0A6YXN4;A0A075B5Y3;A0A075B5X2;A0A075B5W5;A0A075B5T7;A0A075B5T4;A0A075B5U4;A0A075B680;A0A0G2JFL3;P06327	Ighv1-81;Ighv1-23;Ighv1-77;Ighv1-78;Ighv1-62-2;Ighv1-31;Ighv1-34;Ighv1-22;Ighv1-15;Ighv1-18;Ighv1-80;Ighv1-63;Ighv1-54;Ighv1-7;Ighv1-4;Gm5629	Ig heavy chain V region VH558 A1/A4	-1.19193	-1.97488	-0.408971	16.0924	-3.25618	0.00555309	0.1205	-2.13835
Q8VCU2;O70362	Gpld1	Phosphatidylinositol-glycan-specific phospholipase D	-0.741725	-1.22908	-0.254374	18.671	-3.25535	0.00556242	0.1205	-2.13989
Q62419;Q62420;Q62421;J3QQ08;A2ALV1;Q8BXU5;A0A0R4J0B8;A2ALV3	Sh3gl1	Endophilin-A2	-0.387322	-0.642702	-0.131942	20.2003	-3.244	0.00569111	0.12254	-2.16088
G3X9T8;G3X8Q5	Cp		-0.852544	-1.41539	-0.289697	22.1448	-3.23984	0.00573906	0.12254	-2.16858
Q8BN82	Slc17a5	Sialin	0.564693	0.19181	0.937575	14.4405	3.23919	0.00574651	0.12254	-2.16977
Q3UEN2;A0A2I3BQ88	Fam35a	Protein FAM35A	-0.454722	-0.755552	-0.153892	14.8392	-3.23311	0.00581732	0.12254	-2.18101
Q8BQZ4;A2ACC6;A2ACC7;F8WHN4;E9Q0J2	Ralgapb	Ral GTPase-activating protein subunit beta	0.279782	0.0944307	0.465133	15.1835	3.22865	0.00586992	0.12254	-2.18927
O54931;A2API8;F7AA26;A2APJ1;A2API9	Akap2;Pakap	A-kinase anchor protein 2	0.296231	0.0997399	0.492723	20.2832	3.22466	0.00591725	0.12254	-2.19664
Q91V80;A0A0R4J0M4	Apof	Apolipoprotein F	-0.590006	-0.981613	-0.198399	16.6727	-3.22257	0.00594222	0.12254	-2.2005
Q9CPW4;Q3UA72	Arpc5	Actin-related protein 2/3 complex subunit 5	-0.303375	-0.504764	-0.101985	20.9923	-3.2221	0.00594787	0.12254	-2.20137
Q9D898;A0A0R3P9C9	Arpc5l	Actin-related protein 2/3 complex subunit 5-like protein	-0.332748	-0.553658	-0.111839	19.3451	-3.2218	0.00595149	0.12254	-2.20193
Q8K019;A0A087WQA0;F8WI22;A0A087WRN1	Bclaf1	Bcl-2-associated transcription factor 1	-0.234127	-0.389619	-0.0786345	19.4688	-3.22061	0.00596569	0.12254	-2.20411
P53368;A0A0G2JFE5;D3YWH7	Nudt1	7,8-dihydro-8-oxoguanine triphosphatase	0.557176	0.186882	0.927471	15.3346	3.21841	0.00599222	0.12254	-2.20818
P70175;A2BEF2;Q52KF7;A2BEE9	Dlg3	Disks large homolog 3	-0.282906	-0.470952	-0.0948596	18.18	-3.21791	0.00599828	0.12254	-2.20911
Q9Z2V4	Pck1	Phosphoenolpyruvate carboxykinase, cytosolic [GTP]	-0.563468	-0.938452	-0.188484	23.5783	-3.21405	0.00604506	0.12254	-2.21624
O54918	Bcl2l11	Bcl-2-like protein 11	-0.497583	-0.828755	-0.166411	14.8243	-3.21372	0.00604911	0.12254	-2.21685
P47753;Q5RKN9;A0A0G2JE27	Capza1	F-actin-capping protein subunit alpha-1	-0.282792	-0.471022	-0.0945629	20.4917	-3.21349	0.00605194	0.12254	-2.21728
Q9R1C7;A0A1B0GRU8;A2AQW6;A0A1B0GSF1	Prpf40a	Pre-mRNA-processing factor 40 homolog A	-0.257407	-0.428805	-0.0860089	21.7707	-3.21226	0.00606691	0.12254	-2.21955
Q61247;Q5ND35;E9PXE0	Serpinf2	Alpha-2-antiplasmin	-0.706761	-1.17748	-0.236046	21.438	-3.21152	0.00607591	0.12254	-2.2209
Q8BX02;Q6P9J5	Kank2	KN motif and ankyrin repeat domain-containing protein 2	-0.326188	-0.543474	-0.108902	20.396	-3.21094	0.00608307	0.12254	-2.22198
Q9D0M3;A0A2R8VHK1	Cyc1	Cytochrome c1, heme protein, mitochondrial	0.387317	0.129139	0.645495	22.8222	3.20881	0.00610925	0.12254	-2.22592
Q9Z2X1;J3QM80;J3QMT0;J3QP45;J3QNH2;J3QMV8	Hnrnpf	Heterogeneous nuclear ribonucleoprotein F;Heterogeneous nuclear ribonucleoprotein F, N-terminally processed	-0.256149	-0.426895	-0.085403	22.6752	-3.20877	0.00610973	0.12254	-2.226
Q9D379;E9PWK1;F6YTS6;D3Z4M3	Ephx1	Epoxide hydrolase 1	0.782105	0.26056	1.30365	23.2345	3.20752	0.00612508	0.12254	-2.2283
P99025	Gchfr	GTP cyclohydrolase 1 feedback regulatory protein	-0.617537	-1.02934	-0.205733	21.6171	-3.20752	0.00612514	0.12254	-2.2283
O70318;Q80UE5;Q80UE4;A0A1W2P6I5;A0A1W2P7I4;A0A1W2P896;A0A1W2P7H7;A0A1W2P6H2	Epb41l2;Epb4.1l2	Band 4.1-like protein 2	-0.393809	-0.656496	-0.131122	21.7024	-3.20658	0.00613667	0.12254	-2.23003
Q8QZY9	Sf3b4	Splicing factor 3B subunit 4	-0.36034	-0.600722	-0.119958	17.4648	-3.20632	0.00613988	0.12254	-2.23051
Q9WUP7;A0A087WP81;A0A087WRL3	Uchl5	Ubiquitin carboxyl-terminal hydrolase isozyme L5	0.336683	0.11204	0.561325	21.235	3.20571	0.00614751	0.12254	-2.23165
P62320;A0A1W2P7K5	Snrpd3	Small nuclear ribonucleoprotein Sm D3	-0.265023	-0.441871	-0.088174	24.2147	-3.20536	0.00615176	0.12254	-2.23228
P97930;D3Z3R3	Dtymk	Thymidylate kinase	0.382666	0.127007	0.638325	19.2987	3.20151	0.00619967	0.123113	-2.2394
P50518;A0A0N4SW07;A0A0N4SWA3;A0A0N4SW34;Q9D593	Atp6v1e1	V-type proton ATPase subunit E 1	-0.333432	-0.556417	-0.110448	21.5855	-3.19837	0.00623899	0.12351	-2.24519
B2KF50	Uhrf1bp1		0.29409	0.0973225	0.490857	16.0253	3.19686	0.00625805	0.12351	-2.24799
Q9D819	Ppa1	Inorganic pyrophosphatase	-0.418646	-0.699	-0.138292	23.467	-3.19401	0.00629409	0.123639	-2.25325
A0A075B5P3;A0A0A6YVP0	Ighg2b		-1.19068	-1.98822	-0.393143	19.8825	-3.1933	0.00630303	0.123639	-2.25456
Q9JMH9;K3W4L0;B2RRE2;E9QAX2;E9Q405;A0A1C7ZN10;E9QA74	Myo18a	Unconventional myosin-XVIIIa	-0.344164	-0.57486	-0.113469	21.8183	-3.19097	0.00633273	0.123837	-2.25886
D3Z7X0;D3Z2B3	Acad12		0.520012	0.171283	0.868741	19.1608	3.18949	0.0063516	0.123837	-2.26159
Q80YT7;E9Q1A0;G3X9L9;Q3UR03	Pde4dip	Myomegalin	-0.348258	-0.582066	-0.11445	18.8925	-3.18594	0.00639713	0.124193	-2.26814
Q8C2Q3;E9QL13;J3QN51;J3QPT3;J3QQ01	Rbm14	RNA-binding protein 14	-0.251656	-0.420656	-0.0826567	22.0707	-3.18507	0.00640846	0.124193	-2.26976
Q9R0U0;Q3TFP0;A3KG57	Srsf10;Srsf12	Serine/arginine-rich splicing factor 10	-0.258304	-0.431863	-0.0847456	19.3965	-3.18333	0.00643091	0.124254	-2.27297
Q9R1C0	Taf7	Transcription initiation factor TFIID subunit 7	-0.292596	-0.490082	-0.0951094	16.9034	-3.16904	0.00661863	0.126513	-2.29934
Q99JW4;A0A0R4J005;E9QP62;Q9D7B2	Lims1	LIM and senescent cell antigen-like-containing domain protein 1	-0.380729	-0.637841	-0.123617	20.5215	-3.16731	0.00664174	0.126513	-2.30253
A3KGU7;A3KGU9	Sptan1		-0.273864	-0.458883	-0.0888455	25.3896	-3.16604	0.00665874	0.126513	-2.30487
Q9D8P4;A0A1B0GSV1;H3BJT9;H3BIZ3	Mrpl17	39S ribosomal protein L17, mitochondrial	0.353363	0.114613	0.592113	18.3456	3.16573	0.00666287	0.126513	-2.30544
Q64520;G3UYV3	Guk1	Guanylate kinase	0.272229	0.0882576	0.456201	19.512	3.16504	0.00667205	0.126513	-2.3067
Q922U1;E0CYD0	Prpf3	U4/U6 small nuclear ribonucleoprotein Prp3	-0.359596	-0.602657	-0.116535	20.4323	-3.16444	0.00668022	0.126513	-2.30782
Q9Z0M5	Lipa	Lysosomal acid lipase/cholesteryl ester hydrolase	0.460526	0.149165	0.771886	21.7911	3.16364	0.006691	0.126513	-2.3093
Q9D8W5;B1AT36;Q3TRH2	Psmd12	26S proteasome non-ATPase regulatory subunit 12	0.309173	0.100072	0.518273	21.8024	3.16259	0.00670516	0.126513	-2.31124
Q499X9	Mars2	Methionine--tRNA ligase, mitochondrial	1.07456	0.347378	1.80175	10.9164	3.1607	0.0067307	0.126624	-2.31472
Q8R1S0;D3YW66;D6RG57;F6ZE40	Coq6	Ubiquinone biosynthesis monooxygenase COQ6, mitochondrial	0.336327	0.10862	0.564034	20.6163	3.15923	0.00675064	0.126629	-2.31743
Q8K1N1;E9QAC9;E9PXB0;A0A1W2P7I1;F7B2N8;A0A1W2P6P7	Pnpla8	Calcium-independent phospholipase A2-gamma	0.468945	0.150844	0.787046	18.0335	3.15321	0.00683292	0.127799	-2.32853
Q99KJ8	Dctn2	Dynactin subunit 2	0.289286	0.0927787	0.485794	21.7231	3.1488	0.00689386	0.128565	-2.33666
Q0PMG2;F7ABV5;D3Z499;E9PY95	Mdga1	MAM domain-containing glycosylphosphatidylinositol anchor protein 1	1.08473	0.345953	1.8235	16.3652	3.14055	0.00700922	0.130206	-2.35186
A0A1Y7VKG6;A0A0R4J0M6;Q3SXB8	Colec11	Collectin-11	0.464287	0.147982	0.780591	16.2487	3.13962	0.00702229	0.130206	-2.35356
Q62417	Sorbs1	Sorbin and SH3 domain-containing protein 1	-0.318049	-0.535135	-0.100962	21.3669	-3.1337	0.00710655	0.131389	-2.36449
Q3UFT3	Garem	GRB2-associated and regulator of MAPK protein	-0.666938	-1.12329	-0.210583	15.3924	-3.12593	0.00721848	0.132399	-2.37879
Q8R322	Gle1	Nucleoporin GLE1	-0.4071	-0.68569	-0.128511	16.6053	-3.1256	0.00722325	0.132399	-2.3794
P58802;Q5SPX8	Tbc1d10a	TBC1 domain family member 10A	-0.352878	-0.594408	-0.111348	16.979	-3.125	0.00723191	0.132399	-2.38049
Q6NZM9;A0A087WSF0	Hdac4	Histone deacetylase 4	-0.5072	-0.854444	-0.159956	15.5678	-3.12421	0.00724344	0.132399	-2.38195
P12710	Fabp1	Fatty acid-binding protein, liver	0.479692	0.15112	0.808263	27.9494	3.12268	0.00726574	0.13243	-2.38477
Q9D3U0;B0QZU5	Pus10	Putative tRNA pseudouridine synthase Pus10	0.273114	0.0858935	0.460334	20.0647	3.12023	0.00730162	0.132708	-2.38928
A2AQ25;E9QAU4;D3Z781;Q8BHR1;B1AY50;B1AY49	Skt;Etl4	Sickle tail protein	-0.361099	-0.608766	-0.113433	20.09	-3.11858	0.00732598	0.132776	-2.39232
Q922H1	Prmt3	Protein arginine N-methyltransferase 3	0.301466	0.0941401	0.508791	13.4597	3.11015	0.00745122	0.134249	-2.40784
Q6DVA0	Lemd2	LEM domain-containing protein 2	0.474182	0.147991	0.800372	16.9949	3.10935	0.00746322	0.134249	-2.40931
Q9JJK5;Q8C4N0	Herpud1	Homocysteine-responsive endoplasmic reticulum-resident ubiquitin-like domain member 1 protein	0.44964	0.140287	0.758993	17.8418	3.1089	0.0074699	0.134249	-2.41013
A2AKU9;A2AKV1;A2AKV2;A2AKV3;A2AKV0	Atp5c1	ATP synthase subunit gamma	0.540635	0.168294	0.912976	16.8613	3.1057	0.00751817	0.1345	-2.41602
Q91VT4;D3Z6C4	Cbr4	Carbonyl reductase family member 4	0.292476	0.0908276	0.494125	22.0795	3.10236	0.00756892	0.1345	-2.42218
Q9DB29;A0A1Y7VLY5;A0A1Y7VKA0;A0A1Y7VKC6	Iah1	Isoamyl acetate-hydrolyzing esterase 1 homolog	-0.473207	-0.799464	-0.14695	19.2007	-3.10232	0.00756939	0.1345	-2.42224
Q7TSG2;E0CZ13	Ctdp1	RNA polymerase II subunit A C-terminal domain phosphatase	0.485286	0.150593	0.81998	20.9762	3.10133	0.00758462	0.1345	-2.42407
P40201;G3V014;Q8C7Q2;G3UWS6	Chd1	Chromodomain-helicase-DNA-binding protein 1	-0.362848	-0.613272	-0.112423	16.1827	-3.09916	0.00761775	0.1345	-2.42806
E9PY58;Q8CCN6;Q60649	Clpb	Caseinolytic peptidase B protein homolog	0.245287	0.0759542	0.41462	20.5895	3.09834	0.00763024	0.1345	-2.42956
O09159	Man2b1	Lysosomal alpha-mannosidase	0.311223	0.0962944	0.526152	22.2832	3.09723	0.00764731	0.1345	-2.43161
Q9D6Y9;F6ZHD8;G3UW30	Gbe1	1,4-alpha-glucan-branching enzyme	0.386311	0.119052	0.653571	21.9742	3.09173	0.00773242	0.1345	-2.44173
Q8CFA2	Amt	Aminomethyltransferase, mitochondrial	0.378369	0.116602	0.640135	20.4044	3.09169	0.0077329	0.1345	-2.44179
Q99JZ7	Errfi1	ERBB receptor feedback inhibitor 1	-0.61638	-1.04305	-0.189706	18.2117	-3.08993	0.00776036	0.1345	-2.44503
Q80WC7;Q3U2K8;Q3TBU7	Agfg2	Arf-GAP domain and FG repeat-containing protein 2	-0.447163	-0.756752	-0.137574	19.2158	-3.08942	0.00776837	0.1345	-2.44597
O88351;A0A0R4J0T4;Q5D0E0;Q3U141;F6ULQ4	Ikbkb	Inhibitor of nuclear factor kappa-B kinase subunit beta	-0.331246	-0.560633	-0.101859	16.3635	-3.08871	0.00777936	0.1345	-2.44727
Q80V86;A2API3	Ints8	Integrator complex subunit 8	-0.458561	-0.776121	-0.141	15.4109	-3.08863	0.00778061	0.1345	-2.44741
Q8CAK1;B2FDE8	Iba57	Putative transferase CAF17 homolog, mitochondrial	0.323649	0.0994899	0.547808	20.1995	3.08826	0.00778643	0.1345	-2.4481
Q60770;A0A0G2JEI5;A2AEC9;A0A0G2JEQ3	Stxbp3	Syntaxin-binding protein 3	-0.279654	-0.473505	-0.0858038	20.8669	-3.08568	0.00782695	0.1345	-2.45284
Q9WV80;Q6NZD2;D3YWH1	Snx1	Sorting nexin-1	-0.299503	-0.507163	-0.0918435	22.0149	-3.08493	0.00783874	0.1345	-2.45422
Q9CWX9;F6QKD2;A0A0N4SVT1;A0A0N4SVK2;A0A0N4SV55;A0A0N4SWC5	Ddx47	Probable ATP-dependent RNA helicase DDX47	0.54203	0.166211	0.91785	17.8111	3.0849	0.00783924	0.1345	-2.45428
Q9QZS3;Q05BE7;D3Z7I6;D3Z1E8;D3Z549;F8WJ71;D3Z7J1;A0A1Y7VJJ7	Numb	Protein numb homolog	-0.29671	-0.502673	-0.0907472	21.3295	-3.08134	0.00789553	0.134955	-2.46082
O35643;Q5SVG5;Q5SVG4	Ap1b1	AP-1 complex subunit beta-1	-0.281736	-0.477435	-0.0860374	22.2888	-3.07929	0.00792812	0.134955	-2.46459
P49182	Serpind1	Heparin cofactor 2	-0.589559	-0.999081	-0.180036	20.815	-3.07926	0.00792865	0.134955	-2.46465
Q3U319;A0A0U1RPJ4;A0A0X1KG60	Rnf40	E3 ubiquitin-protein ligase BRE1B	-0.218597	-0.370528	-0.066666	18.9998	-3.07747	0.00795714	0.135083	-2.46793
P16301	Lcat	Phosphatidylcholine-sterol acyltransferase	-0.328453	-0.556939	-0.0999668	19.0389	-3.07475	0.00800081	0.135165	-2.47293
Q811D0;H7BWY4;E9Q9H0;D3Z3B8;S4R2T8;F6UDT8;Q62108;Q91XM9;G3UZL5;D3YUZ8;E9Q2L2;E9PXG2;B1AR31	Dlg1	Disks large homolog 1	-0.297204	-0.503966	-0.0904427	21.3491	-3.07455	0.00800401	0.135165	-2.4733
A0A140T8M2;A0A140T8Q1;P01635		Ig kappa chain V-V region K2	-1.09968	-1.86691	-0.332461	18.5871	-3.06579	0.00814613	0.137205	-2.48939
Q68ED3;F6UPY1;F8WI26;E9QJT6	Papd5	Non-canonical poly(A) RNA polymerase PAPD5	0.511541	0.154079	0.869004	12.9161	3.06088	0.00822684	0.137813	-2.4984
Q9CQP3	Chchd5	Coiled-coil-helix-coiled-coil-helix domain-containing protein 5	-0.287354	-0.488167	-0.0865415	19.782	-3.06071	0.00822964	0.137813	-2.49871
Q8K2K6;A0A087WNV1;A0A087WSR7;A0A087WR52;A0A087WRL1	Agfg1	Arf-GAP domain and FG repeat-containing protein 1	-0.567774	-0.964942	-0.170605	19.7545	-3.05771	0.00827938	0.137813	-2.50422
P49586;D3Z3T5;Q811Q9	Pcyt1a	Choline-phosphate cytidylyltransferase A	-0.345	-0.586519	-0.10348	21.1376	-3.05537	0.00831851	0.137813	-2.50853
Q9CZS1;G3UYH1;Q62148;Q9JHW9;G3UWP3;A0A140LIF9	Aldh1b1	Aldehyde dehydrogenase X, mitochondrial	-0.680344	-1.15673	-0.203959	23.4639	-3.05469	0.00832981	0.137813	-2.50977
D3Z016;P0C7N9	Psmg4	Proteasome assembly chaperone 4	-0.494696	-0.84116	-0.148233	16.7906	-3.05406	0.00834037	0.137813	-2.51093
Q8VBZ0	Dhrsx	Dehydrogenase/reductase SDR family member on chromosome X homolog	0.290014	0.0868734	0.493155	18.288	3.05365	0.00834729	0.137813	-2.51169
Q3U4I7	Pyroxd2	Pyridine nucleotide-disulfide oxidoreductase domain-containing protein 2	0.342406	0.102538	0.582274	19.1539	3.05327	0.00835357	0.137813	-2.51237
P13516;Q99PL7;P13011;Q6T707	Scd1;Scd3;Scd2;Scd4	Acyl-CoA desaturase 1;Acyl-CoA desaturase 2	0.922709	0.275477	1.56994	18.036	3.04931	0.00842037	0.138235	-2.51965
P45952;D6RFD7	Acadm	Medium-chain specific acyl-CoA dehydrogenase, mitochondrial	0.416736	0.124407	0.709064	24.1741	3.0492	0.00842213	0.138235	-2.51984
P59017	Bcl2l13	Bcl-2-like protein 13	0.407968	0.121454	0.694482	19.5582	3.04562	0.00848287	0.138877	-2.52641
Q6R891	Ppp1r9b	Neurabin-2	-0.406292	-0.692013	-0.120571	17.5509	-3.04153	0.00855282	0.139244	-2.53391
Q06770	Serpina6	Corticosteroid-binding globulin	-1.45522	-2.47889	-0.431538	20.6383	-3.04061	0.00856872	0.139244	-2.53561
Q9D787	Ppil2	Peptidyl-prolyl cis-trans isomerase-like 2	0.335023	0.0993298	0.570717	19.6369	3.04035	0.00857314	0.139244	-2.53608
Q0VBL3;A0A087WPD2	Rbm15		-0.25157	-0.428616	-0.0745238	19.2924	-3.03927	0.00859184	0.139244	-2.53807
Q8R2X8	Blzf1	Golgin-45	0.451147	0.133161	0.769132	14.0664	3.03464	0.00867201	0.139518	-2.54655
P70441	Slc9a3r1	Na(+)/H(+) exchange regulatory cofactor NHE-RF1	-0.377233	-0.643166	-0.111299	24.022	-3.03412	0.00868111	0.139518	-2.54751
P57746	Atp6v1d	V-type proton ATPase subunit D	-0.262465	-0.44751	-0.0774208	20.1865	-3.03384	0.008686	0.139518	-2.54803
Q9Z2W1	Stk25	Serine/threonine-protein kinase 25	-0.46651	-0.795497	-0.137524	12.5269	-3.03305	0.00869971	0.139518	-2.54947
Q8BMA3	Cnksr3	Connector enhancer of kinase suppressor of ras 3	-0.385948	-0.658211	-0.113685	17.0198	-3.03205	0.00871719	0.139518	-2.5513
A0A0J9YVE6;B5THE2;A0A0J9YVJ0	Mgam		0.48313	0.142159	0.824101	17.874	3.0307	0.00874086	0.13955	-2.55378
Q9D8I3	Glod5	Glyoxalase domain-containing protein 5	1.12294	0.33007	1.9158	15.765	3.02937	0.00876429	0.139578	-2.55622
Q9CQH3;D3Z568;F6Y6V5;D3YX99;D3Z6W9	Ndufb5	NADH dehydrogenase [ubiquinone] 1 beta subcomplex subunit 5, mitochondrial	0.57934	0.170006	0.988674	21.7027	3.02727	0.00880116	0.139819	-2.56005
Q8N9S3;F6S1R2;A2AF82;A2AF81	Ahsa2	Activator of 90 kDa heat shock protein ATPase homolog 2	-0.302845	-0.516971	-0.0887176	17.7945	-3.02514	0.00883902	0.140074	-2.56397
Q56A08;F6XU64	Gpkow	G patch domain and KOW motifs-containing protein	-0.250592	-0.428014	-0.0731704	19.0803	-3.02104	0.00891188	0.140882	-2.57147
Q3UQN2;J3QPQ1;F6RG68;A0A286YDL7;A0A286YCL2	Fcho2	F-BAR domain only protein 2	-0.232847	-0.398012	-0.0676819	20.6981	-3.01543	0.00901293	0.14213	-2.58176
Q7TPH6;F6SMY7;F7CZG3;F6T4V9	Mycbp2	E3 ubiquitin-protein ligase MYCBP2	0.417971	0.12072	0.715222	18.9563	3.0076	0.0091556	0.143111	-2.5961
Q9D1N9	Mrpl21	39S ribosomal protein L21, mitochondrial	0.335913	0.0970171	0.574809	16.2996	3.00756	0.00915627	0.143111	-2.59617
Q9QY76;Q8BH80	Vapb	Vesicle-associated membrane protein-associated protein B	0.616171	0.177694	1.05465	21.1522	3.00574	0.0091898	0.143111	-2.5995
Q78YY6	Dnajc15	DnaJ homolog subfamily C member 15	0.344447	0.0993012	0.589593	16.6024	3.00534	0.00919708	0.143111	-2.60022
P62814;Q91YH6;A0A0U1RNU9	Atp6v1b2	V-type proton ATPase subunit B, brain isoform	-0.286473	-0.490386	-0.0825603	19.8061	-3.00494	0.00920455	0.143111	-2.60097
P51660	Hsd17b4	Peroxisomal multifunctional enzyme type 2;(3R)-hydroxyacyl-CoA dehydrogenase;Enoyl-CoA hydratase 2	0.454638	0.131001	0.778276	24.5691	3.00472	0.00920855	0.143111	-2.60136
Q3TUH1;G5E881;G3UYJ1	Tamm41	Phosphatidate cytidylyltransferase, mitochondrial	0.262358	0.0753625	0.449354	18.3098	3.00095	0.00927842	0.143709	-2.60826
Q9R0P5	Dstn	Destrin	-0.243173	-0.416536	-0.0698103	23.0667	-3.00024	0.0092917	0.143709	-2.60957
Q99MB7;H3BJE9;A0A1B0GT51;H3BJB4	Rnf141	RING finger protein 141	0.237177	0.0678624	0.406492	17.4343	2.99623	0.00936679	0.144523	-2.61691
O35646	Capn6	Calpain-6	-0.481415	-0.82551	-0.13732	16.9132	-2.99253	0.00943652	0.145161	-2.62368
Q810A3;Q6P3Y6	Ttc9c	Tetratricopeptide repeat protein 9C	-0.30642	-0.525519	-0.0873219	18.9003	-2.9914	0.00945784	0.145161	-2.62574
Q8BUE4	Aifm2	Apoptosis-inducing factor 2	0.52612	0.149811	0.902429	18.5159	2.99045	0.00947585	0.145161	-2.62747
P42125	Eci1	Enoyl-CoA delta isomerase 1, mitochondrial	0.556779	0.158062	0.955495	22.8982	2.98686	0.00954434	0.145863	-2.63404
Q80V94;F6W7A9;H3BKM4;H3BL03;A2ASB3	Ap4e1	AP-4 complex subunit epsilon-1	-0.280432	-0.481605	-0.0792589	14.0264	-2.98163	0.00964489	0.146983	-2.6436
Q8K2C6;A0A1Y7VJY8;A0A1Y7VM56;A0A1Y7VK33	Sirt5	NAD-dependent protein deacylase sirtuin-5, mitochondrial	0.297705	0.0840726	0.511337	20.3696	2.98068	0.00966329	0.146983	-2.64534
Q8CIF4;A0A0R4J131	Btd	Biotinidase	-0.42547	-0.730988	-0.119951	21.3587	-2.9787	0.00970171	0.146985	-2.64896
P46061;A0A2R8VHK9;A0A2R8W753	Rangap1	Ran GTPase-activating protein 1	-0.236002	-0.405584	-0.0664207	22.0579	-2.97669	0.00974089	0.146985	-2.65263
Q62440;Q5SQA2;E9Q2Q6;Q5SQA4;Q5SQA3;Q62441;Q5SQA5;F6ZBY9	Tle1;Tle4	Transducin-like enhancer protein 1;Transducin-like enhancer protein 4	-0.612205	-1.05216	-0.172246	13.7322	-2.97633	0.0097479	0.146985	-2.65329
Q8BK63;E9Q4G7;E9Q3W1;E9PWB2;F6YBC9;H7BXB1;E9Q2U6	Csnk1a1	Casein kinase I isoform alpha	-0.26806	-0.460722	-0.0753967	18.8097	-2.97598	0.0097548	0.146985	-2.65393
P97440;D3Z1S0;A0A0J9YV40;Q3V2L1	Slbp	Histone RNA hairpin-binding protein	-0.403486	-0.693614	-0.113359	13.6764	-2.97465	0.00978074	0.147031	-2.65636
Q9CX99	Grap	GRB2-related adapter protein	-0.429386	-0.738618	-0.120154	15.6126	-2.97002	0.00987194	0.147658	-2.66482
Q99JT1;Q8BW84;Q3TLZ6	Gatb	Glutamyl-tRNA(Gln) amidotransferase subunit B, mitochondrial	0.371235	0.10374	0.638731	18.634	2.96845	0.0099031	0.147658	-2.66769
Q9WUZ9;Q3TQC7	Entpd5	Ectonucleoside triphosphate diphosphohydrolase 5	0.471784	0.131566	0.812001	21.4474	2.96608	0.00995023	0.147658	-2.67202
O09131	Gsto1	Glutathione S-transferase omega-1	-0.378898	-0.652317	-0.105479	23.085	-2.96408	0.00999019	0.147658	-2.67567
Q6DIC0;H3BLH0;F2Z4A9;H3BJK2;E9QAB8;A0A140LID0;H3BKN5;A0A140LJK1;A0A140LHF4;A0A140LHP6;H3BK47;A0A140LIM0;H3BJM2;A0A140LI14;Q9D007;A0A140LIQ9;A0A140LHE2;H3BLI4;H3BJI1;A0A140LHZ8;H3BKD2;A0A140LIV3;H3BKJ3	Smarca2	Probable global transcription activator SNF2L2	-0.201912	-0.347622	-0.0562016	19.3915	-2.96393	0.00999309	0.147658	-2.67594
E9PWU4;Q60994	Adipoq	Adiponectin	-0.60935	-1.04943	-0.169268	14.5981	-2.96162	0.0100395	0.147658	-2.68016
Q8C7E7;A0A0J9YUR6	Stbd1	Starch-binding domain-containing protein 1	0.644966	0.17874	1.11119	21.0847	2.95894	0.0100935	0.147658	-2.68505
Q501J6;Q3U741;Q3TU25	Ddx17	Probable ATP-dependent RNA helicase DDX17	-0.29992	-0.516754	-0.0830846	22.1016	-2.9585	0.0101024	0.147658	-2.68585
Q9JMC8;A2ALK6	Epb41l4b;Epb4.1l4b	Band 4.1-like protein 4B	0.441325	0.122176	0.760473	18.0452	2.95775	0.0101175	0.147658	-2.68722
A0A0R4J090;P11609;E9QLX1;P11610;E9Q395	Cd1d1;Cd1d2	Antigen-presenting glycoprotein CD1d1;Antigen-presenting glycoprotein CD1d2	0.496204	0.137311	0.855098	18.9805	2.95727	0.0101273	0.147658	-2.6881
Q8BWW9;G3UXH4;G3UZM9	Pkn2	Serine/threonine-protein kinase N2	-0.189999	-0.327488	-0.0525105	18.9255	-2.95584	0.0101564	0.147658	-2.69071
Q9CYA6;A0A0G2JGW3;A0A0G2JDI6;A0A0G2JFE4	Zcchc8	Zinc finger CCHC domain-containing protein 8	-0.266674	-0.45972	-0.073628	17.9744	-2.95472	0.0101792	0.147658	-2.69275
Q8CBY0	Gatc	Glutamyl-tRNA(Gln) amidotransferase subunit C, mitochondrial	0.38618	0.10643	0.665929	18.4826	2.95268	0.0102209	0.147658	-2.69648
P83887;Q8VCK3	Tubg1;Tubg2	Tubulin gamma-1 chain;Tubulin gamma-2 chain	-0.309621	-0.533934	-0.0853076	16.3041	-2.95238	0.0102271	0.147658	-2.69703
Q9D1J1;F6RCM5	Necap2	Adaptin ear-binding coat-associated protein 2	-0.297383	-0.512857	-0.0819098	18.2144	-2.95202	0.0102344	0.147658	-2.69768
Q9DBD0;D3YY36;F6W4D3	Ica;1300017J02Rik	Inhibitor of carbonic anhydrase	-0.595182	-1.02645	-0.163912	21.09	-2.95187	0.0102374	0.147658	-2.69796
Q8K4L3;Q8K4L2;E9Q3Z5;A0A1B0GS91;F6R6A4;D3Z2X9	Svil	Supervillin	-0.365343	-0.630081	-0.100604	20.3467	-2.95175	0.0102398	0.147658	-2.69817
Q64378;B8JJC2	Fkbp5	Peptidyl-prolyl cis-trans isomerase FKBP5;Peptidyl-prolyl cis-trans isomerase FKBP5, N-terminally processed;Peptidyl-prolyl cis-trans isomerase	-0.470139	-0.810867	-0.12941	21.2176	-2.9513	0.010249	0.147658	-2.69899
Q91VR2;Q8C2Q8	Atp5c1	ATP synthase subunit gamma, mitochondrial;ATP synthase subunit gamma	0.455959	0.125455	0.786462	24.0241	2.95084	0.0102585	0.147658	-2.69983
Q8BJW6;D3YZZ6	Eif2a	Eukaryotic translation initiation factor 2A;Eukaryotic translation initiation factor 2A, N-terminally processed	-0.296673	-0.51187	-0.081475	21.399	-2.94874	0.0103018	0.14795	-2.70366
Q8VI36;F8VQ28;A0A0J9YV30;A0A1D5RMM8	Pxn	Paxillin	-0.407282	-0.703023	-0.111542	19.4756	-2.94565	0.0103658	0.148537	-2.7093
P46471;Q8BVQ9	Psmc2	26S protease regulatory subunit 7	0.228434	0.0623012	0.394566	21.9346	2.94105	0.0104617	0.149578	-2.71769
E9Q3G8;A0A286YCP2;A0A286YE24	Nup153		-0.206066	-0.356066	-0.056066	21.0791	-2.9384	0.0105172	0.14975	-2.72251
Q3THE2;Q6ZWQ9;D3YV37;D3Z249	Myl12b;Myl12a	Myosin regulatory light chain 12B	-0.340228	-0.587947	-0.0925081	20.9089	-2.93769	0.0105322	0.14975	-2.72382
P58710	Gulo	L-gulonolactone oxidase	0.593137	0.161196	1.02508	22.4011	2.93715	0.0105435	0.14975	-2.72479
Q60598;Q921L6	Cttn	Src substrate cortactin	-0.384098	-0.664146	-0.10405	22.9227	-2.93363	0.0106181	0.149987	-2.73121
Q6PGL7;A0A0N4SUJ0;A0A0N4SV74;A0A0N4SVK9	Fam21	WASH complex subunit FAM21	-0.230615	-0.398779	-0.0624514	21.2344	-2.93327	0.0106258	0.149987	-2.73187
Q922Z0	Ddo	D-aspartate oxidase	0.470544	0.127398	0.813689	16.5228	2.93304	0.0106306	0.149987	-2.73229
Q3UNX5	Acsm3	Acyl-coenzyme A synthetase ACSM3, mitochondrial	0.346692	0.0936235	0.59976	20.91	2.93023	0.0106905	0.149987	-2.7374
Q06335;Q60709;A0A1L1SS44	Aplp2	Amyloid-like protein 2	0.351959	0.0949081	0.609009	18.3124	2.92866	0.0107241	0.149987	-2.74026
Q8BFU3	Rnf214	RING finger protein 214	-0.20535	-0.355392	-0.0553066	19.4494	-2.92735	0.0107524	0.149987	-2.74266
O09000;Q05BA5;A2A468	Ncoa3	Nuclear receptor coactivator 3	-0.337017	-0.583289	-0.0907455	15.5932	-2.92707	0.0107583	0.149987	-2.74316
Q62189;D3Z0S6;F8VQ88;D6RI83	Snrpa	U1 small nuclear ribonucleoprotein A	-0.272475	-0.471617	-0.0733327	21.2953	-2.92657	0.010769	0.149987	-2.74407
E9PYI1	Zfp568		-0.646556	-1.11911	-0.174005	14.0538	-2.92653	0.01077	0.149987	-2.74415
B1AUN2;Q3UKV0;B1AUN3	Eif2b3		0.273034	0.0732954	0.472773	19.0957	2.92382	0.0108285	0.150476	-2.74908
Q7TPN9	Prr14	Proline-rich protein 14	-0.396095	-0.686164	-0.106027	14.5248	-2.92076	0.0108951	0.150574	-2.75466
Q9JLQ0	Cd2ap	CD2-associated protein	-0.413312	-0.715994	-0.110629	21.8027	-2.9207	0.0108964	0.150574	-2.75477
Q9JKF6	Pvrl1	Nectin-1	0.315039	0.0841339	0.545944	18.5906	2.91828	0.0109492	0.150574	-2.75917
Q6GQT9	Nomo1	Nodal modulator 1	0.311426	0.0831229	0.539729	22.3135	2.91769	0.0109621	0.150574	-2.76024
Q3UJD6;E9Q9M5;A0A0A6YWX1;J3KMM1;A0A0A6YWN9;A0A0A6YXT9;A0A0A6YX42	Usp19	Ubiquitin carboxyl-terminal hydrolase 19;Ubiquitin carboxyl-terminal hydrolase	-0.270777	-0.469281	-0.0722732	19.6476	-2.91769	0.0109621	0.150574	-2.76024
P39447	Tjp1	Tight junction protein ZO-1	-0.343479	-0.595334	-0.0916237	18.926	-2.91706	0.0109759	0.150574	-2.76139
O55137;Q6Q2Z6;Q32Q92;Q91YQ6	Acot1	Acyl-coenzyme A thioesterase 1	0.98183	0.261479	1.70218	21.9679	2.91533	0.0110139	0.150773	-2.76453
Q58A65;F6SH61;A0A0R4J196;F8WH31;E9PUD1;F6WNT4;Z4YMB8;Q9ESN9;E9Q6B6;E9Q6E0;J3QNR6;K3W4S4	Spag9	C-Jun-amino-terminal kinase-interacting protein 4	-0.170095	-0.294989	-0.0452	21.9541	-2.91302	0.011065	0.151151	-2.76875
Q8CG79;E9QJU8;Q62415;A0A1Y7VJH3	Tp53bp2;Trp53bp2	Apoptosis-stimulating of p53 protein 2	-0.271228	-0.470455	-0.0720018	17.8932	-2.91195	0.0110886	0.151153	-2.77069
Q9D2Y4;D3YV42	Mlkl	Mixed lineage kinase domain-like protein	-0.563384	-0.977606	-0.149162	18.7965	-2.90916	0.0111507	0.151678	-2.77577
Q5RL20;Q99N89	Mrpl43	39S ribosomal protein L43, mitochondrial	0.330761	0.0873305	0.574191	18.9091	2.90627	0.0112153	0.152135	-2.78103
P08556;A0A0G2JGP4;Q9D091;A0A0G2JE25;A0A0G2JGM2;B2KGV5;E9Q8V2;E9PVD5;A0A0N4SVY1	Nras	GTPase NRas	-0.349065	-0.606078	-0.0920521	19.3547	-2.90501	0.0112436	0.152135	-2.78332
Q8CHP8	Pgp	Phosphoglycolate phosphatase	0.506484	0.133409	0.87956	19.7081	2.90379	0.011271	0.152135	-2.78553
Q9D0M5;D6RIN4	Dynll2	Dynein light chain 2, cytoplasmic	-0.337627	-0.586353	-0.0889016	20.3448	-2.90344	0.0112789	0.152135	-2.78617
Q9QZD8	Slc25a10	Mitochondrial dicarboxylate carrier	0.730057	0.190837	1.26928	20.5939	2.89592	0.0114496	0.153689	-2.79983
Q9DAW6	Prpf4	U4/U6 small nuclear ribonucleoprotein Prp4	-0.241481	-0.420037	-0.0629251	17.3358	-2.89271	0.0115234	0.153689	-2.80568
P21619;A0A0R4J0Q5	Lmnb2	Lamin-B2	-0.300501	-0.522743	-0.0782594	22.5832	-2.89212	0.0115369	0.153689	-2.80675
A2APV2;E9PXE6;F8VPR2;A2AQW2;Q6ZPF4;D3Z7A7;A2AB60	Fmnl2	Formin-like protein 2	-0.40982	-0.712932	-0.106708	16.8859	-2.89192	0.0115415	0.153689	-2.80711
Q9CZU6;Q80X68	Cs	Citrate synthase, mitochondrial	0.652281	0.169746	1.13482	22.9465	2.89136	0.0115545	0.153689	-2.80813
Q9QYJ3;Q3TYL7	Dnajb1	DnaJ homolog subfamily B member 1	-0.241684	-0.420483	-0.0628857	21.2552	-2.89122	0.0115578	0.153689	-2.80839
Q9Z0R6;E9QNG1;B2RR82	Itsn2	Intersectin-2	-0.224432	-0.390476	-0.0583879	20.3627	-2.89106	0.0115613	0.153689	-2.80867
Q8K1Y2;D3Z6I0;Q5FWX6;D3YU02	Prkd3	Serine/threonine-protein kinase D3;Protein kinase C;Serine/threonine-protein kinase	-0.478788	-0.833166	-0.12441	15.3684	-2.88983	0.0115898	0.153749	-2.8109
O55222;D3YZA5;A0A1B0GRF6;A0A1B0GR42	Ilk	Integrin-linked protein kinase	-0.303346	-0.528167	-0.0785257	21.6325	-2.88602	0.0116785	0.154155	-2.81784
Q99KG3;S4R273	Rbm10	RNA-binding protein 10	-0.231503	-0.403111	-0.0598939	20.0689	-2.88545	0.0116918	0.154155	-2.81887
A0A0U1RPA0;S4R190;A0A1L1SV63;A0A1L1SU82			-0.441429	-0.768659	-0.114199	19.5679	-2.88539	0.0116931	0.154155	-2.81897
Q9Z2Y8;A0A1B0GRP7;Q6P8V7;A0A1B0GRR5;Q80ZV3;A0A1B0GSP5;A0A1B0GQY5;A0A1B0GSA1	Prosc	Proline synthase co-transcribed bacterial homolog protein	-0.296905	-0.517074	-0.0767352	22.2916	-2.8844	0.0117161	0.154155	-2.82076
Q80W00;S4R164	Ppp1r10	Serine/threonine-protein phosphatase 1 regulatory subunit 10	-0.304102	-0.529731	-0.078473	20.5053	-2.88284	0.0117528	0.154321	-2.8236
Q9ERL7	Gmfg	Glia maturation factor gamma	-0.459246	-0.800308	-0.118184	16.6646	-2.88011	0.0118171	0.154444	-2.82857
P48193;A2A841;A2A839;A2A838;A2AD32;F7BUB8;F7CR30	Epb41;Epb4.1	Protein 4.1	-0.308845	-0.538332	-0.0793578	21.8897	-2.87858	0.0118532	0.154444	-2.83134
Q03265;D3Z6F5;D6RJ16	Atp5a1	ATP synthase subunit alpha, mitochondrial;ATP synthase subunit alpha	0.453153	0.116316	0.78999	25.9255	2.87754	0.0118779	0.154444	-2.83323
P60122;D3YW60	Ruvbl1	RuvB-like 1	-0.177884	-0.310247	-0.0455223	21.8155	-2.87455	0.0119489	0.154444	-2.83865
P17182;Q6PHC1;B0QZL1;B1ARR7;P17183;P21550;A0A0N4SUX5;D3Z2S4;B1ARR6;Q5SX59;D3Z6E4;A0A0N4SUI6;J3QPZ9;D3YVD3;Q5SX60;Q5SX61;A0A0N4SUW8	Eno1	Alpha-enolase	0.422592	0.108005	0.737179	25.8536	2.87327	0.0119795	0.154444	-2.84097
Q68FH4;Q8BUU7;B7ZCT4	Galk2	N-acetylgalactosamine kinase	-0.249005	-0.434431	-0.0635786	20.5226	-2.87232	0.0120022	0.154444	-2.8427
Q61048;A0A2I3BQA9	Wbp4	WW domain-binding protein 4	-0.234212	-0.408698	-0.059726	16.7088	-2.87108	0.0120321	0.154444	-2.84495
P17427;A0A140LHG0	Ap2a2	AP-2 complex subunit alpha-2	-0.256792	-0.448152	-0.0654316	21.3264	-2.87029	0.012051	0.154444	-2.84638
Q8R4U0;A0A1W2P6Y4	Stab2	Stabilin-2;Short form stabilin-2	-0.318437	-0.555964	-0.0809108	19.8519	-2.86753	0.0121176	0.154444	-2.85139
Q8BWF0	Aldh5a1	Succinate-semialdehyde dehydrogenase, mitochondrial	0.333576	0.0847304	0.582422	23.1744	2.86722	0.0121251	0.154444	-2.85195
Q9D287;D6RGA5	Bcas2	Pre-mRNA-splicing factor SPF27	-0.207379	-0.36209	-0.052668	20.3901	-2.86708	0.0121284	0.154444	-2.8522
Q80YR5;F6XJ79;F6Z0Y5;F6VRR0;D6RHP9;F6R703;D6RJ78;F6WIZ2	Safb2	Scaffold attachment factor B2	-0.252768	-0.44142	-0.0641165	20.4744	-2.86588	0.0121575	0.154444	-2.85438
P59108;A0A0R4J1D0;A0A1D5RLP0	Cpne2	Copine-2	-0.550067	-0.96062	-0.139514	17.7569	-2.86578	0.01216	0.154444	-2.85457
P16045;A0A2R8VHJ0	Lgals1	Galectin-1	0.685188	0.173755	1.19662	21.9655	2.86561	0.012164	0.154444	-2.85486
Q9DCS2;G5E8X1;E9Q5B2;E9Q7K5;D3YZM4	0610011F06Rik	UPF0585 protein C16orf13 homolog	0.323006	0.0818625	0.56415	21.2679	2.86504	0.0121778	0.154444	-2.8559
Q91X43	Sh3d19	SH3 domain-containing protein 19	-0.327772	-0.572502	-0.0830412	17.8753	-2.8647	0.0121861	0.154444	-2.85651
P63280;Q8CFZ0;G3UYP0	Ube2i	SUMO-conjugating enzyme UBC9	-0.298526	-0.521472	-0.0755794	20.1616	-2.86403	0.0122025	0.154444	-2.85773
P15307;A4QPD3	Rel	Proto-oncogene c-Rel	-0.227055	-0.396627	-0.0574833	16.5607	-2.86401	0.0122031	0.154444	-2.85778
Q61545;Q5SUT0;Q5SUS9;Q5SUS8	Ewsr1	RNA-binding protein EWS	-0.247571	-0.432562	-0.0625799	20.9549	-2.8625	0.0122399	0.154444	-2.86051
Q64373;A2AHX9;Q9QWX2;A2AHX7;A2AHX8	Bcl2l1	Bcl-2-like protein 1	-0.549942	-0.961103	-0.13878	18.306	-2.86088	0.0122793	0.154444	-2.86344
Q8BNI4;Q3U957	Derl2	Derlin-2	0.43674	0.110162	0.763317	16.8673	2.86044	0.0122902	0.154444	-2.86424
Q5SF07;A6X8Z3	Igf2bp2	Insulin-like growth factor 2 mRNA-binding protein 2	1.51456	0.38203	2.64709	18.1446	2.86044	0.0122902	0.154444	-2.86424
Q9D7Z6	Clca1	Calcium-activated chloride channel regulator 1	-1.31511	-2.29965	-0.330569	16.6579	-2.85709	0.0123726	0.154794	-2.87031
P00687	Amy1	Alpha-amylase 1	0.50016	0.125714	0.874607	14.9949	2.85704	0.0123739	0.154794	-2.87041
Q8BP71;A0A2I3BRA9;A0A2I3BRU6;A0A2K6EDK7;Q9JJ43;A0A2R8W6K5;A0A2R8VI79;A0A2R8VK79;Q8BIF2;A2A4W9;A0A2I3BR20	Rbfox2;Rbfox1	RNA binding protein fox-1 homolog 2;RNA binding protein fox-1 homolog 1	-0.338606	-0.592163	-0.0850493	17.575	-2.85638	0.0123902	0.154794	-2.87161
P22599	Serpina1b	Alpha-1-antitrypsin 1-2	-0.461154	-0.806928	-0.115379	21.2528	-2.85265	0.0124827	0.155647	-2.87836
Q8CHT1;E9QK62;F6SWQ9	Ngef	Ephexin-1	-0.588243	-1.02953	-0.146952	17.3294	-2.8512	0.0125188	0.155794	-2.88098
Q99L27;Q9DCZ1;A0A2I3BRT9;A0A2I3BQX8	Gmpr2	GMP reductase 2	0.38729	0.0964001	0.67818	17.7469	2.84776	0.0126049	0.15593	-2.88721
Q69ZS8	Kazn	Kazrin	0.935098	0.232695	1.6375	14.2025	2.84752	0.012611	0.15593	-2.88765
P47879;H3BLB7;H3BJT2	Igfbp4	Insulin-like growth factor-binding protein 4	-0.524376	-0.91849	-0.130262	19.5414	-2.84589	0.0126522	0.15593	-2.89061
P33267;A0A0U1RPL9	Cyp2f2	Cytochrome P450 2F2	1.52566	0.378038	2.67328	20.7824	2.84351	0.0127122	0.15593	-2.8949
P42932;H3BL49;H3BJB6;H3BKR8;H3BLL1;H3BKG2	Cct8	T-complex protein 1 subunit theta	0.205627	0.050859	0.360396	24.074	2.84181	0.0127555	0.15593	-2.89799
Q8BJ71;A0A1D5RLQ0	Nup93	Nuclear pore complex protein Nup93	-0.228119	-0.399882	-0.0563559	20.3937	-2.84072	0.0127833	0.15593	-2.89997
Q8VCH0	Acaa1b	3-ketoacyl-CoA thiolase B, peroxisomal	1.09685	0.270146	1.92355	22.0769	2.83788	0.0128558	0.15593	-2.9051
Q8CHC4;D3Z656;E9Q7S0;F7BQW7;F6VSS8;F7CD11	Synj1	Synaptojanin-1	-0.279304	-0.489821	-0.0687873	18.1157	-2.83783	0.012857	0.15593	-2.90519
Q6PDJ6	Fbxo42	F-box only protein 42	0.478497	0.117799	0.839195	13.7919	2.83748	0.0128661	0.15593	-2.90583
Q9JI39	Abcb10	ATP-binding cassette sub-family B member 10, mitochondrial	0.508868	0.125274	0.892461	19.2436	2.83746	0.0128665	0.15593	-2.90586
Q9CX97	Wdr55	WD repeat-containing protein 55	-0.376496	-0.660346	-0.0926457	14.1385	-2.83705	0.012877	0.15593	-2.9066
Q8C0C7;E9PWY9	Farsa	Phenylalanine--tRNA ligase alpha subunit	0.317563	0.0781212	0.557006	21.2593	2.83678	0.012884	0.15593	-2.90709
Q8BVE3;A0A0A6YX18;A0A0A6YWP6	Atp6v1h	V-type proton ATPase subunit H	-0.254122	-0.445751	-0.0624931	19.9558	-2.83646	0.0128921	0.15593	-2.90766
Q8VHX6	Flnc	Filamin-C	0.743813	0.182828	1.3048	14.6783	2.83602	0.0129036	0.15593	-2.90847
Q8BQ46;F6QCI0	Taf15		-0.247232	-0.433709	-0.0607556	17.6552	-2.83581	0.0129089	0.15593	-2.90885
Q01730;A2AUR7;Q9D031;E0CXG5;A0A0A6YWZ2;B1AYQ0	Rsu1	Ras suppressor protein 1	-0.232626	-0.408106	-0.057146	18.3778	-2.83548	0.0129174	0.15593	-2.90944
Q8BTW9	Pak4	Serine/threonine-protein kinase PAK 4	-0.366003	-0.642314	-0.089693	17.1677	-2.83325	0.0129751	0.156294	-2.91349
Q921H8;H3BKL5;H3BJZ9;H3BKA1;H3BJG8;H3BJC1	Acaa1a	3-ketoacyl-CoA thiolase A, peroxisomal	0.73672	0.180381	1.29306	24.0529	2.83243	0.0129961	0.156294	-2.91496
O88746;Q3UDC3;A0A1D5RM84;A0A1D5RM45;A0A1D5RM51;A0A1D5RM12;A0A1D5RL90	Tom1	Target of Myb protein 1	0.301447	0.0736332	0.52926	19.592	2.83027	0.0130523	0.15641	-2.91887
Q9DB34;A0A1B0GR63;A0A1B0GT75;A0A1B0GSH4	Chmp2a	Charged multivesicular body protein 2a	-0.230968	-0.405523	-0.0564126	20.4868	-2.83019	0.0130544	0.15641	-2.91902
Q9DD06	Rarres2	Retinoic acid receptor responder protein 2	-0.781249	-1.37225	-0.190252	20.7146	-2.82749	0.0131248	0.156961	-2.9239
Q9WV32;Q91Z25;F6VVE6;D3Z6S0;F6THG2	Arpc1b	Actin-related protein 2/3 complex subunit 1B	-0.396471	-0.696756	-0.0961863	21.0487	-2.82406	0.0132146	0.157489	-2.93008
P42230	Stat5a	Signal transducer and activator of transcription 5A	0.207431	0.050317	0.364545	19.9399	2.82394	0.0132179	0.157489	-2.93031
E9Q1W7	Tbck		-0.2012	-0.353764	-0.0486355	18.1462	-2.82079	0.013301	0.15804	-2.936
Q9JIY5;D3YX27;F6TCV0;D3YX28;F6XUR8;S4R1B3;S4R1A8;A2RT60	Htra2	Serine protease HTRA2, mitochondrial	0.273022	0.0659631	0.480082	20.1368	2.82033	0.0133133	0.15804	-2.93683
Q9Z2C4;I7HJQ9	Mtmr1	Myotubularin-related protein 1	0.957407	0.230577	1.68424	15.5642	2.81747	0.0133892	0.158648	-2.94199
Q8BMF4	Dlat	Dihydrolipoyllysine-residue acetyltransferase component of pyruvate dehydrogenase complex, mitochondrial	0.701337	0.168596	1.23408	21.6882	2.81583	0.013433	0.158823	-2.94496
Q9Z315	Sart1	U4/U6.U5 tri-snRNP-associated protein 1	-0.225491	-0.396821	-0.0541601	21.3575	-2.81507	0.0134533	0.158823	-2.94632
Q9D0E1;B8JK33;B8JK32;F6W322;F7C9U3	Hnrnpm	Heterogeneous nuclear ribonucleoprotein M	-0.239129	-0.420946	-0.0573123	23.7931	-2.81316	0.0135047	0.159137	-2.94978
Q9CQC7	Ndufb4	NADH dehydrogenase [ubiquinone] 1 beta subcomplex subunit 4	0.577273	0.13803	1.01652	22.0785	2.81108	0.0135607	0.159506	-2.95354
Q3TQI7		Uncharacterized protein C9orf78 homolog	-0.418272	-0.736652	-0.0998916	17.9023	-2.81002	0.0135894	0.159552	-2.95546
Q6ZPZ3;A0A1B0GRU3;E9Q8K8	Zc3h4	Zinc finger CCCH domain-containing protein 4	-0.24618	-0.433703	-0.0586573	19.1179	-2.80799	0.0136444	0.159906	-2.95912
Q80XC3	Usp6nl	USP6 N-terminal-like protein	-0.322398	-0.568276	-0.0765204	17.4756	-2.80459	0.0137369	0.160492	-2.96525
Q8QZT1	Acat1	Acetyl-CoA acetyltransferase, mitochondrial	0.467546	0.110937	0.824156	24.9279	2.80432	0.0137443	0.160492	-2.96573
E9Q0S6;A0A087WQM0;A0A087WQS0;A0A1D5RM59;A0A087WQ94;A0A087WRU0;Q9DBT6;A0A087WRZ8;A0A087WS32;A0A087WP40	Tns1		-0.277559	-0.48947	-0.0656482	21.5356	-2.80155	0.0138203	0.161087	-2.97073
Q6ZWR6;A0A1L1STC6;A0A1L1SRV6	Syne1	Nesprin-1	-0.313577	-0.553452	-0.0737015	16.2596	-2.79611	0.0139707	0.161952	-2.98054
A3KGS3;F7CGP0;A0A0A0MQD7;A0A2I3BPN8;F7AI67	Ralgapa2	Ral GTPase-activating protein subunit alpha-2	0.245636	0.0576813	0.433591	17.4281	2.79534	0.0139921	0.161952	-2.98193
O70405;A0A0R4J0B3;Q6PB82	Ulk1	Serine/threonine-protein kinase ULK1	0.316255	0.0742031	0.558307	15.2517	2.79464	0.0140118	0.161952	-2.9832
D3Z0M9	Ddx23		-0.189349	-0.334319	-0.0443792	21.5065	-2.79371	0.0140376	0.161952	-2.98487
Q8BJ05;A0A1Y7VJD9;A0A1Y7VP61;A0A1Y7VK20	Zc3h14	Zinc finger CCCH domain-containing protein 14	-0.216117	-0.381646	-0.0505872	20.0154	-2.7926	0.0140685	0.161952	-2.98687
Q69Z38;A0A087WQ01	Peak1	Pseudopodium-enriched atypical kinase 1	-0.259484	-0.458232	-0.0607358	17.1859	-2.79257	0.0140695	0.161952	-2.98693
Q5HZG4;A2ASY0	Taf3	Transcription initiation factor TFIID subunit 3	-0.273562	-0.483097	-0.0640276	16.2655	-2.79252	0.0140708	0.161952	-2.98701
Q9R1V7	Adam23	Disintegrin and metalloproteinase domain-containing protein 23	-0.896784	-1.58425	-0.209313	16.2352	-2.79016	0.0141369	0.162423	-2.99126
Q9D0B5	Tstd3	Thiosulfate sulfurtransferase/rhodanese-like domain-containing protein 3	-0.466451	-0.824169	-0.108732	19.1247	-2.78907	0.0141676	0.162486	-2.99323
Q05020	Apoc2	Apolipoprotein C-II	-0.633929	-1.12063	-0.147224	19.9246	-2.78594	0.0142563	0.163212	-2.99888
Q68FD7;F6RJ64	Fnip1	Folliculin-interacting protein 1	-0.403403	-0.713499	-0.0933077	14.4342	-2.78253	0.0143531	0.163875	-3.00501
Q8BR70;B1AV66	Yipf6	Protein YIPF6;Protein YIPF	0.684059	0.158144	1.20997	14.2168	2.78211	0.0143652	0.163875	-3.00577
A0A0R4IZX2;Q9JHL1;A0A0R4J006	Slc9a3r2	Na(+)/H(+) exchange regulatory cofactor NHE-RF2	-0.254984	-0.451127	-0.0588401	20.0479	-2.78057	0.014409	0.164084	-3.00853
A0A075B5P6;A0A075B6A0;P01872	Ighm	Ig mu chain C region	-1.14161	-2.02023	-0.263	22.2907	-2.77918	0.0144489	0.164248	-3.01104
Q8K4Z5	Sf3a1	Splicing factor 3A subunit 1	-0.215534	-0.38152	-0.0495468	22.6367	-2.7774	0.0145003	0.164542	-3.01426
Q8VDM4;E9Q2S8	Psmd2	26S proteasome non-ATPase regulatory subunit 2	0.228848	0.0524256	0.40527	21.9665	2.77453	0.0145831	0.165189	-3.01941
Q9DA08;A0A0U1RNH1;A0A0U1RNS1;A0A0U1RPT9	Ccdc101	SAGA-associated factor 29 homolog	-0.259585	-0.45996	-0.0592106	17.7028	-2.77098	0.0146864	0.165922	-3.0258
P68181;H6TMF5;A0A0G2JFT9	Prkacb	cAMP-dependent protein kinase catalytic subunit beta	0.298276	0.0679061	0.528646	18.7539	2.76942	0.0147319	0.165922	-3.02861
Q8C0D4;B2RUJ8;S4R221;S4R248;S4R1B0;S4R203;A0A0A0MQ95;S4R2V0	Arhgap12	Rho GTPase-activating protein 12	-0.227015	-0.402395	-0.0516355	19.911	-2.76868	0.0147538	0.165922	-3.02995
Q921F4;V9GXB6	Hnrnpll	Heterogeneous nuclear ribonucleoprotein L-like	-0.271269	-0.480867	-0.0616699	20.4676	-2.76826	0.0147659	0.165922	-3.03069
P48428;A0A1Y7VJ48	Tbca	Tubulin-specific chaperone A	0.214859	0.0487828	0.380935	20.4101	2.76721	0.0147967	0.165922	-3.03258
Q921G7;Q6PF96	Etfdh	Electron transfer flavoprotein-ubiquinone oxidoreductase, mitochondrial	0.574327	0.130352	1.0183	24.7399	2.76692	0.0148052	0.165922	-3.0331
Q9ESX5;B7ZCL7;F6S1S5;A2AN81;F6YUI5	Dkc1	H/ACA ribonucleoprotein complex subunit 4	-0.207448	-0.367859	-0.047038	20.2369	-2.76614	0.0148283	0.165922	-3.03451
Q9Z2I0	Letm1	LETM1 and EF-hand domain-containing protein 1, mitochondrial	0.521148	0.117611	0.924684	21.33	2.76232	0.0149411	0.166894	-3.04137
Q9D2V7;G3X9L5;E9PYU1	Coro7	Coronin-7	-0.362123	-0.642832	-0.081414	20.0391	-2.75928	0.0150315	0.167613	-3.04683
P70290;A2AN84;B7ZCL8;B7ZCL9;B7ZCM0;B7ZCM1	Mpp1	55 kDa erythrocyte membrane protein	-0.3807	-0.676216	-0.0851844	19.8375	-2.75549	0.0151451	0.168472	-3.05365
P97454	Smad5	Mothers against decapentaplegic homolog 5	-0.305346	-0.542415	-0.0682783	14.4184	-2.75496	0.0151609	0.168472	-3.05459
D6RCH1	Eif4g1		0.44011	0.0982339	0.781986	15.4409	2.75352	0.0152043	0.168547	-3.05718
Q7TSH2	Phkb	Phosphorylase b kinase regulatory subunit beta	0.309105	0.0689313	0.549278	17.0228	2.75281	0.0152258	0.168547	-3.05845
Q3UMY5;F8WJ93;A0A0R4J1G7;A0A0R4J0H0	Eml4	Echinoderm microtubule-associated protein-like 4	-0.441051	-0.784194	-0.0979085	19.7752	-2.74923	0.0153346	0.168547	-3.06489
B2RWS6;A0A087WPR8	Ep300	Histone acetyltransferase p300	-0.255555	-0.45439	-0.0567195	16.9483	-2.74908	0.0153391	0.168547	-3.06516
Q9CZG3;A0A0G2JH18;A0A0G2JEX2	Commd8	COMM domain-containing protein 8	-0.407354	-0.724302	-0.0904067	17.6342	-2.74904	0.0153402	0.168547	-3.06523
O35607	Bmpr2	Bone morphogenetic protein receptor type-2	0.389046	0.0863347	0.691757	14.6299	2.74896	0.0153426	0.168547	-3.06537
P23249;D3Z3E8;E9PW39;D3YVL0	Mov10	Putative helicase MOV-10	-0.526783	-0.936786	-0.116781	20.2828	-2.74816	0.015367	0.168547	-3.06681
Q8R1N0	Znf830	Zinc finger protein 830	-0.275928	-0.490761	-0.0610955	17.3663	-2.74721	0.015396	0.168547	-3.06851
Q8CC21	Ttc19	Tetratricopeptide repeat protein 19, mitochondrial	0.378892	0.0837477	0.674037	17.322	2.74585	0.0154376	0.168547	-3.07095
Q8VEB3	D1Ertd622e	UNC119-binding protein C5orf30 homolog	-0.78516	-1.39699	-0.173335	14.7759	-2.74491	0.0154666	0.168547	-3.07265
Q9WUM5;A0A0N4SVU4	Suclg1	Succinyl-CoA ligase [ADP/GDP-forming] subunit alpha, mitochondrial	0.361123	0.079662	0.642583	24.9421	2.74431	0.0154848	0.168547	-3.07371
Q99ML1	Bbc3	Bcl-2-binding component 3	-0.491039	-0.873768	-0.108309	13.4519	-2.74423	0.0154874	0.168547	-3.07386
Q8VCN5	Cth	Cystathionine gamma-lyase	-0.687247	-1.22304	-0.151455	22.6264	-2.74355	0.0155082	0.168547	-3.07508
Q8K3K8	Optn	Optineurin	0.323064	0.0710331	0.575095	21.5979	2.74177	0.0155631	0.168858	-3.07827
Q91ZU1	Asb6	Ankyrin repeat and SOCS box protein 6	0.2801	0.0613595	0.49884	15.0939	2.73893	0.0156511	0.169528	-3.08338
Q61176	Arg1	Arginase-1	-0.359878	-0.641099	-0.078657	25.219	-2.73718	0.0157053	0.169804	-3.0865
Q6PD10;F7CWH3;A0A0A6YVR5;H3BLD6;H3BIW9	Ip6k1	Inositol hexakisphosphate kinase 1	-0.29168	-0.519832	-0.0635267	17.1891	-2.73449	0.0157894	0.169804	-3.09133
Q9CQE8		UPF0568 protein C14orf166 homolog	-0.194211	-0.346158	-0.0422638	22.1765	-2.73387	0.0158089	0.169804	-3.09244
Q91W43	Gldc	Glycine dehydrogenase (decarboxylating), mitochondrial	-0.533857	-0.951617	-0.116097	20.9644	-2.73334	0.0158253	0.169804	-3.09338
Q8R1R3;Q8BXP7;F7BBA2	Stard7	StAR-related lipid transfer protein 7, mitochondrial	0.524395	0.114039	0.934751	14.1723	2.73334	0.0158254	0.169804	-3.09339
Q3UMW8	Cln5	Ceroid-lipofuscinosis neuronal protein 5 homolog	-0.297274	-0.529983	-0.0645645	18.0009	-2.73237	0.0158559	0.169804	-3.09513
G3X8P9;O54754	Aox1	Aldehyde oxidase 1	0.610267	0.132513	1.08802	20.2725	2.7322	0.0158614	0.169804	-3.09544
E9Q467;E9Q236	Abcc4		0.738201	0.159326	1.31708	13.9628	2.72763	0.0160054	0.171062	-3.10361
P26369;Q80XR5;Q3KQM4;A0A140LJK3;A0A140LJ08	U2af2	Splicing factor U2AF 65 kDa subunit	-0.229859	-0.410164	-0.0495538	19.9679	-2.72678	0.0160327	0.171068	-3.10515
Q3U8K7;D3YXL6;H3BLE5	Suv420h1	Histone-lysine N-methyltransferase SUV420H1	-1.10043	-1.96493	-0.23593	14.6398	-2.72266	0.0161639	0.172183	-3.11252
Q8BL95;D6REH7;D3YZC4;D3YUI6	1110004E09Rik	UPF0769 protein C21orf59 homolog	0.387682	0.0828449	0.692518	17.4686	2.72022	0.0162422	0.172352	-3.11689
A0A140T8N9			-1.81421	-3.2408	-0.387608	15.3251	-2.72008	0.0162469	0.172352	-3.11715
E9Q4P1;D3YWG9;A0A087WPX9;D3Z057;Q9DAD3	Wdfy1		-0.383124	-0.684438	-0.0818093	16.7517	-2.71967	0.0162601	0.172352	-3.11788
K9J7B2	Ugt1a6b		0.732883	0.156009	1.30976	18.8715	2.71738	0.0163341	0.172851	-3.12198
Q7TNC4;Q05CX5;E9Q715	Luc7l2	Putative RNA-binding protein Luc7-like 2	-0.289649	-0.517732	-0.0615663	21.4544	-2.71629	0.0163692	0.172939	-3.12392
Q3U2I3;F8WHJ1;J3QP99;A0A1C7CYU5	Fam160a2	FTS and Hook-interacting protein	-0.227563	-0.406911	-0.0482155	16.7729	-2.71395	0.0164451	0.173455	-3.1281
B2RXW8;B2RXQ2;P60469;S4R1I7	Ppfia1		-0.227656	-0.407168	-0.0481444	19.8749	-2.71258	0.0164899	0.173589	-3.13056
Q8R1Q9	Rbks	Ribokinase	-0.302756	-0.541544	-0.0639674	20.7069	-2.71191	0.0165117	0.173589	-3.13175
Q9CR37	Ppdpf	Pancreatic progenitor cell differentiation and proliferation factor	0.52295	0.110313	0.935588	15.0585	2.71074	0.0165501	0.173708	-3.13385
Q99M04;A0A0M3HEP3;A0A0G2JFF7	Lias	Lipoyl synthase, mitochondrial	0.276077	0.058099	0.494056	19.0316	2.70903	0.0166063	0.173805	-3.13691
Q5SXY1;A0A0J9YV86;A0A0J9YUF8;A0A0J9YUR2;A0A0J9YTU3	Specc1	Cytospin-B	-0.551195	-0.986523	-0.115866	16.3576	-2.70822	0.0166329	0.173805	-3.13836
D3YYZ2	Gm5239		0.447892	0.0940145	0.801769	16.8654	2.70718	0.0166672	0.173805	-3.14022
Q80VP1;Q91W69;D3Z4V3;D3Z550	Epn1	Epsin-1	-0.309735	-0.554455	-0.0650145	21.1735	-2.70718	0.0166673	0.173805	-3.14022
P16015	Ca3	Carbonic anhydrase 3	0.9849	0.206411	1.76339	24.3174	2.70605	0.0167045	0.17391	-3.14224
Q9CQE1;B1AWZ5;G3X8S9;B1AWZ3	Nipsnap3b	Protein NipSnap homolog 3B	0.303808	0.0635162	0.5441	20.0276	2.70431	0.0167621	0.173986	-3.14535
Q8CEI1;E9Q705;E9PX89	Bola3	BolA-like protein 3	0.39494	0.0825071	0.707373	20.067	2.70377	0.0167799	0.173986	-3.1463
Q3TXS7;J3QN38	Psmd1	26S proteasome non-ATPase regulatory subunit 1	0.275707	0.0575455	0.493867	22.5468	2.70313	0.0168014	0.173986	-3.14746
A2AMW0;F7CAZ6	Capzb		-0.23396	-0.419155	-0.0487642	23.0623	-2.70213	0.0168344	0.173986	-3.14923
Q8K2D3	Edc3	Enhancer of mRNA-decapping protein 3	-0.195231	-0.349792	-0.0406705	17.4291	-2.70176	0.016847	0.173986	-3.14991
Q9Z223;E9PVP5;A0A0R4J206	Mocs2	Molybdopterin synthase catalytic subunit	-0.638759	-1.14469	-0.132832	17.6147	-2.70051	0.0168887	0.174138	-3.15214
Q9QZQ1;E9Q9C3;E9PYX7	Mllt4	Afadin	-0.223831	-0.401256	-0.0464068	22.0952	-2.69838	0.0169598	0.174206	-3.15593
P47740;B1AV77;B1ATI0;A0A140LJF9	Aldh3a2	Fatty aldehyde dehydrogenase;Aldehyde dehydrogenase	0.533234	0.110428	0.956039	22.871	2.69757	0.016987	0.174206	-3.15738
O88958;D3Z0R5	Gnpda1	Glucosamine-6-phosphate isomerase 1	-0.460416	-0.825535	-0.0952961	17.5694	-2.69719	0.017	0.174206	-3.15807
Q8K2Q0	Commd9	COMM domain-containing protein 9	-0.260973	-0.467938	-0.0540074	18.7811	-2.69708	0.0170036	0.174206	-3.15826
C0HKG6;C0HKG5			-0.455091	-0.816196	-0.0939851	21.6037	-2.69563	0.0170525	0.174377	-3.16085
Q8VE95;Q9D1W4		UPF0598 protein C8orf82 homolog	0.352117	0.0726516	0.631583	19.1672	2.69498	0.0170745	0.174377	-3.16202
P97471	Smad4	Mothers against decapentaplegic homolog 4	-0.255367	-0.458394	-0.05234	16.143	-2.69034	0.0172318	0.175569	-3.17029
Q9D967	Mdp1	Magnesium-dependent phosphatase 1	0.270384	0.0553215	0.485446	19.2175	2.68914	0.0172729	0.175569	-3.17244
Q9CR23;Q9JJR8;D3Z6W5	Tmem9;Tmem9b	Transmembrane protein 9;Transmembrane protein 9B	0.491647	0.100592	0.882702	16.658	2.68913	0.0172732	0.175569	-3.17246
O35648;A0A286YCB3;A0A286YD15;A0A286YDS3;A0A286YDP0	Cetn3	Centrin-3	-0.354628	-0.636894	-0.0723633	16.1844	-2.68728	0.0173364	0.175625	-3.17576
Q8K284;A0A0U1RPD8;A0A0U1RP70	Gtf3c1	General transcription factor 3C polypeptide 1	-0.271308	-0.487329	-0.0552872	18.237	-2.68635	0.0173681	0.175625	-3.1774
Q8BP78	Fra10ac1	Protein FRA10AC1 homolog	-0.377051	-0.677399	-0.0767029	15.492	-2.68517	0.0174089	0.175625	-3.17952
A1L3P4;B0QZV3;A0A140LJ55	Slc9a6	Sodium/hydrogen exchanger	0.472251	0.0959951	0.848507	16.311	2.68464	0.0174271	0.175625	-3.18046
Q9DBK0	Acot12	Acyl-coenzyme A thioesterase 12	0.271569	0.0552015	0.487936	21.9865	2.68463	0.0174274	0.175625	-3.18048
P35492;F8WH73	Hal	Histidine ammonia-lyase	-0.539631	-0.969746	-0.109515	22.88	-2.68354	0.017465	0.175625	-3.18242
P70404	Idh3g	Isocitrate dehydrogenase [NAD] subunit gamma 1, mitochondrial	0.26327	0.0534188	0.473122	19.1804	2.6834	0.0174697	0.175625	-3.18266
Q9CPQ8;J3QNM7	Atp5l	ATP synthase subunit g, mitochondrial	0.474417	0.0960375	0.852796	21.4207	2.68182	0.0175246	0.175674	-3.1855
Q62351;Q8C872	Tfrc	Transferrin receptor protein 1	-0.532807	-0.957925	-0.107689	16.8888	-2.68075	0.0175614	0.175674	-3.18739
Q8BUL6;D6RCU3;D3YU01;F6YLP9	Plekha1	Pleckstrin homology domain-containing family A member 1	0.625338	0.126347	1.12433	14.2736	2.68052	0.0175697	0.175674	-3.18781
Q99LX5	Mmtag2	Multiple myeloma tumor-associated protein 2 homolog	-0.277199	-0.498426	-0.0559735	18.9212	-2.68011	0.0175838	0.175674	-3.18854
Q9D824;D3Z3F1	Fip1l1	Pre-mRNA 3-end-processing factor FIP1	-0.198514	-0.357093	-0.0399355	19.8423	-2.67758	0.0176718	0.176235	-3.19304
Q8CDG5;B8JJI3;B8JJI2	Crebrf	CREB3 regulatory factor	-0.305899	-0.550444	-0.0613543	14.2465	-2.67557	0.0177423	0.176235	-3.19663
Q9ESU6;Q3UH70;B0V2V6;B0V2V8;Q91Y44;A0A2R8VHW4	Brd4	Bromodomain-containing protein 4	-0.22072	-0.397196	-0.0442435	18.4494	-2.67517	0.0177563	0.176235	-3.19734
Q9DBB9	Cpn2	Carboxypeptidase N subunit 2	-0.347831	-0.625962	-0.0697008	20.5941	-2.67495	0.0177638	0.176235	-3.19773
Q9ER67;A2AG47;A2AG46	Maged2		0.724703	0.145141	1.30426	13.7089	2.67458	0.0177769	0.176235	-3.19839
Q9CR00;A0A0G2JGN6	Psmd9	26S proteasome non-ATPase regulatory subunit 9	-0.210852	-0.379624	-0.0420809	21.4658	-2.67224	0.0178593	0.176539	-3.20256
Q9QY93	Dctpp1	dCTP pyrophosphatase 1	-0.552863	-0.995403	-0.110323	18.5564	-2.67215	0.0178624	0.176539	-3.20272
Q99JX7;V9GXF3;V9GXW3;V9GX96;V9GXM5	Nxf1	Nuclear RNA export factor 1	-0.230515	-0.41509	-0.0459411	19.7676	-2.67131	0.017892	0.17656	-3.20421
P06802;G3X9S2;A0A0R4J1Q7;E9QQ26	Enpp1	Ectonucleotide pyrophosphatase/phosphodiesterase family member 1;Alkaline phosphodiesterase I;Nucleotide pyrophosphatase	-0.550672	-0.992036	-0.109307	19.4069	-2.66865	0.0179864	0.17669	-3.20895
E0CYX9;Q3TC33;E0CYP1;E0CXT2	Ccdc127	Coiled-coil domain-containing protein 127	-0.165774	-0.298667	-0.0328813	18.293	-2.66816	0.0180039	0.17669	-3.20983
Q9JI78;A0A286YCI0;A0A286YCZ7;A0A286YDI5	Ngly1	Peptide-N(4)-(N-acetyl-beta-glucosaminyl)asparagine amidase	0.350855	0.0695803	0.63213	19.7535	2.66805	0.0180079	0.17669	-3.21003
P10605	Ctsb	Cathepsin B;Cathepsin B light chain;Cathepsin B heavy chain	-0.435518	-0.784692	-0.0863439	21.0151	-2.66784	0.0180151	0.17669	-3.21039
Q8R2Y2;A0A1L1SQC5;F7ATH5	Mcam	Cell surface glycoprotein MUC18	0.419543	0.0829643	0.756122	18.3752	2.66616	0.0180751	0.177009	-3.21339
Q9DBG9;B1AUD9	Tax1bp3	Tax1-binding protein 3	1.02632	0.202655	1.84998	16.9841	2.66519	0.0181096	0.177077	-3.21511
Q7TQK0	Ccnt2		0.528312	0.10417	0.952453	11.5169	2.66425	0.0181433	0.177138	-3.21678
Q9CW03	Smc3	Structural maintenance of chromosomes protein 3	-0.208473	-0.375903	-0.0410417	21.823	-2.66324	0.0181797	0.177224	-3.21859
Q61792;A2A6G9;A2A6H0;A2A6G7;A2A6G8;A2A6G6;A2A6G5;E9Q0N6;Q9DC07;A2A6G0;A2A6G4	Lasp1	LIM and SH3 domain protein 1	-0.386463	-0.696977	-0.0759496	22.0562	-2.6621	0.0182206	0.177355	-3.22062
Q91XC9	Pex16	Peroxisomal membrane protein PEX16	0.806994	0.158252	1.45574	18.2082	2.66069	0.0182711	0.177559	-3.22311
P55264;A0A286YCD7	Adk	Adenosine kinase	-0.240991	-0.434775	-0.0472069	23.2688	-2.65998	0.0182968	0.177559	-3.22437
Q8BWJ3;A2AHQ7	Phka2	Phosphorylase b kinase regulatory subunit alpha, liver isoform	0.337611	0.0659544	0.609267	18.0305	2.65823	0.0183602	0.177642	-3.22749
Q3V4B5;B7ZNP3	Commd6	COMM domain-containing protein 6	-0.214957	-0.38813	-0.0417831	19.4106	-2.65501	0.0184774	0.177642	-3.23322
Q9Z2L7;J3QMV5;J3QPM4;J3QP70	Crlf3	Cytokine receptor-like factor 3	-0.25256	-0.456103	-0.0490172	18.5068	-2.65403	0.0185132	0.177642	-3.23497
P16951;A2AQE9;A2AQF0;G3UXC3	Atf2	Cyclic AMP-dependent transcription factor ATF-2	-0.281439	-0.508293	-0.0545841	16.2063	-2.65358	0.0185294	0.177642	-3.23576
Q91YT0;D3YUM1;D3Z1U9;D3YXX5;D3Z0K1;D6RG60	Ndufv1	NADH dehydrogenase [ubiquinone] flavoprotein 1, mitochondrial	0.416991	0.0808737	0.753109	22.657	2.65358	0.0185294	0.177642	-3.23576
Q3TQB2;D6RG85;D3Z5V7	Foxred1	FAD-dependent oxidoreductase domain-containing protein 1	0.36726	0.0711939	0.663326	16.7536	2.65327	0.0185408	0.177642	-3.23631
Q9JHI5	Ivd	Isovaleryl-CoA dehydrogenase, mitochondrial	-0.289229	-0.522423	-0.0560341	23.7258	-2.65289	0.0185547	0.177642	-3.23699
Q80SY5	Prpf38b	Pre-mRNA-splicing factor 38B	-0.317399	-0.573343	-0.0614549	16.2749	-2.65251	0.0185687	0.177642	-3.23766
Q9D938;A0A1B0GR84	Tmem160	Transmembrane protein 160	0.525369	0.101668	0.949069	15.7542	2.65217	0.018581	0.177642	-3.23826
Q8BH61	F13a1	Coagulation factor XIII A chain	0.57122	0.110535	1.03191	16.938	2.65214	0.0185823	0.177642	-3.23833
Q8R0B4;A0A087WRZ5;Q8BLD4;Q6VYI5;Q6VYI4;A0A087WSE4;A0A087WQA5;A0A087WSH7;A0A087WRP4;H3BJV1;A0A087WNY6;A0A087WS74;A0A087WP57;A0A087WQX8;A0A087WS17;A0A087WSC6	Tardbp		-0.207477	-0.374894	-0.0400602	23.0071	-2.65074	0.0186335	0.177642	-3.24081
Q9CXI0;F6X4L9	Coq5	2-methoxy-6-polyprenyl-1,4-benzoquinol methylase, mitochondrial	0.257444	0.0497013	0.465187	19.9696	2.65065	0.0186367	0.177642	-3.24096
P23953;A0A1D5RM42	Ces1c	Carboxylesterase 1C	-0.491563	-0.888567	-0.0945593	21.5467	-2.64838	0.0187203	0.178175	-3.24499
Q9JIW9;F6QC68	Ralb	Ras-related protein Ral-B	0.303623	0.0581362	0.549109	19.0825	2.64547	0.0188281	0.178903	-3.25017
P70195	Psmb7	Proteasome subunit beta type-7	0.217237	0.0415302	0.392944	22.6524	2.64449	0.0188647	0.178903	-3.25191
Q61235;B7ZNU9	Sntb2	Beta-2-syntrophin	-0.322958	-0.584215	-0.0617003	19.3248	-2.64407	0.0188801	0.178903	-3.25265
Q8BN21;Q5SP86	Vrk2	Serine/threonine-protein kinase VRK2	0.395752	0.0753408	0.716164	14.0697	2.64187	0.0189622	0.179157	-3.25656
Q9EQJ9;G5E8T6	Magi3	Membrane-associated guanylate kinase, WW and PDZ domain-containing protein 3	-0.318232	-0.575883	-0.0605817	19.8399	-2.64186	0.0189627	0.179157	-3.25658
Q3U332;P59729	Rin3	Ras and Rab interactor 3	-0.391453	-0.708826	-0.0740802	17.3836	-2.63819	0.0191003	0.180193	-3.26309
Q8CFI2;A0A1W2P7U9;A0A1W2P892;A0A1W2P8B1;A0A1W2P7U1;A0A087WP01;A0A140T8I4	Cdc34;Cdc34-ps	Ubiquitin-conjugating enzyme E2 R1	0.228942	0.0432145	0.41467	15.6272	2.63661	0.01916	0.180226	-3.2659
Q64726	Azgp1	Zinc-alpha-2-glycoprotein	-0.444142	-0.804547	-0.0837367	20.3672	-2.63589	0.0191872	0.180226	-3.26717
Q8BTI8;A0A087WRX8;A0A087WPS9	Srrm2	Serine/arginine repetitive matrix protein 2	-0.197798	-0.358329	-0.0372666	20.8319	-2.63547	0.0192029	0.180226	-3.26791
Q8BRG8;Q8C214;F8WGT2	Tmem209	Transmembrane protein 209	-0.337867	-0.612188	-0.0635456	13.3999	-2.6344	0.0192433	0.180226	-3.2698
A0A0R4J2A0;Q5SW75	Ssh2	Protein phosphatase Slingshot homolog 2	-0.330239	-0.598369	-0.0621095	16.2691	-2.63439	0.0192439	0.180226	-3.26983
Q3URE1;A0A1D5RMC8	Acsf3	Acyl-CoA synthetase family member 3, mitochondrial	0.425466	0.079917	0.771015	19.9979	2.63361	0.0192735	0.180241	-3.27121
O89079;D3Z315;E9Q6I5;F6YFR7	Cope	Coatomer subunit epsilon	0.278787	0.0522606	0.505313	19.5303	2.63239	0.0193199	0.180413	-3.27338
Q8BWW4;E9Q066;G3X9Q6;A0A2R8VKL5	Larp4	La-related protein 4	0.301148	0.0563704	0.545925	17.0725	2.63151	0.0193535	0.180464	-3.27494
O88967	Yme1l1	ATP-dependent zinc metalloprotease YME1L1	0.332111	0.0619161	0.602305	21.0476	2.62907	0.0194465	0.181069	-3.27926
Q99N95;D3Z456;F6W7C7;A0A1L1SU47	Mrpl3	39S ribosomal protein L3, mitochondrial	0.341333	0.0631474	0.619519	19.5665	2.62446	0.019624	0.182457	-3.28743
P52875	Tmem165	Transmembrane protein 165	0.779601	0.144016	1.41519	14.141	2.62358	0.0196578	0.182509	-3.28898
A0A0N4SUI5;Q924H9	Dqx1	ATP-dependent RNA helicase DQX1	-0.421434	-0.765355	-0.0775131	15.9517	-2.621	0.019758	0.182973	-3.29355
Q60668	Hnrnpd	Heterogeneous nuclear ribonucleoprotein D0	-0.279112	-0.506904	-0.0513213	22.8354	-2.62083	0.0197647	0.182973	-3.29386
Q91YT8	Tmem63a	CSC1-like protein 1	0.562789	0.103305	1.02227	16.5501	2.61982	0.0198039	0.183072	-3.29564
Q91VD9;A0A087WQR0;A0A087WP77;A0A087WQ77;A0A087WSU3;A0A087WR47	Ndufs1	NADH-ubiquinone oxidoreductase 75 kDa subunit, mitochondrial	0.481788	0.0878945	0.875682	24.2351	2.61622	0.019945	0.183995	-3.30203
Q9Z2M7;Q9D6D9;A0A2R8W6J8	Pmm2	Phosphomannomutase 2	-0.182852	-0.332368	-0.0333352	23.0515	-2.61581	0.0199609	0.183995	-3.30274
Q9CYS6		Uncharacterized protein C2orf72 homolog	-0.62153	-1.1299	-0.113157	18.0413	-2.61502	0.0199918	0.184016	-3.30414
Q0VBD2	Mcm10	Protein MCM10 homolog	1.06557	0.193719	1.93742	15.7896	2.61418	0.0200249	0.184057	-3.30562
Q6ZQK5;D4AFX6	Acap2	Arf-GAP with coiled-coil, ANK repeat and PH domain-containing protein 2	-0.356958	-0.649245	-0.0646708	17.8752	-2.61218	0.0201039	0.18452	-3.30916
Q8BJ64	Chdh	Choline dehydrogenase, mitochondrial	0.419488	0.0758674	0.763109	21.6156	2.61118	0.0201436	0.184621	-3.31094
Q8R035;A2A6T4	Ict1	Peptidyl-tRNA hydrolase ICT1, mitochondrial	0.326666	0.0589574	0.594375	20.2602	2.60998	0.020191	0.184792	-3.31305
P60766	Cdc42	Cell division control protein 42 homolog	0.251017	0.0450638	0.45697	21.01	2.60694	0.0203123	0.185638	-3.31843
P27773;F6Q404	Pdia3	Protein disulfide-isomerase A3	-0.633899	-1.15422	-0.113578	24.7478	-2.60582	0.0203569	0.185658	-3.32041
Q8CGB6;A0A2R8VHQ0;Q8BZ33;A0A2R8W6Z5	Tns2	Tensin-2	-0.272561	-0.496318	-0.0488027	20.2122	-2.60544	0.0203722	0.185658	-3.32108
Q91XX1	Pcdhgc3		0.35314	0.0631349	0.643145	14.1237	2.60458	0.0204067	0.18571	-3.3226
Q9QZ88;D3YYD5;D3Z645;D3YW98	Vps29	Vacuolar protein sorting-associated protein 29	-0.369203	-0.672545	-0.0658601	19.9139	-2.60332	0.0204573	0.185712	-3.32483
P23198;Q9DCC5;D3Z313;D3Z1A9	Cbx3	Chromobox protein homolog 3	-0.232139	-0.422881	-0.0413964	20.3195	-2.60314	0.0204647	0.185712	-3.32515
P01660;A0A140T8M6		Ig kappa chain V-III region PC 3741/TEPC 111	-0.597388	-1.0887	-0.10608	17.5777	-2.60075	0.0205608	0.186322	-3.32936
P35293	Rab18	Ras-related protein Rab-18	0.4194	0.0736058	0.765193	19.0518	2.59422	0.0208264	0.188463	-3.34089
Q8BFP9;Q922H2	Pdk1	[Pyruvate dehydrogenase (acetyl-transferring)] kinase isozyme 1, mitochondrial	0.439454	0.0768568	0.802051	20.017	2.5923	0.0209052	0.188491	-3.34428
P47968	Rpia	Ribose-5-phosphate isomerase	0.380963	0.0665244	0.695401	17.1359	2.59145	0.02094	0.188491	-3.34578
Q9WUA2;A0A087WS80;A0A087WPV4;A0A087WQ15	Farsb	Phenylalanine--tRNA ligase beta subunit	0.254273	0.044347	0.464198	22.5919	2.59078	0.0209677	0.188491	-3.34697
Q9D4K7	Ccdc105	Coiled-coil domain-containing protein 105	0.529207	0.0922641	0.96615	20.9978	2.59058	0.0209759	0.188491	-3.34732
Q61879;Q5SV64;Q3UH59	Myh10	Myosin-10	-0.555332	-1.01392	-0.0967445	20.0974	-2.59016	0.0209932	0.188491	-3.34806
Q91W89;E9PZ88;F8WIE1	Man2c1	Alpha-mannosidase 2C1;Alpha-mannosidase	0.2683	0.0467154	0.489884	17.8674	2.58987	0.0210053	0.188491	-3.34858
Q9WTL8;A0A1B0GS77	Arntl	Aryl hydrocarbon receptor nuclear translocator-like protein 1	-0.283982	-0.518733	-0.049232	15.8197	-2.58751	0.0211029	0.188884	-3.35274
Q9ET01;Q3UEJ6	Pygl	Glycogen phosphorylase, liver form;Alpha-1,4 glucan phosphorylase	0.334296	0.0578783	0.610715	25.4089	2.58679	0.0211325	0.188884	-3.354
Q9CQ80;A2A4J8;A8XY17;A2A4K0;E9PXS9	Vps25	Vacuolar protein-sorting-associated protein 25	0.188279	0.0325908	0.343966	20.0176	2.58668	0.0211372	0.188884	-3.3542
Q8R0F6;A0A087WS54;A0A087WQ55;A0A087WPY0	Ilkap	Integrin-linked kinase-associated serine/threonine phosphatase 2C	-0.242199	-0.442556	-0.0418415	20.4195	-2.58561	0.0211816	0.189019	-3.35608
Q9EQQ9	Mgea5	Protein O-GlcNAcase	0.661134	0.113792	1.20848	11.9485	2.58361	0.0212649	0.189381	-3.35961
A0A0N4SVV4			-0.679476	-1.24209	-0.116865	15.7058	-2.58322	0.0212811	0.189381	-3.36029
E9Q586;E9Q3M3;O08788;D3YX34;D3Z2M9;D3YYG9	Dctn1	Dynactin subunit 1	0.238337	0.0409208	0.435753	22.0704	2.58229	0.0213202	0.189467	-3.36194
Q8VCR2	Hsd17b13	17-beta-hydroxysteroid dehydrogenase 13	0.693183	0.118817	1.26755	21.017	2.5814	0.0213574	0.189535	-3.3635
D3YZC9;Q64213;D3YZD0;E9Q4Q2;D3YVH4;F8WHF9;F6SRV1;F6YR19	Sf1	Splicing factor 1	-0.243646	-0.44567	-0.0416229	20.9372	-2.57961	0.0214325	0.18994	-3.36665
Q9D3D9	Atp5d	ATP synthase subunit delta, mitochondrial	0.473304	0.0806641	0.865944	21.1543	2.57835	0.0214856	0.190149	-3.36888
Q6A037	N4bp1	NEDD4-binding protein 1	-0.319153	-0.584027	-0.0542797	15.8533	-2.57725	0.021532	0.190298	-3.37081
P98078;E9QL31;A0A0R4J104;E9PX84;Q3TRE6;Q9DCE6;E0CXT5;F6TQN9;E0CZ53;E0CYJ2	Dab2	Disabled homolog 2	-0.276912	-0.506925	-0.0468989	19.7116	-2.57505	0.0216252	0.19086	-3.37469
Q9QYK5	Hs6st1	Heparan-sulfate 6-O-sulfotransferase 1	0.308748	0.0520934	0.565402	13.5778	2.57307	0.0217094	0.19134	-3.37818
Q9DC16;F6SLP4;F6Z6A5	Ergic1	Endoplasmic reticulum-Golgi intermediate compartment protein 1	0.496247	0.0835906	0.908902	19.1382	2.57221	0.0217462	0.191402	-3.3797
Q69ZH9;B1AQY2;D6RDB5;F8VQ11	Arhgap23	Rho GTPase-activating protein 23	-0.260861	-0.477859	-0.0438629	17.1041	-2.57128	0.0217857	0.191488	-3.38132
D3Z4S3	Ptrhd1	Putative peptidyl-tRNA hydrolase PTRHD1	-0.23082	-0.422935	-0.038705	18.3434	-2.56985	0.0218467	0.191763	-3.38384
P42703;A0A2I3BRT7	Lifr	Leukemia inhibitory factor receptor	-1.22056	-2.23731	-0.203814	17.709	-2.56769	0.0219396	0.192067	-3.38764
Q9Z0E8	Slc22a5	Solute carrier family 22 member 5	0.670243	0.111912	1.22857	13.9001	2.56766	0.0219411	0.192067	-3.3877
Q505D7;A0A0U1RPB1	Opa3	Optic atrophy 3 protein homolog	0.409466	0.0680154	0.750916	18.183	2.56499	0.0220559	0.192564	-3.39238
Q91YP0	L2hgdh	L-2-hydroxyglutarate dehydrogenase, mitochondrial	0.433281	0.0719653	0.794596	20.4858	2.56495	0.0220577	0.192564	-3.39246
Q91WT9;D3YUF2;D3YYN0;D3Z4K2	Cbs	Cystathionine beta-synthase	-0.334375	-0.613423	-0.0553274	22.6468	-2.56302	0.0221415	0.192868	-3.39586
Q80W47;D3YWK1	Wipi2	WD repeat domain phosphoinositide-interacting protein 2	-0.321354	-0.589561	-0.0531461	17.3733	-2.56276	0.0221525	0.192868	-3.3963
Q283N4	Urad	2-oxo-4-hydroxy-4-carboxy-5-ureidoimidazoline decarboxylase	-0.627291	-1.15104	-0.10354	19.9887	-2.56177	0.0221956	0.192885	-3.39805
P70340;Q8C3Y6	Smad1	Mothers against decapentaplegic homolog 1;Mothers against decapentaplegic homolog	-0.438134	-0.804033	-0.0722352	14.0633	-2.56119	0.0222209	0.192885	-3.39907
Q8R3C0;H9KV04	Mcmbp	Mini-chromosome maintenance complex-binding protein	-0.236426	-0.434003	-0.0388482	17.0103	-2.55949	0.0222951	0.192885	-3.40206
P21300	Akr1b7	Aldose reductase-related protein 1	-1.1942	-2.19221	-0.196203	19.3197	-2.55943	0.0222976	0.192885	-3.40216
Q8R344;A0A0G2JF16;A0A0G2JFK6	Ccdc12	Coiled-coil domain-containing protein 12	-0.21852	-0.401234	-0.035805	19.2085	-2.55808	0.022357	0.192885	-3.40454
P16460	Ass1	Argininosuccinate synthase	-0.69423	-1.27472	-0.113739	23.7686	-2.55802	0.0223593	0.192885	-3.40464
P56480	Atp5b	ATP synthase subunit beta, mitochondrial	0.43165	0.0706124	0.792689	25.6478	2.55726	0.0223926	0.192885	-3.40597
O08582;A0A2R8W6Z1;A0A2R8VHC2;A0A2R8VKJ2;A0A2R8VI47;A0A2R8W725	Gtpbp1	GTP-binding protein 1	0.22857	0.0373881	0.419752	19.9132	2.55722	0.0223944	0.192885	-3.40604
P40142;A0A286YE28;E0CY51	Tkt	Transketolase	0.258588	0.0419867	0.475189	25.0193	2.55355	0.0225563	0.19402	-3.4125
Q99MZ3;A0A0J9YUT0	Mlxipl	Carbohydrate-responsive element-binding protein	-0.409096	-0.752111	-0.066081	15.619	-2.55099	0.0226695	0.19451	-3.41699
Q8VD65;A0A087WQR4	Pik3r4	Phosphoinositide 3-kinase regulatory subunit 4	0.188011	0.0303635	0.345659	17.5158	2.55089	0.0226737	0.19451	-3.41715
P18653;E9PWV3;Q505N6;F6RQA2;F6Q8A4;G3UZI3	Rps6ka1	Ribosomal protein S6 kinase alpha-1;Ribosomal protein S6 kinase	0.334998	0.0539909	0.616004	19.9434	2.54989	0.0227183	0.194634	-3.41892
Q8CFD4;Q3U0I9;A0A0G2JDJ6;A0A0G2JEQ9	Snx8	Sorting nexin-8	-0.314594	-0.578617	-0.0505709	15.0814	-2.54862	0.0227749	0.194859	-3.42115
Q8CBC4	Cnst	Consortin	0.435826	0.0695056	0.802147	13.9021	2.54477	0.0229472	0.195861	-3.4279
P48722;E0CY23;A0A0N4SW76;A0A0N4SVU2	Hspa4l	Heat shock 70 kDa protein 4L	-0.328157	-0.604016	-0.0522974	21.3624	-2.54443	0.0229626	0.195861	-3.4285
Q6P3C9;Q9D5V2	Klhl10	Kelch-like protein 10	0.49951	0.0795293	0.919491	17.1052	2.54396	0.0229834	0.195861	-3.42931
Q02257	Jup	Junction plakoglobin	-0.242315	-0.446163	-0.038467	22.1674	-2.54255	0.0230469	0.196142	-3.43178
Q9JKP5;A0A0A6YWB0;G3X9Q0;A0A0A6YVV8;A0A0A6YXE3;A0A0A6YXP3;A0A0A6YXL7;A0A0A6YWJ5;Q3U570;A0A0A6YWG1;Q3U581;A0A0A6YXQ4;Q8R003;A0A2I3BRX8;S4R267;Q3TJQ3	Mbnl1	Muscleblind-like protein 1	-0.246826	-0.454573	-0.0390793	19.7932	-2.54128	0.0231043	0.196371	-3.43401
Q8BKZ9;A2AWH7;A2AWH8	Pdhx	Pyruvate dehydrogenase protein X component, mitochondrial	0.517117	0.0816466	0.952588	22.2468	2.53996	0.0231643	0.196621	-3.43633
Q8BL97	Srsf7	Serine/arginine-rich splicing factor 7	-0.226548	-0.417401	-0.0356957	20.8044	-2.53898	0.0232087	0.196739	-3.43805
P28704;Q8VCR0;G3UXP8;Q3TWJ1	Rxrb	Retinoic acid receptor RXR-beta	-0.272927	-0.503028	-0.0428257	16.2839	-2.53702	0.0232978	0.197031	-3.44148
P50171;G3UX44	Hsd17b8;H2-Ke6	Estradiol 17-beta-dehydrogenase 8	0.297398	0.0464823	0.548314	22.301	2.53517	0.0233824	0.197031	-3.44473
P48758;A0A1B0GRG8	Cbr1	Carbonyl reductase [NADPH] 1	-0.280444	-0.517117	-0.0437702	22.7626	-2.5345	0.0234129	0.197031	-3.44589
Q3TIR3;A0A1B0GS30	Ric8a	Synembryn-A	-0.426912	-0.787216	-0.0666088	13.9979	-2.53435	0.0234198	0.197031	-3.44616
O35900;O35901;G3UZ96	Lsm2	U6 snRNA-associated Sm-like protein LSm2	-0.340563	-0.628021	-0.053106	19.0972	-2.53408	0.023432	0.197031	-3.44663
A2BHP5	Lmo2		-0.758833	-1.39944	-0.11823	17.1886	-2.53369	0.02345	0.197031	-3.44731
Q64105	Spr	Sepiapterin reductase	0.519643	0.0809183	0.958367	18.7527	2.53343	0.0234618	0.197031	-3.44776
Q80XI4	Pip4k2b	Phosphatidylinositol 5-phosphate 4-kinase type-2 beta	-0.19507	-0.3598	-0.0303387	18.9014	-2.53286	0.0234882	0.197031	-3.44877
O08583;Q9JJW6;G3X9I4	Alyref	THO complex subunit 4	-0.219074	-0.404152	-0.0339973	20.6178	-2.53183	0.0235353	0.197169	-3.45056
Q8BG79	Cwf19l2	CWF19-like protein 2	-0.225242	-0.415709	-0.0347754	19.581	-2.52945	0.023645	0.197831	-3.45473
P01900;P01895	H2-D1	H-2 class I histocompatibility antigen, D-D alpha chain;H-2 class I histocompatibility antigen, alpha chain	-0.646295	-1.1931	-0.099486	13.8378	-2.52808	0.0237085	0.198097	-3.45713
Q9QXM0	Abhd2	Abhydrolase domain-containing protein 2	-0.780084	-1.44026	-0.119912	18.7429	-2.52744	0.0237384	0.198097	-3.45826
E9PV41;O08808;E9PXV7;F6XC54;D3Z074	Diap1;Diaph1	Protein diaphanous homolog 1	-0.177849	-0.328589	-0.0271093	22.1033	-2.5236	0.0239172	0.199108	-3.46497
Q8K2B3;A0A1Y7VJ55	Sdha	Succinate dehydrogenase [ubiquinone] flavoprotein subunit, mitochondrial	0.304201	0.0463124	0.56209	24.108	2.52304	0.0239431	0.199108	-3.46594
O88428	Papss2	Bifunctional 3-phosphoadenosine 5-phosphosulfate synthase 2;Sulfate adenylyltransferase;Adenylyl-sulfate kinase	-0.422325	-0.780486	-0.0641636	23.3289	-2.52211	0.0239867	0.199108	-3.46757
Q9JK38;A0A2I3BQY4;A0A2I3BQS3;A0A2I3BRH6;A0A2I3BRZ8;A0A2I3BQE3;A0A2I3BQ33;A0A2I3BS07	Gnpnat1	Glucosamine 6-phosphate N-acetyltransferase	-0.370664	-0.685069	-0.0562595	19.7574	-2.52167	0.0240075	0.199108	-3.46835
Q9CR62;Q5SX46;Q5SX48	Slc25a11	Mitochondrial 2-oxoglutarate/malate carrier protein	0.293849	0.0445274	0.543171	20.5984	2.52093	0.0240422	0.199108	-3.46964
Q80YR4	Znf598	Zinc finger protein 598	-0.197545	-0.365159	-0.0299301	19.4642	-2.52087	0.0240452	0.199108	-3.46975
Q9Z1A1;F6QJV5;B8JJG7;B8JJG8;B8JJG6;B8JJG9;B8JJG3	Tfg		-0.245935	-0.454681	-0.0371889	22.0728	-2.51999	0.0240865	0.199136	-3.47129
Q91YR1;D3Z2H0	Twf1	Twinfilin-1	-0.280023	-0.517787	-0.0422589	22.3122	-2.51909	0.0241287	0.199136	-3.47285
Q9D1P0;F7CXG9;G5E909	Mrpl13	39S ribosomal protein L13, mitochondrial	0.298144	0.0449346	0.551353	20.7766	2.5185	0.0241564	0.199136	-3.47388
O55022	Pgrmc1	Membrane-associated progesterone receptor component 1	0.438971	0.0660739	0.811869	22.9669	2.51793	0.0241836	0.199136	-3.47489
Q9CYG7	Tomm34	Mitochondrial import receptor subunit TOM34	-0.279582	-0.517154	-0.0420103	20.8365	-2.51716	0.0242199	0.199136	-3.47623
Q5SYH2	Tmem199	Transmembrane protein 199	0.630965	0.0947445	1.16719	12.9219	2.51685	0.0242343	0.199136	-3.47676
Q6IRU5;F7BHJ0	Cltb	Clathrin light chain B	-0.229926	-0.42539	-0.034461	21.604	-2.51603	0.0242735	0.199203	-3.4782
Q80VI1;A0A0R4J0Q6;D3YVX5	Trim56	E3 ubiquitin-protein ligase TRIM56	0.235951	0.0352504	0.436651	17.8861	2.5146	0.0243411	0.199504	-3.48069
Q6PD05;A0A1D5RLE5;A0A1D5RLA9	Znf821	Zinc finger protein 821	0.361302	0.0536508	0.668953	15.2775	2.51193	0.0244683	0.20026	-3.48535
A2AQ19	Rtf1	RNA polymerase-associated protein RTF1 homolog	-0.22845	-0.423073	-0.0338269	19.209	-2.51069	0.0245278	0.20026	-3.48753
Q78IK2	Usmg5	Up-regulated during skeletal muscle growth protein 5	0.478075	0.0707702	0.88538	19.5987	2.51057	0.0245334	0.20026	-3.48773
Q9CPV4;E9Q197;F6ZTG3;E9Q055;E9Q2R6;F7BB55	Glod4	Glyoxalase domain-containing protein 4	0.196673	0.0290797	0.364267	23.8833	2.51006	0.0245578	0.20026	-3.48862
P56382	Atp5e	ATP synthase subunit epsilon, mitochondrial	0.514008	0.0755521	0.952464	21.7876	2.5075	0.0246811	0.201011	-3.4931
Q8CFZ6;P43025	Clec3b	Tetranectin	0.440532	0.0643305	0.816734	20.3783	2.50469	0.0248168	0.201745	-3.498
Q9CX53	Gemin6	Gem-associated protein 6	-0.602529	-1.11714	-0.0879137	15.4926	-2.50433	0.024834	0.201745	-3.49862
A0A075B5N9;A0A0G2JE31;P01674	Igkv3-7	Ig kappa chain V-III region PC 2154	-0.516488	-0.957773	-0.0752033	14.675	-2.50344	0.0248771	0.20184	-3.50017
Q91WD5;D3YXT0;A0A0A6YW30;A0A0A6YXD3	Ndufs2	NADH dehydrogenase [ubiquinone] iron-sulfur protein 2, mitochondrial	0.370544	0.053633	0.687455	21.2629	2.50091	0.025	0.202582	-3.50458
Q60829	Ppp1r1b	Protein phosphatase 1 regulatory subunit 1B	1.29637	0.187197	2.40555	13.7753	2.49992	0.0250487	0.202721	-3.50631
P62077	Timm8b	Mitochondrial import inner membrane translocase subunit Tim8 B	0.297005	0.0426993	0.55131	20.5146	2.49807	0.0251393	0.202843	-3.50954
Q6ZQ82;E9QAQ3;D3Z1X5;Q3U860;F6XTB7	Arhgap26	Rho GTPase-activating protein 26	-0.354797	-0.658646	-0.0509489	15.7083	-2.49758	0.025163	0.202843	-3.51039
Q8CGB3;A0A1L1SVG0;A0A0R4J0S7;A0A1L1STY4	Uaca	Uveal autoantigen with coiled-coil domains and ankyrin repeats	-0.318984	-0.592174	-0.0457935	17.7683	-2.49747	0.0251687	0.202843	-3.51059
F6TQW2;A0A0A6YY53;P01864	Ighg2c	Ig gamma-2A chain C region secreted form	-1.45564	-2.70253	-0.208757	19.6973	-2.49703	0.0251899	0.202843	-3.51134
P54731	Faf1	FAS-associated factor 1	0.398084	0.0567547	0.739412	18.1685	2.49458	0.0253106	0.203483	-3.51561
Q91VY9	Znf622	Zinc finger protein 622	-0.205394	-0.381542	-0.0292452	18.8459	-2.49405	0.025337	0.203483	-3.51654
Q99M15	Pstpip2	Proline-serine-threonine phosphatase-interacting protein 2	-0.363051	-0.674477	-0.0516246	16.356	-2.49349	0.0253643	0.203483	-3.5175
Q8BG32;G3UYH2;G3UWW7;G3UXL5;G3UYL8;G3UX15;G3UYI4;G3UYL3;G3UX67;G3UWV7;G3UZ33;G3UZ28	Psmd11	26S proteasome non-ATPase regulatory subunit 11	0.219691	0.0309398	0.408443	23.284	2.48954	0.0255606	0.204475	-3.52439
Q08288	Lyar	Cell growth-regulating nucleolar protein	0.369918	0.0519374	0.687899	19.2892	2.48829	0.0256228	0.204475	-3.52656
P27612;F7D1R5	Plaa	Phospholipase A-2-activating protein	0.172528	0.0241585	0.320896	21.4667	2.4872	0.025677	0.204475	-3.52845
P26039;A2AIM2;F6SX70;F6S1V7	Tln1	Talin-1	-0.268522	-0.499482	-0.0375624	24.9615	-2.4868	0.0256975	0.204475	-3.52916
Q91VF2	Hnmt	Histamine N-methyltransferase	0.358328	0.0500268	0.666629	20.8467	2.486	0.0257372	0.204475	-3.53054
Q8VBT9;A2AC05;A2ABZ8;A2AC02;A2AC03;E9Q779;E9PWZ4;A2AC01;E9PVI1;F7CRQ2;F7B7K7;F6S7C9;E9PUH8;A2AC00	Aspscr1	Tether containing UBX domain for GLUT4	-0.22945	-0.426883	-0.032017	20.9301	-2.48579	0.0257478	0.204475	-3.53091
Q3THK3	Gtf2f1	General transcription factor IIF subunit 1	-0.178937	-0.333047	-0.0248272	19.4561	-2.48351	0.0258624	0.204475	-3.53488
Q8BK72	Mrps27	28S ribosomal protein S27, mitochondrial	0.282507	0.0391964	0.525817	19.5032	2.4835	0.0258629	0.204475	-3.53489
O55102;D3YVM8;D3Z4L7	Bloc1s1	Biogenesis of lysosome-related organelles complex 1 subunit 1	-0.183383	-0.341326	-0.0254403	19.0767	-2.48345	0.0258654	0.204475	-3.53498
E9Q137	Tex264		0.597219	0.0826189	1.11182	16.2909	2.48233	0.0259218	0.204475	-3.53692
Q91WT4	Dnajc17	DnaJ homolog subfamily C member 17	-0.349599	-0.650868	-0.0483296	16.2047	-2.48206	0.0259358	0.204475	-3.53741
O35664;H3BJ04;F7BJH9;F6XX07	Ifnar2;Gm21970	Interferon alpha/beta receptor 2	-0.31509	-0.586632	-0.0435483	16.8803	-2.48196	0.0259408	0.204475	-3.53758
Q9D820	Prorsd1	Prolyl-tRNA synthetase associated domain-containing protein 1	0.194197	0.0268352	0.361558	21.5145	2.48189	0.0259442	0.204475	-3.53769
Q9DBN5;Q8BK80	Lonp2	Lon protease homolog 2, peroxisomal	0.279185	0.0385718	0.519798	21.8848	2.48181	0.0259481	0.204475	-3.53783
Q64727;A0A286YDJ4	Vcl	Vinculin	-0.26023	-0.484537	-0.0359236	24.7242	-2.48149	0.0259646	0.204475	-3.5384
A2A6A2	Hsp90aa1		-0.441455	-0.822195	-0.060715	13.4779	-2.48001	0.0260391	0.204521	-3.54095
Q9D0L8;D3YYS7;D3Z478;D3Z4K1	Rnmt	mRNA cap guanine-N7 methyltransferase	-0.219268	-0.408404	-0.0301325	20.3466	-2.4797	0.0260552	0.204521	-3.54151
A6H6J2;O55071;E9Q593	Cyp2b13		1.03499	0.142157	1.92783	18.5819	2.47949	0.0260658	0.204521	-3.54187
Q9EPK2	Rp2	Protein XRP2	-0.47833	-0.891217	-0.0654437	18.3954	-2.47795	0.0261437	0.204545	-3.54453
Q8VBX0	Asb13	Ankyrin repeat and SOCS box protein 13	0.348782	0.0476551	0.64991	17.667	2.47743	0.0261706	0.204545	-3.54545
P23708;F6TWX0;F7DFJ2;A0A0R4J1Y8;E0CYF3;Q9DBV7	Nfya	Nuclear transcription factor Y subunit alpha	-0.245012	-0.45656	-0.0334643	14.6857	-2.47728	0.026178	0.204545	-3.5457
Q9WTS6;B7ZNJ5;G3X907;D3YW49	Tenm3	Teneurin-3	0.4621	0.0630576	0.861143	14.5779	2.47693	0.0261961	0.204545	-3.54632
P01592	Igj	Immunoglobulin J chain	-1.16243	-2.16674	-0.15813	19.5124	-2.47571	0.0262583	0.204783	-3.54844
Q8K4M5;Q8VI86;F7BCN0;F7BZY0;G8JL54	Commd1;Gm28048	COMM domain-containing protein 1	-0.18134	-0.338204	-0.024476	18.4687	-2.47267	0.0264138	0.205506	-3.55371
P45377	Akr1b8	Aldose reductase-related protein 2	-0.290905	-0.542608	-0.0392014	16.6979	-2.47206	0.0264455	0.205506	-3.55478
Q0GNC1;E9QLA5;A0A1Y7VM80	Inf2	Inverted formin-2	-0.41729	-0.77835	-0.0562291	18.6093	-2.47203	0.0264468	0.205506	-3.55482
O09110;A0A0R4J1Q6	Map2k3	Dual specificity mitogen-activated protein kinase kinase 3	-0.276292	-0.515487	-0.0370957	18.1727	-2.47064	0.0265182	0.205812	-3.55723
Q9JII5;Q3UGB5;D3Z4J1	Dazap1	DAZ-associated protein 1	-0.230599	-0.430538	-0.0306604	19.9385	-2.46693	0.0267104	0.206901	-3.56367
Q80UZ2;A0A0J9YV20;A0A0R4J0B7	Sdad1	Protein SDA1 homolog	-0.254926	-0.475979	-0.0338736	15.5948	-2.46669	0.0267228	0.206901	-3.56408
Q99K99;A0A0G2JE72;A0A0G2JDX0;A0A0G2JDR8		Uncharacterized protein C4orf19 homolog	0.39197	0.0518957	0.732044	15.2334	2.46533	0.0267936	0.2072	-3.56644
P31532	Saa4	Serum amyloid A-4 protein	-0.699988	-1.30758	-0.0923964	15.5805	-2.4642	0.0268528	0.207408	-3.56841
Q9WV68	Decr2	Peroxisomal 2,4-dienoyl-CoA reductase	0.216458	0.0284416	0.404473	20.1126	2.46249	0.026942	0.207848	-3.57137
Q9R117;E9QJS1	Tyk2	Non-receptor tyrosine-protein kinase TYK2;Tyrosine-protein kinase	-0.260465	-0.486797	-0.0341329	17.1606	-2.4615	0.026994	0.207933	-3.57309
Q8R3G1;A2ADR8	Ppp1r8	Nuclear inhibitor of protein phosphatase 1	-0.225703	-0.421898	-0.0295084	19.4026	-2.46063	0.0270395	0.207933	-3.57459
Q3U0K8;D3YTU2	Ogfod1	Prolyl 3-hydroxylase OGFOD1	-0.416787	-0.779245	-0.0543289	12.2258	-2.45953	0.0270973	0.207933	-3.57649
Q3UBX0;D3Z7P2;D3Z3Z2;D3YX08;D3Z0I8	Tmem109	Transmembrane protein 109	0.85603	0.111449	1.60061	17.7876	2.45908	0.027121	0.207933	-3.57728
Q6S9I0;Q6S9I3;Q6S9I2;E0CYI5	Kng2		-0.70118	-1.31131	-0.091053	18.9863	-2.45813	0.0271711	0.207933	-3.57892
P55096;A0A0G2JDI9	Abcd3	ATP-binding cassette sub-family D member 3	0.413008	0.0536034	0.772412	22.6285	2.45794	0.0271813	0.207933	-3.57926
D3YY49;Q3UT41	Lipo2;Lipo1	Lipase	0.468356	0.0605984	0.876114	12.7882	2.4568	0.0272414	0.207933	-3.58122
Q99JB8;B1AW94;B1AW93;B1AW91;A6PWR1;B1AW92;B1AW95;F6W8Y8	Pacsin3	Protein kinase C and casein kinase II substrate protein 3	-0.224269	-0.419529	-0.0290085	20.5613	-2.45669	0.0272471	0.207933	-3.58141
P43006;A2APL5;F6ZRK3;F7CAM6	Slc1a2	Excitatory amino acid transporter 2;Amino acid transporter	-0.600191	-1.12282	-0.0775638	17.681	-2.45637	0.0272643	0.207933	-3.58197
P18760;F8WGL3	Cfl1	Cofilin-1	-0.218446	-0.408679	-0.0282128	23.1165	-2.45615	0.0272762	0.207933	-3.58236
Q91Z49;D3Z591	Fyttd1	UAP56-interacting factor	-0.243596	-0.455934	-0.0312581	18.9503	-2.4538	0.0274008	0.208543	-3.58643
Q5SUC9;Q5SUD5	Sco1	Protein SCO1 homolog, mitochondrial	0.292827	0.0374869	0.548167	20.8599	2.45295	0.0274461	0.208543	-3.5879
Q9JLN9	Mtor	Serine/threonine-protein kinase mTOR	-0.266039	-0.498034	-0.0340446	15.2043	-2.45281	0.0274535	0.208543	-3.58814
P51859;E0CXA0;E0CYW7;Q9JMG7	Hdgf	Hepatoma-derived growth factor	-0.218173	-0.408563	-0.0277826	23.3209	-2.45105	0.0275474	0.208981	-3.59118
P70662;D3Z1C5	Ldb1	LIM domain-binding protein 1	-0.296593	-0.555493	-0.0376933	14.5356	-2.45034	0.0275857	0.208981	-3.59242
Q5FW57;M0QWP3	Gm4952	Glycine N-acyltransferase-like protein	0.704587	0.0894369	1.31974	23.2915	2.44991	0.0276086	0.208981	-3.59316
O88874;Q3U3M5	Ccnk	Cyclin-K	-0.240515	-0.450612	-0.0304185	17.6623	-2.44861	0.0276783	0.209262	-3.59541
E9Q238;E9Q944	Kank1		-0.205025	-0.384388	-0.025662	19.7334	-2.44495	0.0278755	0.209384	-3.60173
Q9DC69;A0A0R3P9C8	Ndufa9	NADH dehydrogenase [ubiquinone] 1 alpha subcomplex subunit 9, mitochondrial	0.47444	0.059237	0.889644	22.5802	2.44409	0.0279222	0.209384	-3.60322
Q61081;A0A1L1STC0	Cdc37	Hsp90 co-chaperone Cdc37;Hsp90 co-chaperone Cdc37, N-terminally processed	-0.170256	-0.319277	-0.0212345	22.2613	-2.44371	0.0279426	0.209384	-3.60387
Q9Z120;D3Z7D2	Mettl1	tRNA (guanine-N(7)-)-methyltransferase	-0.446591	-0.837779	-0.0554028	15.2849	-2.44186	0.0280433	0.209384	-3.60708
O88888;A0A1W2P6S0;A0A1W2P6Z9	Apba3	Amyloid beta A4 precursor protein-binding family A member 3	-0.206712	-0.387786	-0.0256373	16.1377	-2.44177	0.0280483	0.209384	-3.60723
F6TFN2;E9PYI7;F6VG99;E9PYF4;E0CZD8;Q3UPW3	Lmo7		-0.264354	-0.495956	-0.0327518	21.0526	-2.4414	0.0280681	0.209384	-3.60786
Q8BVW3	Trim14	Tripartite motif-containing protein 14	-0.422331	-0.792387	-0.0522743	18.6761	-2.44107	0.028086	0.209384	-3.60843
Q8BUH1	Txnl4b	Thioredoxin-like protein 4B	-0.258127	-0.484449	-0.0318051	16.4094	-2.43951	0.0281712	0.209384	-3.61113
Q8VC81;Q99P27	Pla2g12b	Group XIIB secretory phospholipase A2-like protein	-0.735359	-1.38027	-0.090447	19.8406	-2.43891	0.0282043	0.209384	-3.61218
Q3UHD6;A0A0G2JF85;A0A0G2JGD5;A0A0G2JG07	Snx27	Sorting nexin-27	-0.219356	-0.411735	-0.0269779	19.2671	-2.43888	0.0282059	0.209384	-3.61223
S4R2A9	Sec31a		-0.283171	-0.531519	-0.0348244	16.9272	-2.43886	0.0282069	0.209384	-3.61226
Q60749;Q9WU01;A0A087WSL3;A0A087WR32	Khdrbs1	KH domain-containing, RNA-binding, signal transduction-associated protein 1	-0.241704	-0.453819	-0.0295885	20.3417	-2.43729	0.0282927	0.209384	-3.61496
Q78HU7;F7D1I5;G3UXY6	Gypc	Glycophorin-C	-0.343475	-0.645123	-0.0418268	16.0364	-2.43551	0.0283905	0.209384	-3.61803
Q810L3;A0A0G2JGX6	Chfr	E3 ubiquitin-protein ligase CHFR	-0.400479	-0.752196	-0.0487628	12.624	-2.43547	0.0283927	0.209384	-3.6181
Q9WTR5	Cdh13	Cadherin-13	-0.501815	-0.94255	-0.061079	15.2688	-2.43535	0.0283995	0.209384	-3.61832
P99028;Q9D2Q7	Uqcrh	Cytochrome b-c1 complex subunit 6, mitochondrial	0.371066	0.0451064	0.697026	21.0046	2.43491	0.0284235	0.209384	-3.61907
Q9CQF3;A0A1D5RM23;A0A1D5RLS2;A0A1D5RLT7	Nudt21	Cleavage and polyadenylation specificity factor subunit 5	-0.18787	-0.352947	-0.0227925	19.2261	-2.43425	0.0284599	0.209384	-3.62021
Q8R1H0	Hopx	Homeodomain-only protein	-0.533981	-1.00329	-0.0646731	17.0449	-2.43368	0.0284914	0.209384	-3.62119
E9Q585;E9PX68;E9Q1Q0;A0A0J9YTU2	Slc4a1ap		-0.242656	-0.455981	-0.029331	19.5267	-2.43302	0.0285281	0.209384	-3.62234
B2RQ71;B7ZMZ7;E9PWR4	Dip2c		-0.184639	-0.346964	-0.0223139	15.5543	-2.43296	0.0285317	0.209384	-3.62245
Q8BMS4	Coq3	Ubiquinone biosynthesis O-methyltransferase, mitochondrial	0.340908	0.0411922	0.640623	21.1681	2.4329	0.0285349	0.209384	-3.62255
Q9D3E6;F8WHU7;F6TNY1;F6XQW1	Stag1	Cohesin subunit SA-1	-0.240968	-0.452887	-0.0290482	16.8369	-2.43212	0.0285782	0.209384	-3.6239
Q9D727		Uncharacterized protein C6orf226 homolog	0.289615	0.0348693	0.54436	20.1366	2.4317	0.028601	0.209384	-3.62461
Q9Z2A7	Dgat1	Diacylglycerol O-acyltransferase 1	0.533353	0.0640538	1.00265	18.3567	2.43087	0.0286474	0.209384	-3.62605
Q9DCZ4	Apoo	Apolipoprotein O	0.338241	0.0405733	0.635909	18.4079	2.43047	0.0286693	0.209384	-3.62673
Q6A068;A0A1W2P855;A0A1W2P7Z8;A0A1W2P7H4;A0A1W2P6Q8;A0A1W2P7S8	Cdc5l	Cell division cycle 5-like protein	-0.174616	-0.328308	-0.0209237	21.4122	-2.43012	0.0286887	0.209384	-3.62734
P14847	Crp	C-reactive protein	-0.52547	-0.987981	-0.062959	14.8614	-2.43009	0.0286906	0.209384	-3.6274
Q3UJB0	Sf3b2		-0.161558	-0.303811	-0.0193059	22.0263	-2.42921	0.0287393	0.209384	-3.6289
Q99JX4;A2A702;A2A701	Eif3m	Eukaryotic translation initiation factor 3 subunit M	0.270678	0.0323451	0.50901	21.1889	2.42921	0.0287395	0.209384	-3.62891
Q8BLY2	Tarsl2	Probable threonine--tRNA ligase 2, cytoplasmic	0.376514	0.0449525	0.708075	18.8414	2.42892	0.0287556	0.209384	-3.62941
A0A1D5RLN6			-0.341151	-0.641597	-0.0407055	17.6607	-2.42872	0.0287669	0.209384	-3.62976
A0A087WQQ5;A0A087WS23;F8VQC7;A0A087WPX0;A0A087WS04;A0A087WS29;A0A087WNW3;A0A087WP85;Q61595;A0A087WP14;A0A087WQ25;A0A087WQI3;A0A087WQD0;A0A087WQG4;A0A087WQF8;A0A087WRS1;A0A087WPW5;A0A087WP48;A0A087WPY8;A0A087WR91	Ktn1	Kinectin	0.390021	0.0464932	0.733549	20.6055	2.42841	0.028784	0.209384	-3.63029
P59764;A0A1Y7VLY2	Dock4	Dedicator of cytokinesis protein 4	-0.364492	-0.685546	-0.0434386	16.7726	-2.42833	0.0287888	0.209384	-3.63044
Q9DAM7	Tmem263	Transmembrane protein 263	0.586514	0.0698518	1.10318	19.3273	2.42811	0.0288009	0.209384	-3.63081
Q8C167	Prepl	Prolyl endopeptidase-like	0.230383	0.0270884	0.433678	16.0612	2.42393	0.0290348	0.210372	-3.63801
D3Z3F4;F7C846;P47802;D3YVW0;G3UYJ5;G3XA66;G3XA75;G3UXX9	Mtx1	Metaxin-1	0.406567	0.0478027	0.765332	20.6962	2.42392	0.0290353	0.210372	-3.63802
Q8BYA0	Tbcd	Tubulin-specific chaperone D	0.285804	0.0335933	0.538015	16.2883	2.42382	0.029041	0.210372	-3.6382
Q80Y83	Dixdc1	Dixin	0.194898	0.0228557	0.36694	17.7314	2.42308	0.0290826	0.210372	-3.63947
D3YXM1;A0A087WQT0;Q05DP1;O88697	Stk16	Serine/threonine-protein kinase 16	0.337689	0.0394988	0.63588	15.5719	2.42225	0.0291294	0.210372	-3.6409
Q61838;Q6GQT1;D3YUI3	A2m	Alpha-2-macroglobulin;Alpha-2-macroglobulin 165 kDa subunit;Alpha-2-macroglobulin 35 kDa subunit	-0.48628	-0.915737	-0.0568235	24.4335	-2.42194	0.0291471	0.210372	-3.64144
Q9QYA2	Tomm40	Mitochondrial import receptor subunit TOM40 homolog	0.179154	0.020912	0.337396	18.6776	2.42159	0.0291667	0.210372	-3.64204
Q8K194	Snrnp27	U4/U6.U5 small nuclear ribonucleoprotein 27 kDa protein	-0.211791	-0.398904	-0.0246784	18.9724	-2.42103	0.0291983	0.210372	-3.643
S4R2L4;S4R265;A2RTL5;S4R1M5;S4R1N9;Q8BI46;S4R2G2	Rsrc2	Arginine/serine-rich coiled-coil protein 2	-0.164547	-0.309988	-0.0191068	17.5196	-2.41992	0.0292611	0.210455	-3.64491
Q7TNL9	Chchd10		0.486467	0.0564428	0.916491	16.7002	2.41967	0.0292753	0.210455	-3.64535
Q91ZV0;A0A1W2P711;H3BJS0;H3BKH2;E9Q3S2;H3BK48;H3BK44;E9PY90;Q8R311;H3BL19;H3BJI6;H3BKL6;H3BJ71;H3BJS5;H3BJ35;H3BJY7;H3BJ84	Mia2;Ctage5	Melanoma inhibitory activity protein 2;cTAGE family member 5	0.364149	0.0421593	0.686139	22.2699	2.41899	0.0293143	0.2105	-3.64653
Q8BMA6;A2AAN2	Srp68	Signal recognition particle subunit SRP68	0.318108	0.0367573	0.599459	21.2773	2.41837	0.0293492	0.210516	-3.64759
Q91UZ5	Impa2	Inositol monophosphatase 2	0.679002	0.0781413	1.27986	13.6436	2.41709	0.0294218	0.210802	-3.64979
P51949;A0A087WSG5;A0A087WSQ7	Mnat1	CDK-activating kinase assembly factor MAT1	-0.228882	-0.431481	-0.0262838	18.8799	-2.41642	0.0294603	0.210842	-3.65095
Q99LC3;A0A087WR38	Ndufa10	NADH dehydrogenase [ubiquinone] 1 alpha subcomplex subunit 10, mitochondrial	0.480814	0.0550579	0.906571	23.1147	2.41553	0.029511	0.210971	-3.65248
P16125;D3Z7F0	Ldhb	L-lactate dehydrogenase B chain;L-lactate dehydrogenase	-0.242809	-0.457986	-0.0276319	18.644	-2.4136	0.0296215	0.210975	-3.6558
P62827;Q61820	Ran	GTP-binding nuclear protein Ran	-0.2185	-0.412187	-0.0248139	22.831	-2.41296	0.0296584	0.210975	-3.65691
Q8R404	Qil1	Protein QIL1	0.292239	0.0331668	0.55131	19.1625	2.41276	0.0296697	0.210975	-3.65725
P63260;G3UYG0;B1ATY1	Actg1	Actin, cytoplasmic 2;Actin, cytoplasmic 2, N-terminally processed	-0.329995	-0.622604	-0.0373861	20.9669	-2.41222	0.0297009	0.210975	-3.65818
Q0VGY8;E9QAF9	Tanc1	Protein TANC1	-0.230197	-0.43432	-0.0260727	16.5865	-2.41213	0.0297056	0.210975	-3.65832
Q8C5H8;Z4YK42;A0A087WQI8	Nadk2	NAD kinase 2, mitochondrial	0.257968	0.0291373	0.486799	21.335	2.41128	0.0297546	0.210975	-3.65979
Q924Y0;A2AGK3	Bbox1	Gamma-butyrobetaine dioxygenase	0.286275	0.0323164	0.540234	21.2347	2.41111	0.0297645	0.210975	-3.66008
Q9CVD2;F6T5L3;E9Q717;F6TRN1;Q5M8S1	Atxn3	Ataxin-3	0.336751	0.0379527	0.635549	14.9475	2.41061	0.0297932	0.210975	-3.66094
Q64514;A0A087WRC0;Q05DJ9;A0A087WP19;A0A087WQR6	Tpp2	Tripeptidyl-peptidase 2	0.291554	0.0328114	0.550298	21.5763	2.41017	0.0298188	0.210975	-3.6617
Q99LB2;Q9D2U3;A0A2I3BRG8;A0A2I3BPY3;A0A2I3BQ25;A0A2I3BRQ8	Dhrs4	Dehydrogenase/reductase SDR family member 4	0.30144	0.0338839	0.568996	23.0298	2.40981	0.0298396	0.210975	-3.66232
S4R2K9;S4R1S2;A0A1W2P812;G5E8K5;G5E8K3;G5E8K2;S4R2S8;G3X971;S4R236;S4R278;S4R208;A0A087WNU5;S4R162;S4R229;S4R1U4;Q3UVY0;S4R2R5;W4VSQ0	Ank3	Ankyrin-3	-0.420163	-0.79319	-0.0471358	20.5852	-2.4092	0.0298744	0.21099	-3.66336
Q8VEE1	Lmcd1	LIM and cysteine-rich domains protein 1	-0.533388	-1.00714	-0.0596348	14.97	-2.40817	0.0299341	0.211035	-3.66513
Q9ES00;G3UZD6;G3UZM6;H7BXC2	Ube4b	Ubiquitin conjugation factor E4 B	-0.157985	-0.298319	-0.017651	17.5201	-2.40796	0.0299464	0.211035	-3.6655
Q9CR27;S4R287;S4R1K7;G3UWG7	Ccdc53	WASH complex subunit CCDC53	-0.323605	-0.611313	-0.0358958	17.2246	-2.40579	0.0300722	0.211151	-3.66922
F6S4K9	Epb4.1		-0.275973	-0.521348	-0.0305987	18.6452	-2.40566	0.03008	0.211151	-3.66945
Q9DAR7;Q3TBW9;D6RFQ0	Dcps	m7GpppX diphosphatase	-0.233288	-0.440721	-0.0258548	20.8395	-2.40553	0.0300875	0.211151	-3.66967
Q3U1C6;D3Z0V5;D3YXH9;E9QL22	Tatdn3	Putative deoxyribonuclease TATDN3	0.543022	0.0601301	1.02591	16.4887	2.40527	0.0301025	0.211151	-3.67012
P84091;Q3TWV4	Ap2m1	AP-2 complex subunit mu	-0.234543	-0.443173	-0.0259126	21.8003	-2.40459	0.030142	0.211151	-3.67128
Q8R1U1;G3UWH9;G3UYW8;G3UWX2;G3UWY4;Q7TSQ9;G3UX78;G3UZ15	Cog4	Conserved oligomeric Golgi complex subunit 4	-0.434011	-0.820121	-0.0479013	17.6515	-2.40429	0.0301598	0.211151	-3.67181
Q9JLB2;A0A1W2P6P0	Mpp5	MAGUK p55 subfamily member 5	-0.281267	-0.531895	-0.0306387	18.4735	-2.40041	0.0303868	0.212189	-3.67847
Q91YR7	Prpf6	Pre-mRNA-processing factor 6	-0.198959	-0.376279	-0.0216377	20.7638	-2.39993	0.0304146	0.212189	-3.67928
P27641	Xrcc5	X-ray repair cross-complementing protein 5	-0.226515	-0.428423	-0.0246059	18.5963	-2.39959	0.0304346	0.212189	-3.67987
Q9WU42;E9PY55;E9Q701;F8VQL9;E9Q9V3;F6Z4B2;D3Z2J5	Ncor2	Nuclear receptor corepressor 2	-0.268448	-0.507745	-0.0291522	16.5442	-2.3995	0.0304399	0.212189	-3.68002
Q9QZS5	Sgk2	Serine/threonine-protein kinase Sgk2	-0.378134	-0.715635	-0.0406333	19.9735	-2.39644	0.0306203	0.213216	-3.68527
P43247;G3UXD8	Msh2	DNA mismatch repair protein Msh2	-0.2929	-0.554628	-0.0311708	18.6714	-2.39367	0.0307851	0.213902	-3.69004
Q8BU85;A0A0R4J139;D3YUC9	Msrb3	Methionine-R-sulfoxide reductase B3, mitochondrial	-0.643893	-1.21926	-0.0685225	14.8523	-2.39366	0.0307854	0.213902	-3.69005
E9PYH6;D3YUD4;D3YX07;D3YXL2;A0A0U1RNP2	Setd1a	Histone-lysine N-methyltransferase	-0.268052	-0.507684	-0.0284194	16.0797	-2.3926	0.0308487	0.214111	-3.69187
Q8C8Z9;O70585;G3UYK9;Q8K0N0;G3UZ87;G3UYM7;G3UZJ3;G3UXK0;G3UY34;Q9D2N4;A0A1Y7VJN9;Q8CFR5;A0A1Y7VL34;G3UYD1	Dtnb	Dystrobrevin;Dystrobrevin beta	-0.230933	-0.437487	-0.0243793	19.7073	-2.39138	0.030921	0.214353	-3.69395
Q6NXI6;A0A0G2JFW6;A0A0G2JFN1	Rprd2	Regulation of nuclear pre-mRNA domain-containing protein 2	-0.193203	-0.366046	-0.0203609	19.634	-2.3909	0.0309502	0.214353	-3.69478
P11499;E9Q3D6;E9Q0C3;E9PX27;D3Z1R1	Hsp90ab1	Heat shock protein HSP 90-beta	-0.244021	-0.462483	-0.0255586	25.349	-2.38917	0.0310535	0.214534	-3.69774
O88569;A0A0N4SUM2	Hnrnpa2b1	Heterogeneous nuclear ribonucleoproteins A2/B1	-0.260779	-0.49425	-0.0273091	24.0744	-2.38912	0.0310565	0.214534	-3.69783
E9QP49;Q99MS7;G5E8Y6	Ehbp1l1	EH domain-binding protein 1-like protein 1	-0.284839	-0.539898	-0.0297805	18.9729	-2.38867	0.0310835	0.214534	-3.6986
Q61166	Mapre1	Microtubule-associated protein RP/EB family member 1	-0.239256	-0.453537	-0.0249755	20.9022	-2.38823	0.0311098	0.214534	-3.69935
Q64459	Cyp3a11	Cytochrome P450 3A11	1.11828	0.116437	2.12013	21.67	2.38752	0.0311525	0.214599	-3.70057
Q7M6Y3;A0A140LHQ8;A0A1L1SUR7;A0A140LHG9	Picalm	Phosphatidylinositol-binding clathrin assembly protein	-0.277937	-0.527086	-0.028788	20.6873	-2.38607	0.0312397	0.214621	-3.70305
A2ALK8	Ptpn3	Tyrosine-protein phosphatase non-receptor type 3	-0.275789	-0.523014	-0.0285636	13.773	-2.38605	0.0312407	0.214621	-3.70308
Q9JKV1;A0A0A6YVU8;D3YUD8	Adrm1;Gm9774	Proteasomal ubiquitin receptor ADRM1	0.261529	0.0270622	0.495995	19.8563	2.3858	0.0312558	0.214621	-3.70351
P70353;A2A763;A2A762	Nfyc	Nuclear transcription factor Y subunit gamma	-0.24114	-0.457486	-0.024793	16.6278	-2.38405	0.031362	0.215008	-3.70652
Q99KK2;A0A0R4J0B4;A0A0N4SW65;A0A0N4SWC3	Cmas	N-acylneuraminate cytidylyltransferase	0.249725	0.02562	0.47383	21.2187	2.38345	0.0313979	0.215008	-3.70753
Q3U1V6;A0A140LHE8;A0A1B0GSG9	Uevld	Ubiquitin-conjugating enzyme E2 variant 3	0.547384	0.0561083	1.03866	15.9399	2.38321	0.0314124	0.215008	-3.70794
Q9EP89;A0A1L1SVF9	Lactb	Serine beta-lactamase-like protein LACTB, mitochondrial	0.497164	0.0507752	0.943553	21.8006	2.38222	0.0314724	0.21503	-3.70964
P40936	Inmt	Indolethylamine N-methyltransferase	0.808435	0.0825147	1.53436	21.7147	2.38206	0.0314825	0.21503	-3.70992
Q91Z96	Bmp2k	BMP-2-inducible protein kinase	-0.297597	-0.565063	-0.0301302	17.3016	-2.37988	0.031615	0.215515	-3.71365
Q8VC19;A0A1W2P873;A0A0R4J0X2	Alas1	5-aminolevulinate synthase, nonspecific, mitochondrial	0.79112	0.0800703	1.50217	18.5945	2.37979	0.0316205	0.215515	-3.7138
A0A0G2JEP0;Q61584;A0A0H2UH27;A0A0G2JGL6;A0A0G2JGH0	Fxr1	Fragile X mental retardation syndrome-related protein 1	-0.159692	-0.303256	-0.016129	21.4134	-2.37923	0.0316546	0.215519	-3.71476
Q91VM5;A0A2I3BRL8;A0A2I3BQC0	Rbmxl1	RNA binding motif protein, X-linked-like-1	-0.186207	-0.353725	-0.0186889	21.9717	-2.37755	0.0317571	0.215989	-3.71762
Q9ET22	Dpp7	Dipeptidyl peptidase 2	0.340328	0.0339477	0.646708	18.3003	2.37593	0.0318569	0.216438	-3.72041
P16294	F9	Coagulation factor IX;Coagulation factor IXa light chain;Coagulation factor IXa heavy chain	-0.352578	-0.670066	-0.0350896	20.1428	-2.37533	0.0318937	0.21646	-3.72143
P61211;F8WIB1	Arl1	ADP-ribosylation factor-like protein 1	-0.200273	-0.380742	-0.0198035	16.7579	-2.37364	0.0319976	0.216805	-3.72432
Q9JK48;A0A0G2JEC4;A0A0G2JE45	Sh3glb1	Endophilin-B1	-0.205376	-0.390461	-0.02029	20.4036	-2.37341	0.0320119	0.216805	-3.72471
P56379;A0A1Y7VLP0	Mp68	6.8 kDa mitochondrial proteolipid	0.40856	0.0401913	0.776929	22.3026	2.3723	0.0320804	0.21704	-3.72661
Q9D0J4	Arl2	ADP-ribosylation factor-like protein 2	0.231396	0.0226797	0.440113	17.9271	2.37135	0.0321391	0.217209	-3.72823
Q99L47;F8WJK8;E9Q1V0;E9Q1X9	St13	Hsc70-interacting protein	-0.191589	-0.364553	-0.0186246	23.6486	-2.36925	0.0322697	0.217685	-3.73182
Q3UMB5	Smcr8	Smith-Magenis syndrome chromosomal region candidate gene 8 protein homolog	-0.26939	-0.51271	-0.0260704	15.1263	-2.3681	0.0323408	0.217685	-3.73377
Q9Z204;A0A2I3BQH3;A0A2I3BQW7;Q8BTF8;A0A1D5RLK6;A0A1D5RMF0;A0A1D5RLM5	Hnrnpc	Heterogeneous nuclear ribonucleoproteins C1/C2	-0.19623	-0.373479	-0.0189816	21.7839	-2.36799	0.032348	0.217685	-3.73397
Q9CY02	Ahsp	Alpha-hemoglobin-stabilizing protein	-0.63833	-1.21499	-0.061668	17.2192	-2.36766	0.0323681	0.217685	-3.73452
Q08761	Pros1	Vitamin K-dependent protein S	-0.347371	-0.661269	-0.0334726	15.5465	-2.36701	0.0324087	0.217685	-3.73564
O54790	Mafg	Transcription factor MafG	-0.172957	-0.329251	-0.0166621	19.1354	-2.36695	0.0324125	0.217685	-3.73574
Q9Z1P7;G3UXN4;Q6P8V1	Kank3	KN motif and ankyrin repeat domain-containing protein 3	-0.366965	-0.698878	-0.0350518	17.0766	-2.36481	0.0325465	0.21807	-3.73939
D3YXJ5	Fam84b		-0.35187	-0.670295	-0.0334453	16.7731	-2.36359	0.0326232	0.21807	-3.74148
P54254;J3QPR1	Atxn1	Ataxin-1	-0.269468	-0.513326	-0.0256099	18.1875	-2.36356	0.0326251	0.21807	-3.74153
Q9CXR1;A0A1Y7VN19	Dhrs7	Dehydrogenase/reductase SDR family member 7	0.598997	0.0566521	1.14134	19.9654	2.36236	0.0327006	0.21807	-3.74358
Q9CQA5	Med4	Mediator of RNA polymerase II transcription subunit 4	-0.433522	-0.826075	-0.040969	12.49	-2.36216	0.0327131	0.21807	-3.74392
P97819;G3UX52;G3UY97	Pla2g6	85/88 kDa calcium-independent phospholipase A2	0.458626	0.0432847	0.873967	19.7544	2.36184	0.0327334	0.21807	-3.74447
Q9D906;A0A0A0MQN4;S4R2D5;S4R2T5	Atg7	Ubiquitin-like modifier-activating enzyme ATG7	0.305286	0.0287675	0.581804	17.7335	2.36145	0.0327576	0.21807	-3.74512
Q80WW9	Ddrgk1	DDRGK domain-containing protein 1	0.888821	0.0837408	1.6939	14.7897	2.36141	0.0327603	0.21807	-3.7452
Q3TL44;A0A1L1ST78;A0A1L1SQN7	Nlrx1	NLR family member X1	0.184551	0.0173712	0.35173	19.0527	2.36118	0.0327748	0.21807	-3.74559
P56960;Q8K366;F6VYQ6	Exosc10	Exosome component 10	-0.17748	-0.338356	-0.0166025	19.6816	-2.35967	0.0328704	0.218479	-3.74817
P04202	Tgfb1	Transforming growth factor beta-1;Latency-associated peptide	-0.306532	-0.584529	-0.0285353	14.9937	-2.35848	0.0329454	0.218664	-3.75019
P29452	Casp1	Caspase-1;Caspase-1 subunit p20;Caspase-1 subunit p10	-0.665398	-1.26894	-0.0618537	17.2701	-2.35814	0.0329674	0.218664	-3.75078
E9QLK7;F7CGG2;E9PZA7;E9PWT1;A0A1D5RLL4;Q80YV3	Trrap	Transformation/transcription domain-associated protein	-0.325391	-0.620599	-0.030183	11.9335	-2.35762	0.0330001	0.218664	-3.75166
Q3UGX2;P15508;E9Q397	Sptb	Spectrin beta chain, erythrocytic	-0.582044	-1.11023	-0.0538573	23.0184	-2.35703	0.0330377	0.218688	-3.75267
Q8BGA9;A0A2I3BQ74	Oxa1l	Mitochondrial inner membrane protein OXA1L	0.320573	0.0293904	0.611756	18.8345	2.35482	0.0331783	0.219103	-3.75643
Q8BWR2;B1AV58;B1AV57	Pithd1	PITH domain-containing protein 1	0.302759	0.0275852	0.577934	18.3027	2.35335	0.0332723	0.219103	-3.75893
O89106;E9PZ91;E9PVU9;F6SV10;E9Q3M6	Fhit	Bis(5-adenosyl)-triphosphatase	-0.641415	-1.2244	-0.0584313	18.6775	-2.35331	0.0332748	0.219103	-3.759
Q99LD4;G3UXW9;A0A140LJB7;Q3MIA8;B1ATU4	Gps1	COP9 signalosome complex subunit 1	0.273323	0.0248153	0.521831	18.3812	2.35252	0.0333256	0.219103	-3.76035
Q6NZF1;A0A0A6YXI9	Zc3h11a	Zinc finger CCCH domain-containing protein 11A	-0.201203	-0.384141	-0.0182661	20.1316	-2.3525	0.0333268	0.219103	-3.76038
Q4VBD2;A0A0G2JGM7	Tapt1	Transmembrane anterior posterior transformation protein 1	0.864552	0.0784637	1.65064	14.7549	2.35243	0.0333314	0.219103	-3.7605
Q8R0J4	Tmem134	Transmembrane protein 134	0.360591	0.0326763	0.688507	16.8848	2.35207	0.0333542	0.219103	-3.76111
Q9D7X8;A0A0N4SWE8;A0A0N4SVX8	Ggct	Gamma-glutamylcyclotransferase	0.51376	0.0464988	0.981022	21.8709	2.35178	0.0333728	0.219103	-3.7616
Q924T2	Mrps2	28S ribosomal protein S2, mitochondrial	0.277532	0.0250477	0.530016	19.767	2.35112	0.0334151	0.219157	-3.76273
Q3UHQ6;A0A2I3BRZ2;A0A2I3BQW4;A0A2I3BRW5	Dopey2	Protein dopey-2	-0.353266	-0.674764	-0.0317672	16.8879	-2.35028	0.0334695	0.21929	-3.76417
Q8BP01;G3XA49	Vmac	Vimentin-type intermediate filament-associated coiled-coil protein	0.720063	0.0645847	1.37554	16.7325	2.34968	0.0335079	0.219318	-3.76518
P56135;F8WHP8	Atp5j2	ATP synthase subunit f, mitochondrial	0.398524	0.0356005	0.761447	21.0282	2.34874	0.0335682	0.219329	-3.76677
P62196;Q8K1K2	Psmc5	26S protease regulatory subunit 8	0.180427	0.0160888	0.344765	23.0402	2.34833	0.0335948	0.219329	-3.76747
Q8C522;A0A1L1SSA0	Endod1	Endonuclease domain-containing 1 protein	0.670045	0.0595758	1.28052	16.9403	2.34767	0.0336378	0.219329	-3.76861
Q8QZR5;A0A2R8VHW0;A0A2R8VHV7;A0A2R8VI31	Gpt	Alanine aminotransferase 1	-0.405152	-0.7743	-0.0360037	22.4133	-2.34754	0.0336458	0.219329	-3.76882
Q9DBR0	Akap8	A-kinase anchor protein 8	-0.167452	-0.320091	-0.014812	19.6858	-2.34649	0.033714	0.219551	-3.77061
Q8VE80	Thoc3	THO complex subunit 3	-0.192929	-0.368886	-0.0169713	18.5558	-2.34523	0.0337955	0.21974	-3.77275
Q9EQG9	Col4a3bp	Collagen type IV alpha-3-binding protein	0.271977	0.0238992	0.520054	19.7803	2.34499	0.0338114	0.21974	-3.77316
Q6PFD9;A0A1B0GSX7;B2RQL0;A0A140T8J8;A0A1B0GRB5;A0A1B0GRA7;A0A1B0GS62	Nup98	Nuclear pore complex protein Nup98-Nup96;Nuclear pore complex protein Nup98;Nuclear pore complex protein Nup96	-0.164232	-0.314101	-0.014364	20.2459	-2.34393	0.03388	0.21995	-3.77496
Q9Z172;G3UZ60;G3UWI9;G3UWX9;G3UZA7	Sumo3	Small ubiquitin-related modifier 3;Small ubiquitin-related modifier	-0.246262	-0.471047	-0.0214774	20.0219	-2.3433	0.0339215	0.21995	-3.77604
P62821;Q5SW88;Q5SW87;Q5SW86	Rab1A;Rab1	Ras-related protein Rab-1A	0.627199	0.0546075	1.19979	20.456	2.34292	0.0339462	0.21995	-3.77668
E9Q8Z5;E9Q903;E9Q906	Ctnnd1		-0.305812	-0.585085	-0.0265394	14.7373	-2.34219	0.0339935	0.220034	-3.77791
Q9CQT2;A0A1L1SRC3;A0A1L1SUJ3	Rbm7	RNA-binding protein 7	-0.230668	-0.44144	-0.0198972	18.7579	-2.34085	0.0340814	0.220381	-3.7802
E9Q5F9;A0A0G2JH06;A0A0G2JDZ6;A0A0G2JEZ4	Setd2	Histone-lysine N-methyltransferase SETD2	-0.181134	-0.346699	-0.0155697	19.0948	-2.34007	0.0341321	0.220488	-3.78152
Q8VHK9	Dhx36	ATP-dependent RNA helicase DHX36	-0.324577	-0.621517	-0.0276362	18.7098	-2.338	0.0342684	0.221064	-3.78504
P62996;F8WJG3	Tra2b	Transformer-2 protein homolog beta	-0.180486	-0.345627	-0.0153443	20.813	-2.33767	0.03429	0.221064	-3.7856
Q9D1G1	Rab1b	Ras-related protein Rab-1B	0.626589	0.0528279	1.20035	20.5386	2.33587	0.0344089	0.221429	-3.78866
Q9QZ08;Q9D997;D3YXG2	Nagk	N-acetyl-D-glucosamine kinase	-0.498336	-0.954774	-0.0418971	18.2079	-2.33526	0.0344487	0.221429	-3.78968
Q9CQ69;I7HPX6	Uqcrq	Cytochrome b-c1 complex subunit 8	0.366337	0.0307847	0.701889	21.4287	2.33516	0.0344555	0.221429	-3.78986
Q64339	Isg15	Ubiquitin-like protein ISG15	-0.60076	-1.15114	-0.0503818	18.9102	-2.33473	0.0344843	0.221429	-3.7906
P80314;A0A1W2P7B7;A0A1W2P828;A0A1W2P6Q3;A0A1W2P871;A0A1W2P8B6	Cct2	T-complex protein 1 subunit beta	0.152474	0.0126189	0.29233	23.6707	2.33192	0.0346705	0.222402	-3.79536
O55042;Q91ZZ3	Snca	Alpha-synuclein	-0.669557	-1.28393	-0.0551848	20.421	-2.33105	0.0347282	0.222551	-3.79683
Q9CZ13;A0A0A6YW82;A0A0A6YWX6	Uqcrc1	Cytochrome b-c1 complex subunit 1, mitochondrial	0.313564	0.0256617	0.601465	22.4259	2.32958	0.0348266	0.222733	-3.79933
Q5U5M8	Bloc1s3	Biogenesis of lysosome-related organelles complex 1 subunit 3	-0.25399	-0.487205	-0.0207737	16.5519	-2.32945	0.0348349	0.222733	-3.79954
P62311	Lsm3	U6 snRNA-associated Sm-like protein LSm3	-0.191602	-0.367562	-0.0156421	17.7389	-2.32907	0.0348605	0.222733	-3.80019
Q8BWM0	Ptges2	Prostaglandin E synthase 2;Prostaglandin E synthase 2 truncated form	0.298397	0.024151	0.572643	21.6459	2.32729	0.0349798	0.223161	-3.80321
P80318;E9Q133;Q3U0I3;F6Q609;F6ZVG8	Cct3	T-complex protein 1 subunit gamma	0.175606	0.0140975	0.337114	22.5674	2.32563	0.0350914	0.223161	-3.80603
P14685;F7B7L8	Psmd3	26S proteasome non-ATPase regulatory subunit 3	0.169784	0.0135822	0.325985	22.9227	2.32491	0.0351395	0.223161	-3.80724
Q9CQF0	Mrpl11	39S ribosomal protein L11, mitochondrial	0.224484	0.0179539	0.431015	21.8689	2.32487	0.0351427	0.223161	-3.80732
Q9ER69;E0CYH0;F7CCI4;E0CZF5	Wtap	Pre-mRNA-splicing regulator WTAP	-0.187509	-0.360035	-0.0149841	17.5783	-2.3247	0.0351541	0.223161	-3.8076
Q9D0G0	Mrps30	28S ribosomal protein S30, mitochondrial	0.228114	0.0182054	0.438022	17.4524	2.32444	0.0351716	0.223161	-3.80804
Q8C3Q9;A2AS93;A2AS92	Casp9	Caspase-9;Caspase-9 subunit p35;Caspase-9 subunit p10;Caspase	-0.239286	-0.459476	-0.0190958	17.6963	-2.32443	0.0351724	0.223161	-3.80806
O88952	Lin7c	Protein lin-7 homolog C	-0.290123	-0.55715	-0.0230975	19.9093	-2.32394	0.0352049	0.223161	-3.80888
P40630;A0A0R4J1N9;D3Z0F3	Tfam	Transcription factor A, mitochondrial	0.327088	0.0258503	0.628326	21.0733	2.32248	0.035304	0.223534	-3.81136
Q06185;Q8BTB6	Atp5i;Atp5k	ATP synthase subunit e, mitochondrial	0.439879	0.0346892	0.84507	22.7637	2.32205	0.0353332	0.223534	-3.81209
Q07456	Ambp	Protein AMBP;Alpha-1-microglobulin;Inter-alpha-trypsin inhibitor light chain;Trypstatin	-0.559055	-1.07442	-0.0436919	20.3036	-2.32026	0.0354541	0.223924	-3.81511
Q9QX47;H9KV01;H9KV15;H9KV00;H9KV02;F7CU80	Son	Protein SON	-0.166571	-0.320134	-0.0130079	20.6546	-2.32011	0.0354645	0.223924	-3.81537
P25425;A0A0A0MQM6;I1E4X2;A0A0A0MQE0;E9Q6Z8;F8VQL7;A0A0R4J1Z4;Q00196;P31362;Q3U5D1;H3BJT4;H3BKB7	Pou2f1;Pou2f2;Pou2f3	POU domain, class 2, transcription factor 1;POU domain protein;POU domain, class 2, transcription factor 2;POU domain, class 2, transcription factor 3	-0.196509	-0.377915	-0.0151038	17.859	-2.31702	0.0356755	0.224949	-3.82061
Q8K224	Nat10	N-acetyltransferase 10	-0.21525	-0.41405	-0.0164495	17.1725	-2.31591	0.035751	0.224949	-3.82248
Q8CC35;E9Q3E2	Synpo	Synaptopodin	0.254682	0.0194562	0.489908	18.8793	2.31585	0.0357555	0.224949	-3.82259
Q61464;A0A0N4SV80;E9QML5;A0A0N4SV38;A0A0N4SVI8;E9QKZ7;A0A0N4SVM8;Q3TZK9;A0A0N4SWG8	Znf638;Zfml	Zinc finger protein 638	-0.22032	-0.423823	-0.0168168	20.6442	-2.31568	0.0357667	0.224949	-3.82287
Q91YN0;A0A0J9YVA4	D6Wsu163e	Protein C12orf4 homolog	-0.372231	-0.716419	-0.0280438	14.4845	-2.3132	0.0359368	0.225798	-3.82706
Q91WK7;F6QTQ3	Ankrd54	Ankyrin repeat domain-containing protein 54	-0.38369	-0.73886	-0.0285194	15.4678	-2.31068	0.036111	0.225964	-3.83133
Q8BHG1;A6PWC3;A2A9Q2;Q3V3G9	Nrd1	Nardilysin	-0.225042	-0.433366	-0.0167189	20.1819	-2.31059	0.0361174	0.225964	-3.83148
O70311;A2AJH3;F7APP3	Nmt2	Glycylpeptide N-tetradecanoyltransferase 2;Glycylpeptide N-tetradecanoyltransferase	0.357018	0.0265088	0.687527	18.8445	2.31048	0.0361245	0.225964	-3.83166
Q9JMD0;B1AQG7;Q8CCB2;M0QWF0	Znf207;Zfp207	BUB3-interacting and GLEBS motif-containing protein ZNF207	-0.27491	-0.529419	-0.0204015	19.6294	-2.31039	0.0361313	0.225964	-3.83182
Q02357;E9QNT8;G8JL84;D3YTV8;D3Z5M4;Q0VGY9;A0A0R4J1N7;G5E8J2;B7ZW98;F7D1P5;G3UY11;D6RJ51	Ank1	Ankyrin-1	-0.575858	-1.10905	-0.0426685	21.1488	-2.3101	0.0361513	0.225964	-3.83231
P00405	Mtco2	Cytochrome c oxidase subunit 2	0.532999	0.0394232	1.02657	21.2378	2.30977	0.0361739	0.225964	-3.83286
Q8BQ47;D3Z0T5	Cnpy4	Protein canopy homolog 4	-0.356544	-0.687327	-0.0257618	19.4089	-2.30551	0.0364699	0.227438	-3.84006
Q8C142	Ldlrap1	Low density lipoprotein receptor adapter protein 1	-0.340742	-0.656973	-0.024511	17.3894	-2.30472	0.0365254	0.227438	-3.8414
Q8BGC0	Htatsf1	HIV Tat-specific factor 1 homolog	-0.19845	-0.382652	-0.0142466	20.3499	-2.30436	0.0365505	0.227438	-3.842
Q6PDI5;A2ALV7;A2ALV6;A2ALV8;A2ALW1;A2ALV9	Ecm29;AI314180	Proteasome-associated protein ECM29 homolog	0.175596	0.0126051	0.338586	19.9876	2.30435	0.0365513	0.227438	-3.84202
Q91YE7;A0A0A6YX44;S4R1U7;S4R1N4;S4R1V5;S4R184	Rbm5	RNA-binding protein 5	-0.204787	-0.395041	-0.0145339	16.4284	-2.30233	0.0366927	0.228098	-3.84543
Q8CH18;A0A1W2P765;A0A1W2P7Q7;A0A1W2P6V0	Ccar1	Cell division cycle and apoptosis regulator protein 1	-0.166462	-0.321284	-0.0116391	21.5115	-2.29973	0.0368756	0.229013	-3.84982
G3X9A3;E9Q3R9;E9Q444	Zbtb21		-0.357199	-0.689536	-0.0248623	15.1243	-2.29894	0.0369309	0.229136	-3.85114
Q0VGB7;A0A0R4J0U2;A0A0N4SVH3;A0A0N4SV05	Ppp4r2	Serine/threonine-protein phosphatase 4 regulatory subunit 2	-0.296648	-0.573038	-0.0202583	18.5806	-2.2957	0.0371603	0.229964	-3.8566
Q06890;E9PUU2;E9PXG5;E9Q8Y5;E9Q9B8;E9Q2G2	Clu	Clusterin;Clusterin beta chain;Clusterin alpha chain	-0.42772	-0.826256	-0.0291826	22.6362	-2.29555	0.0371712	0.229964	-3.85686
P70698	Ctps1	CTP synthase 1	0.654782	0.0446731	1.26489	17.7426	2.29554	0.0371716	0.229964	-3.85687
O88441	Mtx2	Metaxin-2	0.407407	0.0272726	0.787542	19.0084	2.29239	0.0373967	0.230803	-3.86219
Q60864	Stip1	Stress-induced-phosphoprotein 1	-0.171138	-0.330835	-0.0114402	24.3291	-2.29215	0.0374131	0.230803	-3.86258
Q8C7H1;A0A1B0GSL6	Mmaa	Methylmalonic aciduria type A homolog, mitochondrial	0.36189	0.0241373	0.699643	19.5455	2.29179	0.0374395	0.230803	-3.8632
P50396;D6RI86;B7FAU8	Gdi1	Rab GDP dissociation inhibitor alpha	0.167544	0.0111641	0.323924	21.6129	2.29163	0.0374508	0.230803	-3.86347
Q8BYH7;I6L974;A0A140LIS2;A0A140LHP1	Tbc1d17	TBC1 domain family member 17	0.35281	0.0232499	0.682369	17.8132	2.28983	0.0375799	0.231377	-3.8665
P32848	Pvalb	Parvalbumin alpha	2.81686	0.180857	5.45286	16.0063	2.28568	0.0378785	0.232993	-3.87348
Q8VDI9;H3BJK6	Alg9	Alpha-1,2-mannosyltransferase ALG9	0.711094	0.0452803	1.37691	17.0114	2.28439	0.0379719	0.233344	-3.87565
Q8BG40	Katnb1	Katanin p80 WD40 repeat-containing subunit B1	-0.187493	-0.363151	-0.0118348	15.7049	-2.28304	0.0380701	0.233724	-3.87792
Q03249;A2AMS3;A2AMS2	Galt	Galactose-1-phosphate uridylyltransferase	-0.46151	-0.894085	-0.0289346	19.0125	-2.282	0.0381456	0.233753	-3.87967
S4R2H5;S4R1Y5;G3X926;Q9JJ80;S4R2R2	Rpf2	Ribosome production factor 2 homolog	-0.491753	-0.952681	-0.0308254	16.4631	-2.28197	0.0381475	0.233753	-3.87971
Q8CEE7;A0A0R4J1N8;D3YVJ8	Rdh13	Retinol dehydrogenase 13	0.220493	0.013619	0.427367	18.3679	2.27974	0.0383104	0.234368	-3.88347
Q9CQW1	Ykt6	Synaptobrevin homolog YKT6	0.452418	0.027918	0.876918	20.727	2.2796	0.0383207	0.234368	-3.8837
Q08122;F6TS96;Q3TY99;E0CXU1;E0CXS2;E0CY14;F8WIE2;E0CXS9;J3KMT7	Tle3	Transducin-like enhancer protein 3	0.518978	0.0316685	1.00629	12.423	2.27793	0.0384429	0.234892	-3.88651
Q61624	Znf148	Zinc finger protein 148	-0.235936	-0.457609	-0.014263	18.6326	-2.27655	0.038544	0.23509	-3.88882
A0A0N4SWF5;A0A0N4SUY3;A0A0N4SV65			0.408921	0.0246681	0.793173	13.5928	2.27624	0.0385668	0.23509	-3.88934
Q9R049	Amfr	E3 ubiquitin-protein ligase AMFR	0.259897	0.0156519	0.504142	18.9417	2.276	0.0385849	0.23509	-3.88975
Q8K1H7	Tcp11l2	T-complex protein 11-like protein 2	0.352256	0.0210146	0.683497	13.1922	2.27463	0.0386858	0.235238	-3.89205
Q91VJ4	Stk38	Serine/threonine-protein kinase 38	0.13745	0.00815874	0.26674	19.2303	2.2739	0.0387392	0.235238	-3.89327
P70335	Rock1	Rho-associated protein kinase 1	-0.166968	-0.324119	-0.00981719	21.9474	-2.27255	0.0388395	0.235238	-3.89554
Q3V1V3	Esf1	ESF1 homolog	-0.156741	-0.304309	-0.00917293	18.4819	-2.27189	0.0388884	0.235238	-3.89665
Q8R4C2;D6RET4;D3Z4D2;Q8BR30;D3Z7T9	Rufy2	RUN and FYVE domain-containing protein 2	-0.245928	-0.477485	-0.0143699	15.2133	-2.27167	0.0389047	0.235238	-3.89702
P02088	Hbb-b1	Hemoglobin subunit beta-1	-0.722559	-1.40294	-0.0421811	26.3471	-2.27153	0.0389144	0.235238	-3.89724
P12790	Cyp2b9	Cytochrome P450 2B9	0.684601	0.0397445	1.32946	19.3709	2.27076	0.0389722	0.235238	-3.89854
Q9DC48	Cdc40	Pre-mRNA-processing factor 17	-0.252463	-0.490309	-0.0146169	16.9197	-2.27038	0.0390004	0.235238	-3.89918
Q61941;Q8C9V5;Q8BGK0;E9Q8F4	Nnt	NAD(P) transhydrogenase, mitochondrial	0.292834	0.0169528	0.568716	24.779	2.27036	0.0390013	0.235238	-3.8992
Q78RX3	Smim12	Small integral membrane protein 12	0.433999	0.0250945	0.842903	14.0906	2.27019	0.0390139	0.235238	-3.89949
Q99NH2;A5D6P2;G3XA13;F6S7Z1;B7ZNY3;E0CXL4;E0CY24;E0CZ83;E0CXR8;E0CZE2;F6TSJ9;E0CX45;F6UGU7;E9PYJ2;A0A0R4J1Y4;Q4JJC0;F6TB42;F6URI7;E0CXD3;F6T4Y3;E0CYB6	Pard3	Partitioning defective 3 homolog	-0.182975	-0.355444	-0.0105063	20.9296	-2.26923	0.0390861	0.235238	-3.90111
Q80Y17;A0A0R4J0S4	Llgl1	Lethal(2) giant larvae protein homolog 1	0.329403	0.018879	0.639927	14.334	2.26897	0.0391052	0.235238	-3.90154
Q9DB77;A0A140LI98	Uqcrc2	Cytochrome b-c1 complex subunit 2, mitochondrial	0.327124	0.0187409	0.635508	23.7443	2.26891	0.0391093	0.235238	-3.90164
F8WGM5;A0A140LJ60	Stxbp2		0.230605	0.0131961	0.448014	16.6268	2.26876	0.0391211	0.235238	-3.9019
B9EHJ3;A0A0U1RPW2;A0A0U1RPB2	Tjp1		-0.260535	-0.506304	-0.0147659	22.7886	-2.26744	0.0392195	0.235329	-3.90411
Q9D1C3	Pyurf	Protein preY, mitochondrial	0.417575	0.023649	0.811501	14.2017	2.26734	0.0392269	0.235329	-3.90428
P31230;Q3UZG4;A0A0G2JDW6;A0A0G2JEU9;A0A0G2JDV0;A0A0G2JDH0	Aimp1	Aminoacyl tRNA synthase complex-interacting multifunctional protein 1;Endothelial monocyte-activating polypeptide 2	0.226559	0.0127318	0.440387	22.4393	2.26629	0.0393056	0.235329	-3.90604
Q3UP75;H3BLE9	Ugt3a1	UDP-glucuronosyltransferase 3A1	0.83759	0.0469894	1.62819	17.7745	2.26606	0.0393228	0.235329	-3.90643
Q80XL6;A0A0R4J0I6;D3YTQ5;A0A087WSI8;F6U473	Acad11	Acyl-CoA dehydrogenase family member 11	0.256555	0.0143601	0.498749	23.0154	2.26575	0.0393457	0.235329	-3.90694
P47857;A0A2R8VHA5;A0A2R8VHV2	Pfkm	ATP-dependent 6-phosphofructokinase, muscle type	0.222975	0.0124237	0.433526	19.4692	2.26514	0.0393916	0.235329	-3.90797
Q99K51;A0A1C7CYV0;B1AX58	Pls3	Plastin-3	-0.313376	-0.609293	-0.0174598	22.6667	-2.26513	0.0393921	0.235329	-3.90798
Q9D773;B1B1D8;B1B1D7	Mrpl2	39S ribosomal protein L2, mitochondrial	0.284286	0.0157067	0.552866	20.8215	2.26401	0.039476	0.235394	-3.90985
Q9D0Q7	Mrpl45	39S ribosomal protein L45, mitochondrial	0.274339	0.0149698	0.533708	15.9096	2.26238	0.039599	0.235394	-3.91259
Q5DTX6	Jcad	Junctional protein associated with coronary artery disease	-0.573469	-1.11571	-0.0312278	13.2697	-2.26211	0.0396193	0.235394	-3.91304
Q9DBC7;A2AI69;P12849;D3Z0V6;D3Z068;D3Z4L4;D3YTM5	Prkar1a	cAMP-dependent protein kinase type I-alpha regulatory subunit;cAMP-dependent protein kinase type I-alpha regulatory subunit, N-terminally processed	0.20307	0.0110125	0.395127	21.613	2.26157	0.0396598	0.235394	-3.91393
Q9D554	Sf3a3	Splicing factor 3A subunit 3	-0.171349	-0.333411	-0.0092861	21.7133	-2.26149	0.0396663	0.235394	-3.91408
O08599;A0A140LHJ4	Stxbp1	Syntaxin-binding protein 1	-0.241905	-0.470702	-0.0131084	16.2454	-2.26147	0.0396673	0.235394	-3.9141
Q5UAK0	Mier1	Mesoderm induction early response protein 1	-0.316613	-0.616089	-0.0171371	14.6822	-2.26133	0.0396785	0.235394	-3.91435
Q8VI33;Q6NZA9;A2AP81;A0A087WR08;A0A087WQ57;A0A087WNM2;A2AP82	Taf9;Taf9b	Transcription initiation factor TFIID subunit 9;Transcription initiation factor TFIID subunit 9B	-0.201441	-0.391998	-0.0108841	17.3899	-2.2611	0.0396957	0.235394	-3.91473
Q8R3N6	Thoc1	THO complex subunit 1	-0.167968	-0.327078	-0.00885772	18.5116	-2.258	0.0399302	0.236566	-3.91991
P70268;D6RH37	Pkn1	Serine/threonine-protein kinase N1	-0.209069	-0.40731	-0.0108272	17.7159	-2.25575	0.0401018	0.236965	-3.92368
D3YYT1;Q922P9	Glyr1	Putative oxidoreductase GLYR1	-0.191365	-0.372833	-0.0098971	20.1074	-2.25558	0.0401144	0.236965	-3.92396
Q9DAV6;Q9D6A7;I7HJI5	Serpinb9b;Serpinb9c		1.41804	0.0730055	2.76307	20.437	2.25502	0.0401571	0.236965	-3.92489
Q60575;P33173;Q6TA13;E9QAN4;G3UW47;E9Q9G6;A0A087WQE8;F6XNB6	Kif1b	Kinesin-like protein KIF1B	0.207424	0.0106637	0.404185	20.0753	2.25485	0.0401704	0.236965	-3.92518
O35326;Q9D8S5;S4R2G3	Srsf5	Serine/arginine-rich splicing factor 5	-0.214315	-0.417626	-0.0110046	21.5409	-2.2547	0.0401817	0.236965	-3.92543
O35887;G3UWV3;G3UWR0;G3V004;G3UY49;G3UXA3;G3UXA8	Calu	Calumenin	-0.716116	-1.39574	-0.0364941	21.9349	-2.25378	0.040252	0.237162	-3.92697
Q8BU88	Mrpl22	39S ribosomal protein L22, mitochondrial	0.282524	0.0141928	0.550855	19.4541	2.25206	0.0403839	0.237608	-3.92984
Q6Y5D8	Arhgap10	Rho GTPase-activating protein 10	0.46864	0.0234972	0.913783	14.8903	2.25183	0.0404016	0.237608	-3.93023
Q8JZL3	Thtpa	Thiamine-triphosphatase	0.245192	0.0121109	0.478274	18.6327	2.25007	0.0405374	0.237688	-3.93318
O89032	Sh3pxd2a	SH3 and PX domain-containing protein 2A	0.404079	0.0198879	0.788271	16.9186	2.24965	0.0405695	0.237688	-3.93387
P27546;E9PZ43;A0A0G2JDN7;A0A140T8T5;A0A0G2JFH2;Q78TF3;A0A0G2JG35;A0A0G2JFT4;A0A0G2JFK3;A0A0G2JDY5	Map4	Microtubule-associated protein 4	-0.252943	-0.493465	-0.0124207	22.8158	-2.24938	0.0405901	0.237688	-3.93432
Q8BX09;A0A087WST2;A0A0R4J2B6;A0A087WRV7	Rbbp5	Retinoblastoma-binding protein 5	-0.224298	-0.437628	-0.0109676	17.2458	-2.24889	0.040628	0.237688	-3.93514
Q9ERS2	Ndufa13	NADH dehydrogenase [ubiquinone] 1 alpha subcomplex subunit 13	0.452162	0.0221021	0.882221	23.1175	2.24886	0.040631	0.237688	-3.9352
Q91W36;G3UZF0;E9Q8W9	Usp3	Ubiquitin carboxyl-terminal hydrolase 3;Ubiquitin carboxyl-terminal hydrolase	-0.277448	-0.541343	-0.0135532	16.7058	-2.24878	0.0406367	0.237688	-3.93533
P34928	Apoc1	Apolipoprotein C-I;Truncated apolipoprotein C-I	-0.477447	-0.932126	-0.0227682	21.169	-2.24604	0.0408492	0.238454	-3.93991
P08032	Spta1	Spectrin alpha chain, erythrocytic 1	-0.573562	-1.1199	-0.0272278	23.5038	-2.24553	0.0408887	0.238454	-3.94076
P38060	Hmgcl	Hydroxymethylglutaryl-CoA lyase, mitochondrial	0.248565	0.0117351	0.485396	23.554	2.24491	0.0409364	0.238454	-3.94178
Q9WVE8;A0A2R8W6S4;Q3UP40;A0A2R8W750	Pacsin2	Protein kinase C and casein kinase substrate in neurons protein 2	-0.340516	-0.664977	-0.0160545	22.0683	-2.24476	0.0409481	0.238454	-3.94203
Q9CR61	Ndufb7	NADH dehydrogenase [ubiquinone] 1 beta subcomplex subunit 7	-0.315124	-0.615399	-0.0148488	20.7404	-2.2447	0.040953	0.238454	-3.94214
Q2TPA8;B1AX78;B1AX77	Hsdl2	Hydroxysteroid dehydrogenase-like protein 2	0.357324	0.0165861	0.698061	23.0537	2.24305	0.0410819	0.238988	-3.9449
P63271;Q9Z199;G3UVU8;D6RHM5	Supt4h1a;Supt4h1b;Supt4a	Transcription elongation factor SPT4-A;Transcription elongation factor SPT4-B	-0.195935	-0.382897	-0.00897264	18.6325	-2.24158	0.0411965	0.239085	-3.94735
Q99N42	Tymp	Thymidine phosphorylase	0.521683	0.0238776	1.01949	22.1034	2.24152	0.0412008	0.239085	-3.94744
Q9CPP6;D3YTQ8	Ndufa5	NADH dehydrogenase [ubiquinone] 1 alpha subcomplex subunit 5	0.459428	0.0210051	0.89785	21.0019	2.24141	0.04121	0.239085	-3.94764
O35386	Phyh	Phytanoyl-CoA dioxygenase, peroxisomal	0.248698	0.0111741	0.486222	23.8927	2.23955	0.0413553	0.239185	-3.95072
Q9ET54;D3Z1J5;Q5DTJ9;A0A1W2P7G1	Palld	Palladin	-0.183658	-0.359067	-0.0082476	20.8771	-2.2395	0.0413595	0.239185	-3.95082
Q9D883;G3UW94;Q8BGJ9;E9Q5Y2;E9PUZ3;E9Q1I7;E9Q809;F8WH71;E9Q5J3;E9PWX6;E9PWM2;E9PWA1;A0A140LII6	U2af1	Splicing factor U2AF 35 kDa subunit	-0.215126	-0.420642	-0.00961082	21.5288	-2.23895	0.0414023	0.239185	-3.95172
Q9DBZ9;G3X960	Syde1	Rho GTPase-activating protein SYDE1	-0.392311	-0.767196	-0.0174259	12.1484	-2.23835	0.0414496	0.239185	-3.95273
Q99JY9;A0A087WQ14;A0A087WRA1;A0A087WS98;A0A087WP86;Q641P0;A0A087WQ83;A0A087WPR6	Actr3	Actin-related protein 3	-0.293415	-0.573834	-0.012996	21.7925	-2.23806	0.0414729	0.239185	-3.95322
Q7TNV0;E9Q8Y1;D3YVJ6	Dek	Protein DEK	-0.184769	-0.36136	-0.00817799	20.7835	-2.23798	0.0414787	0.239185	-3.95334
Q60676;F7BX26	Ppp5c	Serine/threonine-protein phosphatase 5;Serine/threonine-protein phosphatase	0.191037	0.00844639	0.373628	19.5318	2.23787	0.0414874	0.239185	-3.95353
P62315	Snrpd1	Small nuclear ribonucleoprotein Sm D1	-0.312057	-0.610425	-0.0136887	19.7429	-2.23706	0.0415515	0.23934	-3.95488
E9Q8T1;A0A140LJ29;A0A140LIQ6	Tacc2		0.302716	0.0131819	0.592251	18.3075	2.23631	0.0416107	0.239466	-3.95613
Q9DBG3;H3BKM0;H3BIY9;H3BJ06;Q5SWR0	Ap2b1	AP-2 complex subunit beta;AP complex subunit beta	-0.217167	-0.424977	-0.00935705	22.7921	-2.23524	0.0416954	0.239739	-3.95791
P57759;F8WJI4;F8WIM7;D6RG87	Erp29	Endoplasmic reticulum resident protein 29	-0.439707	-0.860812	-0.018602	22.6894	-2.23341	0.0418399	0.240224	-3.96095
P97868	Rbbp6	E3 ubiquitin-protein ligase RBBP6	-0.175699	-0.343979	-0.00741934	19.8056	-2.23323	0.0418543	0.240224	-3.96125
Q80XI6	Map3k11	Mitogen-activated protein kinase kinase kinase 11	-0.270863	-0.530422	-0.0113047	15.8591	-2.23209	0.0419454	0.240489	-3.96316
Q9WUM4;E9PX03;E9PZJ0;E9PVJ1;Q920M5;B9EIZ7	Coro1c	Coronin-1C	-0.363794	-0.712498	-0.0150902	21.0023	-2.23149	0.0419928	0.240489	-3.96415
Q99PI5;E9PWN0;D6RH34;F6VTY5	Lpin2	Phosphatidate phosphatase LPIN2	0.294971	0.0122038	0.577739	18.0463	2.23124	0.0420127	0.240489	-3.96457
Q8K411	Pitrm1	Presequence protease, mitochondrial	0.233801	0.00961506	0.457987	22.0279	2.23066	0.0420587	0.240538	-3.96553
Q9DCX2;B1ASE2	Atp5h	ATP synthase subunit d, mitochondrial	0.431263	0.017632	0.844894	23.3234	2.23011	0.0421033	0.24058	-3.96646
Q5XKN4;A0A0N4SV89	Jagn1	Protein jagunal homolog 1	0.807126	0.0317919	1.58246	14.8204	2.22663	0.0423814	0.241889	-3.97223
G3X9K3;D3YYK9	Arfgef1	Brefeldin A-inhibited guanine nucleotide-exchange protein 1	0.257916	0.0100908	0.505741	19.2282	2.22602	0.0424306	0.241889	-3.97325
Q9Z2E1	Mbd2	Methyl-CpG-binding domain protein 2	-0.189072	-0.370762	-0.00738245	18.3901	-2.22584	0.0424453	0.241889	-3.97356
Q3U2P1;A2AA71;A2AA72	Sec24a	Protein transport protein Sec24A	-0.249462	-0.489262	-0.00966058	20.5809	-2.2251	0.042505	0.242	-3.97479
Q61102	Abcb7	ATP-binding cassette sub-family B member 7, mitochondrial	0.257191	0.00991175	0.50447	19.8871	2.22466	0.0425399	0.242	-3.97551
O88630	Gosr1	Golgi SNAP receptor complex member 1	0.338115	0.0129116	0.663317	17.9968	2.22385	0.0426054	0.242158	-3.97686
Q80U44	Zfyve16	Zinc finger FYVE domain-containing protein 16	-0.465745	-0.913929	-0.017561	18.3771	-2.22274	0.0426954	0.242456	-3.97871
D3Z4Z0;D3YW26	Tada2b		-0.272614	-0.535068	-0.0101593	14.5182	-2.22172	0.0427775	0.242565	-3.98039
Q8VE99	Ccdc115	Coiled-coil domain-containing protein 115	0.264915	0.0098522	0.519978	17.2766	2.22155	0.0427918	0.242565	-3.98068
Q99LI7	Cstf3	Cleavage stimulation factor subunit 3	-0.184579	-0.362329	-0.00682904	18.7437	-2.2211	0.0428277	0.242565	-3.98142
Q7TT18;A0A087WR75;A0A0N4SVP5;A0A087WR39;A0A087WPT6;A0A0N4SVA8;A0A087WNQ2;A0A087WQB3	Atf7ip	Activating transcription factor 7-interacting protein 1	-0.315443	-0.619463	-0.0114222	16.9414	-2.21929	0.0429752	0.243186	-3.98444
P70318;Q921W2;D3Z3Y4;D6RGU1;A0A0U1RPD3;A0A0N4SVR8;A0A0U1RPE1;A0A0N4SUX1;A0A0U1RPB0;A0A0U1RP00	Tial1	Nucleolysin TIAR	-0.152165	-0.299006	-0.00532379	21.5656	-2.21648	0.0432047	0.24427	-3.9891
A0A1D5RLV1			-0.240924	-0.473518	-0.00832958	15.7922	-2.21553	0.0432824	0.244494	-3.99068
Q91YY4;A0A0R4J1C5	Atpaf2	ATP synthase mitochondrial F1 complex assembly factor 2	0.3174	0.0109002	0.623901	17.3202	2.215	0.0433259	0.244526	-3.99156
P70399;A2AU90;F6QNC8	Tp53bp1;Trp53bp1	Tumor suppressor p53-binding protein 1	-0.274569	-0.539887	-0.00925178	16.9481	-2.21351	0.0434476	0.244735	-3.99402
Q9JLF6;A0A0R4J293;A0A2I3BS02;A0A2I3BQN2	Tgm1	Protein-glutamine gamma-glutamyltransferase K	-0.863892	-1.69884	-0.0289399	20.2995	-2.21306	0.0434846	0.244735	-3.99476
Q8VC26	Tlcd2	TLC domain-containing protein 2	0.598835	0.0200037	1.17767	17.8327	2.21285	0.0435025	0.244735	-3.99512
Q60597;Z4YJV4;E9Q7L0;B2RXT3;Q5SVY0;Q5SVY1	Ogdh	2-oxoglutarate dehydrogenase, mitochondrial	0.287345	0.00957917	0.56511	22.2852	2.21269	0.0435152	0.244735	-3.99538
Q9D8X1;F8WHX2;D3YY50	Cutc	Copper homeostasis protein cutC homolog	-0.296209	-0.582656	-0.00976261	20.3746	-2.21183	0.0435866	0.244759	-3.99681
E9PZM4;A0A0G2JEP1;A0A0G2JES5;A0A0G2JEZ3	Chd2	Chromodomain-helicase-DNA-binding protein 2	-0.39391	-0.774866	-0.012954	19.5659	-2.21166	0.0436003	0.244759	-3.99709
P10649;A2AE89	Gstm1	Glutathione S-transferase Mu 1	0.367469	0.0120197	0.722918	25.8983	2.21126	0.0436335	0.244759	-3.99776
Q99J36	Thumpd1	THUMP domain-containing protein 1	-0.236918	-0.466269	-0.00756683	17.9834	-2.2095	0.0437791	0.245299	-4.00068
Q3UVL4	Vps51	Vacuolar protein sorting-associated protein 51 homolog	0.387144	0.0123095	0.761978	18.7418	2.20917	0.0438061	0.245299	-4.00122
P19426	Nelfe	Negative elongation factor E	-0.204743	-0.403168	-0.00631791	18.3065	-2.20703	0.0439836	0.245849	-4.00476
Q9Z2Z6	Slc25a20	Mitochondrial carnitine/acylcarnitine carrier protein	0.517215	0.0158358	1.01859	21.1595	2.20649	0.0440291	0.245849	-4.00566
Q80ZK9;A2AE98	Wdtc1	WD and tetratricopeptide repeats protein 1	0.285546	0.0087082	0.562383	16.9052	2.20621	0.044052	0.245849	-4.00612
Q920N2;A0A2I3BPG4;Q3TG10	Hlcs	Biotin--protein ligase;Biotin--[methylmalonyl-CoA-carboxytransferase] ligase;Biotin--[propionyl-CoA-carboxylase [ATP-hydrolyzing]] ligase;Biotin--[methylcrotonoyl-CoA-carboxylase] ligase;Biotin--[acetyl-CoA-carboxylase] ligase	0.337181	0.0102736	0.664089	18.578	2.20615	0.0440573	0.245849	-4.00622
Q9Z2S7;B1AVF2	Tsc22d3	TSC22 domain family protein 3	-0.263626	-0.519476	-0.00777688	14.703	-2.20394	0.0442412	0.24592	-4.00987
Q80TQ2;Z4YJJ5;A0A1B0GSE5	Cyld	Ubiquitin carboxyl-terminal hydrolase CYLD	-0.540257	-1.06473	-0.0157793	16.1974	-2.20328	0.0442968	0.24592	-4.01097
Q8K2T1;D3YU12;G5E8S7	Nmral1	NmrA-like family domain-containing protein 1	-0.470284	-0.926857	-0.0137104	19.0026	-2.20316	0.0443069	0.24592	-4.01117
Q3U3C9	Gse1	Genetic suppressor element 1	-0.435432	-0.858219	-0.0126454	16.0311	-2.2029	0.0443283	0.24592	-4.01159
Q9EPK7;E9PUW7;A0A2I3BQV5	Xpo7	Exportin-7	-0.163238	-0.32179	-0.00468637	17.1178	-2.20215	0.0443915	0.24592	-4.01284
A0A2I3BR29;H9H9T1;H3BLM7	Fam107b		0.293338	0.00837396	0.578303	20.3883	2.20178	0.0444222	0.24592	-4.01344
P13808;D3YUF1;D3Z5G3;A0A0R4J1K4;A0A0R4J1K9;A0A0R4J101	Slc4a2	Anion exchange protein 2	0.367152	0.0104796	0.723824	15.2432	2.20177	0.044423	0.24592	-4.01346
P97366;E9PWR7;F8VPT6;E9Q9B1;Q3TMK4;E9Q7X9	Evi5	Ecotropic viral integration site 5 protein	-0.191491	-0.377535	-0.00544605	19.7548	-2.20154	0.0444425	0.24592	-4.01385
Q9D2W5	Gramd3		0.573615	0.0162811	1.13095	15.8964	2.20141	0.0444534	0.24592	-4.01406
O54983	Crym	Ketimine reductase mu-crystallin	-0.48657	-0.959368	-0.0137722	18.8417	-2.20123	0.0444684	0.24592	-4.01435
Q7TQ95;A2ASL8;A2ASM0;A2ASM1	Lnp	Protein lunapark	0.470467	0.0132622	0.927672	17.5477	2.20097	0.0444903	0.24592	-4.01479
Q6QD59;F7C279;B8JJI4;F6QGF9	Bnip1	Vesicle transport protein SEC20	0.486858	0.0135568	0.960159	20.3785	2.20019	0.0445558	0.24607	-4.01607
Q68FD5;Q5SXR6;F6Z1R4	Cltc	Clathrin heavy chain 1;Clathrin heavy chain	-0.248234	-0.489648	-0.00682036	22.8032	-2.19936	0.0446263	0.246248	-4.01746
Q9D187;F8WHV1	Fam96b	Mitotic spindle-associated MMXD complex subunit MIP18	-0.145556	-0.287309	-0.00380419	18.3482	-2.19633	0.0448821	0.247448	-4.02246
P26928;E0CXN0	Mst1	Hepatocyte growth factor-like protein;Hepatocyte growth factor-like protein alpha chain;Hepatocyte growth factor-like protein beta chain	-0.451207	-0.890934	-0.0114791	15.1493	-2.19477	0.0450149	0.247968	-4.02504
P40336;A0A1W2P7Z9	Vps26a	Vacuolar protein sorting-associated protein 26A	-0.261139	-0.515849	-0.00642805	19.6187	-2.19291	0.0451731	0.248626	-4.02811
Q3UEB3	Puf60	Poly(U)-binding-splicing factor PUF60	-0.231276	-0.457031	-0.0055223	21.4835	-2.19125	0.0453146	0.248805	-4.03085
Q91VN4;E9Q4M4	Chchd6	MICOS complex subunit Mic25	0.26317	0.00622357	0.520116	18.2476	2.19074	0.0453586	0.248805	-4.0317
Q9R123	Nat6	N-acetyltransferase 6	0.421704	0.00987059	0.833536	14.0854	2.19019	0.0454051	0.248805	-4.03259
Q5ND29	Rilp	Rab-interacting lysosomal protein	-0.268741	-0.531222	-0.00626029	18.7659	-2.18994	0.0454265	0.248805	-4.033
Q3TEA8;Z4YKB8;Z4YKA3;A2AM65;A2AM70;A2AM63;A2AM62;A2AM69	Hp1bp3	Heterochromatin protein 1-binding protein 3	-0.164929	-0.326067	-0.00379182	22.8401	-2.18926	0.045485	0.248805	-4.03413
Q8R5M8;E0CY16;E9PYN1	Cadm1	Cell adhesion molecule 1	0.325002	0.00747114	0.642533	18.5848	2.18926	0.0454855	0.248805	-4.03414
E9QPE7;A0A2R8VHF9;O08638	Myh11	Myosin-11	-0.605436	-1.19697	-0.0139016	21.15	-2.1892	0.0454906	0.248805	-4.03424
P48771	Cox7a2	Cytochrome c oxidase subunit 7A2, mitochondrial	0.407625	0.00930779	0.805942	22.1334	2.18891	0.0455151	0.248805	-4.03471
Q9D0I6;A2AUX8	Wdsub1	WD repeat, SAM and U-box domain-containing protein 1	0.177184	0.00396797	0.3504	18.1312	2.18793	0.0455997	0.249056	-4.03633
O35129;F6QPR1;F6Q8V7	Phb2	Prohibitin-2	0.289203	0.00636278	0.572043	23.79	2.18705	0.0456754	0.249259	-4.03778
Q8BM39;A0A0A6YW97	Prpf18	Pre-mRNA-splicing factor 18	-0.180143	-0.356484	-0.00380189	17.435	-2.18504	0.0458482	0.249989	-4.04108
P24788;A2A9P6	Cdk11b	Cyclin-dependent kinase 11B	-0.151294	-0.299453	-0.00313419	18.7875	-2.18418	0.0459233	0.250187	-4.04251
B1AR13;Z4YKM2;B2RWE3	Cisd3	CDGSH iron-sulfur domain-containing protein 3, mitochondrial	0.321896	0.00656898	0.637222	20.4092	2.18349	0.045983	0.2503	-4.04365
Q9JME7	Trappc2l	Trafficking protein particle complex subunit 2-like protein	0.318525	0.00606313	0.630986	16.7058	2.18043	0.0462484	0.251532	-4.04868
S4R1P5;A0A087WSP0;Q91ZU6;E9Q9X1;A0A1D5RLZ3;A0A087WRB8;A0A087WPR7	Dst	Dystonin	-0.478864	-0.948832	-0.00889575	17.9118	-2.17942	0.0463372	0.251802	-4.05035
Q8VC70;E9Q7G6	Rbms2	RNA-binding motif, single-stranded-interacting protein 2	0.323065	0.00580028	0.64033	15.6283	2.17803	0.0464581	0.252246	-4.05263
Q6NV99	Haus6		-0.240686	-0.477102	-0.00427007	13.9019	-2.17756	0.0464994	0.252257	-4.05341
Q9QXY6	Ehd3	EH domain-containing protein 3	-0.209901	-0.416171	-0.00363079	22.4687	-2.17658	0.0465855	0.252512	-4.05502
P70182;D3YUY3;F8WI18	Pip5k1a	Phosphatidylinositol 4-phosphate 5-kinase type-1 alpha	-0.247767	-0.491406	-0.00412739	16.0425	-2.17516	0.0467098	0.252549	-4.05735
A0A0A0MQG8;Q1H9T6	Zbtb48	Zinc finger and BTB domain-containing protein 48	-0.60421	-1.19836	-0.0100647	15.3433	-2.17516	0.04671	0.252549	-4.05735
Q9D7J9	Echdc3	Enoyl-CoA hydratase domain-containing protein 3, mitochondrial	-0.226672	-0.449615	-0.00372948	22.9132	-2.17471	0.0467498	0.252549	-4.0581
Q5U5V2	Hykk	Hydroxylysine kinase	-0.246774	-0.489522	-0.00402682	18.7386	-2.17441	0.0467761	0.252549	-4.05859
Q9JIZ0	Cml1	Probable N-acetyltransferase CML1	0.401814	0.00653089	0.797098	16.5697	2.17427	0.0467886	0.252549	-4.05882
Q3TX08;H3BKS8;E9PWD4;A0A0R4IZW7;H3BKV3;H3BK68;D3Z413;H3BL70;H3BKB8;G3V019	Trmt1	tRNA (guanine(26)-N(2))-dimethyltransferase	-0.303243	-0.601786	-0.00469927	16.5108	-2.1726	0.0469361	0.253132	-4.06157
A0A2I3BRQ1;A0A2I3BQE1;A2AS37	AI182371		-0.251193	-0.498652	-0.00373323	20.0545	-2.1712	0.0470599	0.253587	-4.06387
Q9QZ06;F7AT44;A9JEI5;Q8C5G6	Tollip	Toll-interacting protein	0.219906	0.00312522	0.436686	20.4659	2.16976	0.0471869	0.254059	-4.06622
Q61129;A0A0G2JF07	Cfi	Complement factor I;Complement factor I heavy chain;Complement factor I light chain	-0.415481	-0.825681	-0.00528087	20.054	-2.16646	0.0474808	0.255428	-4.07164
P43120;G3UXH1	Hhex	Hematopoietically-expressed homeobox protein Hhex	-0.333514	-0.662994	-0.00403491	18.4631	-2.16512	0.0476008	0.255859	-4.07385
Q8BHB4	Wdr3	WD repeat-containing protein 3	0.14321	0.00165853	0.284762	15.6724	2.16399	0.0477023	0.256191	-4.0757
Q08857;A0A0G2JFB7	Cd36	Platelet glycoprotein 4	0.753922	0.00747706	1.50037	21.6942	2.16035	0.0480295	0.257697	-4.08167
Q6PDL0;A0A1D5RMC1;A0A1D5RM94	Dync1li2	Cytoplasmic dynein 1 light intermediate chain 2	0.247645	0.00240416	0.492886	18.6312	2.1599	0.0480707	0.257697	-4.08242
Q9JK83	Pard6b	Partitioning defective 6 homolog beta	-0.249534	-0.49671	-0.00235799	18.1028	-2.15933	0.0481217	0.257697	-4.08334
A0A0R4J138;P50429	Arsb	Arylsulfatase B	0.236793	0.00221207	0.471373	21.2256	2.1591	0.0481429	0.257697	-4.08372
Q91VB8;P01942;P06467;A7M7S6	haemaglobin alpha 2;Hba	Hemoglobin subunit alpha	-0.645963	-1.2863	-0.0056227	27.1678	-2.15771	0.0482687	0.257947	-4.086
Q61122;E9PZ64;A0A087WSU4;Q61127;D3Z008;D3Z292;Q3TYF1	Nab1;Nab2	NGFI-A-binding protein 1;NGFI-A-binding protein 2	-0.436547	-0.869341	-0.00375269	17.0036	-2.15747	0.04829	0.257947	-4.08638
Q99N93	Mrpl16	39S ribosomal protein L16, mitochondrial	0.2564	0.00202458	0.510774	20.2931	2.15595	0.0484283	0.257947	-4.08888
Q9JHK5;Q8CAG6;Q5F270	Plek	Pleckstrin	-0.418448	-0.833609	-0.003288	16.5969	-2.15587	0.0484359	0.257947	-4.08902
Q63850;A0A140LJH5;A0A140LJ77	Nup62	Nuclear pore glycoprotein p62	-0.205163	-0.408725	-0.00160186	17.8415	-2.15576	0.0484458	0.257947	-4.08919
Q8R310;D3Z1L1;F6S041	Tmcc3	Transmembrane and coiled-coil domains protein 3	0.677791	0.00521008	1.35037	14.486	2.1555	0.0484697	0.257947	-4.08962
Q9CYI0;J3KMQ6	5730455P16Rik	Protein Njmu-R1	0.510873	0.00392564	1.01782	17.166	2.15549	0.0484702	0.257947	-4.08963
P28076;G3UYK5;A0A0R4J256	Psmb9	Proteasome subunit beta type-9	-0.707006	-1.40893	-0.00507776	17.9527	-2.1544	0.0485696	0.258086	-4.09142
A2ADA5	Pusl1	tRNA pseudouridine synthase-like 1	0.183859	0.00131393	0.366404	16.9121	2.15432	0.0485766	0.258086	-4.09154
O35488;A2ANX6	Slc27a2	Very long-chain acyl-CoA synthetase	0.340725	0.00228585	0.679164	23.2243	2.15338	0.0486633	0.258333	-4.0931
Q9DBT3;A0A0U1RP69	Ccdc97	Coiled-coil domain-containing protein 97	-0.192141	-0.383126	-0.00115476	16.7009	-2.15186	0.0488018	0.258651	-4.09557
E9PVA6;F6U8T2	Git2		-0.184718	-0.368328	-0.00110854	18.4904	-2.15184	0.0488035	0.258651	-4.09561
P06151;Q564E2;A0A1B0GSX0;A0A1B0GSR9;D3YZQ9;A0A1B0GT41;A0A1B0GQX5;A0A1B0GSL7;A0A1B0GRW9;A0A1B0GS79;A0A1B0GRS2;A0A1B0GRC1;P00342;D3YVR7;D3YZE4;A0A1B0GSR2;A0A0N4SVV8;A0A1B0GRE9	Ldha	L-lactate dehydrogenase A chain;L-lactate dehydrogenase	0.284653	0.00149936	0.567808	24.219	2.15025	0.0489492	0.258713	-4.0982
Q9ERG0;A0A2R8VI67;Q4U4S6	Lima1	LIM domain and actin-binding protein 1	-0.207521	-0.413948	-0.00109296	23.2395	-2.15025	0.0489493	0.258713	-4.0982
Q8VEL2;F7BA73;F6W741;F6RV41	Mtmr14	Myotubularin-related protein 14	-0.340562	-0.679379	-0.0017459	13.0995	-2.14995	0.0489771	0.258713	-4.0987
Q9DC50	Crot	Peroxisomal carnitine O-octanoyltransferase	0.327448	0.00156068	0.653335	22.2146	2.14917	0.0490487	0.258713	-4.09997
Q9D338	Mrpl19	39S ribosomal protein L19, mitochondrial	0.30476	0.00144261	0.608078	20.4862	2.1491	0.0490552	0.258713	-4.10009
Q8K1Z0;F6SFF5;A0A1D5RLE9	Coq9	Ubiquinone biosynthesis protein COQ9, mitochondrial	0.363623	0.00171862	0.725527	22.9785	2.14909	0.0490566	0.258713	-4.10011
Q9CZ30;B1AYJ9	Ola1	Obg-like ATPase 1	0.17709	0.000780091	0.353401	22.6392	2.14839	0.0491205	0.258798	-4.10125
Q922Q9;A0A0R4J058;A0A0R4J242;A0A1B0GSH5;D3YWG2;G8JL55	Chid1	Chitinase domain-containing protein 1	-0.690803	-1.37868	-0.0029217	19.8396	-2.14801	0.0491555	0.258798	-4.10187
Q8VE37;Q6PFB2;A2CER2	Rcc1	Regulator of chromosome condensation	-0.172792	-0.344886	-0.000697993	20.7933	-2.1476	0.0491933	0.258798	-4.10254
P02089	Hbb-b2	Hemoglobin subunit beta-2	-0.697266	-1.39222	-0.00231149	24.9049	-2.14604	0.0493375	0.259344	-4.10509
Q9Z1J3;A6QRH3;F7CZD1;F6TXD3;V9GXS4	Nfs1	Cysteine desulfurase, mitochondrial	0.207692	0.000603209	0.414781	21.1279	2.14516	0.0494194	0.259563	-4.10653
P70389;A0A0R4J0S2	Igfals	Insulin-like growth factor-binding protein complex acid labile subunit	-0.426563	-0.852119	-0.00100798	17.0751	-2.14399	0.0495274	0.259918	-4.10843
P29533;Q3UPN1;A0A0G2JFP9	Vcam1	Vascular cell adhesion protein 1	-0.442114	-0.883725	-0.000503375	19.6467	-2.14137	0.049772	0.26093	-4.11272
Q64435	Ugt1a6	UDP-glucuronosyltransferase 1-6	0.616238	0.000586404	1.23189	17.1704	2.14097	0.0498094	0.26093	-4.11338
A0A140T8M4;A0A075B5N3;A0A0G2JFN8;A0A0G2JE47	Igkv8-28		-1.13691	-2.27293	-0.000897475	16.1266	-2.14062	0.0498419	0.26093	-4.11395
P52825;A2A8E8;A2A8E7;A2A8E9	Cpt2	Carnitine O-palmitoyltransferase 2, mitochondrial	0.483053	0.000226111	0.96588	23.3528	2.13993	0.0499062	0.261054	-4.11507
Q5U458;E9Q8B3;A2A8D1	Dnajc11	DnaJ homolog subfamily C member 11	0.301887	-0.000222391	0.603997	21.2381	2.13735	0.0501477	0.261586	-4.11927
Q8BG30	Nelfa	Negative elongation factor A	-0.201526	-0.403273	0.000220217	17.5408	-2.13659	0.0502192	0.261586	-4.12051
P70168	Kpnb1	Importin subunit beta-1	0.248487	-0.000340743	0.497314	20.8572	2.136	0.0502751	0.261586	-4.12148
Q8BRH0;A0A0R4J173;G5E8C4	Tmtc3	Transmembrane and TPR repeat-containing protein 3	0.314667	-0.000469804	0.629805	17.083	2.13574	0.0502996	0.261586	-4.1219
P19324;A0A140LHK0;A0A140LHR4	Serpinh1	Serpin H1	0.361627	-0.00065871	0.723912	20.9469	2.13504	0.0503656	0.261586	-4.12304
Q9Z1M8	Ik	Protein Red	-0.142427	-0.285141	0.000287776	20.5827	-2.13462	0.0504056	0.261586	-4.12374
P67778;Q5SQG5	Phb	Prohibitin	0.266259	-0.000538276	0.533057	24.151	2.13461	0.0504059	0.261586	-4.12374
O88833;A2A977;A2A8T1;F8WGU9;A2A8S9;Q91WU1	Cyp4a10;Cyp4a32	Cytochrome P450 4A10	1.08327	-0.00226506	2.1688	21.3433	2.13447	0.0504198	0.261586	-4.12398
Q9QYB8;F6V4G5;A0A0N4SWF0	Add2	Beta-adducin	-0.553437	-1.10809	0.00121621	18.2108	-2.13424	0.0504412	0.261586	-4.12435
E9PUM5;E9Q8B6;E9Q8B5	Gm4788		-0.595547	-1.19251	0.00141199	18.1119	-2.13387	0.0504761	0.261586	-4.12495
Q61194;F8VPL2;A0A0U1RNH9	Pik3c2a	Phosphatidylinositol 4-phosphate 3-kinase C2 domain-containing subunit alpha	-0.176241	-0.352912	0.000430194	19.3766	-2.13372	0.0504902	0.261586	-4.12519
Q9D7N9	Apmap	Adipocyte plasma membrane-associated protein	0.218977	-0.000540493	0.438494	20.4698	2.13366	0.0504957	0.261586	-4.12529
S4R1W5;Q3ULB0	Rbm6		-0.137207	-0.274848	0.000433489	19.4889	-2.13219	0.0506349	0.262096	-4.12768
Q5SRX1;Q5SXA4;Q5SXA5;F6ZDJ1;F6RBX1	Tom1l2	TOM1-like protein 2	0.206296	-0.00070494	0.413296	18.4822	2.13164	0.0506868	0.262154	-4.12858
Q8BZ98;E9QLL2;F2Z460;E0CXZ8;D6RH60	Dnm3	Dynamin-3	-0.257375	-0.515732	0.000982141	17.6603	-2.1308	0.0507673	0.262217	-4.12996
O35343;D3YTN1;A0A0B4J1E7	Kpna4	Importin subunit alpha-3	0.197945	-0.000768395	0.396658	16.941	2.13066	0.0507805	0.262217	-4.13018
Q99PN3;J3QN94;B8JJ57;B8JJ56	Trim26	Tripartite motif-containing protein 26	-0.200568	-0.401974	0.00083883	18.5317	-2.13002	0.0508412	0.262319	-4.13122
Q91WE6;F6S0I8	Cdkal1	Threonylcarbamoyladenosine tRNA methylthiotransferase	0.187324	-0.000877919	0.375525	17.2993	2.12895	0.050943	0.262634	-4.13296
E9Q634;A0A1L1STM1	Myo1e	Unconventional myosin-Ie	-0.25561	-0.512537	0.00131726	19.8617	-2.12796	0.0510373	0.26291	-4.13457
Q9JKB1;A0A2I3BQ39;P58321	Uchl3	Ubiquitin carboxyl-terminal hydrolase isozyme L3	0.203365	-0.00120272	0.407933	19.3967	2.12635	0.0511912	0.263491	-4.13719
Q8VCW8	Acsf2	Acyl-CoA synthetase family member 2, mitochondrial	0.475162	-0.00302736	0.95335	23.6671	2.12539	0.0512838	0.263612	-4.13876
Q6P4T2	Snrnp200	U5 small nuclear ribonucleoprotein 200 kDa helicase	-0.155038	-0.311182	0.00110627	21.374	-2.12377	0.0514387	0.263612	-4.14138
Q8C863	Itch	E3 ubiquitin-protein ligase Itchy	-0.171984	-0.345265	0.00129715	18.1222	-2.12292	0.0515213	0.263612	-4.14278
P14211	Calr	Calreticulin	-0.49844	-1.00069	0.00381079	24.9797	-2.1227	0.0515422	0.263612	-4.14313
Q9DA03	Lyrm7	Complex III assembly factor LYRM7	0.288634	-0.00222734	0.579495	15.2907	2.12255	0.0515567	0.263612	-4.14337
P49698;Z4YKX0	Hnf4a	Hepatocyte nuclear factor 4-alpha	-0.382241	-0.767471	0.00298942	17.9318	-2.12233	0.0515778	0.263612	-4.14373
S4R1D4	Ppfia1		-0.213305	-0.428281	0.00167001	15.1975	-2.12231	0.0515795	0.263612	-4.14376
Q61001	Lama5	Laminin subunit alpha-5	-0.500651	-1.00539	0.0040896	19.5547	-2.1216	0.0516484	0.263612	-4.14492
Q9JLB0;E9PWC5;Q9WV34;E9Q2R8	Mpp6	MAGUK p55 subfamily member 6	-0.312604	-0.627818	0.00260935	21.9278	-2.12122	0.0516847	0.263612	-4.14553
Q8BMJ2	Lars	Leucine--tRNA ligase, cytoplasmic	0.239993	-0.00202186	0.482008	22.6231	2.12106	0.0517005	0.263612	-4.14579
A0A075B5R5;A0A075B5P7;A0A0A6YWG4;A0A0A6YVX8;A0A075B5Q2;P01806;P18524;P01812;P01809;P01810;P01808;P01807	Ighv4-1;Ighv5-2;Ighv5-12-4;Ighv5-9	Ig heavy chain V region 441;Ig heavy chain V region RF;Ig heavy chain V region MOPC 173;Ig heavy chain V region X24;Ig heavy chain V region J539;Ig heavy chain V region T601;Ig heavy chain V region X44	-0.675689	-1.35711	0.00573531	14.3887	-2.12093	0.0517134	0.263612	-4.14601
Q8C7I4;A0A2R8W6T2;A0A2R8W6N5;A0A2R8W6I1	Apol9b		-0.440783	-0.885385	0.00381841	18.6118	-2.12056	0.0517489	0.263612	-4.14661
Q8CE50	Snx30	Sorting nexin-30	-0.275909	-0.554246	0.0024285	15.8264	-2.12027	0.0517772	0.263612	-4.14708
O35943	Fxn	Frataxin, mitochondrial;Frataxin intermediate form;Frataxin mature form	0.308177	-0.00279934	0.619153	19.329	2.11967	0.0518345	0.263612	-4.14804
Q8BM88	Ctso	Cathepsin O	-0.387478	-0.778502	0.00354533	16.8777	-2.11954	0.051848	0.263612	-4.14827
Q6Y685;F8VQ95	Tacc1	Transforming acidic coiled-coil-containing protein 1	-0.240149	-0.482522	0.00222343	17.8619	-2.11931	0.0518701	0.263612	-4.14864
Q69ZN6	Gnptab	N-acetylglucosamine-1-phosphotransferase subunits alpha/beta;N-acetylglucosamine-1-phosphotransferase subunit alpha;N-acetylglucosamine-1-phosphotransferase subunit beta	0.575979	-0.00557111	1.15753	10.8815	2.11844	0.0519544	0.263661	-4.15005
P46414	Cdkn1b	Cyclin-dependent kinase inhibitor 1B	-0.16102	-0.323602	0.00156331	19.703	-2.11836	0.0519618	0.263661	-4.15018
Q7TMS5;D3Z150;S4R2E1;A0A0R4J0B6;D3YZX5;A0A0N4SWA2	Abcg2	ATP-binding cassette sub-family G member 2	0.3214	-0.00329834	0.646099	16.0651	2.1172	0.0520746	0.263749	-4.15206
Q8BU11	Tox4	TOX high mobility group box family member 4	-0.22551	-0.453374	0.00235287	16.1736	-2.11684	0.0521095	0.263749	-4.15264
P29758	Oat	Ornithine aminotransferase, mitochondrial	-0.626676	-1.25994	0.00659192	22.6683	-2.11666	0.0521269	0.263749	-4.15293
Q3TBW2;A2A715	Mrpl10	39S ribosomal protein L10, mitochondrial	0.211109	-0.00223731	0.424456	19.5369	2.1165	0.052143	0.263749	-4.1532
D3Z069;Q8K1N2;D3Z231;D3Z1R8	Phldb2	Pleckstrin homology-like domain family B member 2	-0.163943	-0.329681	0.00179432	21.436	-2.11577	0.0522138	0.263899	-4.15438
Q9JKF7	Mrpl39	39S ribosomal protein L39, mitochondrial	0.240251	-0.00288155	0.483384	20.2273	2.11358	0.0524282	0.264775	-4.15794
Q91V77;P56565;D3YUT6	S100a1	Protein S100;Protein S100-A1	0.749396	-0.00947927	1.50827	18.1688	2.11221	0.0525622	0.264868	-4.16015
A8Y5N4	Hsd17b13		0.703298	-0.00899042	1.41559	18.4794	2.11193	0.0525896	0.264868	-4.16061
F8VQC1;E9Q740	Srp72	Signal recognition particle subunit SRP72	0.261821	-0.00336565	0.527007	22.8758	2.11178	0.0526043	0.264868	-4.16085
P12399;A0A286YDF0	Ctla2a	Protein CTLA-2-alpha	-0.401655	-0.808666	0.00535583	14.4899	-2.11078	0.0527025	0.264868	-4.16247
Q8R3F5;A0A2R8W722;A0A2R8VHT7	Mcat	Malonyl-CoA-acyl carrier protein transacylase, mitochondrial	0.228163	-0.00304352	0.45937	19.1153	2.11077	0.0527035	0.264868	-4.16249
Q5SFM8	Rbm27	RNA-binding protein 27	-0.170136	-0.342545	0.002272	18.82	-2.11074	0.0527066	0.264868	-4.16254
Q3TC46	Patl1	Protein PAT1 homolog 1	-0.212492	-0.42785	0.00286684	17.4564	-2.11046	0.0527347	0.264868	-4.163
Q3THW5;P0C0S6;Q8R029;Q3UA95	H2afv;H2afz	Histone H2A.V;Histone H2A.Z;Histone H2A	-0.161122	-0.324465	0.00222228	21.6902	-2.10983	0.0527965	0.264971	-4.16402
Q8VIJ6	Sfpq	Splicing factor, proline- and glutamine-rich	-0.179484	-0.36153	0.00256102	23.2546	-2.10884	0.0528941	0.265254	-4.16562
Q921D4;A0A0R4IZX3	Med6	Mediator of RNA polymerase II transcription subunit 6	-0.277041	-0.558118	0.00403592	12.9382	-2.10822	0.0529556	0.265355	-4.16663
O55131;E9Q9F5;E9Q1G8;Q9DA97;S4R2P6	Sept7	Septin-7	-0.229675	-0.462922	0.0035722	22.1347	-2.10617	0.053158	0.265815	-4.16994
Q9D6Y4;D3Z373	Mef2bnb;2310045N01Rik	Protein MEF2BNB	-0.177093	-0.356961	0.00277554	14.4371	-2.10592	0.0531826	0.265815	-4.17034
Q9JLI8	Sart3	Squamous cell carcinoma antigen recognized by T-cells 3	-0.181598	-0.366095	0.0028991	20.234	-2.10532	0.0532426	0.265815	-4.17132
Q6ZPJ3	Ube2o	E2/E3 hybrid ubiquitin-protein ligase UBE2O	-0.248092	-0.500156	0.00397136	20.6423	-2.10523	0.0532515	0.265815	-4.17146
Q9D4J7;E9QAG2	Phf6	PHD finger protein 6	-0.229593	-0.462863	0.00367789	18.6989	-2.1052	0.0532539	0.265815	-4.1715
Q9D154;Z4YK03;Q8VHP7	Serpinb1a	Leukocyte elastase inhibitor A	1.28338	-0.0215381	2.5883	22.4259	2.10362	0.053411	0.266393	-4.17406
Q9Z1Q5	Clic1	Chloride intracellular channel protein 1	-0.31326	-0.631858	0.00533922	18.6886	-2.10308	0.053465	0.266455	-4.17494
Q9WUD1	Stub1	STIP1 homology and U box-containing protein 1	0.329691	-0.00608373	0.665466	19.3396	2.10017	0.0537557	0.267417	-4.17964
Q8VBT2;D3Z221	Sds	L-serine dehydratase/L-threonine deaminase	-0.59473	-1.20047	0.0110096	22.5276	-2.10005	0.0537679	0.267417	-4.17984
Q8VC31;G3X927;D3YW42;G3UXR7;A3KGF9;D3Z1Q6;G3UYE3	Ccdc9	Coiled-coil domain-containing protein 9	-0.166804	-0.336719	0.00311182	19.9152	-2.09976	0.0537976	0.267417	-4.18032
P46467;Q8BPY9	Vps4b	Vacuolar protein sorting-associated protein 4B	-0.16106	-0.325145	0.00302544	21.5404	-2.09949	0.0538242	0.267417	-4.18075
P49025;H3BJ74;F6SBR5;D3Z1U0;E9QL53;D3YU89	Cit	Citron Rho-interacting kinase	0.240221	-0.00460112	0.485043	15.9287	2.09873	0.0539006	0.267468	-4.18197
Q9D1M4	Eef1e1	Eukaryotic translation elongation factor 1 epsilon-1	0.286781	-0.00551651	0.579078	20.2224	2.09856	0.0539176	0.267468	-4.18225
Q9R098;A0A0J9YUY6	Hgfac	Hepatocyte growth factor activator;Hepatocyte growth factor activator short chain;Hepatocyte growth factor activator long chain	-0.570957	-1.15315	0.0112405	16.3225	-2.09763	0.0540109	0.267725	-4.18375
Q9D1F4;E9QKI5;E9QKI4;D3Z4W3;D3Z4R0;D3YWZ1;F6R8S6	Akt1s1	Proline-rich AKT1 substrate 1	-0.254555	-0.514214	0.00510304	17.2051	-2.09689	0.0540854	0.267887	-4.18494
P11438	Lamp1	Lysosome-associated membrane glycoprotein 1	0.27381	-0.00590501	0.553525	21.1669	2.09377	0.0544005	0.26913	-4.18998
Q8VHQ9;A2AVR6;F6SS52;E0CYS0;E0CYA0;E0CXP8	Acot11	Acyl-coenzyme A thioesterase 11	0.573283	-0.0124174	1.15898	18.1706	2.09358	0.05442	0.26913	-4.19029
Q8VCC2	Ces1	Liver carboxylesterase 1	0.524419	-0.0122119	1.06105	22.1777	2.09025	0.0547581	0.270389	-4.19566
A0A286YCZ4;A0A286YCZ5;Q99M01	Fars2	Phenylalanine--tRNA ligase, mitochondrial	0.224496	-0.00522822	0.454219	16.2861	2.09025	0.0547586	0.270389	-4.19567
Q3UN90;E9PX24	Lyrm9	LYR motif-containing protein 9	0.304337	-0.00716878	0.615843	18.6628	2.0897	0.0548141	0.270455	-4.19654
Q8K339	Kin	DNA/RNA-binding protein KIN17	-0.256237	-0.518583	0.00610971	17.4826	-2.08912	0.0548742	0.270545	-4.19749
Q8VCQ3;E0CZ57	Nrbf2	Nuclear receptor-binding factor 2	0.199911	-0.0049043	0.404726	18.9402	2.08771	0.0550177	0.270891	-4.19976
Q6A0A9	FAM120A	Constitutive coactivator of PPAR-gamma-like protein 1	-0.171379	-0.346972	0.0042133	21.8794	-2.08761	0.0550286	0.270891	-4.19993
Q08509;D3Z7F4;D3Z5I5;Q3UGL1	Eps8	Epidermal growth factor receptor kinase substrate 8	0.468144	-0.0117954	0.948083	15.2423	2.08636	0.0551562	0.271175	-4.20193
P50172;Q3TJI8;F2Z3U6	Hsd11b1	Corticosteroid 11-beta-dehydrogenase isozyme 1	-0.431613	-0.874254	0.0110279	22.5124	-2.08564	0.0552302	0.271175	-4.2031
Q3UJB9;G5E896;A0A0R4J1Q0;D6RE33;F6ZJ27	Edc4	Enhancer of mRNA-decapping protein 4	-0.196798	-0.398625	0.00502982	18.8354	-2.08562	0.0552319	0.271175	-4.20312
P58137;Q8BZR4	Acot8	Acyl-coenzyme A thioesterase 8	0.297293	-0.00763118	0.602217	18.4261	2.0854	0.055255	0.271175	-4.20348
P10630;Q8BTU6;E9Q561;D6RJ60;D6RJ11	Eif4a2	Eukaryotic initiation factor 4A-II;Eukaryotic initiation factor 4A-II, N-terminally processed	0.270683	-0.00716943	0.548535	20.2692	2.08374	0.0554259	0.271807	-4.20616
P60840	Ensa	Alpha-endosulfine	-0.183271	-0.371452	0.00491008	16.5025	-2.08312	0.0554897	0.271912	-4.20716
Q8BX80;E9Q017;E9PY27	Engase	Cytosolic endo-beta-N-acetylglucosaminidase	0.210511	-0.00568487	0.426707	16.5926	2.08269	0.0555344	0.271924	-4.20785
Q8K1J5	Sde2	Protein SDE2 homolog	-0.205775	-0.417185	0.0056357	17.5367	-2.08191	0.0556146	0.27203	-4.2091
Q66GT5	Ptpmt1	Phosphatidylglycerophosphatase and protein-tyrosine phosphatase 1	0.292743	-0.00809916	0.593585	17.2511	2.08135	0.055673	0.27203	-4.21001
Q8R2R6;A0A1B0GRU5;A0A1B0GS14	Mtg1	Mitochondrial ribosome-associated GTPase 1	0.324221	-0.00908598	0.657529	16.7995	2.08062	0.0557479	0.27203	-4.21118
Q99N32;S4W6E2	Klb	Beta-klotho	0.345105	-0.00973283	0.699942	14.972	2.08026	0.0557854	0.27203	-4.21176
P70670;Q60817	Naca	Nascent polypeptide-associated complex subunit alpha, muscle-specific form;Nascent polypeptide-associated complex subunit alpha	-0.160394	-0.325315	0.00452848	21.3332	-2.0802	0.0557919	0.27203	-4.21186
Q91ZW3;Q6PGB8;F6Z6F4	Smarca5	SWI/SNF-related matrix-associated actin-dependent regulator of chromatin subfamily A member 5	-0.19117	-0.387753	0.00541372	21.0357	-2.08002	0.0558098	0.27203	-4.21214
Q62261;A0A0A0MQG2	Sptbn1	Spectrin beta chain, non-erythrocytic 1	-0.185447	-0.37623	0.00533708	24.2046	-2.07909	0.0559064	0.27216	-4.21363
P19246	Nefh	Neurofilament heavy polypeptide	0.680456	-0.0196301	1.38054	13.7015	2.07895	0.0559209	0.27216	-4.21386
P48437;Q8BII1	Prox1	Prospero homeobox protein 1	-0.249955	-0.507177	0.00726731	19.6548	-2.0785	0.0559684	0.272185	-4.21459
P10711;E9PYD5;B7ZCS4;F6XMY4;Q9QVN7	Tcea1	Transcription elongation factor A protein 1	-0.164387	-0.333623	0.00484925	20.5089	-2.07764	0.0560575	0.27225	-4.21597
Q3UFF7;E9QLB2	Lyplal1	Lysophospholipase-like protein 1	0.275696	-0.00814447	0.559536	18.3687	2.07755	0.0560665	0.27225	-4.21611
P19137	Lama1	Laminin subunit alpha-1	0.642461	-0.0193712	1.30429	12.6053	2.07632	0.0561947	0.272667	-4.21809
P61939;Q8BII9;Q3UEL9	Serpina7	Thyroxine-binding globulin	0.590267	-0.0185213	1.19906	17.1432	2.07386	0.0564529	0.273714	-4.22205
Q9JHJ0;A0A1L1SQ12;A0A1L1SR42	Tmod3	Tropomodulin-3	-0.166447	-0.33822	0.005326	22.0524	-2.07261	0.0565838	0.274092	-4.22405
Q64176;H3BL34	Ces1e	Carboxylesterase 1E;Carboxylic ester hydrolase	0.526147	-0.0169166	1.06921	22.967	2.0723	0.0566162	0.274092	-4.22455
P70699;A2AFL5;F6VEG4;A2AFL3;F6R5R5	Gaa	Lysosomal alpha-glucosidase	0.213481	-0.00692118	0.433883	21.2187	2.07176	0.0566729	0.274108	-4.22542
P03995	Gfap	Glial fibrillary acidic protein	-0.369822	-0.751759	0.0121153	17.0757	-2.07108	0.0567445	0.274108	-4.22651
Q8BR90		UPF0600 protein C5orf51 homolog	-0.217239	-0.441615	0.00713781	14.9726	-2.07089	0.056765	0.274108	-4.22682
Q80V26	Impad1	Inositol monophosphatase 3	0.455578	-0.0150733	0.926229	16.0828	2.07043	0.0568134	0.274108	-4.22756
P28667	Marcksl1	MARCKS-related protein	0.204555	-0.00678644	0.415895	19.6296	2.07024	0.0568326	0.274108	-4.22785
P31649;D3YWZ5	Slc6a13	Sodium- and chloride-dependent GABA transporter 2;Transporter	0.378071	-0.0127488	0.768891	16.8288	2.06916	0.0569476	0.274457	-4.2296
Q8BFW7	Lpp	Lipoma-preferred partner homolog	-0.167977	-0.341704	0.00574951	21.615	-2.06814	0.0570549	0.274703	-4.23123
Q6TCG2	Paqr9	Progestin and adipoQ receptor family member 9	1.07831	-0.0370564	2.19368	19.2217	2.06787	0.0570839	0.274703	-4.23167
P56375	Acyp2	Acylphosphatase-2	0.359176	-0.0125022	0.730855	18.4318	2.06698	0.0571777	0.274762	-4.23308
Q6DFV3;B7ZCJ0;A0A0A0MQE8;B7ZCJ1;G3UWM5;G3UX38	Arhgap21	Rho GTPase-activating protein 21	-0.19098	-0.388611	0.00665115	17.5577	-2.06694	0.0571816	0.274762	-4.23314
P26350;A0A087WP98;A0A087WPN6;A0A087WQN2	Ptma	Prothymosin alpha;Prothymosin alpha, N-terminally processed;Thymosin alpha	0.262011	-0.00917947	0.533201	20.5365	2.06653	0.0572257	0.274769	-4.23381
G3X982;A0A087WQC8	Aox3	Aldehyde oxidase 3	0.510065	-0.0180387	1.03817	22.5634	2.06587	0.0572958	0.2749	-4.23487
Q8R2Y9;E9Q1I2;E9PV68;E9Q199;E9Q2V9;E9PW70	Nabp2	SOSS complex subunit B1	-0.157148	-0.319992	0.0056959	18.7525	-2.06411	0.0574825	0.27559	-4.23768
Q9ERE3;A0A087WR70;A0A087WQS1	Sgk3	Serine/threonine-protein kinase Sgk3	-0.27286	-0.555767	0.0100479	16.5273	-2.06296	0.0576055	0.275974	-4.23953
P09813	Apoa2	Apolipoprotein A-II;Proapolipoprotein A-II	-0.47142	-0.960335	0.0174951	22.2017	-2.06239	0.0576664	0.276061	-4.24044
Q8VHG0;D3YUF0	Fmo4	Dimethylaniline monooxygenase [N-oxide-forming] 4	-0.258281	-0.526209	0.00964764	20.4343	-2.06191	0.0577179	0.276102	-4.24121
Q8BVF2	Pdcl3	Phosducin-like protein 3	-0.266255	-0.542605	0.0100943	13.8101	-2.0608	0.0578367	0.276464	-4.24299
F8VPN4;A0A0G2JGI9;F6XXE6;E0CYU6;E0CX86;F7CSZ6	Agl		0.234696	-0.00899847	0.47839	23.2779	2.05995	0.057928	0.276695	-4.24435
Q9CQV7;D3Z5K6;G3X8S1	Dnajc19	Mitochondrial import inner membrane translocase subunit TIM14	0.26299	-0.0102043	0.536185	20.134	2.05904	0.058026	0.276958	-4.24581
Q9CQZ6	Ndufb3	NADH dehydrogenase [ubiquinone] 1 beta subcomplex subunit 3	0.472448	-0.0192064	0.964103	22.2848	2.05537	0.0584211	0.27856	-4.25167
Q9CQS2	Nop10	H/ACA ribonucleoprotein complex subunit 3	-0.142329	-0.290466	0.00580705	19.9373	-2.05508	0.0584525	0.27856	-4.25214
Q9D8T2;A0A2R8VKQ7;A0A2R8W727	Gsdmdc1	Gasdermin-D	-0.353774	-0.722259	0.0147102	20.6219	-2.05354	0.0586194	0.27856	-4.2546
Q91YD3;A0A286YDC8	Dcp1a	mRNA-decapping enzyme 1A	-0.219331	-0.447786	0.00912357	16.4153	-2.05351	0.058623	0.27856	-4.25465
Q8BTM8;B7FAV1;B7FAU9;F6XC15;J3JS91;F6Z2C0;F7AVL7	Flna	Filamin-A	-0.284743	-0.581357	0.0118696	23.4392	-2.05333	0.0586418	0.27856	-4.25493
O55074;Q7TN79	Akap7	A-kinase anchor protein 7 isoform alpha;A-kinase anchor protein 7 isoform gamma	0.396425	-0.0165496	0.8094	13.392	2.05321	0.058655	0.27856	-4.25512
P61161	Actr2	Actin-related protein 2	-0.27975	-0.571193	0.0116916	21.2804	-2.05312	0.0586648	0.27856	-4.25527
Q5HZI9;G3UYJ3;A2AKV9;A2AKW0	Slc25a51	Solute carrier family 25 member 51	0.699141	-0.029475	1.42776	14.0723	2.0524	0.0587431	0.278727	-4.25642
Q8CI75;A0A087WP08	Dis3l2	DIS3-like exonuclease 2	0.161299	-0.00689396	0.329492	18.8353	2.05126	0.0588676	0.279112	-4.25825
Q9CQZ5;A0A2R8W6V1;A0A2R8VI90	Ndufa6	NADH dehydrogenase [ubiquinone] 1 alpha subcomplex subunit 6	0.406172	-0.0176091	0.829953	21.1681	2.05005	0.0589992	0.279529	-4.26018
Q80W21;D3YVP5;D3YVP6;E9QAC8;D3YZ29	Gstm7	Glutathione S-transferase Mu 7	-0.506751	-1.03578	0.0222736	20.1221	-2.04887	0.0591279	0.279933	-4.26206
Q7TN31	Aggf1	Angiogenic factor with G patch and FHA domains 1	0.219024	-0.0097399	0.447787	14.3578	2.04786	0.0592387	0.280082	-4.26367
Q9DAV9	Tmem38b	Trimeric intracellular cation channel type B	0.474976	-0.0211391	0.971091	16.9193	2.04779	0.0592464	0.280082	-4.26378
Q3TYD6	Lmtk2	Serine/threonine-protein kinase LMTK2	0.248904	-0.0115071	0.509315	17.3745	2.04441	0.0596175	0.281629	-4.26917
Q8VH51;E9Q8F0;B7ZD61;F7AA45;B7ZD63;B7ZD64;E9PZF9;E9Q999	Rbm39	RNA-binding protein 39	-0.169777	-0.347509	0.00795465	21.9646	-2.0432	0.0597516	0.282055	-4.27111
Q5SS80;B0QZT2	Dhrs13	Dehydrogenase/reductase SDR family member 13	0.445288	-0.0209536	0.91153	15.9559	2.0428	0.0597953	0.282055	-4.27174
Q99LY9;B1ARW4	Ndufs5	NADH dehydrogenase [ubiquinone] iron-sulfur protein 5;NADH dehydrogenase [ubiquinone] iron-sulfur protein 5, N-terminally processed	0.316693	-0.0150493	0.648436	21.657	2.0419	0.0598953	0.282204	-4.27318
Q8C3R1;E9QLK3	Brat1	BRCA1-associated ATM activator 1	-0.238193	-0.487926	0.0115396	13.7221	-2.04009	0.0600952	0.282204	-4.27605
Q4PJX1;A0A0A0MQB0	Odr4;BC003331	Protein odr-4 homolog	0.367899	-0.0178315	0.75363	19.0701	2.04005	0.0601	0.282204	-4.27612
P21614;A0A0G2JGM6	Gc	Vitamin D-binding protein	-0.435817	-0.89279	0.0211555	23.6407	-2.03991	0.0601159	0.282204	-4.27635
Q9QUM9;E0CXB1;E0CYT2	Psma6	Proteasome subunit alpha type-6	0.139115	-0.0067936	0.285023	22.2054	2.03934	0.0601791	0.282204	-4.27726
P50544;B1AR28	Acadvl	Very long-chain specific acyl-CoA dehydrogenase, mitochondrial	0.333065	-0.016272	0.682402	24.2906	2.0393	0.0601836	0.282204	-4.27732
Q99LD9;D3Z7J6;D3Z487	Eif2b2	Translation initiation factor eIF-2B subunit beta	0.238924	-0.0116853	0.489533	18.6948	2.0392	0.060195	0.282204	-4.27748
Q9D7I5	Lhpp	Phospholysine phosphohistidine inorganic pyrophosphate phosphatase	-0.570779	-1.16954	0.0279819	18.8635	-2.03897	0.0602201	0.282204	-4.27784
Q8VEK3	Hnrnpu	Heterogeneous nuclear ribonucleoprotein U	-0.194288	-0.398134	0.00955684	23.5516	-2.03865	0.0602557	0.282204	-4.27835
Q9JHI2	Adat1	tRNA-specific adenosine deaminase 1	-0.289774	-0.593814	0.0142668	16.4707	-2.03856	0.0602655	0.282204	-4.27849
Q8CBY1;A0A2I3BPM7	Samd4a	Protein Smaug homolog 1	-0.627083	-1.28534	0.0311731	14.0396	-2.03764	0.0603687	0.282482	-4.27997
Q8CH25;A0A1L1STF9;A0A1L1SRL0	Sltm	SAFB-like transcription modulator	-0.166763	-0.341862	0.00833519	20.5923	-2.03711	0.0604273	0.28255	-4.2808
Q91X52;A2AC16	Dcxr	L-xylulose reductase	-0.237229	-0.486405	0.0119462	22.565	-2.03638	0.0605085	0.282571	-4.28196
Q9JM96;A2A6Q2;A2A6Q3	Cdc42ep4	Cdc42 effector protein 4	-0.220881	-0.452897	0.0111342	19.0619	-2.03628	0.0605195	0.282571	-4.28212
Q9CRT8;A0A1W2P7Q6	Xpot	Exportin-T	0.503924	-0.0256631	1.03351	12.8283	2.03528	0.0606319	0.28289	-4.28372
B1PSD9;E9PVU7;Q01063;B2KF57;B2KF84;F6QFD1	Pde4d	cAMP-specific 3,5-cyclic phosphodiesterase 4D	0.406962	-0.0208868	0.834811	16.9528	2.03451	0.060718	0.283086	-4.28494
P97494	Gclc	Glutamate--cysteine ligase catalytic subunit	0.340923	-0.0176828	0.699529	22.65	2.03346	0.0608359	0.283227	-4.28661
E9Q784;A0A2I3BPQ5	Zc3h13		-0.228377	-0.468599	0.0118455	16.947	-2.03346	0.0608361	0.283227	-4.28662
Q9CYR0;Q8R2K3;D3Z3Y3	Ssbp1	Single-stranded DNA-binding protein, mitochondrial;Single-stranded DNA-binding protein	0.179325	-0.0093399	0.367989	22.0423	2.03304	0.0608829	0.28324	-4.28728
Q9CZ96	Zcrb1	Zinc finger CCHC-type and RNA-binding motif-containing protein 1	0.432685	-0.0229352	0.888306	17.6019	2.03126	0.0610833	0.283922	-4.29011
A0A075B5P5;A0A1Y7VJN6;P03987	Ighg3	Ig gamma-3 chain C region	-1.93211	-3.96695	0.102721	18.6118	-2.03095	0.0611178	0.283922	-4.2906
Q91WG0	Ces2c	Acylcarnitine hydrolase	-0.94635	-1.94412	0.0514207	17.0449	-2.0287	0.0613725	0.284899	-4.29418
P08101;A0A0B4J1G1;E9Q415;A0A0B4J1E6;P08508	Fcgr2;Fcgr2b	Low affinity immunoglobulin gamma Fc region receptor II	-0.368547	-0.757236	0.0201411	19.8593	-2.02809	0.0614409	0.285011	-4.29514
Q8VCU1	Ces3b	Carboxylesterase 3B	-0.411176	-0.844981	0.0226283	19.7692	-2.02736	0.0615244	0.285193	-4.29631
Q8BVN4	Mterf4	Transcription termination factor 4, mitochondrial	0.296689	-0.0170893	0.610467	15.681	2.02244	0.0620848	0.28718	-4.30411
Q8VEB6	Elac1	Zinc phosphodiesterase ELAC protein 1	0.369052	-0.021262	0.759366	14.8144	2.02241	0.0620875	0.28718	-4.30415
P57780;A0A1L1SV25;E9Q2W9;A0A1L1SVJ6;D3Z0L8;D3Z761	Actn4	Alpha-actinin-4	-0.186941	-0.384695	0.0108133	24.6666	-2.02197	0.0621381	0.28718	-4.30485
Q3UIU2;A2AP32	Ndufb6	NADH dehydrogenase [ubiquinone] 1 beta subcomplex subunit 6	0.515568	-0.0300598	1.0612	21.3264	2.02109	0.0622389	0.28718	-4.30624
A0A140LHH8;A0A1L1SS37			0.477097	-0.0278627	0.982057	14.0842	2.02091	0.0622599	0.28718	-4.30654
Q9EPV8;E0CY91;E0CYW1;E0CY38;A0A1Y7VKT9;E0CZB3	Ubl5	Ubiquitin-like protein 5	0.17509	-0.0102678	0.360448	16.9688	2.02044	0.062313	0.28718	-4.30727
Q9DCL4	Mettl15	Probable methyltransferase-like protein 15	0.515591	-0.0302522	1.06143	12.9053	2.02038	0.06232	0.28718	-4.30737
Q61553;A0A0G2JDU7;F7BDR1	Fscn1	Fascin	0.325445	-0.0191343	0.670024	19.4479	2.02016	0.0623462	0.28718	-4.30773
Q5F2F2	Abhd15	Abhydrolase domain-containing protein 15	-0.61689	-1.27007	0.0362937	14.8804	-2.02008	0.0623547	0.28718	-4.30784
Q9ERU9	Ranbp2	E3 SUMO-protein ligase RanBP2	-0.158877	-0.327135	0.00938031	22.8166	-2.01968	0.0624003	0.287184	-4.30847
P46062;E9Q0Y4	Sipa1	Signal-induced proliferation-associated protein 1	-0.202896	-0.418039	0.0122484	17.7408	-2.01716	0.0626912	0.288136	-4.31247
P06684	C5	Complement C5;Complement C5 beta chain;Complement C5 alpha chain;C5a anaphylatoxin;Complement C5 alpha chain	-0.459324	-0.946387	0.0277399	19.0925	-2.01711	0.0626967	0.288136	-4.31255
Q9CPQ1;A0A0G2JDA6	Cox6c	Cytochrome c oxidase subunit 6C	0.33016	-0.0200722	0.680393	23.8299	2.01634	0.0627851	0.28821	-4.31376
Q3TWW8;A0A0A6YXX6	Srsf6	Serine/arginine-rich splicing factor 6	-0.188841	-0.389177	0.0114954	22.2537	-2.0162	0.0628023	0.28821	-4.314
Q9CQ75	Ndufa2	NADH dehydrogenase [ubiquinone] 1 alpha subcomplex subunit 2	0.439839	-0.0276681	0.907346	21.1684	2.01234	0.0632491	0.290053	-4.32009
P49442;E0CYQ4;E0CX64;H3BK26	Inpp1	Inositol polyphosphate 1-phosphatase	-0.351479	-0.725462	0.022505	19.7488	-2.01022	0.0634969	0.290121	-4.32345
Q5SPL2	Phf12	PHD finger protein 12	0.428116	-0.0274189	0.88365	13.158	2.01019	0.0635004	0.290121	-4.3235
Q8BK03	Fam73b	Protein FAM73B	0.573931	-0.0368225	1.18468	16.9654	2.00997	0.0635253	0.290121	-4.32384
A0A0A6YX73;Q8K1M3;P12367;A0A0A6YY28;P31324	Prkar2a	cAMP-dependent protein kinase type II-alpha regulatory subunit	0.190857	-0.0122636	0.393978	21.1987	2.00979	0.0635468	0.290121	-4.32413
Q8K245	Uvrag		-0.274297	-0.566244	0.0176492	15.3019	-2.00962	0.0635661	0.290121	-4.32439
Q9DB30;D6RG71;A0A0U1RPC7;D6RGU6;A0A0U1RP54	Phkg2	Phosphorylase b kinase gamma catalytic chain, liver/testis isoform	0.216608	-0.0139671	0.447183	19.4164	2.00936	0.0635965	0.290121	-4.3248
Q9DCD0	Pgd	6-phosphogluconate dehydrogenase, decarboxylating	0.325787	-0.0210382	0.672612	23.867	2.00918	0.0636176	0.290121	-4.32509
P83917;Q7TPM0;Q9CYJ8	Cbx1	Chromobox protein homolog 1	-0.202291	-0.41768	0.0130988	16.0102	-2.00885	0.0636564	0.290121	-4.32561
Q8K3K7	Agpat2	1-acyl-sn-glycerol-3-phosphate acyltransferase beta	0.382852	-0.0248137	0.790517	17.3642	2.00874	0.0636698	0.290121	-4.32579
Q6PGC1;Q8BN72	Dhx29	ATP-dependent RNA helicase Dhx29	0.310783	-0.0202711	0.641838	18.5492	2.00796	0.0637609	0.290331	-4.32702
O54804;Q5J2U5;F7AYX1;F6S062	Chka	Choline kinase alpha	-0.9736	-2.01109	0.0638845	17.2386	-2.00722	0.0638473	0.290519	-4.32818
A2ALU4;A7TU71;Q1W617	Shroom2	Protein Shroom2	-0.224266	-0.463313	0.0147818	19.7438	-2.00667	0.0639125	0.290527	-4.32906
Q3TDN2;D3Z2H4;D3YUP4;D6RE51;D3Z4G9	Faf2	FAS-associated factor 2	0.174358	-0.0115327	0.360248	21.0012	2.00623	0.0639639	0.290527	-4.32975
Q924M7;F6Q3K8	Mpi	Mannose-6-phosphate isomerase	0.217538	-0.0144092	0.449485	18.3999	2.00605	0.0639846	0.290527	-4.33003
O35955	Psmb10	Proteasome subunit beta type-10	-0.690693	-1.42737	0.0459843	19.9802	-2.00541	0.0640597	0.290663	-4.33104
Q9JKL4	Ndufaf3	NADH dehydrogenase [ubiquinone] 1 alpha subcomplex assembly factor 3	0.217894	-0.0146755	0.450464	18.341	2.00396	0.0642312	0.290788	-4.33333
Q8K4G5;E9Q9C0;E9Q9C2;E9QK41;E9Q9C1;E9Q030;E9Q9C4;F6YHE5	Ablim1	Actin-binding LIM protein 1	-0.217842	-0.450432	0.0147485	21.5997	-2.0033	0.064309	0.290788	-4.33437
O35459;F7B227	Ech1	Delta(3,5)-Delta(2,4)-dienoyl-CoA isomerase, mitochondrial	0.336106	-0.0227793	0.694992	23.147	2.00317	0.0643248	0.290788	-4.33458
Q8C0T5;Q4VBF8	Sipa1l1	Signal-induced proliferation-associated 1-like protein 1	-0.184259	-0.381054	0.0125353	17.0895	-2.00268	0.0643817	0.290788	-4.33534
A2ASS6;E9Q8N1;E9Q8K5	Ttn	Titin	0.234147	-0.0159771	0.484271	15.7168	2.0023	0.064427	0.290788	-4.33595
P32507	Pvrl2	Nectin-2	-0.291363	-0.602623	0.0198978	16.9329	-2.00219	0.0644396	0.290788	-4.33612
P06330;P01757;P01756;A0A075B5U5;A0A0A6YWX0		Ig heavy chain V region AC38 205.12;Ig heavy chain V region J558;Ig heavy chain V region MOPC 104E	-1.14962	-2.37778	0.0785368	18.1058	-2.00215	0.0644447	0.290788	-4.33618
Q9DB20;F7D3P8;F6XVM5	Atp5o	ATP synthase subunit O, mitochondrial	0.354233	-0.0242598	0.732726	23.4395	2.00183	0.0644824	0.290788	-4.33669
Q91V04	Tram1	Translocating chain-associated membrane protein 1	0.673854	-0.0461846	1.39389	17.7379	2.00173	0.0644941	0.290788	-4.33684
Q8R3H9;A2AVQ9;A2AVR1	Ttc4	Tetratricopeptide repeat protein 4	-0.192448	-0.39813	0.0132343	18.0419	-2.0013	0.0645452	0.290815	-4.33752
Q4VA53;F8WHU5	Pds5b	Sister chromatid cohesion protein PDS5 homolog B	-0.19391	-0.401453	0.0136338	19.8253	-1.99842	0.0648876	0.291835	-4.34206
Q9Z1P6	Ndufa7	NADH dehydrogenase [ubiquinone] 1 alpha subcomplex subunit 7	0.455914	-0.0321618	0.943989	22.8048	1.99798	0.0649396	0.291835	-4.34275
Q3TUE1;A0A0G2JGW9;Q91WJ8;A0A0G2JFY5;Q3UUU2;A0A0G2JG00;A0A0G2JFK2;A0A0G2JE55;A0A0G2JG96;A0A0G2JGT1	Fubp1	Far upstream element-binding protein 1	-0.297922	-0.616871	0.0210275	21.1838	-1.99791	0.0649478	0.291835	-4.34286
F6RK91	Cog1		0.505752	-0.0357081	1.04721	12.769	1.99787	0.064953	0.291835	-4.34293
A0A0U1RPK5			0.308247	-0.0218798	0.638374	17.1261	1.99717	0.0650369	0.292008	-4.34404
O08795;A0A1L1ST83	Prkcsh	Glucosidase 2 subunit beta	-0.452455	-0.937176	0.0322656	23.6902	-1.99655	0.0651106	0.292135	-4.34501
Q61211;E9PUG7;A0A0R4J298;Q8C8I3	Eif2d	Eukaryotic translation initiation factor 2D	-0.208739	-0.432414	0.0149374	19.3528	-1.99609	0.0651658	0.292179	-4.34574
Q9CRB2	Nhp2	H/ACA ribonucleoprotein complex subunit 2	-0.178596	-0.370026	0.0128343	19.701	-1.99553	0.065233	0.292277	-4.34662
Q80TA1;D6RE20;Q8CET7	Ept1	Ethanolaminephosphotransferase 1	0.444668	-0.0320666	0.921402	13.9876	1.99506	0.065289	0.292324	-4.34736
O35350	Capn1	Calpain-1 catalytic subunit	-0.174075	-0.36081	0.0126602	18.3061	-1.99391	0.0654261	0.292648	-4.34916
P0C673;D3Z6S7	Igsf11	Immunoglobulin superfamily member 11	0.251328	-0.0183083	0.520964	16.1414	1.9937	0.0654524	0.292648	-4.3495
Q62276;A2ALA4	Med22	Mediator of RNA polymerase II transcription subunit 22	-0.164649	-0.341351	0.012054	16.3239	-1.99302	0.0655336	0.292808	-4.35056
P52850;Q9EQH7;A0A0G2JDL4;A0A286YDF1;G3UX70;D3YXE5;E9PZJ4;Q9EQW8	Ndst2;Ndst3;Ndst4	Bifunctional heparan sulfate N-deacetylase/N-sulfotransferase 2;Heparan sulfate N-deacetylase 2;Heparan sulfate N-sulfotransferase 2;Bifunctional heparan sulfate N-deacetylase/N-sulfotransferase 3;Heparan sulfate N-deacetylase 3;Heparan sulfate N-sulfotransferase 3;Sulfotransferase;Bifunctional heparan sulfate N-deacetylase/N-sulfotransferase 4;Heparan sulfate N-deacetylase 4;Heparan sulfate N-su…	-0.322045	-0.667805	0.0237162	15.0004	-1.99222	0.0656301	0.292828	-4.35183
Q9CQD1	Rab5a	Ras-related protein Rab-5A	0.444948	-0.0328056	0.922702	18.4431	1.99206	0.0656494	0.292828	-4.35208
E9QKE4;A0A0A6YWM5	Rab3gap2		0.265405	-0.0196168	0.550427	16.443	1.99172	0.0656904	0.292828	-4.35261
A2RSX9;G5E8V9;E9Q3G5;E9QAY5	Arfip1		-0.198645	-0.411999	0.0147089	20.7237	-1.99147	0.0657202	0.292828	-4.353
Q9ESB3;A0A0R4J039	Hrg	Histidine-rich glycoprotein	-0.329035	-0.682556	0.0244852	19.9352	-1.99078	0.0658026	0.292926	-4.35408
Q8C1D8;A0A1D5RLV0;A0A1D5RMB4	Iws1	Protein IWS1 homolog	-0.182675	-0.378969	0.0136188	16.1129	-1.99053	0.0658332	0.292926	-4.35448
Q8K2J0	Plcd3	1-phosphatidylinositol 4,5-bisphosphate phosphodiesterase delta-3	-0.209336	-0.434376	0.0157031	18.6926	-1.98968	0.0659364	0.293182	-4.35582
O08992;Q3TMX0;H3BLG5;A2AKJ9;A2AKJ6	Sdcbp	Syntenin-1	-0.155387	-0.322466	0.0116911	18.7957	-1.98926	0.0659867	0.293203	-4.35647
Q80WC3;D3YV17;F6Z7L1	Tnrc18	Trinucleotide repeat-containing gene 18 protein	-0.578667	-1.20118	0.0438466	11.1624	-1.98827	0.066106	0.293531	-4.35802
Q99LT0	Dpy30	Protein dpy-30 homolog	-0.194626	-0.404159	0.0149085	17.2712	-1.98674	0.0662917	0.294152	-4.36043
P11725;Q8R1A8	Otc	Ornithine carbamoyltransferase, mitochondrial	-0.366646	-0.761588	0.0282958	24.2449	-1.98568	0.0664203	0.294413	-4.36209
Q07417	Acads	Short-chain specific acyl-CoA dehydrogenase, mitochondrial	0.262044	-0.0202484	0.544336	24.5883	1.98551	0.0664419	0.294413	-4.36237
B2RQG2	Phf3		-0.195734	-0.406644	0.0151758	19.4356	-1.98502	0.0665007	0.29447	-4.36313
P02469;E9QN70	Lamb1	Laminin subunit beta-1	0.838986	-0.0653569	1.74333	18.1122	1.98435	0.066583	0.294632	-4.36419
Q8R4H7	Nags	N-acetylglutamate synthase, mitochondrial;N-acetylglutamate synthase long form;N-acetylglutamate synthase short form;N-acetylglutamate synthase conserved domain form	-0.379721	-0.789185	0.0297421	20.3441	-1.98356	0.0666787	0.294834	-4.36542
Q3THS6;A0A0U1RNT6;A0A0U1RNK6;A0A0U1RQB0;A0A0U1RQ95;A0A0U1RPH4	Mat2a	S-adenosylmethionine synthase isoform type-2	0.299153	-0.023487	0.621794	21.0063	1.98322	0.0667203	0.294834	-4.36595
V9GXP8;F8VPM7;Q99MI1;V9GXF0;V9GXH3;V9GWT6;V9GX53;V9GXL1;Q6PH08;Q3UHT7;A0A1B0GS69;A0A1B0GSQ8;A0A1B0GSU7	Erc1	ELKS/Rab6-interacting/CAST family member 1	-0.202587	-0.421123	0.0159487	22.1971	-1.98283	0.0667683	0.294844	-4.36657
Q9DBE0;A0A2R8VHX0;A0A2R8VHN7;A0A2R8VHJ2;A0A2R8VHW7;A0A2R8VK32;A0A2R8VI19;A0A2R8VK60;A0A2R8VI50;A0A2R8VHG5;A0A2R8VI48;A0A2R8W6X8;A0A2R8VHD3;A0A2R8VI21;A0A2R8VHX6	Csad	Cysteine sulfinic acid decarboxylase	1.10656	-0.0881202	2.30125	21.6663	1.98116	0.0669726	0.295512	-4.36919
Q60854;F8WIV2;K7E6F1;E9Q3Y1;E9Q6X2;E9Q108;E9Q0P9;E9PYY0	Serpinb6;Serpinb6a	Serpin B6	-0.420652	-0.874875	0.0335712	21.8007	-1.98084	0.0670116	0.295512	-4.36969
O35309;B7ZD13;B7ZD12	Nmi	N-myc-interactor	-0.22691	-0.471977	0.0181567	21.8568	-1.98046	0.0670588	0.295518	-4.37029
Q8VHQ1;Q80UK5;F6V5V4	Serpinb9g;Serpinb9f;Gm11397		-0.194631	-0.405028	0.0157661	14.6032	-1.97865	0.0672811	0.296023	-4.37312
P00920;A0A0A6YX78	Ca2;Car2	Carbonic anhydrase 2	-0.476969	-0.992836	0.0388978	22.1405	-1.97765	0.0674044	0.296023	-4.37469
Q62280;Q8BKL1;Q8BJJ6	Ss18	Protein SSXT	-0.249606	-0.519587	0.0203752	15.8087	-1.97751	0.0674219	0.296023	-4.37491
Q91VS7;E9QJW0;D3YU60;A0A0N4SV17;D3YVR3;A0A0N4SVZ0	Mgst1	Microsomal glutathione S-transferase 1	0.604015	-0.0494155	1.25745	22.1091	1.97717	0.0674629	0.296023	-4.37544
P50516;D3Z1B9;D3YWH3;D3YZ23	Atp6v1a	V-type proton ATPase catalytic subunit A	-0.206167	-0.429226	0.0168909	21.3922	-1.97696	0.0674891	0.296023	-4.37577
A0A0X1KG66;A0A0X1KG67;Q3TAS6;D3Z665	Emc10	ER membrane protein complex subunit 10	0.253782	-0.0208144	0.528379	18.0376	1.9768	0.0675092	0.296023	-4.37602
Q9D706	Rpap3	RNA polymerase II-associated protein 3	-0.21107	-0.439488	0.0173466	19.5512	-1.97649	0.0675469	0.296023	-4.3765
Q9QXS1;E9Q3W4;A0A0R4J218;A0A0R4J223;E9Q9J6;A0A0R4J221;E9PW24	Plec	Plectin	-0.255098	-0.531333	0.0211368	25.366	-1.97526	0.0676989	0.296023	-4.37843
A0A0A6YXV0	Apeh		-0.247459	-0.515454	0.0205353	14.0959	-1.97503	0.0677275	0.296023	-4.37879
Q8BJ48	Nagpa	N-acetylglucosamine-1-phosphodiester alpha-N-acetylglucosaminidase	-0.204167	-0.425283	0.0169494	17.3719	-1.97497	0.0677349	0.296023	-4.37888
Q8VC12;Q3UEL5	Uroc1	Urocanate hydratase	-0.24164	-0.503374	0.0200935	22.4903	-1.97472	0.0677659	0.296023	-4.37927
Q9Z1X4;A0A1L1STE4;Q45VK5;A0A1L1SSU8;A0A1L1SQR7;A0A1L1SR62;A0A1L1SQ69;A0A1L1ST48;A0A1L1SU19	Ilf3	Interleukin enhancer-binding factor 3	-0.160347	-0.334127	0.0134323	20.9342	-1.9736	0.067905	0.296023	-4.38103
P16858;A0A0A0MQF6;S4R1W1;A0A1D5RLD8;S4R257;V9GX06;S4R1N5;Q64467;V9GXA7;A0A0R4J0X7;S4R2G5;V9GXK0	Gapdh;Gm3839	Glyceraldehyde-3-phosphate dehydrogenase	0.195235	-0.0163555	0.406825	26.5132	1.97359	0.0679058	0.296023	-4.38104
Q9CZ28;A2A6M1	Snf8	Vacuolar-sorting protein SNF8	0.154672	-0.0129994	0.322343	18.276	1.9731	0.0679671	0.296023	-4.38181
Q9QY23;E0CYP0	Pkp3	Plakophilin-3	0.840415	-0.070694	1.75152	11.9805	1.97297	0.0679836	0.296023	-4.38202
O88522;Q8VC91;E9Q2Y3;Q7TSS3;A3KG41;A3KG38;A3KG44;A3KG40;A3KG37;A3KG39	Ikbkg	NF-kappa-B essential modulator	0.168176	-0.0141603	0.350513	18.6665	1.97282	0.068002	0.296023	-4.38225
Q9D8V0;Q6PGJ8;A3KGR9	Hm13;H13	Minor histocompatibility antigen H13	0.679279	-0.0572211	1.41578	14.617	1.97275	0.0680108	0.296023	-4.38236
Q8VIM9	Irgq	Immunity-related GTPase family Q protein	0.207004	-0.0174882	0.431496	17.1881	1.9723	0.0680661	0.296023	-4.38306
Q8K394	Plcl2	Inactive phospholipase C-like protein 2	0.408253	-0.0344906	0.850997	11.6717	1.9723	0.0680663	0.296023	-4.38306
Q8BU14	Sec62	Translocation protein SEC62	0.451658	-0.0382124	0.941529	19.2238	1.97208	0.0680937	0.296023	-4.3834
O35738;Q60980;A0A0G2JE66	Klf12;Klf3	Krueppel-like factor 12;Krueppel-like factor 3	-0.305583	-0.637428	0.0262612	16.9479	-1.96966	0.0683955	0.297054	-4.38719
Q9Z1K5;H7BWY7;H9KV21	Arih1	E3 ubiquitin-protein ligase ARIH1	-0.221738	-0.462558	0.0190827	20.0542	-1.96944	0.0684232	0.297054	-4.38753
Q62425;A0A0N4SVQ1	Ndufa4	Cytochrome c oxidase subunit NDUFA4	0.316091	-0.0273563	0.659538	22.2928	1.96856	0.0685333	0.297332	-4.38891
Q3UU96;F6Q5A5;H7BX44;D3YYN8;E9PVY0;A0A1D5RLQ9;F6YZJ7;F6S5Z6	Cdc42bpa	Serine/threonine-protein kinase MRCK alpha;Non-specific serine/threonine protein kinase	0.185365	-0.0163375	0.387068	15.75	1.96568	0.0688944	0.298433	-4.39341
P57716	Ncstn	Nicastrin	0.205446	-0.0181794	0.42907	17.125	1.96505	0.0689741	0.298433	-4.39439
P60710;E9Q5F4;E9Q1F2;G3UZ07;E9Q606;F8WGM8;E9Q2D1;F6WX90;V9GXQ2	Actb;Actg1	Actin, cytoplasmic 1;Actin, cytoplasmic 1, N-terminally processed	-0.22573	-0.471466	0.0200061	25.9937	-1.96479	0.069006	0.298433	-4.39479
Q3TDQ1;A0A0R4J0D3	Stt3b	Dolichyl-diphosphooligosaccharide--protein glycosyltransferase subunit STT3B	0.526025	-0.0466705	1.09872	20.5171	1.96462	0.0690276	0.298433	-4.39506
Q91ZX7;A0A0R4J0I9;Q3U5J2;D3Z5M3;Q91VN0;A0A0N4SUL9;H3BJH0;H3BL52	Lrp1	Prolow-density lipoprotein receptor-related protein 1;Low-density lipoprotein receptor-related protein 1 85 kDa subunit;Low-density lipoprotein receptor-related protein 1 515 kDa subunit;Low-density lipoprotein receptor-related protein 1 intracellular domain	-0.324418	-0.677715	0.0288791	23.6376	-1.96409	0.0690947	0.298433	-4.39589
P62838;P61079;A0A0G2JE32;A0A0G2JGL0;Q6ZWY6;P61080	Ube2d2;Ube2d3	Ubiquitin-conjugating enzyme E2 D2;Ubiquitin-conjugating enzyme E2 D3	-0.47106	-0.98408	0.041959	19.937	-1.96399	0.0691073	0.298433	-4.39604
Q3THJ3	Eif1ad	Probable RNA-binding protein EIF1AD	0.1604	-0.0143139	0.335113	18.0905	1.96369	0.0691449	0.298433	-4.39651
Q9QZQ8	H2afy	Core histone macro-H2A.1	-0.190331	-0.397658	0.0169961	22.0706	-1.96359	0.0691582	0.298433	-4.39667
P61164;E0CZD4;E0CYB4	Actr1a	Alpha-centractin	0.222652	-0.0200399	0.465344	20.213	1.96231	0.0693193	0.298528	-4.39866
P48760;A0A0A6YX96;A2AK70	Fpgs	Folylpolyglutamate synthase, mitochondrial	0.294527	-0.0265697	0.615625	15.1223	1.96194	0.0693662	0.298528	-4.39924
Q91YM4;E9PUT1	Tbrg4	Protein TBRG4	0.286014	-0.0258439	0.597871	14.521	1.96167	0.0693998	0.298528	-4.39965
Q8CHT3	Ints5	Integrator complex subunit 5	-0.194282	-0.406124	0.01756	15.2129	-1.96163	0.0694055	0.298528	-4.39973
Q8VHM5;F7B5B5;A2AW41;S4R1E9;A2AW40;V9GWW3	Hnrnpr		-0.180793	-0.377932	0.0163461	21.2581	-1.96158	0.0694122	0.298528	-4.39981
Q921K9;D3YYL1;O08664;Q9CXE2;A0A0U1RNU6;D3Z3W8;A0A0J9YV82;A0A0U1RNX8	Bcl7b;Bcl7c;Bcl7a	B-cell CLL/lymphoma 7 protein family member B;B-cell CLL/lymphoma 7 protein family member C;B-cell CLL/lymphoma 7 protein family member A	-0.194502	-0.40666	0.0176556	16.6237	-1.96093	0.0694941	0.298681	-4.40082
P56546;Q91YZ2	Ctbp2	C-terminal-binding protein 2	0.408479	-0.0373252	0.854282	14.4199	1.95985	0.0696316	0.298901	-4.40251
P59808;F8VQK5	Sash1	SAM and SH3 domain-containing protein 1	-0.194657	-0.407127	0.0178128	15.3776	-1.95961	0.0696618	0.298901	-4.40288
P70349;B0R1E3	Hint1	Histidine triad nucleotide-binding protein 1	0.307471	-0.0281671	0.643109	21.6284	1.95943	0.0696847	0.298901	-4.40316
Q9CY27;G3UWE1;Q52L67;Q3TAN8	Tecr	Very-long-chain enoyl-CoA reductase	0.301561	-0.0277186	0.630841	22.025	1.95887	0.0697549	0.299003	-4.40402
O35685	Nudc	Nuclear migration protein nudC	-0.12894	-0.269773	0.0118923	22.4072	-1.95831	0.0698266	0.299111	-4.4049
A0A1L1SU24;A0A1L1STN5;A0A1L1SRY8;A0A1L1SSY9;Q9DCU6;A0A1L1SV70	Mrpl4	39S ribosomal protein L4, mitochondrial	0.208203	-0.019301	0.435707	18.3307	1.95747	0.0699343	0.29918	-4.40621
P46664	Adss	Adenylosuccinate synthetase isozyme 2	-0.181179	-0.379156	0.016797	19.442	-1.95745	0.0699358	0.29918	-4.40623
Q6PD26	Pigs	GPI transamidase component PIG-S	-0.541574	-1.13366	0.0505075	10.4853	-1.95647	0.0700617	0.29952	-4.40777
Q3UVK0;G8JL46;F6TQS9	Ermp1	Endoplasmic reticulum metallopeptidase 1	0.401834	-0.0377367	0.841406	16.8621	1.9553	0.0702104	0.299924	-4.40958
Q921X9	Pdia5	Protein disulfide-isomerase A5	-0.398429	-0.834344	0.0374854	23.4985	-1.955	0.0702496	0.299924	-4.41006
D3YZ60;Q9CYZ6	2810428I15Rik	Uncharacterized protein C19orf60 homolog	0.318901	-0.0302089	0.668011	19.8349	1.95384	0.0703972	0.300181	-4.41185
Q8CJ96	Rassf8	Ras association domain-containing protein 8	-0.271457	-0.568635	0.0257215	17.0562	-1.9538	0.0704031	0.300181	-4.41192
P60229	Eif3e	Eukaryotic translation initiation factor 3 subunit E	0.234602	-0.0225131	0.491718	20.5184	1.95164	0.0706801	0.301163	-4.41527
Q9D7M8	Polr2d	DNA-directed RNA polymerase II subunit RPB4	-0.182056	-0.381722	0.017611	19.3792	-1.95027	0.0708568	0.301716	-4.41741
O08749	Dld	Dihydrolipoyl dehydrogenase, mitochondrial	0.261958	-0.0256111	0.549527	24.1043	1.94843	0.0710941	0.302459	-4.42026
Q8BTS4	Nup54	Nuclear pore complex protein Nup54	-0.144399	-0.302935	0.0141372	20.5942	-1.94819	0.0711255	0.302459	-4.42064
Q80W37	Snupn	Snurportin-1	0.18735	-0.0184131	0.393114	15.7196	1.94752	0.0712122	0.302628	-4.42168
Q8C3W1		Uncharacterized protein C1orf198 homolog	-0.220851	-0.463561	0.0218588	17.9955	-1.94629	0.0713716	0.302779	-4.42358
Q8BGN9		Uncharacterized protein C1orf115 homolog	-0.365569	-0.767323	0.036186	16.9619	-1.94628	0.0713739	0.302779	-4.42361
O88487;A2BFF8;Q3TPJ8;A2BFF5;A2BFF9	Dync1i2	Cytoplasmic dynein 1 intermediate chain 2	0.148752	-0.014751	0.312254	19.9185	1.94596	0.0714154	0.302779	-4.42411
Q78JW9;A0A0U1RQ55	Ubfd1	Ubiquitin domain-containing protein UBFD1	-0.140596	-0.295165	0.013972	21.1925	-1.94558	0.071464	0.302779	-4.42469
Q9CYZ2;A2AUD5;Q3TAI4;V9GWU5;Q3TUJ9;F6VQ81;Q8BKP1	Tpd52l2	Tumor protein D54	-0.138539	-0.29088	0.0138016	21.3468	-1.94515	0.0715204	0.302779	-4.42536
Q8BLK9;E9QMX4;E0CY13	Rps6kc1	Ribosomal protein S6 kinase delta-1	-0.17902	-0.375882	0.0178419	17.081	-1.94507	0.07153	0.302779	-4.42548
Q8BH74;E9Q4V9;A0A1W2P7R1	Nup107	Nuclear pore complex protein Nup107	-0.169832	-0.356662	0.0169985	17.1766	-1.94432	0.0716281	0.30289	-4.42665
A0A0R4IZW9;Q9DCT5	Sdf2	Stromal cell-derived factor 2	0.190175	-0.019053	0.399402	18.2097	1.94415	0.0716504	0.30289	-4.42691
Q8R1N4;A0A0A0MQL8	Nudcd3	NudC domain-containing protein 3	0.243998	-0.0245716	0.512567	17.3426	1.94324	0.0717695	0.303195	-4.42833
Q9DCJ5	Ndufa8	NADH dehydrogenase [ubiquinone] 1 alpha subcomplex subunit 8	0.388503	-0.0393401	0.816346	22.3834	1.94225	0.0718978	0.303537	-4.42985
Q8R242	Ctbs	Di-N-acetylchitobiase	-0.346564	-0.728294	0.0351657	14.8991	-1.94189	0.0719459	0.303541	-4.43042
Q02780;B1AUB9;B1AUC0;B1AUB8;B1AUB6;F7CDR2	Nfia	Nuclear factor 1 A-type;Nuclear factor 1	-0.230135	-0.483796	0.0235265	20.1499	-1.94055	0.0721211	0.303989	-4.4325
Q64511;F6XX57;Q01320;F6U5K2	Top2b	DNA topoisomerase 2-beta	-0.154581	-0.324982	0.0158197	20.4284	-1.94035	0.0721466	0.303989	-4.4328
Q8R0A0	Gtf2f2	General transcription factor IIF subunit 2	-0.160008	-0.336543	0.0165273	19.847	-1.93868	0.0723662	0.304715	-4.43539
Q3ULF4;D3YZN4;D3YXB7;F6W695;G3UX97;D3Z342	Spg7	Paraplegin	0.285171	-0.0295649	0.599907	18.0897	1.93801	0.0724549	0.304889	-4.43643
Q9EPU4;A0A2R8VK76;A0A2R8VI46	Cpsf1	Cleavage and polyadenylation specificity factor subunit 1	-0.142388	-0.29961	0.0148348	18.0275	-1.93711	0.0725732	0.305187	-4.43782
Q9CPX4;P29391;A0A1B0GR60;P49945;A0A1B0GRH4;A0A1Y7VNT9	Ftl1;Ftl2	Ferritin;Ferritin light chain 1;Ferritin light chain 2	0.467996	-0.0492868	0.985278	22.2817	1.93513	0.0728343	0.305923	-4.44089
Q80TN4;A2AS91	Dnajc16	DnaJ homolog subfamily C member 16	0.24643	-0.0260318	0.518892	16.7076	1.93457	0.0729087	0.305923	-4.44176
F6ZDS4;Q7M739;F6RX08	Tpr	Nucleoprotein TPR	-0.155139	-0.326708	0.0164298	23.4374	-1.9341	0.0729708	0.305923	-4.44248
Q9CYI4;A0A0R4J047;D3Z765;D3YZ82;F6QU81;D6REI1;D6RGP6	Luc7l	Putative RNA-binding protein Luc7-like 1	-0.1789	-0.376827	0.0190271	18.6674	-1.93331	0.0730757	0.305923	-4.4437
P51174	Acadl	Long-chain specific acyl-CoA dehydrogenase, mitochondrial	0.170189	-0.018111	0.358489	23.9122	1.9332	0.0730898	0.305923	-4.44387
Q69Z37;E9PX59;V9GX63	Samd9l	Sterile alpha motif domain-containing protein 9-like	0.371611	-0.0395756	0.782799	15.4034	1.93306	0.0731083	0.305923	-4.44409
Q80UU9	Pgrmc2	Membrane-associated progesterone receptor component 2	0.422854	-0.0450494	0.890756	20.0234	1.93299	0.0731174	0.305923	-4.44419
Q9D0W5	Ppil1	Peptidyl-prolyl cis-trans isomerase-like 1	-0.171739	-0.361783	0.0183048	20.5567	-1.93291	0.0731287	0.305923	-4.44432
P00493	Hprt1	Hypoxanthine-guanine phosphoribosyltransferase	0.26943	-0.0290888	0.567949	22.4126	1.9305	0.0734487	0.306933	-4.44804
E9QKB1;A0A0R4J171;E9PXD2;Q9R0Z9	Dlc1	Rho GTPase-activating protein 7	-0.292689	-0.617017	0.031638	14.8865	-1.93028	0.0734789	0.306933	-4.44839
Q91YN5;A0A0R4J085;Q3UHZ7;A0A0R4J1F6	Uap1	UDP-N-acetylhexosamine pyrophosphorylase;UDP-N-acetylgalactosamine pyrophosphorylase;UDP-N-acetylglucosamine pyrophosphorylase	-0.184488	-0.388987	0.0200096	19.9875	-1.92964	0.0735638	0.306933	-4.44938
O88736;Q8C5N9	Hsd17b7	3-keto-steroid reductase	0.260432	-0.0282571	0.549121	20.1734	1.92957	0.0735733	0.306933	-4.44949
Q64127;E9Q1U8	Trim24	Transcription intermediary factor 1-alpha	-0.226075	-0.47675	0.0246003	16.3673	-1.92902	0.0736463	0.306933	-4.45033
Q9EQC8	Prcc		-0.31559	-0.665581	0.0344001	15.4518	-1.9287	0.0736898	0.306933	-4.45083
Q7TQG0	Zbtb5	Zinc finger and BTB domain-containing protein 5	-0.221037	-0.466181	0.0241071	13.5131	-1.92859	0.073704	0.306933	-4.451
Q99LC8	Eif2b1	Translation initiation factor eIF-2B subunit alpha	0.247784	-0.0271976	0.522765	17.8273	1.92737	0.0738669	0.307242	-4.45288
Q3U276	Sdhaf1	Succinate dehydrogenase assembly factor 1, mitochondrial	0.244348	-0.0268276	0.515523	15.4703	1.92732	0.0738737	0.307242	-4.45296
Q8K0H5	Taf10	Transcription initiation factor TFIID subunit 10	-0.165474	-0.349222	0.0182747	17.4117	-1.9262	0.074024	0.307533	-4.45469
P49222;Q3UV95	Epb42;Epb4.2	Erythrocyte membrane protein band 4.2	-0.507702	-1.07158	0.0561749	17.4151	-1.92584	0.074072	0.307533	-4.45524
Q8CG76	Akr7a2	Aflatoxin B1 aldehyde reductase member 2	-0.189135	-0.399216	0.0209467	21.7304	-1.92566	0.0740965	0.307533	-4.45552
Q9D9M5;B0R0D2	Phospho2	Pyridoxal phosphate phosphatase PHOSPHO2	0.201168	-0.0223576	0.424693	15.2637	1.92499	0.074187	0.307533	-4.45656
O08605;A2A8W8	Mknk1	MAP kinase-interacting serine/threonine-protein kinase 1	0.299572	-0.0333473	0.63249	16.6947	1.92468	0.0742284	0.307533	-4.45703
F6TBV1;F6WHL0;A2ADH1;Q9CQY5	Magt1	Magnesium transporter protein 1	0.475266	-0.0529601	1.00349	18.1452	1.92448	0.0742554	0.307533	-4.45734
Q9DCQ2;D3Z253;F6S4J6;A0A140LHB4;D6RE19	Aspdh	Putative L-aspartate dehydrogenase	-0.243415	-0.514033	0.0272031	21.7476	-1.92392	0.0743308	0.307533	-4.45821
P62317	Snrpd2	Small nuclear ribonucleoprotein Sm D2	-0.142463	-0.300854	0.0159283	22.8913	-1.92383	0.0743427	0.307533	-4.45834
Q80UY2;A0A0N4SV15;A0A0U1RNG8	Kcmf1	E3 ubiquitin-protein ligase KCMF1	0.166532	-0.0186697	0.351733	18.1841	1.92331	0.0744131	0.307533	-4.45915
Q923B1	Dbr1	Lariat debranching enzyme	0.174673	-0.0196022	0.368949	17.6553	1.92311	0.0744395	0.307533	-4.45945
Q99J62;Q3UI84	Rfc4	Replication factor C subunit 4	-0.167597	-0.354023	0.0188296	15.012	-1.92289	0.0744695	0.307533	-4.45979
Q61425	Hadh	Hydroxyacyl-coenzyme A dehydrogenase, mitochondrial	0.335897	-0.037938	0.709732	24.5757	1.92186	0.0746082	0.3077	-4.46138
Q9D7B6;A0A0R4J0P1;D3YTT4;A0A1L1SUG2	Acad8	Isobutyryl-CoA dehydrogenase, mitochondrial	0.222845	-0.0251791	0.47087	21.4436	1.92179	0.0746184	0.3077	-4.46149
Q9DCS9;D3YUK4	Ndufb10	NADH dehydrogenase [ubiquinone] 1 beta subcomplex subunit 10	0.376162	-0.0425586	0.794883	22.7985	1.92153	0.0746534	0.3077	-4.46189
Q9D0M0;A0A1L1ST25	Exosc7	Exosome complex exonuclease RRP42	-0.16344	-0.345539	0.0186602	16.0027	-1.91975	0.0748947	0.308274	-4.46464
P51881;P48962;Q3V132	Slc25a5	ADP/ATP translocase 2;ADP/ATP translocase 2, N-terminally processed	0.234632	-0.0268209	0.496085	23.5658	1.91951	0.074927	0.308274	-4.46501
Q9QYH6	Maged1	Melanoma-associated antigen D1	0.217505	-0.0248717	0.459882	18.3153	1.91944	0.0749363	0.308274	-4.46511
Q3UHI0	Ccser2	Serine-rich coiled-coil domain-containing protein 2	-0.282089	-0.596502	0.0323241	14.0351	-1.91903	0.074992	0.308306	-4.46574
Q8K382;A2ALU3	Dennd1a	DENN domain-containing protein 1A	-0.254545	-0.538476	0.0293875	17.8232	-1.91755	0.0751938	0.308777	-4.46803
Q8VD04;A2AEW9;A2AEW8;A2AEW6;A2AEW5	Gripap1	GRIP1-associated protein 1	-0.152366	-0.322328	0.0175965	20.6815	-1.91748	0.0752026	0.308777	-4.46813
Q3UPH7;S4R189;S4R2U9	Arhgef40	Rho guanine nucleotide exchange factor 40	-0.199863	-0.422892	0.0231665	17.087	-1.91675	0.0753016	0.308949	-4.46925
Q0VG62;A0A087WNL9;G3UW58	1810022K09Rik	Uncharacterized protein C8orf59 homolog	-0.483496	-1.02312	0.0561231	11.5394	-1.91647	0.0753404	0.308949	-4.46969
O35730	Ring1	E3 ubiquitin-protein ligase RING1	-0.166667	-0.352745	0.0194107	17.4619	-1.91581	0.0754309	0.309123	-4.47071
Q63ZW7;A2ADS6;F6RSZ8;A2ADS8;A2ADT1	Inadl	InaD-like protein	-0.239811	-0.507717	0.0280955	18.0283	-1.91462	0.0755932	0.309591	-4.47253
Q3TLH4;A0A0A0MQ79;S4R2J9;S4R294;S4R2E2;S4R209;S4R2L9;S4R298	Prrc2c	Protein PRRC2C	-0.138753	-0.293899	0.0163927	21.1344	-1.91293	0.0758246	0.309932	-4.47513
Q9CQX2	Cyb5b	Cytochrome b5 type B	0.438561	-0.0518307	0.928953	19.0424	1.91286	0.075834	0.309932	-4.47524
Q99JF8;A2BI12;F6RB63;F6W677	Psip1	PC4 and SFRS1-interacting protein	-0.204396	-0.43295	0.0241585	20.6056	-1.91284	0.0758367	0.309932	-4.47527
Q8CIC2;E9QL43;A0A0R4J1K6	Nupl2	Nucleoporin-like protein 2	-0.295029	-0.624969	0.034912	17.0116	-1.9126	0.0758694	0.309932	-4.47563
Q91Z40	Gbp7		-0.476834	-1.01027	0.0565964	20.3734	-1.91199	0.0759533	0.310078	-4.47657
P70333	Hnrnph2	Heterogeneous nuclear ribonucleoprotein H2	-0.15808	-0.335208	0.0190492	21.6129	-1.9089	0.076379	0.311431	-4.48132
B2M1R6;P61979;H3BKD0;H3BLL4;H3BK96;H3BKI8;A0A286YDM3;A0A286YCM2;H3BLP7;A0A286YEC4;Q8BT23;A0A286YDH1;H3BJ43;H3BJS9;A0A286YE41	Hnrnpk	Heterogeneous nuclear ribonucleoprotein K	-0.235996	-0.500462	0.0284697	24.0688	-1.90867	0.0764103	0.311431	-4.48167
Q923D2;E9PZC3;E9PZC4;A0A0U1RPU7	Blvrb	Flavin reductase (NADPH)	0.208228	-0.0251486	0.441605	23.144	1.90844	0.0764426	0.311431	-4.48203
Q9R0P4;A0A0U1RPJ7;D6RI64;D3YVR9	Smap;1110004F10Rik	Small acidic protein	-0.201796	-0.427995	0.0244023	16.8581	-1.90818	0.0764782	0.311431	-4.48242
Q8R1U2;E9QPK1	Cgref1	Cell growth regulator with EF hand domain protein 1	0.990368	-0.121191	2.10193	14.5967	1.90573	0.0768182	0.312618	-4.48619
Q3V460	Gm561		0.251048	-0.0308024	0.532898	18.8325	1.90517	0.0768949	0.312732	-4.48704
Q8R0J8;A0A286YD91;D3Z4J6	Idnk	Probable gluconokinase	-0.226177	-0.48033	0.0279761	21.557	-1.90348	0.0771298	0.313123	-4.48963
P0DN34			0.390681	-0.048344	0.829706	21.9603	1.9034	0.077142	0.313123	-4.48976
Q60631;B1AT92;B1AT95	Grb2	Growth factor receptor-bound protein 2	-0.326485	-0.693427	0.0404581	19.6979	-1.9031	0.0771839	0.313123	-4.49023
O70475;D3YXP9	Ugdh	UDP-glucose 6-dehydrogenase	0.320768	-0.0398674	0.681402	23.0992	1.90247	0.0772706	0.313123	-4.49118
P06339	H2-T23	H-2 class I histocompatibility antigen, D-37 alpha chain	-0.61262	-1.30154	0.0762958	13.72	-1.90205	0.0773301	0.313123	-4.49183
Q61805;A2AC65;F6XKX9	Lbp	Lipopolysaccharide-binding protein	-0.413283	-0.878092	0.0515255	17.7364	-1.90182	0.0773617	0.313123	-4.49218
P19536;Q9D881;F7C106;A0A0A6YVR0	Cox5b	Cytochrome c oxidase subunit 5B, mitochondrial	0.365477	-0.0456855	0.77664	23.8977	1.90127	0.0774394	0.313123	-4.49303
Q9DB60;B1AS14	Fam213b	Prostamide/prostaglandin F synthase	-0.396693	-0.842998	0.0496123	19.3622	-1.90116	0.0774541	0.313123	-4.49319
P29351;G3UXM2	Ptpn6	Tyrosine-protein phosphatase non-receptor type 6	-0.201409	-0.428023	0.0252038	22.1253	-1.90104	0.0774712	0.313123	-4.49338
P17095	Hmga1	High mobility group protein HMG-I/HMG-Y	0.288822	-0.0361504	0.613794	19.2117	1.90099	0.0774778	0.313123	-4.49345
Q8R1I1	Uqcr10	Cytochrome b-c1 complex subunit 9	0.369325	-0.0463806	0.785031	21.7841	1.90029	0.0775763	0.313325	-4.49453
Q8K440	Abca8b	ATP-binding cassette sub-family A member 8-B	0.37787	-0.0475892	0.803329	17.7693	1.89968	0.0776611	0.31347	-4.49546
Q8BK64;A0A1Y7VM19	Ahsa1	Activator of 90 kDa heat shock protein ATPase homolog 1	-0.198089	-0.421362	0.0251839	21.0628	-1.89767	0.0779434	0.314088	-4.49854
Q9D0D5	Gtf2e1	General transcription factor IIE subunit 1	-0.138554	-0.294727	0.0176187	18.2279	-1.89762	0.0779498	0.314088	-4.49861
Q5SUH7;Q99KN9;Q5SUH6	Clint1	Clathrin interactor 1	-0.14252	-0.303169	0.0181295	21.8942	-1.89755	0.0779605	0.314088	-4.49872
Q9DCP2;A0A0A6YWF5;A0A0A6YX60;A0A0A6YWH4	Slc38a3	Sodium-coupled neutral amino acid transporter 3	-0.785067	-1.67069	0.100556	19.3447	-1.89607	0.0781687	0.314438	-4.50098
O35969	Gamt	Guanidinoacetate N-methyltransferase	0.279715	-0.0358314	0.595262	21.0101	1.89605	0.078172	0.314438	-4.50102
Q8BRK8	Prkaa2	5-AMP-activated protein kinase catalytic subunit alpha-2	0.253334	-0.0324755	0.539143	20.0309	1.89589	0.078194	0.314438	-4.50126
Q9WTU6	Mapk9	Mitogen-activated protein kinase 9	-0.165868	-0.353215	0.0214782	19.9642	-1.89371	0.0785015	0.315353	-4.50459
K7N6K9	Sult2a5	Sulfotransferase	1.22633	-0.158894	2.61155	16.6058	1.89358	0.0785203	0.315353	-4.50479
Q5EG47;Q3TUQ7	Prkaa1	5-AMP-activated protein kinase catalytic subunit alpha-1	-0.263948	-0.562148	0.034253	19.7475	-1.89324	0.0785686	0.315353	-4.50531
Q9R233;Q3TCU5;G3UZZ2	Tapbp	Tapasin	-0.507827	-1.08178	0.0661266	20.002	-1.8925	0.0786737	0.315578	-4.50644
Q68FG2	Sptbn2		-0.262457	-0.55933	0.0344163	23.734	-1.89096	0.0788913	0.315992	-4.50879
Q8BPA8	Dpcd	Protein DPCD	0.224182	-0.0294136	0.477778	15.1426	1.89084	0.0789086	0.315992	-4.50897
P28651	Ca8	Carbonic anhydrase-related protein	-0.233289	-0.497228	0.0306496	18.8235	-1.89055	0.0789505	0.315992	-4.50942
Q8BGZ4;G3X8W7;A0A0R4J1W7	Cdc23	Cell division cycle protein 23 homolog	-0.400571	-0.85383	0.0526875	13.6118	-1.8903	0.0789863	0.315992	-4.50981
P34152;A0A2I3BQ85	Ptk2	Focal adhesion kinase 1	-0.195292	-0.4163	0.0257166	18.5809	-1.89004	0.0790225	0.315992	-4.51019
Q8CFH6;H3BJC9;H3BKG1;F8VPT7	Sik2	Serine/threonine-protein kinase SIK2	0.16227	-0.0214556	0.345995	16.0417	1.88914	0.0791506	0.316307	-4.51157
Q8K154;E9PZ30	Ugt2b34		0.49728	-0.0658691	1.06043	21.226	1.88875	0.0792069	0.316336	-4.51217
E9QPX1;P39061;A0A1W2P6N8;D3Z556	Col18a1	Collagen alpha-1(XVIII) chain;Endostatin	-0.366194	-0.781115	0.0487268	19.8027	-1.88774	0.0793507	0.316343	-4.51371
A0A0A6YYE7;A0A0B4J1I3;A0A0A6YYE5;A0A075B5M4;A0A075B5L8	Igkv4-57;Igkv4-74;Igkv4-78;Igkv4-57-1;Igkv4-79		-1.62003	-3.45569	0.215633	13.1396	-1.88767	0.0793606	0.316343	-4.51381
Q80UU1;J3QM81	Ankzf1	Ankyrin repeat and zinc finger domain-containing protein 1	-0.164485	-0.350907	0.0219369	19.2823	-1.88723	0.0794231	0.316343	-4.51448
P03958	Ada	Adenosine deaminase	-0.321528	-0.68597	0.0429154	19.9309	-1.88706	0.0794484	0.316343	-4.51475
Q91XT4;F6Q2Y9	Sec16b	Protein transport protein Sec16B	-0.217782	-0.464638	0.0290738	19.3789	-1.88701	0.0794546	0.316343	-4.51482
Q7TMF3;A0A0R4J275;F6RBR6	Ndufa12	NADH dehydrogenase [ubiquinone] 1 alpha subcomplex subunit 12	0.373348	-0.050127	0.796824	22.3172	1.88574	0.0796366	0.316872	-4.51675
P70460	Vasp	Vasodilator-stimulated phosphoprotein	-0.335623	-0.716414	0.0451676	19.6093	-1.88522	0.0797116	0.316974	-4.51755
P48725;F8VPV0;A0A1W2P737	Pcnt	Pericentrin	-0.169722	-0.362571	0.0231268	18.4932	-1.88242	0.0801134	0.318239	-4.52181
A2AT93;Q91UZ1	Plcb4	Phosphoinositide phospholipase C	-0.197216	-0.421329	0.026897	15.5075	-1.88222	0.0801423	0.318239	-4.52212
Q8K1R7	Nek9	Serine/threonine-protein kinase Nek9	-0.197625	-0.42225	0.0270013	18.2444	-1.88182	0.080201	0.318239	-4.52274
Q60992;Q7TSI6	Vav2	Guanine nucleotide exchange factor VAV2	-0.211385	-0.451701	0.0289318	17.5746	-1.88142	0.0802581	0.318239	-4.52334
P62192	Psmc1	26S protease regulatory subunit 4	0.135389	-0.0185656	0.289344	22.748	1.88099	0.0803201	0.318239	-4.52399
Q62313;Q62314	Tgoln1;Tgoln2	Trans-Golgi network integral membrane protein 1;Trans-Golgi network integral membrane protein 2	0.463675	-0.0636285	0.990979	19.138	1.88083	0.0803437	0.318239	-4.52424
Q5SSZ5	Tns3	Tensin-3	-0.191648	-0.409622	0.026325	18.6467	-1.88061	0.0803759	0.318239	-4.52458
P52503;A0A1Y7VM38;A0A1Y7VKP8	Ndufs6	NADH dehydrogenase [ubiquinone] iron-sulfur protein 6, mitochondrial	0.37514	-0.0523231	0.802603	21.819	1.87712	0.0808818	0.319877	-4.52989
Q80ZU4;E9PUT6	Smim19	Small integral membrane protein 19	0.288325	-0.0402231	0.616874	14.039	1.87707	0.0808889	0.319877	-4.52996
Q9CQ56;E9Q496	Use1	Vesicle transport protein USE1	0.323138	-0.0451604	0.691436	16.9722	1.87666	0.0809487	0.319916	-4.53059
G3UVU2;Q62203;D3YW09;D3Z5A6	Sf3a2	Splicing factor 3A subunit 2	-0.129455	-0.27705	0.0181392	20.3721	-1.87606	0.0810358	0.320064	-4.5315
Q91W82;D3YW10;D3YXD1;H3BJB5;H3BL23;P52483;P52482;B2FDH0;A0A286YE31;H3BL69	Ube2e2	Ubiquitin-conjugating enzyme E2 E2	-0.207089	-0.443248	0.0290691	15.7572	-1.87564	0.0810959	0.320105	-4.53213
Q6NVF9;H3BJ30;H3BJW3;H3BLM9	Cpsf6	Cleavage and polyadenylation specificity factor subunit 6	-0.156288	-0.33472	0.0221432	19.7279	-1.87349	0.0814103	0.321149	-4.5354
A0A0R4J0I1;P07759;E9Q499	Serpina3k	Serine protease inhibitor A3K	-0.533008	-1.14167	0.075653	22.675	-1.87307	0.0814714	0.321193	-4.53604
Q9R0Q6	Arpc1a	Actin-related protein 2/3 complex subunit 1A	0.21228	-0.0301764	0.454736	17.1067	1.87271	0.0815237	0.321202	-4.53658
Q8VCQ8;E9QA16;D3Z6I7;S4R1T7;F6RGN9	Cald1		0.226204	-0.0323119	0.48472	17.9614	1.87158	0.0816894	0.321658	-4.5383
Q69ZQ2;A0A0N4SV90;A0A0N4SUJ7;A0A0N4SUM8;A0A0N4SV52	Isy1	Pre-mRNA-splicing factor ISY1 homolog	-0.123694	-0.265113	0.0177253	18.3456	-1.87084	0.0817989	0.321795	-4.53943
Q6GQS1;F6X0P2;F7BBH5	Slc25a23	Calcium-binding mitochondrial carrier protein SCaMC-3	0.246914	-0.0354142	0.529242	19.3417	1.87063	0.0818295	0.321795	-4.53974
E9Q580;P46735;E9QNH6;Q7TQD7;D3YV80;O88329	Myo1b	Unconventional myosin-Ib	-0.189302	-0.40579	0.0271862	20.3444	-1.87033	0.0818741	0.321795	-4.5402
Q6ZPR6	Ibtk	Inhibitor of Bruton tyrosine kinase	0.216563	-0.031233	0.464359	17.9507	1.86933	0.0820204	0.322173	-4.54171
Q9CQJ4;A0A087WRE9;A0A087WQQ3;A0A087WP87	Rnf2	E3 ubiquitin-protein ligase RING2	-0.162347	-0.348259	0.0235653	17.7423	-1.86781	0.0822447	0.322685	-4.54402
P20357;Q3TLQ0;Q80X35;Q80ZL4;G3UZJ2;G3UWW1;G3UZV6	Map2	Microtubule-associated protein 2;Microtubule-associated protein	0.78342	-0.113772	1.68061	18.3283	1.86769	0.0822618	0.322685	-4.5442
Q3U1G5;A0A0R4J0R3	Isg20l2	Interferon-stimulated 20 kDa exonuclease-like 2	-0.159488	-0.342164	0.0231879	19.0328	-1.86743	0.0823013	0.322685	-4.5446
Q9JI11;Q8CDG4;F7BYZ4;A2A5M9	Stk4	Serine/threonine-protein kinase 4;Serine/threonine-protein kinase 4 37kDa subunit;Serine/threonine-protein kinase 4 18kDa subunit	-0.153771	-0.329982	0.0224404	19.8841	-1.86654	0.0824325	0.323003	-4.54595
P54728	Rad23b	UV excision repair protein RAD23 homolog B	0.147934	-0.0216863	0.317554	22.5105	1.86546	0.0825916	0.323394	-4.54758
Q8BU30;E9Q866;F6Q6R1	Iars	Isoleucine--tRNA ligase, cytoplasmic	0.278444	-0.0410293	0.597916	20.753	1.86423	0.0827742	0.323394	-4.54945
Q8BGJ5;Q922I7;Q8CB58;P17225;E9QMW9;E9Q279;F7DCW4;F7AXP1;E9Q0W3	Ptbp1	Polypyrimidine tract-binding protein 1	-0.166327	-0.357168	0.0245145	22.945	-1.86417	0.0827827	0.323394	-4.54953
Q99N12	Dusp19		-0.145891	-0.313292	0.0215108	16.1347	-1.86408	0.0827966	0.323394	-4.54967
Q9DAU1;B0V2V1	Cnpy3	Protein canopy homolog 3	-0.393702	-0.845491	0.0580866	21.3794	-1.86393	0.0828194	0.323394	-4.54991
Q3UNZ8;A0A0A6YWV6;A0A0A6YXW5;A0A0A6YWZ0	BC026585	Quinone oxidoreductase-like protein 2	0.247613	-0.0365475	0.531773	18.896	1.86383	0.0828338	0.323394	-4.55005
Q9EQC1;D3Z3X1;A0A0U1RQA2;D3Z3X2	Hsd3b7	3 beta-hydroxysteroid dehydrogenase type 7	0.453251	-0.0670241	0.973526	18.459	1.86338	0.0829001	0.32345	-4.55073
P42669	Pura	Transcriptional activator protein Pur-alpha	0.161413	-0.0239711	0.346797	21.6738	1.86235	0.0830531	0.32345	-4.55229
Q8K2M0	Mrpl38	39S ribosomal protein L38, mitochondrial	0.222963	-0.0331243	0.47905	17.8291	1.86226	0.0830665	0.32345	-4.55242
O35215;G3UZN1	Ddt	D-dopachrome decarboxylase	-0.209087	-0.449265	0.031092	25.629	-1.86204	0.0831003	0.32345	-4.55277
A0A286YDA2;A0A286YDT3;E9Q5C9;A0A286YDV7;A0A286YDZ1;A0A286YCD1	Nolc1		0.200422	-0.0298607	0.430704	21.9678	1.86157	0.0831693	0.32345	-4.55347
P31786;Q4VWZ5;M0QWU8	Dbi	Acyl-CoA-binding protein	0.259545	-0.0387042	0.557795	24.5239	1.86136	0.0832015	0.32345	-4.55379
Q8BIP0	Dars2	Aspartate--tRNA ligase, mitochondrial	0.255094	-0.0381123	0.5483	13.2294	1.8609	0.0832696	0.32345	-4.55448
Q3U1T9	Dennd1b	DENN domain-containing protein 1B	0.202758	-0.0303129	0.435828	14.4104	1.86074	0.0832933	0.32345	-4.55473
A0A0R4J0J6;Q8BKT7;Q5SVF9;Q5SVF8	Thoc5	THO complex subunit 5 homolog	-0.228931	-0.492094	0.0342328	18.5362	-1.86069	0.0833007	0.32345	-4.5548
P17717;Q8K169	Ugt2b17;Ugt2b5	UDP-glucuronosyltransferase 2B17	0.310528	-0.0467238	0.66778	19.7973	1.85919	0.0835259	0.324129	-4.55708
Q80VQ1;G3X9W3	Lrrc1	Leucine-rich repeat-containing protein 1	0.499527	-0.07539	1.07444	15.4715	1.85845	0.0836364	0.324362	-4.5582
Q99LW6	Yaf2	YY1-associated factor 2	0.444509	-0.0677035	0.956722	12.3633	1.85621	0.0839723	0.325247	-4.56158
Q9JL35	Hmgn5	High mobility group nucleosome-binding domain-containing protein 5	-0.237621	-0.511452	0.0362097	19.0115	-1.85609	0.0839901	0.325247	-4.56176
Q9CY73	Mrpl44	39S ribosomal protein L44, mitochondrial	0.269892	-0.041237	0.581021	19.4381	1.85544	0.0840886	0.325247	-4.56275
Q08943;A2AW05	Ssrp1	FACT complex subunit SSRP1	-0.161034	-0.34669	0.0246213	19.0656	-1.85527	0.0841137	0.325247	-4.563
A0A1W2P6U8			1.37658	-0.210646	2.96381	14.9121	1.85506	0.0841444	0.325247	-4.56331
Q91W64	Cyp2c70	Cytochrome P450 2C70	-0.380594	-0.819463	0.0582758	19.4991	-1.85491	0.0841678	0.325247	-4.56354
Q05793	Hspg2	Basement membrane-specific heparan sulfate proteoglycan core protein;Endorepellin;LG3 peptide	-0.213486	-0.45972	0.032748	19.2613	-1.85446	0.0842354	0.325312	-4.56422
A0A0R4J1T1;Z4YJR7;F6ZWT0;F6V513;F7BEU1	Sorbs2		-0.471363	-1.01542	0.072689	15.9495	-1.85315	0.0844326	0.325742	-4.56619
Q9Z0L8	Ggh	Gamma-glutamyl hydrolase	1.03487	-0.159653	2.2294	18.2881	1.85305	0.0844478	0.325742	-4.56634
Q8R5F3	Oard1	O-acetyl-ADP-ribose deacetylase 1	-0.175744	-0.37865	0.0271624	20.2427	-1.8526	0.0845166	0.325812	-4.56703
Q3TJ91;J3QJU5;G3UXS2;B1ATA7;B1ATA8;G3UXR0;B1ATA9;F6X6X1	Llgl2	Lethal(2) giant larvae protein homolog 2	0.328595	-0.0508681	0.708059	16.1377	1.8522	0.0845768	0.325848	-4.56763
Q9D6J6;M0QWP9;D6RGN4	Ndufv2	NADH dehydrogenase [ubiquinone] flavoprotein 2, mitochondrial	0.405338	-0.0628714	0.873548	22.8649	1.85171	0.0846505	0.325878	-4.56837
Q9QUI0;A0A0A6YXF6;Q62159;H3BL56;A0A0G2JEP8	Rhoa;Rhoc	Transforming protein RhoA;Rho-related GTP-binding protein RhoC	0.182199	-0.0282871	0.392685	20.6179	1.85148	0.0846858	0.325878	-4.56872
Q60960;G3UXT6;G3UZK5;G3UWJ8;G3UXW7	Kpna1	Importin subunit alpha-5;Importin subunit alpha-5, N-terminally processed	0.145271	-0.0230309	0.313572	18.5175	1.84623	0.0854841	0.328603	-4.57663
Q9WV55	Vapa	Vesicle-associated membrane protein-associated protein A	0.335213	-0.0531604	0.723586	20.8468	1.84615	0.0854961	0.328603	-4.57675
Q9CQH7	Btf3l4	Transcription factor BTF3 homolog 4	0.177853	-0.0282945	0.384001	19.3109	1.84535	0.0856181	0.328787	-4.57795
P01901;Q3TH01;G3UXW2;A0A0B4J1G3;P14427	H2-K1	H-2 class I histocompatibility antigen, K-B alpha chain	-0.379431	-0.819269	0.0604069	21.6584	-1.84517	0.0856462	0.328787	-4.57822
M0QWP1;A2ASQ1;Z4YK85;Z4YJS5	Agrn	Agrin;Agrin N-terminal 110 kDa subunit;Agrin C-terminal 110 kDa subunit;Agrin C-terminal 90 kDa fragment;Agrin C-terminal 22 kDa fragment	-0.356113	-0.76912	0.0568935	18.3295	-1.84428	0.0857822	0.329113	-4.57956
O08759;A0A0J9YUK0;A0A140LHS2;A0A0J9YVG1;A0A0J9YUY4;A0A0J9YUF2;A0A140LI50	Ube3a	Ubiquitin-protein ligase E3A	0.136821	-0.0218949	0.295537	20.3015	1.84386	0.0858464	0.329163	-4.58019
Q8BHF7;F2Z427;F8WI04	Pgs1	CDP-diacylglycerol--glycerol-3-phosphate 3-phosphatidyltransferase, mitochondrial	0.304837	-0.0489129	0.658586	14.674	1.84318	0.0859513	0.329363	-4.58122
E9Q6J5	Bod1l		-0.148796	-0.321496	0.0239055	16.8687	-1.84286	0.086001	0.329363	-4.58171
O88962;A0A0R4J0N7	Cyp8b1	7-alpha-hydroxycholest-4-en-3-one 12-alpha-hydroxylase	0.557395	-0.0897952	1.20459	17.3835	1.84216	0.0861077	0.329576	-4.58275
P17156	Hspa2	Heat shock-related 70 kDa protein 2	0.383468	-0.0619577	0.828893	20.3727	1.84141	0.0862235	0.329823	-4.58388
Q99L88	Sntb1	Beta-1-syntrophin	-0.192301	-0.415742	0.0311397	22.4756	-1.84084	0.0863114	0.329963	-4.58474
Q8K273	Mmgt1	Membrane magnesium transporter 1	0.151884	-0.0248625	0.328631	18.4061	1.83805	0.0867416	0.331393	-4.58893
A0A2R8VKM5			-0.249627	-0.540303	0.041049	15.0101	-1.83687	0.0869243	0.331393	-4.5907
P98195;A0A286YDR0;A0A286YCV0;D3YV00	Atp9b	Probable phospholipid-transporting ATPase IIB;Phospholipid-transporting ATPase	-0.280313	-0.606753	0.0461283	16.6322	-1.83668	0.0869534	0.331393	-4.59098
Q8CEC0	Nup88	Nuclear pore complex protein Nup88	-0.143447	-0.310501	0.0236061	18.9662	-1.83668	0.0869541	0.331393	-4.59099
Q9DBW3	Natd1	Protein NATD1	0.203076	-0.0334393	0.439591	17.6706	1.83652	0.0869787	0.331393	-4.59123
Q80YD1;M0QWM4	Supv3l1	ATP-dependent RNA helicase SUPV3L1, mitochondrial	0.274053	-0.0451443	0.59325	18.375	1.83642	0.0869946	0.331393	-4.59138
Q6PB70;A0A1L1SR96	Ano8	Anoctamin-8	0.367386	-0.0607838	0.795556	12.9889	1.83528	0.087171	0.331685	-4.59308
O35623	Bet1	BET1 homolog	0.475484	-0.0787431	1.02971	19.6993	1.83504	0.0872093	0.331685	-4.59345
Q6PCM2	Ints6	Integrator complex subunit 6	-0.188047	-0.40725	0.0311546	16.6285	-1.83493	0.0872259	0.331685	-4.59361
P08249;A0A0G2JF23;A0A0G2JGY4	Mdh2	Malate dehydrogenase, mitochondrial	0.231847	-0.0386301	0.502325	26.2001	1.83344	0.0874573	0.332119	-4.59584
H3BKT0;P70403;H3BJN3;H3BLJ7;P53564;H3BJ26;H3BKF6;H3BK24;H3BLS0;E9QKE9;H3BJQ9;H3BJL7;H3BL09	Cux1	Protein CASP;Homeobox protein cut-like 1;Homeobox protein cut-like	0.242757	-0.0404784	0.525992	19.7415	1.83324	0.0874881	0.332119	-4.59614
Q80TA6	Mtmr12	Myotubularin-related protein 12	-0.182829	-0.396149	0.0304908	18.273	-1.8332	0.0874948	0.332119	-4.5962
Q9DA74;A0A087WPV9	1700019A02Rik		0.702457	-0.117539	1.52245	13.2251	1.83233	0.0876304	0.332297	-4.59751
Q91WG8;Q3UW64;G3UYD5;G3UX23;G3UZ98;F6WD11;G3UWV5;F6SHH4;F7BWW0;G3UX49	Gne	Bifunctional UDP-N-acetylglucosamine 2-epimerase/N-acetylmannosamine kinase;UDP-N-acetylglucosamine 2-epimerase (hydrolyzing);N-acetylmannosamine kinase	-0.393111	-0.852024	0.0658008	20.8162	-1.83224	0.0876449	0.332297	-4.59765
Q3V1J8;E9Q092;E9QM92;Q8K0D2;F7B276	Habp2	Hyaluronan-binding protein 2;Hyaluronan-binding protein 2 50 kDa heavy chain;Hyaluronan-binding protein 2 50 kDa heavy chain alternate form;Hyaluronan-binding protein 2 27 kDa light chain;Hyaluronan-binding protein 2 27 kDa light chain alternate form	-0.273493	-0.593016	0.0460302	16.1679	-1.8308	0.0878706	0.332612	-4.59981
Q9WVJ2;E9Q5I9;F6ZQQ3;E9Q0U1;F6PXS6	Psmd13	26S proteasome non-ATPase regulatory subunit 13	0.195727	-0.0329723	0.424427	20.85	1.83055	0.0879088	0.332612	-4.60017
Q8BHS3	Rbm22	Pre-mRNA-splicing factor RBM22	-0.180854	-0.392189	0.0304807	19.6576	-1.83043	0.0879277	0.332612	-4.60036
Q8K3A9;F6XIE4	Mepce	7SK snRNA methylphosphate capping enzyme	-0.156363	-0.339083	0.0263575	18.2033	-1.83039	0.0879348	0.332612	-4.60042
P11688	Itga5	Integrin alpha-5;Integrin alpha-5 heavy chain;Integrin alpha-5 light chain	-0.204875	-0.444526	0.0347755	20.1637	-1.82855	0.0882228	0.333505	-4.60317
Q9JMH6;A0A1W2P6U1	Txnrd1	Thioredoxin reductase 1, cytoplasmic	0.18859	-0.0321686	0.409349	22.4864	1.82725	0.0884277	0.334083	-4.60512
A2AT37;F6Q3G7	Upf2		-0.128128	-0.278152	0.0218964	19.1915	-1.82675	0.0885066	0.334185	-4.60587
Q9CQW0	Emc6	ER membrane protein complex subunit 6	0.377898	-0.0651716	0.820968	15.4008	1.82431	0.0888911	0.33544	-4.60952
Q9D6N5;F6T9K1;D3YY09;D3YYC2;G3UXH5	Drap1	Dr1-associated corepressor	-0.188851	-0.410313	0.0326121	18.0163	-1.82395	0.0889474	0.335456	-4.61005
Q9CWG8	Ndufaf7	NADH dehydrogenase [ubiquinone] complex I, assembly factor 7	0.242949	-0.0420288	0.527926	15.8944	1.82348	0.0890231	0.335476	-4.61076
P11531;A2A9Z1;A2A9Z2	Dmd	Dystrophin	-0.143253	-0.311337	0.0248311	21.084	-1.82294	0.0891076	0.335476	-4.61156
Q60605;A0A1W2P7Q9;A0A1W2P6F6	Myl6	Myosin light polypeptide 6	-0.212408	-0.461636	0.0368198	21.6505	-1.82293	0.0891092	0.335476	-4.61158
Q8BIH0;A0A0R4J060;J3QNK5	Sap130	Histone deacetylase complex subunit SAP130	-0.14216	-0.309048	0.0247276	17.2013	-1.82201	0.0892564	0.335671	-4.61296
Q8BHE8		Uncharacterized protein C2orf47 homolog, mitochondrial	0.332179	-0.0577921	0.722151	17.9869	1.82195	0.0892654	0.335671	-4.61305
Q60710	Samhd1	Deoxynucleoside triphosphate triphosphohydrolase SAMHD1	-0.375289	-0.816024	0.0654459	21.212	-1.82131	0.0893663	0.335854	-4.614
Q3U2A8;E9PWQ5;F7A8L1;F6YJY2	Vars2	Valine--tRNA ligase, mitochondrial	0.180069	-0.0314924	0.39163	18.2492	1.82053	0.0894901	0.336124	-4.61516
Q8K441;Q8K449	Abca6	ATP-binding cassette sub-family A member 6	-0.287213	-0.624828	0.0504016	21.3119	-1.81961	0.0896367	0.336478	-4.61653
Q91YH5;E9PYT3	Atl3	Atlastin-3	0.235265	-0.0413711	0.511901	20.0661	1.81905	0.0897266	0.336618	-4.61738
O08579;Q3THM8;B7FAU5;I7HJS1	Emd	Emerin	0.339507	-0.0599777	0.738992	18.8281	1.81779	0.089927	0.337158	-4.61925
Q9QZK2;A0A0G2JGV2;A0A0G2JFC0	Bcar3	Breast cancer anti-estrogen resistance protein 3	0.241449	-0.0427018	0.525599	17.1672	1.81749	0.0899752	0.337158	-4.6197
O88852	Tspyl1	Testis-specific Y-encoded-like protein 1	-0.232928	-0.507197	0.0413417	13.2143	-1.81652	0.0901309	0.337459	-4.62115
Q8VBZ3	Clptm1	Cleft lip and palate transmembrane protein 1 homolog	0.451178	-0.0801419	0.982498	16.5369	1.8163	0.0901657	0.337459	-4.62147
P58158	B3gat3	Galactosylgalactosylxylosylprotein 3-beta-glucuronosyltransferase 3	0.316509	-0.0562812	0.689298	17.2954	1.81601	0.0902129	0.337459	-4.62191
Q9EP72	Emc7	ER membrane protein complex subunit 7	0.295029	-0.0526099	0.642668	20.7244	1.81523	0.0903369	0.337727	-4.62307
Q148W0	Atp8b1	Phospholipid-transporting ATPase IC	0.561593	-0.100433	1.22362	13.8299	1.81444	0.0904643	0.338007	-4.62425
Q0VAW6	8030462N17Rik		-0.178826	-0.389766	0.0321144	13.9765	-1.81329	0.0906495	0.338175	-4.62597
Q9JLI6;A0A0R4J069;F6ZFP8;D3Z7G6;F7BB44;F7D651;M0QWF1;D3Z3I6	Scly	Selenocysteine lyase	-0.216449	-0.471772	0.0388739	21.5362	-1.81327	0.0906529	0.338175	-4.626
Q9ET47;B1AWP9;B1AWP7;B1AWQ0;B1AWP8;B1AWQ1;B1AWQ3;B1AWQ4;A0A140LJB0	Espn	Espin	0.264515	-0.0475328	0.576563	13.7489	1.81312	0.0906774	0.338175	-4.62622
Q61026;E9PV80	Ncoa2	Nuclear receptor coactivator 2	-0.283571	-0.618147	0.0510055	15.664	-1.81285	0.0907197	0.338175	-4.62661
P07310;A0A0J9YKD4	Ckm	Creatine kinase M-type	1.649	-0.298263	3.59626	16.0672	1.81131	0.090969	0.338889	-4.62892
Q8VDT9	Mrpl50	39S ribosomal protein L50, mitochondrial	0.296419	-0.0536879	0.646525	18.8753	1.81093	0.0910299	0.338889	-4.62948
Q9CXZ1;E9QPX3	Ndufs4	NADH dehydrogenase [ubiquinone] iron-sulfur protein 4, mitochondrial	0.375187	-0.0680141	0.818388	23.1728	1.81069	0.0910692	0.338889	-4.62984
Q9CQS8;E9PW43	Sec61b;Gm10320	Protein transport protein Sec61 subunit beta	0.590945	-0.107592	1.28948	20.6256	1.80948	0.0912644	0.339382	-4.63164
Q9R0K7;Q3UHH0;F8WHB1;S4R1C4;Q0VF55;A0A1W2P772;Q8C048;A2ALL9;A0A1W2P867;A0A1W2P6X7;A0A1W2P882	Atp2b2	Plasma membrane calcium-transporting ATPase 2;Calcium-transporting ATPase	-0.439843	-0.959843	0.0801574	17.1955	-1.80922	0.0913072	0.339382	-4.63203
Q8C3X8	Lmf2	Lipase maturation factor 2	0.542119	-0.0989652	1.1832	16.8501	1.80874	0.0913845	0.339473	-4.63274
Q62481	Vps72	Vacuolar protein sorting-associated protein 72 homolog	-0.185304	-0.404513	0.0339045	16.2382	-1.80811	0.0914872	0.339659	-4.63368
Q9CSH3;A0A2I3BR78	Dis3	Exosome complex exonuclease RRP44	-0.217399	-0.474633	0.0398346	18.5595	-1.8077	0.0915531	0.339707	-4.63428
Q9ER39	Tor1a	Torsin-1A	-0.252741	-0.551939	0.0464567	19.8248	-1.80682	0.0916967	0.339882	-4.6356
P63328	Ppp3ca	Serine/threonine-protein phosphatase 2B catalytic subunit alpha isoform	0.280852	-0.0516342	0.613338	20.3446	1.80676	0.0917059	0.339882	-4.63568
Q9WUR2;Q3TCD4;E9PYC6;E9Q858;E9PUY9;E9PYA9;E9PVM6;E9Q7A8;E9PY42	Eci2	Enoyl-CoA delta isomerase 2, mitochondrial	0.290335	-0.0535312	0.634201	22.2119	1.80595	0.0918372	0.340173	-4.63688
Q9DB91	Med29	Mediator of RNA polymerase II transcription subunit 29	-0.183567	-0.401105	0.0339703	17.0527	-1.80492	0.0920058	0.340601	-4.63842
Q8R574	Prpsap2	Phosphoribosyl pyrophosphate synthase-associated protein 2	0.234378	-0.0435261	0.512283	18.7557	1.80392	0.0921679	0.341005	-4.63989
Q9ERD6	Ralgps2	Ras-specific guanine nucleotide-releasing factor RalGPS2	0.416222	-0.0777102	0.910154	13.1313	1.80241	0.0924152	0.341446	-4.64214
Q3UKJ7	Smu1	WD40 repeat-containing protein SMU1;WD40 repeat-containing protein SMU1, N-terminally processed	-0.138601	-0.303093	0.0258901	20.7191	-1.80227	0.0924379	0.341446	-4.64234
P33622;E9QP56;A0A0R4J1N3	Apoc3	Apolipoprotein C-III	-0.510969	-1.11741	0.0954713	19.6278	-1.8022	0.0924499	0.341446	-4.64245
Q9ESW4;A0A0J9YU24	Agk	Acylglycerol kinase, mitochondrial	-0.24496	-0.535745	0.0458245	18.6697	-1.80186	0.0925061	0.341446	-4.64296
E9Q411	Nbas		0.225468	-0.0422345	0.49317	15.7807	1.80148	0.0925683	0.341446	-4.64353
Q8R4N0	Clybl	Citrate lyase subunit beta-like protein, mitochondrial	0.354347	-0.066429	0.775123	23.7524	1.80125	0.0926055	0.341446	-4.64386
Q9EPC1;Q3UF75;Q9ES46;D6RHM9;F2Z417	Parva	Alpha-parvin	-0.261247	-0.571658	0.0491631	19.0532	-1.80016	0.092784	0.341739	-4.64547
Q9R0M6;A2AFP5;A2AFP4	Rab9a;Rab9	Ras-related protein Rab-9A	0.276472	-0.0520675	0.605011	19.0406	1.79995	0.0928194	0.341739	-4.64579
O54946;F6YRQ2;A0A0G2JER9;G3X8S5	Dnajb6	DnaJ homolog subfamily B member 6	-0.175056	-0.383129	0.0330167	16.4293	-1.79953	0.0928887	0.341739	-4.64642
Q6PB66;F6V2A3	Lrpprc	Leucine-rich PPR motif-containing protein, mitochondrial	0.171081	-0.0322729	0.374434	23.0358	1.79947	0.0928974	0.341739	-4.6465
E9QAP7;A0A2I3BPN6	Taf4a		-0.272138	-0.595768	0.0514929	16.3282	-1.7986	0.0930405	0.341936	-4.64779
Q9CZD5;D3YWL2;D3Z0H9	Mtif3	Translation initiation factor IF-3, mitochondrial	-0.273526	-0.598827	0.0517741	19.6444	-1.7985	0.0930573	0.341936	-4.64794
Q6RUT7	Ccsmst1	Protein CCSMST1	0.296967	-0.0565979	0.650532	15.1447	1.79653	0.0933819	0.342847	-4.65085
Q9D5J6;D6RJM2	Shpk	Sedoheptulokinase	0.229222	-0.0437146	0.502159	21.1038	1.79635	0.0934124	0.342847	-4.65113
Q80X81;F2Z459	Acat3		0.256367	-0.0489588	0.561692	23.931	1.79595	0.0934781	0.342847	-4.65171
Q9D7G0;G3UXL2	Prps1;Prps1l3	Ribose-phosphate pyrophosphokinase 1	0.222191	-0.0424679	0.486849	21.1271	1.79571	0.0935182	0.342847	-4.65207
Q9Z0N1;Q9Z0N2;A2AAW9	Eif2s3x;Eif2s3y	Eukaryotic translation initiation factor 2 subunit 3, X-linked;Eukaryotic translation initiation factor 2 subunit 3, Y-linked	0.165132	-0.0317183	0.361983	22.2295	1.79429	0.0937541	0.343505	-4.65418
Q923T7;Q5NCB7	Trim7	Tripartite motif-containing protein 7	0.241223	-0.0463825	0.528829	15.2489	1.79398	0.0938046	0.343505	-4.65463
Q99J56	Derl1	Derlin-1	0.32864	-0.0634784	0.720758	16.9597	1.79267	0.0940229	0.344034	-4.65658
Q99KR3	Lactb2	Beta-lactamase-like protein 2	0.25051	-0.0484202	0.54944	21.5015	1.79247	0.0940558	0.344034	-4.65687
D3YXK2;S4R1M2;S4R2Q5	Safb	Scaffold attachment factor B1	-0.169813	-0.372531	0.032905	21.152	-1.79174	0.0941769	0.344281	-4.65795
A0A0R4J078;Q8VCH8;A0A087WSK5	Ubxn4	UBX domain-containing protein 4	0.185075	-0.0359583	0.406108	19.0693	1.79096	0.0943066	0.34442	-4.6591
E9QAM5;A2AS03;A2AS05	Helz2	Helicase with zinc finger domain 2	-0.249917	-0.548449	0.0486138	18.6131	-1.79062	0.0943639	0.34442	-4.65961
Q78YZ6	Scoc	Short coiled-coil protein	0.23278	-0.0452909	0.51085	16.8929	1.79055	0.0943755	0.34442	-4.65971
A0A286YCV9;E9Q4K7;A0A286YDX6	Kif13b	Kinesin-like protein	-0.173579	-0.381252	0.0340938	22.9478	-1.78778	0.0948385	0.345584	-4.6638
Q9QZD9;A2AE03	Eif3i	Eukaryotic translation initiation factor 3 subunit I	0.18857	-0.0371058	0.414245	22.0377	1.78724	0.0949282	0.345584	-4.66459
Q9DBU0;D6RGM8;D3YWH4;D3Z6X7;D3YYW1;D3Z279	Tm9sf1	Transmembrane 9 superfamily member 1	0.390067	-0.0768646	0.856999	16.6172	1.78683	0.0949983	0.345584	-4.66521
Q9CVB6;D3YXG6;A0A087WRT2	Arpc2	Actin-related protein 2/3 complex subunit 2	-0.243904	-0.535877	0.0480684	22.1246	-1.78679	0.0950043	0.345584	-4.66526
Q8K1I3;A0A087WSF3	Spp2	Secreted phosphoprotein 24	-0.58365	-1.28233	0.115032	16.7506	-1.78677	0.0950072	0.345584	-4.66529
Q80X73	Pelo	Protein pelota homolog	0.167993	-0.0331161	0.369102	19.5375	1.78672	0.0950167	0.345584	-4.66537
Q9CPT3	Nanp	N-acylneuraminate-9-phosphatase	-0.242269	-0.532352	0.0478146	18.1346	-1.78637	0.0950751	0.345601	-4.66588
Q9CSU0;A0A0R4J195;F6YB25;F7DAY5	Rprd1b	Regulation of nuclear pre-mRNA domain-containing protein 1B	-0.152974	-0.336219	0.0302717	20.4376	-1.78558	0.0952071	0.345885	-4.66704
Q3TXT3;Z4YLT1	Inip	SOSS complex subunit C	-0.165369	-0.363511	0.0327721	16.5807	-1.78516	0.0952789	0.345951	-4.66767
Q8VCG4;Q9DAC2	C8g	Complement component C8 gamma chain	-0.517796	-1.1385	0.102905	19.0374	-1.78432	0.0954196	0.346108	-4.66891
Q80X98	Dhx38		-0.163851	-0.360271	0.0325697	17.8003	-1.78426	0.0954298	0.346108	-4.669
Q9CQQ8;A0A1W2P6N1	Lsm7	U6 snRNA-associated Sm-like protein LSm7	-0.15406	-0.338921	0.0308006	19.1697	-1.78255	0.0957179	0.346715	-4.67151
Q6PEB6;E0CYJ0;E0CXA9	Mob4	MOB-like protein phocein	-0.335742	-0.738629	0.0671446	16.5666	-1.78246	0.0957337	0.346715	-4.67165
A0A1N9M4K1;A0A1L1SU77;P70665;A0A1L1SQF7	Siae	Sialate O-acetylesterase;Sialate O-acetylesterase small subunit;Sialate O-acetylesterase large subunit	0.251873	-0.0503972	0.554144	16.6364	1.78231	0.095759	0.346715	-4.67187
Q8BHN3	Ganab	Neutral alpha-glucosidase AB	-0.392584	-0.863973	0.0788051	22.4562	-1.78135	0.0959209	0.347106	-4.67328
Q8VE92	Rbm4b	RNA-binding protein 4B	-0.252266	-0.555366	0.0508344	16.0352	-1.7802	0.096116	0.347613	-4.67498
Q9D1Q4	Dpm3	Dolichol-phosphate mannosyltransferase subunit 3	0.359261	-0.0726074	0.791129	17.5181	1.77932	0.0962644	0.347613	-4.67627
Q9CQN6	Tmem14c	Transmembrane protein 14C	0.49525	-0.100201	1.0907	15.5695	1.77899	0.0963202	0.347613	-4.67675
Q9Z2A0;F2Z3Z9;F2Z3X6;Q3TRL2;F2Z3X9;F2Z3V6;F2Z4A5;F2Z400	Pdpk1	3-phosphoinositide-dependent protein kinase 1	-0.166171	-0.365971	0.033629	17.9225	-1.77892	0.096333	0.347613	-4.67686
Q9DBY8	Nvl	Nuclear valosin-containing protein-like	0.24215	-0.0490591	0.53336	17.6927	1.77859	0.0963889	0.347613	-4.67735
Q925B0	Pawr	PRKC apoptosis WT1 regulator protein	-0.29159	-0.642447	0.0592677	19.5965	-1.77762	0.0965547	0.347613	-4.67878
Q810D6;A0A1B0GSW5;A0A1B0GRR2	Grwd1	Glutamate-rich WD repeat-containing protein 1	-0.29102	-0.641228	0.0591875	12.6641	-1.77743	0.0965855	0.347613	-4.67905
O89116;A0A286YDF2;Q5FWJ7	Vti1a	Vesicle transport through interaction with t-SNAREs homolog 1A	0.403087	-0.0820294	0.888204	17.9056	1.77725	0.0966164	0.347613	-4.67932
Q62245;Q02384;A0A0A0MQ87;S4R2C4	Sos1	Son of sevenless homolog 1	0.824643	-0.167904	1.81719	17.6011	1.7771	0.0966428	0.347613	-4.67955
Q3U0J8;A0A087WRL5	Tbc1d2b	TBC1 domain family member 2B	-0.313444	-0.690785	0.0638976	16.5495	-1.77673	0.0967054	0.347613	-4.68009
Q8CAK3		UPF0515 protein C19orf66 homolog	0.19553	-0.0398799	0.430939	19.3746	1.77658	0.096731	0.347613	-4.68031
Q8BK30	Ndufv3	NADH dehydrogenase [ubiquinone] flavoprotein 3, mitochondrial	0.466405	-0.0951599	1.02797	18.861	1.77648	0.0967486	0.347613	-4.68046
G3X8X0;Q05BH3	Dhx16		-0.158076	-0.348413	0.0322611	18.4715	-1.77639	0.0967632	0.347613	-4.68058
Q60997;E9QPG8;A0A140LI59;A0A1D5RM72;A0A140LHB2	Dmbt1	Deleted in malignant brain tumors 1 protein	1.91547	-0.392905	4.22384	16.6709	1.77486	0.097024	0.348355	-4.68283
Q00899;Q3TTC2;P22227;E9QK22	Yy1;Yy2	Transcriptional repressor protein YY1;Transcription factor YY2	-0.254356	-0.56109	0.0523788	18.7005	-1.77368	0.0972266	0.348749	-4.68457
G3X8U3	2210016F16Rik		0.208703	-0.0430002	0.460406	18.7562	1.77352	0.0972538	0.348749	-4.6848
Q8VDP4	Ccar2	Cell cycle and apoptosis regulator protein 2	-0.159439	-0.351755	0.0328769	20.2204	-1.77327	0.0972962	0.348749	-4.68517
V9GXE4;A0A0A0MQ89;Q80US4	Actr5	Actin-related protein 5	-0.556511	-1.22821	0.115184	10.5605	-1.77214	0.0974908	0.349252	-4.68683
P70372	Elavl1	ELAV-like protein 1	-0.190018	-0.419529	0.0394929	21.5839	-1.77087	0.097708	0.349835	-4.68869
Q9WVQ5	Apip	Methylthioribulose-1-phosphate dehydratase	0.201855	-0.0420158	0.445725	21.602	1.77042	0.0977865	0.349921	-4.68936
P12815	Pdcd6	Programmed cell death protein 6	-0.146068	-0.32263	0.0304949	19.5985	-1.7695	0.0979439	0.350204	-4.6907
Q9DBK7;H3BJA7	Uba7		-0.339761	-0.750497	0.0709739	19.0034	-1.76933	0.0979743	0.350204	-4.69096
Q9CYK1	Wars2	Tryptophan--tRNA ligase, mitochondrial	0.17531	-0.0367764	0.387396	19.0454	1.76803	0.098198	0.350302	-4.69286
P62305;E9Q0W8;E9Q4F4	Snrpe	Small nuclear ribonucleoprotein E	-0.217364	-0.480348	0.0456205	20.7986	-1.76788	0.0982237	0.350302	-4.69308
P80316;E0CZA1	Cct5	T-complex protein 1 subunit epsilon	0.129997	-0.0272941	0.287288	24.4621	1.76777	0.0982435	0.350302	-4.69325
P62806	Hist1h4a	Histone H4	-0.167745	-0.370716	0.0352257	24.8609	-1.76772	0.0982526	0.350302	-4.69332
Q3UEG6;H7BWY3;D3YZ49	Agxt2	Alanine--glyoxylate aminotransferase 2, mitochondrial	0.233864	-0.0491302	0.516859	21.9043	1.76759	0.0982739	0.350302	-4.69351
Q61160	Fadd	FAS-associated death domain protein	-0.154069	-0.340683	0.0325449	17.6379	-1.76591	0.0985659	0.351148	-4.69598
Q5SUF2	Luc7l3	Luc7-like protein 3	-0.244376	-0.540525	0.051773	18.5602	-1.765	0.0987231	0.351513	-4.69731
P25799;A0A0G2JGK6;F6Z9G5	Nfkb1	Nuclear factor NF-kappa-B p105 subunit;Nuclear factor NF-kappa-B p50 subunit	-0.231136	-0.511681	0.0494095	17.6233	-1.76222	0.0992063	0.353039	-4.70137
P08113;F7C312	Hsp90b1	Endoplasmin	-0.514309	-1.13877	0.110154	25.479	-1.76162	0.0993105	0.353093	-4.70225
P61750;E9Q798;F6UFB9;D3YV25;E9Q2C2	Arf4	ADP-ribosylation factor 4	0.464365	-0.09956	1.02829	20.633	1.7613	0.0993664	0.353093	-4.70272
O35387;A0A0G2JDP0;A0A0G2JFF9;A0A0G2JE46;A0A0G2JEE6;A0A0G2JGR0;A0A0G2JGG5;A0A0G2JFE1	Hax1	HCLS1-associated protein X-1	0.164217	-0.0352212	0.363656	19.5828	1.76119	0.0993862	0.353093	-4.70288
Q9ESC8;B7ZC42;F6WNE9	Aff4	AF4/FMR2 family member 4	-0.142991	-0.316699	0.0307157	17.1919	-1.76071	0.0994696	0.353194	-4.70358
Q3U0S6	Rasip1	Ras-interacting protein 1	-0.162727	-0.360685	0.0352304	19.8975	-1.75826	0.0998983	0.354334	-4.70716
Q3U5F4;G8JL83	Yrdc	YrdC domain-containing protein, mitochondrial	0.635508	-0.137728	1.40874	17.5291	1.75794	0.0999544	0.354334	-4.70763
P52912;D3YY02;D3Z4H6;Q8CII5;G5E8L2;Q80ZW7	Tia1	Nucleolysin TIA-1	-0.203196	-0.45049	0.0440991	15.984	-1.7575	0.100032	0.354334	-4.70828
Q4LDF6;Q61405	Cfhr2		-0.261402	-0.579589	0.0567843	19.2225	-1.75721	0.100083	0.354334	-4.7087
P32067;A2AR07;F6SXM5;D6RI87	Ssb	Lupus La protein homolog	-0.134948	-0.299226	0.0293309	21.6187	-1.75704	0.100114	0.354334	-4.70896
Q3UMB9	Kiaa1033	WASH complex subunit 7	-0.196697	-0.436152	0.0427578	15.8872	-1.757	0.100121	0.354334	-4.70902
Q9QXL1;F8VQE2;E9Q0A4	Kif21b	Kinesin-like protein KIF21B;Kinesin-like protein	-0.187926	-0.416806	0.0409547	19.403	-1.7562	0.100261	0.354634	-4.71018
Q9D1Q6	Erp44	Endoplasmic reticulum resident protein 44	-0.382026	-0.847459	0.0834063	21.4654	-1.75563	0.100361	0.354645	-4.71101
Q8VBW8	Ttc36	Tetratricopeptide repeat protein 36	-0.456932	-1.01365	0.0997833	21.2653	-1.75556	0.100374	0.354645	-4.71112
Q8BJ90	Znf771	Zinc finger protein 771	-0.582848	-1.29326	0.127563	11.784	-1.75486	0.100497	0.354738	-4.71214
Q8K2C8	Agpat6	Glycerol-3-phosphate acyltransferase 4	0.374307	-0.0819414	0.830555	18.3403	1.75478	0.100511	0.354738	-4.71225
A0A1Y7VMY2;A0A1Y7VKC0;A0A1Y7VKE4			-0.210426	-0.467316	0.0464649	14.4331	-1.75205	0.100993	0.356179	-4.71623
Q9DC28;Q9JMK2;F7A4U8;Q3TYE1	Csnk1d	Casein kinase I isoform delta	-0.154758	-0.343711	0.0341951	17.9862	-1.75184	0.10103	0.356179	-4.71654
Q9DC70	Ndufs7	NADH dehydrogenase [ubiquinone] iron-sulfur protein 7, mitochondrial	0.337689	-0.0747878	0.750165	20.2203	1.75111	0.10116	0.356442	-4.7176
Q91YN9;A0A087WNX9	Bag2	BAG family molecular chaperone regulator 2	-0.461336	-1.02515	0.102477	16.3165	-1.75016	0.101328	0.356839	-4.71898
Q91VL8	Terf2ip	Telomeric repeat-binding factor 2-interacting protein 1	0.326295	-0.0726462	0.725236	16.9285	1.74944	0.101458	0.356871	-4.72005
Q3TBD2;G3X9Q3;D3Z7R7	Hmha1	Minor histocompatibility protein HA-1	-0.176349	-0.391964	0.0392656	16.5089	-1.74941	0.101462	0.356871	-4.72009
E9Q7F2	Rnf169	E3 ubiquitin-protein ligase RNF169	-0.191658	-0.426047	0.0427322	15.8762	-1.74898	0.101539	0.356871	-4.72072
Q9D1E6	Tbcb	Tubulin-folding cofactor B	0.194519	-0.0433868	0.432425	20.9442	1.74885	0.101561	0.356871	-4.72089
P50285;Q3UNX7;A0A0A6YVP9;D3Z0T2;Q8C9C1	Fmo1	Dimethylaniline monooxygenase [N-oxide-forming] 1	0.518381	-0.115828	1.15259	21.284	1.74829	0.101662	0.356871	-4.72172
Q8VD75;A0A0J9YUA3;A0A1D5RMM7;A0A0J9YV08;A0A0J9YUX9	Hip1	Huntingtin-interacting protein 1	-0.302053	-0.671657	0.0675519	19.7287	-1.748	0.101713	0.356871	-4.72213
P70451	Fer	Tyrosine-protein kinase Fer	-0.143346	-0.318756	0.0320653	18.6732	-1.74793	0.101725	0.356871	-4.72224
Q9DB43;E0CZD9;E0CXM9	Zfpl1	Zinc finger protein-like 1	0.29486	-0.0662708	0.65599	15.8988	1.74641	0.101996	0.357624	-4.72444
Q792Z1	Try10		0.928065	-0.209447	2.06558	17.9925	1.74509	0.102232	0.358258	-4.72637
P59672;Q3UHP6	Anks1a;Anks1	Ankyrin repeat and SAM domain-containing protein 1A	0.162349	-0.0368701	0.361569	18.5753	1.74307	0.102595	0.359332	-4.72931
Q8BVI4;D3YWR7;A0A0G2JGJ1;A0A0G2JGY0;D3Z1A1;D3Z099	Qdpr	Dihydropteridine reductase	-0.300849	-0.670143	0.0684451	23.6505	-1.7425	0.102697	0.359336	-4.73014
A0A0U1RPF7;H7BX14;Q8BMZ5;D3YZ84;D3YY06;D3YWG5;D6RH65;A0A0U1RNS7;A0A0U1RNH2	Tsen34	tRNA-splicing endonuclease subunit Sen34	-0.163351	-0.363871	0.0371696	17.0518	-1.74244	0.102707	0.359336	-4.73022
A0A0A0MQD1;Q8K1H1	Tdrd7	Tudor domain-containing protein 7	-0.154431	-0.344061	0.0351981	18.4881	-1.74191	0.102803	0.359389	-4.73099
Q9D0M1;B1AT82;B1AT84;B1AT83	Prpsap1	Phosphoribosyl pyrophosphate synthase-associated protein 1	0.180502	-0.0411954	0.402199	19.8636	1.74148	0.102881	0.359389	-4.73162
P63017;Q504P4;D3Z5E2	Hspa8	Heat shock cognate 71 kDa protein	-0.152731	-0.340327	0.0348662	26.2724	-1.74139	0.102896	0.359389	-4.73174
P28352;D3Z124;D3Z6R9;F6QA74	Apex1	DNA-(apurinic or apyrimidinic site) lyase;DNA-(apurinic or apyrimidinic site) lyase, mitochondrial	-0.279821	-0.623599	0.0639576	18.7388	-1.741	0.102968	0.359389	-4.73232
Q6NSQ7	Ltv1	Protein LTV1 homolog	0.216333	-0.0494751	0.482141	15.7823	1.74081	0.103002	0.359389	-4.7326
Q9D173	Tomm7	Mitochondrial import receptor subunit TOM7 homolog	-0.332988	-0.742252	0.0762753	16.0828	-1.74029	0.103095	0.359453	-4.73334
Q52KI8;A2A8V9;A2A8V8;E9PUK6;E9QKA4;A2A983;F6T4M4	Srrm1	Serine/arginine repetitive matrix protein 1	-0.148126	-0.330205	0.0339519	18.6995	-1.74009	0.103132	0.359453	-4.73364
Q99LF4	Rtcb	tRNA-splicing ligase RtcB homolog	-0.146819	-0.327439	0.0338016	23.8007	-1.73865	0.103392	0.359763	-4.73573
E9PW37;D3YUS5	Rasal2		-0.194757	-0.434359	0.0448456	15.9846	-1.73859	0.103402	0.359763	-4.73581
Q61655;Q8R3C7;Q8BZY3;Q9QY15	Ddx19a;Ddx19b	ATP-dependent RNA helicase DDX19A	-0.118086	-0.263372	0.0271993	21.0722	-1.73849	0.103419	0.359763	-4.73595
Q69ZR2;F8WIE5	Hectd1	E3 ubiquitin-protein ligase HECTD1	-0.175993	-0.392576	0.0405892	20.1541	-1.73808	0.103495	0.359763	-4.73656
Q9QZL0;A0A2I3BPT3;E9PZP3	Ripk3	Receptor-interacting serine/threonine-protein kinase 3	-0.568115	-1.26746	0.131228	16.1134	-1.73757	0.103587	0.359763	-4.7373
Q9QX11;Q3TZ02;A2A517;B1AQE4	Cyth1	Cytohesin-1	-0.198467	-0.442861	0.0459271	16.6941	-1.73698	0.103694	0.359763	-4.73816
O70456	Sfn	14-3-3 protein sigma	0.230208	-0.0532995	0.513715	19.3994	1.73681	0.103724	0.359763	-4.7384
Q9D198	Syf2	Pre-mRNA-splicing factor SYF2	-0.205489	-0.458555	0.0475772	17.7922	-1.7368	0.103726	0.359763	-4.73841
Q9WU22	Ptpn4	Tyrosine-protein phosphatase non-receptor type 4	0.211101	-0.0489207	0.471122	19.319	1.73651	0.103779	0.359763	-4.73883
Q8K3C3;B1AS04;B1AS03	Lzic	Protein LZIC	-0.173031	-0.38616	0.0400988	20.5607	-1.7365	0.10378	0.359763	-4.73884
Q9JJF9	Sppl2a	Signal peptide peptidase-like 2A	0.495379	-0.115177	1.10594	14.1426	1.73543	0.103974	0.359992	-4.74039
A6H619;F6WXS6;F7ANA1	Phrf1	PHD and RING finger domain-containing protein 1	-0.225843	-0.504248	0.0525621	16.908	-1.7351	0.104034	0.359992	-4.74087
Q8VHR5;A1L3S7;A0A0U1RNM2	Gatad2b	Transcriptional repressor p66-beta	-0.121376	-0.271039	0.0282869	19.9155	-1.73466	0.104114	0.359992	-4.74151
Q8CI95;G5E8A0	Osbpl11	Oxysterol-binding protein-related protein 11;Oxysterol-binding protein	0.157701	-0.0367551	0.352157	18.6832	1.73464	0.104119	0.359992	-4.74154
Q6PAJ1	Bcr	Breakpoint cluster region protein	-0.13911	-0.310645	0.032426	18.2356	-1.7346	0.104126	0.359992	-4.7416
Q9CQU0	Txndc12	Thioredoxin domain-containing protein 12	-0.452136	-1.0098	0.105526	21.5786	-1.73418	0.104202	0.360023	-4.74221
Q6PDM1	Msl1	Male-specific lethal 1 homolog	0.510738	-0.11943	1.1409	10.9585	1.73356	0.104315	0.360023	-4.74311
Q8JZU2;F6VVY4	Slc25a1	Tricarboxylate transport protein, mitochondrial	0.276945	-0.0648056	0.618696	20.8844	1.73333	0.104357	0.360023	-4.74345
G3X8R0;Q60870	Reep5	Receptor expression-enhancing protein;Receptor expression-enhancing protein 5	0.70865	-0.165828	1.58313	18.5444	1.73332	0.104358	0.360023	-4.74345
Q9DBM1;D6RET6	Gpatch1	G patch domain-containing protein 1	-0.376361	-0.841152	0.0884291	11.9421	-1.73198	0.104602	0.360671	-4.74539
Q9D8S4;A0A1L1SS58	Rexo2	Oligoribonuclease, mitochondrial	0.207805	-0.0489631	0.464573	19.6373	1.73106	0.104772	0.361005	-4.74673
E9Q8L9;Q9D620;A0A1B0GRJ0;G3XA57;G3UW57	Rab11fip1	Rab11 family-interacting protein 1	-0.124015	-0.277293	0.0292627	17.6704	-1.73058	0.104859	0.361005	-4.74742
P58871;Z4YJL4	Tnks1bp1	182 kDa tankyrase-1-binding protein	-0.174442	-0.390052	0.0411688	22.2117	-1.73052	0.10487	0.361005	-4.74751
P49813;Q9JLH8	Tmod1	Tropomodulin-1	-0.468546	-1.04792	0.110825	17.9012	-1.72978	0.105005	0.361005	-4.74857
Q8R4X3;F6YJB6;V9GXJ1;V9GX58;B7ZCQ1;B7ZCQ0;B7ZCP9	Rbm12;Gm28036	RNA-binding protein 12	-0.1456	-0.325667	0.0344675	19.9982	-1.72951	0.105056	0.361005	-4.74897
P62737;P63268;D3YZY0;D3Z2K3;A0A0U1RQ96	Acta2;Actg2	Actin, aortic smooth muscle;Actin, gamma-enteric smooth muscle	-0.712506	-1.59377	0.168758	16.6199	-1.72933	0.105088	0.361005	-4.74923
A0A0R4J094;Q3TC72	Fahd2	Fumarylacetoacetate hydrolase domain-containing protein 2A	0.341456	-0.0809482	0.763859	19.8976	1.72903	0.105143	0.361005	-4.74966
Q3U0B3;F2Z445	Dhrs11	Dehydrogenase/reductase SDR family member 11	-0.193388	-0.432646	0.0458696	19.6446	-1.72886	0.105174	0.361005	-4.74991
Q8K3J1	Ndufs8	NADH dehydrogenase [ubiquinone] iron-sulfur protein 8, mitochondrial	0.359292	-0.0852623	0.803845	22.1599	1.7287	0.105204	0.361005	-4.75015
O88271	Cfdp1	Craniofacial development protein 1	-0.159673	-0.357346	0.0380006	18.3351	-1.72774	0.10538	0.361414	-4.75153
Q3UPF5	Zc3hav1	Zinc finger CCCH-type antiviral protein 1	-0.523828	-1.17253	0.124872	17.5602	-1.72719	0.105481	0.361568	-4.75232
Q8BXA5	Clptm1l	Cleft lip and palate transmembrane protein 1-like protein	0.409821	-0.0979207	0.917563	16.7007	1.72643	0.105622	0.36186	-4.75343
E9Q394;A0A140LJJ5;A0A140LIX0;A0A140LID7;A0A140LHG3;A0A140LHQ3	Akap13		-0.131502	-0.294463	0.0314589	19.9819	-1.72602	0.105697	0.361924	-4.75402
Q9CR51	Atp6v1g1	V-type proton ATPase subunit G 1	-0.264853	-0.593241	0.0635343	17.7078	-1.7251	0.105866	0.362155	-4.75534
Q8QZX5;A8Y5G9	Lsm10	U7 snRNA-associated Sm-like protein LSm10	-0.342264	-0.766698	0.0821697	12.5938	-1.72484	0.105915	0.362155	-4.75573
E9PZ00;Q8BFQ1;K3W4L3;J3QPG5;Q61207	Psap	Prosaposin	-0.523758	-1.1734	0.12588	22.2036	-1.72447	0.105983	0.362155	-4.75625
Q8C7E4	Rnase4		-0.519413	-1.16367	0.12485	15.1527	-1.72443	0.10599	0.362155	-4.75631
P27656;Q3TYU0;A0A1L1SRU8	Lipc	Hepatic triacylglycerol lipase	-0.316878	-0.710297	0.0765409	16.8712	-1.72279	0.106293	0.362985	-4.75867
P62960;A2BGG7;B2RUF0;A0A0A0MQD2;Q9Z2C8	Ybx1	Nuclease-sensitive element-binding protein 1	-0.141862	-0.31802	0.0342953	21.9361	-1.72251	0.106345	0.362985	-4.75908
Q8C9B9;A0A0R4J0L7	Dido1	Death-inducer obliterator 1	-0.186096	-0.417244	0.0450523	19.5287	-1.72204	0.106433	0.363092	-4.75976
Q80WQ2;A0A1D5RLY2;A0A1D5RLN5	Vac14	Protein VAC14 homolog	0.219805	-0.0532683	0.492877	18.87	1.72169	0.106498	0.36312	-4.76027
Q1ERP8;X1WI18	Cd300lg	CMRF35-like molecule 9	0.415962	-0.101004	0.932928	16.6019	1.72103	0.10662	0.363164	-4.76122
Q920B9;G3X956	Supt16h;Supt16	FACT complex subunit SPT16	-0.133748	-0.299994	0.0324984	20.2902	-1.7208	0.106662	0.363164	-4.76154
Q64010;Q8JZR2;Q5ND50;F7D232;Q3TQV3	Crk	Adapter molecule crk	-0.119969	-0.269104	0.0291647	20.3702	-1.72064	0.106693	0.363164	-4.76178
D3Z032;E9Q1L7;Q8VCE1	Dnajc28	DnaJ homolog subfamily C member 28	0.366059	-0.0890755	0.821193	16.4261	1.72031	0.106753	0.363164	-4.76225
Q8BZW2	Sowahb	Ankyrin repeat domain-containing protein SOWAHB	-0.331435	-0.743622	0.0807525	16.664	-1.71989	0.106833	0.363164	-4.76286
Q501J7;A0A0A0MQJ4;A0A0A0MQL5	Phactr4	Phosphatase and actin regulator 4	-0.169589	-0.380509	0.0413307	19.1243	-1.7198	0.10685	0.363164	-4.763
Q00612;A3KG36	G6pdx	Glucose-6-phosphate 1-dehydrogenase X;Glucose-6-phosphate 1-dehydrogenase	-0.475113	-1.06615	0.115922	20.8708	-1.71941	0.106921	0.363215	-4.76355
P97797	Sirpa	Tyrosine-protein phosphatase non-receptor type substrate 1	-0.372296	-0.835562	0.0909706	13.9733	-1.71891	0.107014	0.36334	-4.76427
Q8R2W9	Pank3	Pantothenate kinase 3	0.28741	-0.0704807	0.6453	16.4512	1.7177	0.10724	0.363914	-4.76601
Q9QZ85	Iigp1	Interferon-inducible GTPase 1	-0.593624	-1.33296	0.145716	20.2017	-1.71737	0.107302	0.363932	-4.76649
G5E924;Q8R081;G3UY38	Hnrnpl	Heterogeneous nuclear ribonucleoprotein L	-0.139812	-0.313989	0.0343654	22.5462	-1.71691	0.107387	0.36398	-4.76715
Q9CQT5;A0A0J9YVJ2;A0A0J9YUI3	Pomp	Proteasome maturation protein	-0.140727	-0.316088	0.0346349	18.5735	-1.71648	0.107468	0.36398	-4.76777
P36552	Cpox	Oxygen-dependent coproporphyrinogen-III oxidase, mitochondrial	0.441766	-0.10889	0.992421	22.1343	1.71596	0.107565	0.36398	-4.76851
Q9CR16;A0A0A6YW70	Ppid	Peptidyl-prolyl cis-trans isomerase D	-0.155654	-0.349691	0.0383829	22.6111	-1.71582	0.107591	0.36398	-4.76872
P63030;D3YWY6;D3Z5S0;E9Q0V4;D3Z786	Mpc1	Mitochondrial pyruvate carrier 1	0.278871	-0.0687753	0.626517	20.0546	1.71578	0.107599	0.36398	-4.76878
F8VQK3	Gucy1a2		0.248838	-0.0614624	0.559138	15.5579	1.71526	0.107696	0.364118	-4.76952
Q9WUD0;P12791;G3X8Q9	Cyp2b10	Cytochrome P450 2B10	0.63148	-0.156285	1.41925	20.6725	1.71459	0.107823	0.364217	-4.7705
P56959;G3UXT7;Q8CFQ9;G3UZD2;Q91VQ2	Fus	RNA-binding protein FUS	-0.195011	-0.438326	0.0483031	22.1645	-1.71431	0.107875	0.364217	-4.7709
Q80Y55;B2KGE3	Bsdc1	BSD domain-containing protein 1	0.118319	-0.029323	0.26596	21.4754	1.71412	0.107911	0.364217	-4.77117
Q9CXT8;D3Z1T9	Pmpcb	Mitochondrial-processing peptidase subunit beta	0.204851	-0.0508011	0.460504	20.4756	1.7139	0.107952	0.364217	-4.77148
Q9CQR4	Acot13	Acyl-coenzyme A thioesterase 13;Acyl-coenzyme A thioesterase 13, N-terminally processed	0.407486	-0.101385	0.916358	24.0969	1.71278	0.108162	0.364435	-4.77309
Q9CPV3;A0A1W2P6M3;A0A1W2P7E4	Mrpl42	39S ribosomal protein L42, mitochondrial	0.280051	-0.0696868	0.62979	16.6489	1.71274	0.10817	0.364435	-4.77315
Q9CXK9;D3Z5I9;D3YV48;F6RNF9	Rbm33	RNA-binding protein 33	-0.156133	-0.351157	0.0388911	18.2099	-1.71239	0.108235	0.364435	-4.77365
A0A087WQH8	Slc35a4		-0.252152	-0.567138	0.0628335	19.5069	-1.71225	0.108261	0.364435	-4.77385
Q8BHD7	Ptbp3	Polypyrimidine tract-binding protein 3	-0.145647	-0.327655	0.0363602	21.3257	-1.71163	0.108379	0.364435	-4.77475
Q9Z2Q5;D3Z7C0	Mrpl40	39S ribosomal protein L40, mitochondrial	0.21156	-0.052821	0.47594	19.8787	1.71159	0.108386	0.364435	-4.7748
Q9CQP0;Q8R0E2	Mrpl33	39S ribosomal protein L33, mitochondrial	0.237483	-0.0593179	0.534284	19.8963	1.71145	0.108413	0.364435	-4.77501
Q80T85	Dcaf5	DDB1- and CUL4-associated factor 5	-0.188652	-0.424653	0.0473501	17.0277	-1.70979	0.108726	0.365136	-4.77739
D3Z5I1;G3X9X5	Zc3hav1		-0.201195	-0.452927	0.0505368	20.2133	-1.70952	0.108776	0.365136	-4.77777
Q9CXV1	Sdhd	Succinate dehydrogenase [ubiquinone] cytochrome b small subunit, mitochondrial	0.35911	-0.0902881	0.808508	17.1027	1.7092	0.108837	0.365136	-4.77824
Q9DAS9;A0A0N4SW28;A0A0N4SVT3	Gng12	Guanine nucleotide-binding protein G(I)/G(S)/G(O) subunit gamma-12	0.233431	-0.0587217	0.525584	18.289	1.70901	0.108873	0.365136	-4.77851
B2RQC6;E9QAI5;G3UWN2;E9QAT6;F6S3Z3	Cad	CAD protein;Glutamine-dependent carbamoyl-phosphate synthase;Aspartate carbamoyltransferase;Dihydroorotase	0.393283	-0.0989835	0.885551	17.1063	1.70884	0.108905	0.365136	-4.77875
P68033;P68134;A0A1D5RM20	Actc1;Acta1	Actin, alpha cardiac muscle 1;Actin, alpha skeletal muscle	-0.223602	-0.50361	0.0564061	21.701	-1.70805	0.109054	0.365445	-4.77988
A2A9C3	Szt2	Protein SZT2	-0.152945	-0.344647	0.0387564	16.1089	-1.7065	0.109349	0.366091	-4.78211
P70700;A2AP84	Polr1b	DNA-directed RNA polymerase I subunit RPA2	0.122635	-0.0310814	0.276351	16.7711	1.70644	0.109361	0.366091	-4.7822
Q7TQG1;A0A087WRB7;E9PX43;A0A087WP13;A0A1D5RME6	Plekha6	Pleckstrin homology domain-containing family A member 6	-0.158054	-0.35621	0.0401023	20.1115	-1.70606	0.109433	0.366122	-4.78274
Q9Z103	Adnp	Activity-dependent neuroprotector homeobox protein	-0.155628	-0.350775	0.0395177	19.6317	-1.70579	0.109484	0.366122	-4.78313
Q8R1F5;E9QLT0;Z4YKI7	Hyi	Putative hydroxypyruvate isomerase;Hydroxypyruvate isomerase	0.28636	-0.0728343	0.645554	21.803	1.70521	0.109593	0.366297	-4.78395
Q9WVJ3;A0A2I3BS14;A0A2I3BPG0	Cpq	Carboxypeptidase Q	0.200458	-0.0511811	0.452097	20.9164	1.70389	0.109845	0.366545	-4.78585
G5E8B9	Zbtb11		0.247264	-0.0631599	0.557687	13.4607	1.70373	0.109875	0.366545	-4.78607
Q9CQ90;J3QNR9	1110059E24Rik	Uncharacterized protein C9orf85 homolog	-0.358092	-0.807658	0.0914749	10.2889	-1.70371	0.109879	0.366545	-4.7861
Q8K0D5	Gfm1	Elongation factor G, mitochondrial	0.268679	-0.068651	0.606009	21.2251	1.70363	0.109895	0.366545	-4.78622
P23475;A0A0R4J187;A0A2R8VHZ9;E9Q163	Xrcc6	X-ray repair cross-complementing protein 6	-0.157801	-0.356066	0.0404634	20.4714	-1.7024	0.11013	0.367053	-4.78798
Q8K297	Colgalt1	Procollagen galactosyltransferase 1	-0.32731	-0.738612	0.0839924	19.6133	-1.70214	0.11018	0.367053	-4.78836
Q9CY28;F6SMJ7;F6XXP5	Gtpbp8	GTP-binding protein 8	0.217291	-0.0557923	0.490375	17.3794	1.70194	0.110219	0.367053	-4.78865
P32233	Drg1	Developmentally-regulated GTP-binding protein 1	0.14646	-0.0376956	0.330616	19.9512	1.7011	0.110378	0.367219	-4.78984
P70663;A0A0G2JFH7	Sparcl1	SPARC-like protein 1	0.383878	-0.0988545	0.866611	12.926	1.70092	0.110413	0.367219	-4.79011
Q19LI2;A0A2I3BQV2	A1bg	Alpha-1B-glycoprotein	-1.29836	-2.93122	0.334498	21.2917	-1.70076	0.110444	0.367219	-4.79033
Q9QXK7;A0A1Y7VLY3;A0A1Y7VJU9;A0A1Y7VJ97	Cpsf3	Cleavage and polyadenylation specificity factor subunit 3	-0.158083	-0.356926	0.0407597	18.2527	-1.70048	0.110497	0.367219	-4.79073
Q60930;G3UX26;A0A286YCR8;D3YZT5;D3YUN8	Vdac2	Voltage-dependent anion-selective channel protein 2	0.134155	-0.0346789	0.302988	22.4091	1.69959	0.110669	0.3676	-4.79201
Q7TMM9;Q9CWF2	Tubb2a;Tubb2b	Tubulin beta-2A chain;Tubulin beta-2B chain	0.188244	-0.0488077	0.425297	22.7852	1.69854	0.11087	0.367756	-4.79351
Q9CPN9	2210010C04Rik		1.3511	-0.350411	3.05262	18.0414	1.69844	0.110889	0.367756	-4.79365
Q6XPS7	Tha1		0.18391	-0.0477376	0.415557	19.9822	1.69814	0.110946	0.367756	-4.79408
A0A0J9YTR2			0.170919	-0.0443941	0.386232	18.2643	1.69792	0.110989	0.367756	-4.7944
P97470	Ppp4c	Serine/threonine-protein phosphatase 4 catalytic subunit	-0.164656	-0.372093	0.0427806	16.6765	-1.69781	0.11101	0.367756	-4.79455
P53986	Slc16a1	Monocarboxylate transporter 1	0.46702	-0.121427	1.05547	20.8856	1.69756	0.111058	0.367756	-4.79491
Q62318	Trim28	Transcription intermediary factor 1-beta	-0.121825	-0.275443	0.0317927	22.2008	-1.69626	0.111309	0.368396	-4.79677
V9GXT3;V9GX91;E9Q842;V9GWV3	Nav2		-0.261739	-0.591861	0.0683825	17.3433	-1.69586	0.111385	0.368443	-4.79733
Q91ZE0	Tmlhe	Trimethyllysine dioxygenase, mitochondrial	-0.306045	-0.692124	0.0800335	17.1282	-1.69553	0.111449	0.368443	-4.7978
Q60973;A2AFJ1;A2AFI9;F6U539;F6ZLC6	Rbbp7	Histone-binding protein RBBP7	-0.213621	-0.483143	0.0559017	21.1413	-1.69529	0.111495	0.368443	-4.79815
Q6NV83;A0A087WRG2	U2surp	U2 snRNP-associated SURP motif-containing protein	-0.126155	-0.285363	0.0330536	20.2971	-1.69486	0.111578	0.36853	-4.79876
E9Q309	Cep350		0.451567	-0.11865	1.02178	11.1183	1.69386	0.111771	0.368977	-4.80019
G5E897	Kdelc2		-0.272537	-0.61702	0.0719465	14.6501	-1.69221	0.112093	0.369848	-4.80255
Q920Q8	Ivns1abp	Influenza virus NS1A-binding protein homolog	0.278817	-0.0737386	0.631373	16.1884	1.69156	0.112218	0.37007	-4.80347
P13634;D3YYQ4	Ca1	Carbonic anhydrase 1	-0.42154	-0.954682	0.111601	23.1288	-1.69119	0.11229	0.370118	-4.804
Q9DBJ3	Baiap2l1	Brain-specific angiogenesis inhibitor 1-associated protein 2-like protein 1	0.248496	-0.0658991	0.562891	21.0482	1.6906	0.112405	0.370219	-4.80485
F2Z4A3;A0A087WRT4;A0A1L1SQU7	Fat1		-0.283546	-0.64232	0.0752267	17.8214	-1.69044	0.112435	0.370219	-4.80506
P70336;F8VPK5;A0A1Y7VMN0;A0A1Y7VLD1	Rock2	Rho-associated protein kinase 2;Rho-associated protein kinase	-0.131617	-0.298256	0.0350213	20.3786	-1.6894	0.112637	0.370695	-4.80654
P63330	Ppp2ca	Serine/threonine-protein phosphatase 2A catalytic subunit alpha isoform	-0.34157	-0.774297	0.0911561	17.2538	-1.68835	0.112843	0.371181	-4.80804
Q9QXA5;D3YTP8;Q9CY46;A0A1B0GRR9;A0A1B0GQZ9	Lsm4	U6 snRNA-associated Sm-like protein LSm4	-0.165391	-0.375048	0.0442667	20.2695	-1.68732	0.113045	0.371298	-4.80951
Q9CQN7;A0A0A6YXF9	Mrpl41	39S ribosomal protein L41, mitochondrial	0.238918	-0.0639755	0.541812	19.2069	1.68716	0.113076	0.371298	-4.80975
Q91YI1	Atg13	Autophagy-related protein 13	0.149638	-0.0400848	0.33936	16.698	1.68701	0.113104	0.371298	-4.80995
Q9ERE7;D3YVR4;F6SWV4	Mesdc2	LDLR chaperone MESD	-0.545962	-1.23819	0.14627	20.99	-1.68697	0.113113	0.371298	-4.81001
Q01815;Q99246;A0A087WSE7;A0A087WRM3;C7TQ59;C7TQ57;A0A087WPP1;A0A087WS67;A0A087WRZ6;A0A087WQJ4;A0A087WS40;A0A1W2P6T3;A0A286YCE7;A0A087WPZ8;F8WJL1;A0A286YD72;A0A087WQT9;A0A1W2P731;A0A1W2P6Z7;A0A1W2P805;F7C376;A0A087WR02;Q0PCR6;A0A2C9F2E5	Cacna1c;Cacna1d	Voltage-dependent L-type calcium channel subunit alpha-1C;Voltage-dependent L-type calcium channel subunit alpha-1D	0.172525	-0.0462575	0.391308	17.6865	1.68669	0.113167	0.371298	-4.8104
Q5D1E7;Q5DTV4;E9Q1I3;G3X9I7	Zc3h12a;Zc3h12c;Zc3h12b	Ribonuclease ZC3H12A;Probable ribonuclease ZC3H12C	-0.437522	-0.992477	0.117432	16.3867	-1.68632	0.11324	0.37135	-4.81094
P24549;A0A286YDG6;A0A286YCZ0	Aldh1a1	Retinal dehydrogenase 1	0.459041	-0.123656	1.04174	25.0165	1.68502	0.113495	0.371738	-4.81279
Q8BGT7	Smndc1	Survival of motor neuron-related-splicing factor 30	-0.174251	-0.395454	0.0469527	18.4607	-1.68492	0.113514	0.371738	-4.81293
P98083;D3Z2I8;D3Z5U6;D3YXZ9;D3YZV5	Shc1	SHC-transforming protein 1	-0.224811	-0.510213	0.0605916	19.8503	-1.68483	0.113532	0.371738	-4.81306
Q2KN98;A0A0R4J0J8	Specc1l	Cytospin-A	0.181877	-0.0491178	0.412872	17.2525	1.68412	0.113672	0.372007	-4.81407
D3Z3Z8;D3YYI3;P60898	Polr2i	DNA-directed RNA polymerase subunit;DNA-directed RNA polymerase II subunit RPB9	0.144722	-0.0391434	0.328588	18.7551	1.68357	0.113779	0.372149	-4.81485
Q8VDM6	Hnrnpul1	Heterogeneous nuclear ribonucleoprotein U-like protein 1	-0.159337	-0.361802	0.043128	21.0931	-1.68331	0.113831	0.372149	-4.81522
Q64310;E0CXD9;F7CH13	Surf4	Surfeit locus protein 4	0.350611	-0.0952644	0.796487	17.527	1.68193	0.114102	0.372844	-4.81717
Q9ES74;Q3TN15	Nek7	Serine/threonine-protein kinase Nek7	-0.164127	-0.372991	0.044737	19.2532	-1.68079	0.114328	0.373393	-4.8188
Q3UIK4;G3UYS3	Mettl14	N6-adenosine-methyltransferase subunit METTL14	-0.523205	-1.18915	0.142743	12.3264	-1.68046	0.114392	0.373415	-4.81927
O88653;A0A0G2JGQ3	Lamtor3	Ragulator complex protein LAMTOR3	-0.151946	-0.345596	0.0417037	19.1499	-1.6783	0.11482	0.37462	-4.82233
Q91YR5;H3BLQ8	Mettl13	Methyltransferase-like protein 13	0.189053	-0.0524203	0.430527	15.6637	1.6746	0.115555	0.376773	-4.82758
E9PU87;Q6P4S6;F6U6U5;F6S7W6;F6U8X4	Sik3	Serine/threonine-protein kinase SIK3	0.158368	-0.0439759	0.360711	19.5798	1.67407	0.11566	0.376773	-4.82833
F6U775	Opa1		0.283676	-0.0787881	0.64614	18.5744	1.67399	0.115675	0.376773	-4.82843
P19639	Gstm3	Glutathione S-transferase Mu 3	0.464457	-0.129067	1.05798	21.7495	1.6738	0.115714	0.376773	-4.82871
Q8BWG9	Orai1	Calcium release-activated calcium channel protein 1	0.429256	-0.1203	0.978811	16.9277	1.67071	0.116332	0.378594	-4.83308
Q9Z2I9	Sucla2	Succinyl-CoA ligase [ADP-forming] subunit beta, mitochondrial	0.229582	-0.0645379	0.523702	24.4903	1.66959	0.116557	0.379133	-4.83466
Q8CI78	Rmnd1	Required for meiotic nuclear division protein 1 homolog	0.356496	-0.100336	0.813329	18.2864	1.66915	0.116646	0.379231	-4.83529
Q91VX9;A0A0N4SW50	Tmem168	Transmembrane protein 168	0.321226	-0.0907523	0.733205	15.56	1.66776	0.116925	0.379947	-4.83725
Q62452	Ugt1a9	UDP-glucuronosyltransferase 1-9	0.869208	-0.24605	1.98447	18.0404	1.66703	0.117071	0.380228	-4.83828
D3YY23;A0A182DWE6	Lonrf1		0.36662	-0.104055	0.837295	17.1408	1.66606	0.117267	0.380658	-4.83965
Q497V5;F8WGW3	Srbd1	S1 RNA-binding domain-containing protein 1	-0.194375	-0.443959	0.0552087	16.1918	-1.66579	0.117321	0.380658	-4.84003
Q3TLS3	Gdpgp1	GDP-D-glucose phosphorylase 1	-0.266321	-0.60853	0.0758883	14.8707	-1.6646	0.117562	0.381247	-4.84171
Q9CRB0	Snx24	Sorting nexin-24	-0.281119	-0.642465	0.0802277	15.938	-1.66403	0.117676	0.381401	-4.84251
P14576;E9PXC0;A0A1W2P809;A0A1Y7VJJ0	Srp54;Srp54c	Signal recognition particle 54 kDa protein	0.241195	-0.0688816	0.551273	22.4986	1.66378	0.117728	0.381401	-4.84287
Q08093;D3Z7R6	Cnn2	Calponin-2;Calponin	-0.217758	-0.498002	0.0624868	18.6975	-1.66201	0.118087	0.382299	-4.84537
O88343;E9Q8N8;A7E1Z5;D3Z7G8;E9Q3M5;D3YVG0;D3YX36	Slc4a4	Electrogenic sodium bicarbonate cotransporter 1;Anion exchange protein	0.581177	-0.166853	1.32921	18.1677	1.66183	0.118124	0.382299	-4.84562
Q8R3V5;A2AWI9;A2AWI7	Sh3glb2	Endophilin-B2	-0.132939	-0.304124	0.0382446	20.418	-1.66107	0.118279	0.382607	-4.84669
Q811S7;A0A2R8VKI7;Q9ERA0	Ubp1	Upstream-binding protein 1	0.133215	-0.0384274	0.304857	19.9013	1.66006	0.118483	0.383074	-4.84811
Q8R1Q8	Dync1li1	Cytoplasmic dynein 1 light intermediate chain 1	0.177462	-0.0512885	0.406212	20.0857	1.65936	0.118627	0.383242	-4.8491
Q8K2Z4;A0A0R4J0H7	Ncapd2	Condensin complex subunit 1	-0.432468	-0.989992	0.125057	14.9112	-1.65915	0.118669	0.383242	-4.84939
Q8JZQ9;A0A0G2JG48	Eif3b	Eukaryotic translation initiation factor 3 subunit B	0.158212	-0.0457887	0.362213	21.5658	1.65884	0.118732	0.383242	-4.84983
Q7TPM9	Mtmr10	Myotubularin-related protein 10	-0.170592	-0.390581	0.049398	16.9943	-1.65864	0.118773	0.383242	-4.85011
Q9ERR7;A0A0R4J0K1;A0A0G2JEF3;A0A1C7ZMY4	Sep15	15 kDa selenoprotein	-0.339625	-0.777763	0.0985126	19.4681	-1.658	0.118903	0.383469	-4.85101
P05017;D3Z7M4;E9Q138;E9PU89;Q4VJB9;Q8CAR0	Igf1	Insulin-like growth factor I	-0.18911	-0.433143	0.0549229	18.4503	-1.65753	0.118999	0.383494	-4.85167
Q6ZQ03;A0A0R4IZZ6	Fnbp4	Formin-binding protein 4	-0.14944	-0.342303	0.0434224	16.2798	-1.65736	0.119035	0.383494	-4.85192
Q9R207;A2AMG5	Nbn	Nibrin	-0.138411	-0.317095	0.0402724	16.9413	-1.65685	0.119139	0.383494	-4.85263
P59708;A0A1W2P7L7	Sf3b6	Splicing factor 3B subunit 6	-0.127852	-0.292923	0.0372193	18.7543	-1.65665	0.119178	0.383494	-4.8529
[truncated: 4,435 more rows]
