# Supplementary material for: Inhibition of S6K lowers age-related inflammation and increases lifespan through the endolysosomal system
Source: Nat Aging. 2024 Feb 27;4(4):491–509. doi: 10.1038/s43587-024-00578-3 (PMC11031405; doi:10.1038/s43587-024-00578-3)
Supplement: Supplementary file 6 — List of GO terms aggregated across datasets (rapamycin-proteome, rapamycin-transcriptome and S6K1−/−-transcriptome). Common genes that have been detected in all three datasets were used for network propagation and GO analysis. Only functions significantly regulated (P < 0.05) in the same direction in all three datasets are shown. [file 43587_2024_578_MOESM6_ESM.xlsx]

## Sheet: All_GO_annotations
Column1	GO.ID	term	definition	tmt_up.genes_frequency	tmt_up.pvalue	tmt_up.-log10_pvalue	tmt_up.Significant_genes	tmt_up.Significant_genes_symbol	tmt_down.genes_frequency	tmt_down.pvalue	tmt_down.-log10_pvalue	tmt_down.Significant_genes	tmt_down.Significant_genes_symbol	Rapa_up.genes_frequency	Rapa_up.pvalue	Rapa_up.-log10_pvalue	Rapa_up.Significant_genes	Rapa_up.Significant_genes_symbol	Rapa_down.genes_frequency	Rapa_down.pvalue	Rapa_down.-log10_pvalue	Rapa_down.Significant_genes	Rapa_down.Significant_genes_symbol	S6K1_up.genes_frequency	S6K1_up.pvalue	S6K1_up.-log10_pvalue	S6K1_up.Significant_genes	S6K1_up.Significant_genes_symbol	S6K1_down.genes_frequency	S6K1_down.pvalue	S6K1_down.-log10_pvalue	S6K1_down.Significant_genes	S6K1_down.Significant_genes_symbol
1	GO:0000038	very long-chain fatty acid metabolic process	The chemical reactions and pathways involving a fatty acid which has a chain length greater than C22.	41.176% (7/17)	0.000425299	3.37	O35488;P48410;P51660;P55096;Q8VCH0;Q921H8;Q9R0H0	Slc27a2;Abcd1;Hsd17b4;Abcd3;Acaa1b;Acaa1a;Acox1	0% (0/17)	1	0	#N/A	#N/A	23.529% (4/17)	0.0535862	1.27	#N/A	#N/A	5.882% (1/17)	0.723505	0.14	#N/A	#N/A	23.529% (4/17)	0.0367512	1.43	#N/A	#N/A	17.647% (3/17)	0.136741	0.86	#N/A	#N/A
2	GO:0001523	retinoid metabolic process	The chemical reactions and pathways involving retinoids, any member of a class of isoprenoids that contain or are derived from four prenyl groups linked head-to-tail. Retinoids include retinol and retinal and structurally similar natural derivatives or synthetic compounds, but need not have vitamin A activity.	28.571% (8/28)	0.00266046	2.58	O35945;O88876;P00186;P24549;Q64FW2;Q99LB2;Q9QYY9;Q9Z2A7	Aldh1a7;Dhrs3;Cyp1a2;Aldh1a1;Retsat;Dhrs4;Adh4;Dgat1	7.143% (2/28)	0.681967	0.17	#N/A	#N/A	17.857% (5/28)	0.0896	1.05	#N/A	#N/A	7.143% (2/28)	0.614763	0.21	#N/A	#N/A	7.143% (2/28)	0.64683	0.19	#N/A	#N/A	21.429% (6/28)	0.017263	1.76	#N/A	#N/A
3	GO:0001659	temperature homeostasis	A homeostatic process in which an organism modulates its internal body temperature.	22.642% (12/53)	0.00230676	2.64	P11352;P24549;P49817;P50544;P51174;P52825;Q08122;Q61425;Q8R2Y0;Q921J2;Q9CQ62;Q9D964	Gpx1;Aldh1a1;Cav1;Acadvl;Acadl;Cpt2;Tle3;Hadh;Abhd6;Rheb;Decr1;Gatm	5.66% (3/53)	0.822293	0.08	#N/A	#N/A	9.434% (5/53)	0.492314	0.31	#N/A	#N/A	11.321% (6/53)	0.184307	0.73	#N/A	#N/A	16.981% (9/53)	0.0182553	1.74	#N/A	#N/A	3.774% (2/53)	0.922729	0.03	#N/A	#N/A
4	GO:0001676	long-chain fatty acid metabolic process	The chemical reactions and pathways involving long-chain fatty acids, A long-chain fatty acid is a fatty acid with a chain length between C13 and C22.	37.736% (20/53)	1.11745e-08	7.95	A6H6J2;O35488;O35678;O35728;O54749;P00186;P10649;P11352;P12790;P33267;P34914;P48410;P51174;P52825;P55096;Q05421;Q64458;Q8JZN5;Q9D379;Q9JHE3	Cyp2b13;Slc27a2;Mgll;Cyp4a14;Cyp2j5;Cyp1a2;Gstm1;Gpx1;Cyp2b9;Cyp2f2;Ephx2;Abcd1;Acadl;Cpt2;Abcd3;Cyp2e1;Cyp2c29;Acad9;Ephx1;Asah2	0% (0/53)	1	0	#N/A	#N/A	24.528% (13/53)	0.000430274	3.37	A6H6J2;O35678;P00186;P10649;P12790;P15626;P19157;P33267;P51174;P52825;P55096;Q4LDG0;Q9D379	Cyp2b13;Mgll;Cyp1a2;Gstm1;Cyp2b9;Gstm2;Gstp1;Cyp2f2;Acadl;Cpt2;Abcd3;Slc27a5;Ephx1	3.774% (2/53)	0.907047	0.04	#N/A	#N/A	13.208% (7/53)	0.109187	0.96	#N/A	#N/A	13.208% (7/53)	0.107775	0.97	#N/A	#N/A
5	GO:0001702	gastrulation with mouth forming second	A gastrulation process in which the initial invagination becomes the anus and the mouth forms second.	40% (4/10)	0.00910475	2.04	O70475;Q8CHQ9;Q99JY8;Q9JIZ0	Ugdh;Nat8f2;Plpp3;Cml1	20% (2/10)	0.195147	0.71	#N/A	#N/A	0% (0/10)	1	0	#N/A	#N/A	20% (2/10)	0.161114	0.79	#N/A	#N/A	10% (1/10)	0.551475	0.26	#N/A	#N/A	0% (0/10)	1	0	#N/A	#N/A
6	GO:0005975	carbohydrate metabolic process	The chemical reactions and pathways involving carbohydrates, any of a group of organic compounds based of the general formula Cx(H2O)y. Includes the formation of carbohydrate derivatives by the addition of a carbohydrate residue to another molecule.	18.357% (38/207)	1.39589e-05	4.86	O55028;O70475;P00687;P06151;P08249;P10852;P12382;P13707;P17182;P35486;P45952;P47968;P54071;P58158;P97494;Q3ULJ0;Q60597;Q64521;Q7TSH2;Q80V26;Q8BFP9;Q8BH04;Q8BMF4;Q8BMS4;Q8BWJ3;Q8VC30;Q91UZ5;Q91Y97;Q93092;Q9CZU6;Q9D051;Q9D0J4;Q9D6Y9;Q9DB30;Q9DCD0;Q9ET01;Q9JK42;Q9QXD6	Bckdk;Ugdh;Amy1;Ldha;Mdh2;Slc3a2;Pfkl;Gpd1;Eno1;Pdha1;Acadm;Rpia;Idh2;B3gat3;Gclc;Gpd1l;Ogdh;Gpd2;Phkb;Bpnt2;Pdk1;Pck2;Dlat;Coq3;Phka2;Tkfc;Impa2;Aldob;Taldo1;Cs;Pdhb;Arl2;Gbe1;Phkg2;Pgd;Pygl;Pdk2;Fbp1	17.391% (36/207)	7.75892e-06	5.11	B2RWS6;O09131;O55042;O88958;P04202;P05017;P06802;P15208;P17426;P20060;P23780;P29416;P42227;P47879;P49442;P49698;P50172;Q00612;Q03249;Q60648;Q61026;Q68FH4;Q6NZM9;Q7TMF5;Q8CFX1;Q8CI94;Q8R059;Q8VBT2;Q91WG8;Q91X52;Q99MZ3;Q9CYR6;Q9DCJ9;Q9JHK5;Q9QZ08;Q9Z2V4	Ep300;Gsto1;Snca;Gnpda1;Tgfb1;Igf1;Enpp1;Insr;Ap2a1;Hexb;Glb1;Hexa;Stat3;Igfbp4;Inpp1;Hnf4a;Hsd11b1;G6pdx;Galt;Gm2a;Ncoa2;Galk2;Hdac4;Serpina12;H6pd;Pygb;Gale;Sds;Gne;Dcxr;Mlxipl;Pgm3;Npl;Plek;Nagk;Pck1	13.043% (27/207)	0.0191577	1.72	#N/A	#N/A	8.696% (18/207)	0.243837	0.61	#N/A	#N/A	8.696% (18/207)	0.327122	0.49	#N/A	#N/A	13.527% (28/207)	0.00190867	2.72	O88958;P04202;P06802;P20060;P23780;P26450;P35569;P47713;P47968;P52792;Q00612;Q3TRM8;Q64442;Q68FH4;Q69ZF3;Q8CI94;Q8JZV7;Q8K157;Q8R059;Q91WG8;Q91ZJ5;Q99J77;Q9D0T2;Q9DCD0;Q9DCJ9;Q9JHK5;Q9QZ08;Q9Z2M7	Gnpda1;Tgfb1;Enpp1;Hexb;Glb1;Pik3r1;Irs1;Pla2g4a;Rpia;Gck;G6pdx;Hk3;Sord;Galk2;Gba2;Pygb;Amdhd2;Galm;Gale;Gne;Ugp2;Nans;Dusp12;Pgd;Npl;Plek;Nagk;Pmm2
7	GO:0005996	monosaccharide metabolic process	The chemical reactions and pathways involving monosaccharides, the simplest carbohydrates. They are polyhydric alcohols containing either an aldehyde or a keto group and between three to ten or more carbon atoms. They form the constitutional repeating units of oligo- and polysaccharides.	17.391% (20/115)	0.00316754	2.5	O55028;P06151;P08249;P12382;P13707;P17182;P35486;P45952;P47968;P97494;Q64521;Q8BFP9;Q8BH04;Q8BMF4;Q8VC30;Q91Y97;Q9D051;Q9DCD0;Q9JK42;Q9QXD6	Bckdk;Ldha;Mdh2;Pfkl;Gpd1;Eno1;Pdha1;Acadm;Rpia;Gclc;Gpd2;Pdk1;Pck2;Dlat;Tkfc;Aldob;Pdhb;Pgd;Pdk2;Fbp1	16.522% (19/115)	0.00220984	2.66	B2RWS6;O09131;O88958;P05017;P06802;P15208;P23780;P47879;P49698;Q00612;Q03249;Q61026;Q68FH4;Q7TMF5;Q8CFX1;Q8R059;Q8VBT2;Q91X52;Q9Z2V4	Ep300;Gsto1;Gnpda1;Igf1;Enpp1;Insr;Glb1;Igfbp4;Hnf4a;G6pdx;Galt;Ncoa2;Galk2;Serpina12;H6pd;Gale;Sds;Dcxr;Pck1	15.652% (18/115)	0.00931287	2.03	O55028;P12382;P13707;P35576;P45952;P47857;P52792;Q03249;Q3U1J4;Q64442;Q64521;Q8K157;Q8R059;Q8VC30;Q91X52;Q9QXD6;Q9QXF8;Q9R0N0	Bckdk;Pfkl;Gpd1;G6pc1;Acadm;Pfkm;Gck;Galt;Ddb1;Sord;Gpd2;Galm;Gale;Tkfc;Dcxr;Fbp1;Gnmt;Galk1	11.304% (13/115)	0.0718915	1.14	#N/A	#N/A	8.696% (10/115)	0.391575	0.41	#N/A	#N/A	13.913% (16/115)	0.0134872	1.87	#N/A	#N/A
8	GO:0006066	alcohol metabolic process	The chemical reactions and pathways involving alcohols, any of a class of compounds containing one or more hydroxyl groups attached to a saturated carbon atom.	22.222% (36/162)	2.09758e-07	6.68	O35945;O88736;O88876;P00186;P13707;P24549;P34914;P35951;P46656;P47740;P50544;P51174;P54071;P54869;P58044;P70404;P98156;Q64459;Q64505;Q64521;Q64FW2;Q80V26;Q8BH04;Q8BMS4;Q8VC30;Q91UZ5;Q91VA7;Q99JY8;Q99KI0;Q99LB2;Q9D379;Q9EQC1;Q9JHE3;Q9QYY9;Q9R1J0;Q9Z2A7	Aldh1a7;Hsd17b7;Dhrs3;Cyp1a2;Gpd1;Aldh1a1;Ephx2;Ldlr;Fdx1;Aldh3a2;Acadvl;Acadl;Idh2;Hmgcs2;Idi1;Idh3g;Vldlr;Cyp3a11;Cyp7a1;Gpd2;Retsat;Bpnt2;Pck2;Coq3;Tkfc;Impa2;Idh3b;Plpp3;Aco2;Dhrs4;Ephx1;Hsd3b7;Asah2;Adh4;Nsdhl;Dgat1	13.58% (22/162)	0.0117949	1.93	#N/A	#N/A	15.432% (25/162)	0.00287058	2.54	P00186;P00329;P13707;P32020;P47740;P51174;P53566;P54869;P61458;Q64442;Q64459;Q64521;Q64FW2;Q8BVI4;Q8C7G5;Q8VC30;Q920E5;Q99JF5;Q99KI0;Q99LB2;Q99LX0;Q9D379;Q9R0N0;Q9Z0S1;Q9Z2A7	Cyp1a2;Adh1;Gpd1;Scp2;Aldh3a2;Acadl;Cebpa;Hmgcs2;Pcbd1;Sord;Cyp3a11;Gpd2;Retsat;Qdpr;Apoa5;Tkfc;Fdps;Mvd;Aco2;Dhrs4;Park7;Ephx1;Galk1;Bpnt1;Dgat1	9.259% (15/162)	0.196337	0.71	#N/A	#N/A	8.642% (14/162)	0.36478	0.44	#N/A	#N/A	21.605% (35/162)	8.0092e-09	8.1	O35945;O88908;P00186;P00375;P06802;P21300;P22315;P27656;P45377;P47713;P51432;P54869;P70694;P98078;Q00612;Q05915;Q64442;Q69ZF3;Q8BFZ9;Q8BLN5;Q8VCH6;Q8VCX1;Q91WT7;Q91X78;Q920E5;Q99JF5;Q9CZS1;Q9D1G2;Q9DCN2;Q9EQW4;Q9JHK5;Q9QYF1;Q9QYY9;Q9R1J0;Q9R1Z7	Aldh1a7;Soat2;Cyp1a2;Dhfr;Enpp1;Akr1b7;Fech;Lipc;Akr1b8;Pla2g4a;Plcb3;Hmgcs2;Akr1c6;Dab2;G6pdx;Gch1;Sord;Gba2;Erlin2;Lss;Dhcr24;Akr1d1;Akr1c14;Erlin1;Fdps;Mvd;Aldh1b1;Pmvk;Cyb5r3;Cyp3a44;Plek;Rdh11;Adh4;Nsdhl;Pts
9	GO:0006071	glycerol metabolic process	The chemical reactions and pathways involving glycerol, 1,2,3-propanetriol, a sweet, hygroscopic, viscous liquid, widely distributed in nature as a constituent of many lipids.	44.444% (4/9)	0.00588017	2.23	Q64521;Q8BH04;Q8BMS4;Q8VC30	Gpd2;Pck2;Coq3;Tkfc	11.111% (1/9)	0.537335	0.27	#N/A	#N/A	22.222% (2/9)	0.180286	0.74	#N/A	#N/A	22.222% (2/9)	0.135108	0.87	#N/A	#N/A	22.222% (2/9)	0.14848	0.83	#N/A	#N/A	11.111% (1/9)	0.512791	0.29	#N/A	#N/A
10	GO:0006072	glycerol-3-phosphate metabolic process	The chemical reactions and pathways involving glycerol-3-phosphate, a phosphoric monoester of glycerol.	80% (4/5)	0.000314016	3.5	P13707;Q3ULJ0;Q64521;Q8C0N2	Gpd1;Gpd1l;Gpd2;Gpat3	0% (0/5)	1	0	#N/A	#N/A	80% (4/5)	0.000259798	3.59	P13707;Q61586;Q64521;Q8C0N2	Gpd1;Gpam;Gpd2;Gpat3	0% (0/5)	1	0	#N/A	#N/A	20% (1/5)	0.330104	0.48	#N/A	#N/A	0% (0/5)	1	0	#N/A	#N/A
11	GO:0006081	cellular aldehyde metabolic process	The chemical reactions and pathways involving aldehydes, any organic compound with the formula R-CH=O, as carried out by individual cells.	25.806% (8/31)	0.00529957	2.28	P40142;P47740;P54071;Q8VC30;Q91Y97;Q93092;Q99LB2;Q9QYY9	Tkt;Aldh3a2;Idh2;Tkfc;Aldob;Taldo1;Dhrs4;Adh4	6.452% (2/31)	0.735445	0.13	#N/A	#N/A	38.71% (12/31)	4.66776e-06	5.33	P00329;P40142;P47740;Q8R1F5;Q8VC30;Q91XF0;Q91Z53;Q93092;Q99KB8;Q99LB2;Q99LX0;Q9CPU0	Adh1;Tkt;Aldh3a2;Hyi;Tkfc;Pnpo;Grhpr;Taldo1;Hagh;Dhrs4;Park7;Glo1	9.677% (3/31)	0.394211	0.4	#N/A	#N/A	3.226% (1/31)	0.917291	0.04	#N/A	#N/A	9.677% (3/31)	0.42877	0.37	#N/A	#N/A
12	GO:0006082	organic acid metabolic process	The chemical reactions and pathways involving organic acids, any acidic compound containing carbon in covalent linkage.	25.316% (120/474)	8.4671e-30	29.07	A6H6J2;B2RQC6;O08749;O35386;O35459;O35488;O35678;O35728;O35855;O35945;O35969;O54749;O55028;O70475;O70503;O88962;P00186;P05202;P06151;P08249;P10649;P11352;P12382;P12710;P12790;P13707;P17182;P19096;P24549;P32921;P33267;P34914;P35486;P38060;P45952;P47740;P47934;P48410;P48760;P49817;P50544;P51174;P51660;P52825;P54071;P55050;P55096;P70404;P97494;Q05421;Q07417;Q14CH7;Q3UNX5;Q3URE1;Q499X9;Q60597;Q61425;…	Cyp2b13;Cad;Dld;Phyh;Ech1;Slc27a2;Mgll;Cyp4a14;Bcat2;Aldh1a7;Gamt;Cyp2j5;Bckdk;Ugdh;Hsd17b12;Cyp8b1;Cyp1a2;Got2;Ldha;Mdh2;Gstm1;Gpx1;Pfkl;Fabp1;Cyp2b9;Gpd1;Eno1;Fasn;Aldh1a1;Wars1;Cyp2f2;Ephx2;Pdha1;Hmgcl;Acadm;Aldh3a2;Crat;Abcd1;Fpgs;Cav1;Acadvl;Acadl;Hsd17b4;Cpt2;Idh2;Fabp2;Abcd3;Idh3g;Gclc;Cyp2e1;Acads;Aars2;Acsm3;Acsf3;Mars2;Ogdh;Hadh;Cyp2c29;Cyp7a1;Pdk1;Acsm5;Pck2;Echs1;Iars2;Pdhx;Tars3;Dlat…	10.127% (48/474)	0.064556	1.19	#N/A	#N/A	21.308% (101/474)	3.76756e-20	19.42	A6H6J2;O08914;O35459;O35678;O35855;O55028;P00186;P00329;P05202;P10649;P12382;P12790;P13707;P15626;P19157;P26638;P32020;P32921;P33267;P34884;P35576;P38060;P42230;P45952;P47740;P47857;P47934;P48760;P49429;P51174;P51660;P52196;P52792;P52825;P55096;P58137;P61458;Q03249;Q07417;Q3UNX5;Q3URE1;Q4LDG0;Q60597;Q60967;Q61586;Q64737;Q78JT3;Q7TNG8;Q8BGA8;Q8BIJ6;Q8BLY2;Q8BVI4;Q8C196;Q8C7G5;Q8CAY6;Q8CIF4;Q8JZV7;…	Cyp2b13;Faah;Ech1;Mgll;Bcat2;Bckdk;Cyp1a2;Adh1;Got2;Gstm1;Pfkl;Cyp2b9;Gpd1;Gstm2;Gstp1;Sars1;Scp2;Wars1;Cyp2f2;Mif;G6pc1;Hmgcl;Stat5a;Acadm;Aldh3a2;Pfkm;Crat;Fpgs;Hpd;Acadl;Hsd17b4;Tst;Gck;Cpt2;Abcd3;Acot8;Pcbd1;Galt;Acads;Acsm3;Acsf3;Slc27a5;Ogdh;Papss1;Gpam;Gart;Haao;Ldhd;Acsm5;Iars2;Tars3;Qdpr;Cps1;Apoa5;Acat2;Btd;Amdhd2;Gpat4;Afmid;Gale;Aldh1l1;Hyi;Mcat;Nags;Tkfc;Upb1;Acaa1b;Gldc;Ftcd;Grhpr;D…	10.127% (48/474)	0.00884593	2.05	O35490;O35945;O55042;P08249;P11152;P14152;P16331;P16882;P17751;P28271;P42227;P48776;P49698;P52430;P60334;P61922;P97865;Q3U186;Q571F8;Q61285;Q64458;Q64505;Q6P3A8;Q6XPS7;Q71RI9;Q8BU30;Q8CGY8;Q8CHR6;Q8CIH9;Q8JZN5;Q8VC12;Q8VCN5;Q91WS4;Q91X34;Q91Y97;Q923E4;Q99J39;Q99JY0;Q99LC5;Q9CQA3;Q9CXF0;Q9DBG1;Q9DBM2;Q9EQ20;Q9QYY9;Q9WU19;Q9WUM5;Q9Z2V4	Bhmt;Aldh1a7;Snca;Mdh2;Lpl;Mdh1;Pah;Ghr;Tpi1;Aco1;Stat3;Tdo2;Hnf4a;Pon1;Cdo1;Abat;Pex7;Rars2;Gls2;Abcd2;Cyp2c29;Cyp7a1;Bckdhb;Tha1;Kyat3;Iars1;Ogt;Dpyd;Ppat;Acad9;Uroc1;Cth;Bhmt2;Baat;Aldob;Sirt1;Mlycd;Hadhb;Etfa;Sdhb;Kynu;Cyp27a1;Ehhadh;Aldh6a1;Adh4;Hao1;Suclg1;Pck1	8.65% (41/474)	0.227469	0.64	#N/A	#N/A	13.502% (64/474)	1.7952e-06	5.75	O35945;O35969;O54749;O88958;P00186;P00375;P06802;P11725;P16882;P19096;P21300;P27656;P35569;P42230;P47713;P48410;P50431;P51163;P52792;P70694;P70697;Q09014;Q3TRM8;Q61285;Q61419;Q63844;Q69ZF3;Q8BFZ9;Q8BTY1;Q8CAY6;Q8CHT0;Q8CIH9;Q8JZV7;Q8JZV9;Q8K4H1;Q8R059;Q8R3P0;Q8VCX1;Q91WG8;Q91WT7;Q91X78;Q920L1;Q922Z0;Q99KK9;Q9CQF6;Q9CXJ1;Q9CZN7;Q9CZW4;Q9D2R0;Q9D964;Q9D9V3;Q9DCC4;Q9DCD0;Q9DCJ9;Q9EPL9;Q9ER72;Q9JHW2;…	Aldh1a7;Gamt;Cyp2j5;Gnpda1;Cyp1a2;Dhfr;Enpp1;Otc;Ghr;Fasn;Akr1b7;Lipc;Irs1;Stat5a;Pla2g4a;Abcd1;Shmt1;Uros;Gck;Akr1c6;Urod;Ncf1;Hk3;Abcd2;Cmah;Mapk3;Gba2;Erlin2;Kyat1;Acat2;Aldh4a1;Ppat;Amdhd2;Bdh2;Afmid;Gale;Aspa;Akr1d1;Gne;Akr1c14;Erlin1;Fads1;Ddo;Hars2;Aasdhppt;Ears2;Shmt2;Acsl3;Aacs;Gatm;Echdc1;Pycr3;Pgd;Npl;Acox3;Cars1;Nit2;Scly;Elovl2;Acss2;Adh4;Nagk;Srr;Aldh18a1
13	GO:0006084	acetyl-CoA metabolic process	The chemical reactions and pathways involving acetyl-CoA, a derivative of coenzyme A in which the sulfhydryl group is acetylated; it is a metabolite derived from several pathways (e.g. glycolysis, fatty acid oxidation, amino-acid catabolism) and is further metabolized by the tricarboxylic acid cycle. It is a key intermediate in lipid and terpenoid biosynthesis.	57.692% (15/26)	5.64367e-10	9.25	O08749;P19096;P35486;P54869;Q8BFP9;Q8BKZ9;Q8BMF4;Q8BWT1;Q8QZT1;Q9CZU6;Q9D051;Q9D2G2;Q9DBK0;Q9JK42;Q9QXG4	Dld;Fasn;Pdha1;Hmgcs2;Pdk1;Pdhx;Dlat;Acaa2;Acat1;Cs;Pdhb;Dlst;Acot12;Pdk2;Acss2	0% (0/26)	1	0	#N/A	#N/A	19.231% (5/26)	0.0689972	1.16	#N/A	#N/A	11.538% (3/26)	0.29209	0.53	#N/A	#N/A	3.846% (1/26)	0.876195	0.06	#N/A	#N/A	19.231% (5/26)	0.044429	1.35	#N/A	#N/A
14	GO:0006085	acetyl-CoA biosynthetic process	The chemical reactions and pathways resulting in the formation of acetyl-CoA, a derivative of coenzyme A in which the sulfhydryl group is acetylated.	81.818% (9/11)	1.82661e-08	7.74	O08749;P35486;Q8BFP9;Q8BKZ9;Q8BMF4;Q8QZT1;Q9D051;Q9JK42;Q9QXG4	Dld;Pdha1;Pdk1;Pdhx;Dlat;Acat1;Pdhb;Pdk2;Acss2	0% (0/11)	1	0	#N/A	#N/A	9.091% (1/11)	0.632035	0.2	#N/A	#N/A	9.091% (1/11)	0.564465	0.25	#N/A	#N/A	0% (0/11)	1	0	#N/A	#N/A	9.091% (1/11)	0.584838	0.23	#N/A	#N/A
15	GO:0006086	acetyl-CoA biosynthetic process from pyruvate	The chemical reactions and pathways resulting in the formation of acetyl-CoA from pyruvate.	100% (7/7)	4.91795e-08	7.31	O08749;P35486;Q8BFP9;Q8BKZ9;Q8BMF4;Q9D051;Q9JK42	Dld;Pdha1;Pdk1;Pdhx;Dlat;Pdhb;Pdk2	0% (0/7)	1	0	#N/A	#N/A	0% (0/7)	1	0	#N/A	#N/A	0% (0/7)	1	0	#N/A	#N/A	0% (0/7)	1	0	#N/A	#N/A	0% (0/7)	1	0	#N/A	#N/A
16	GO:0006090	pyruvate metabolic process	The chemical reactions and pathways involving pyruvate, 2-oxopropanoate.	31.481% (17/54)	2.83108e-06	5.55	O08749;P06151;P12382;P13707;P17182;P35486;Q60597;Q8BFP9;Q8BH04;Q8BKZ9;Q8BMF4;Q8VC30;Q91Y97;Q9D051;Q9D0J4;Q9JK42;Q9QXD6	Dld;Ldha;Pfkl;Gpd1;Eno1;Pdha1;Ogdh;Pdk1;Pck2;Pdhx;Dlat;Tkfc;Aldob;Pdhb;Arl2;Pdk2;Fbp1	24.074% (13/54)	0.00030006	3.52	B2RWS6;O35423;P05017;P06802;P15208;P42227;Q03249;Q6NZM9;Q8BTY1;Q8R059;Q8VBT2;Q99MZ3;Q9Z2V4	Ep300;Agxt;Igf1;Enpp1;Insr;Stat3;Galt;Hdac4;Kyat1;Gale;Sds;Mlxipl;Pck1	20.37% (11/54)	0.00567152	2.25	P12382;P13707;P47857;P52792;Q03249;Q60597;Q8R059;Q8VC30;Q99MZ3;Q9QXD6;Q9R0N0	Pfkl;Gpd1;Pfkm;Gck;Galt;Ogdh;Gale;Tkfc;Mlxipl;Fbp1;Galk1	9.259% (5/54)	0.355659	0.45	#N/A	#N/A	11.111% (6/54)	0.232966	0.63	#N/A	#N/A	11.111% (6/54)	0.230705	0.64	#N/A	#N/A
17	GO:0006091	generation of precursor metabolites and energy	The chemical reactions and pathways resulting in the formation of precursor metabolites, substances from which energy is derived, and any process involved in the liberation of energy from these substances.	46.491% (106/228)	2.09455e-54	53.68	G3X982;O08749;O09111;O35129;O35683;O35943;O55003;P00186;P05132;P06151;P08249;P09671;P12382;P12787;P13707;P17182;P19783;P35486;P38060;P40142;P45952;P46656;P47968;P48410;P48771;P54071;P54869;P56135;P56382;P56391;P56480;P70404;P97450;P97478;P99028;Q03265;Q3UIU2;Q60597;Q62425;Q7TMF3;Q7TNL9;Q7TSH2;Q8BMF4;Q8BWJ3;Q8K1Z0;Q8K3J1;Q8QZT1;Q8VC30;Q8WTY4;Q91VA7;Q91VD9;Q91WD5;Q91Y97;Q91YT0;Q921G7;Q93092;Q99KI0;…	Aox3;Dld;Ndufb11;Phb2;Ndufa1;Fxn;Bnip3;Cyp1a2;Prkaca;Ldha;Mdh2;Sod2;Pfkl;Cox5a;Gpd1;Eno1;Cox4i1;Pdha1;Hmgcl;Tkt;Acadm;Fdx1;Rpia;Abcd1;Cox7a2;Idh2;Hmgcs2;Atp5mf;Atp5f1e;Cox6b1;Atp5f1b;Idh3g;Atp5pf;Coq7;Uqcrh;Atp5f1a;Ndufb6;Ogdh;Ndufa4;Ndufa12;Chchd10;Phkb;Dlat;Phka2;Coq9;Ndufs8;Acat1;Tkfc;Ciapin1;Idh3b;Ndufs1;Ndufs2;Aldob;Ndufv1;Etfdh;Taldo1;Aco2;Ndufa10;Etfa;Ndufa5;Cox6c;Uqcrq;Ndufa2;Ndufa3;Sdhb;…	7.456% (17/228)	0.699649	0.16	#N/A	#N/A	22.368% (51/228)	5.72767e-11	10.24	G3X982;O35943;P00186;P00329;P05132;P12382;P13707;P35576;P38060;P40142;P45952;P47857;P52792;P54869;P56391;P97450;Q03249;Q3UIU2;Q4LDG0;Q60597;Q8R059;Q8R0Y6;Q8VC30;Q8WTY4;Q91WD5;Q91YT0;Q93092;Q99KI0;Q99LC3;Q99LX0;Q99MZ3;Q9CPP6;Q9CQ75;Q9CQ91;Q9CQQ7;Q9CQZ5;Q9CQZ6;Q9CR61;Q9CZ13;Q9CZN7;Q9D0M3;Q9D2G2;Q9DC69;Q9DCW4;Q9QX60;Q9QXD6;Q9QXF8;Q9R0N0;Q9Z1P6;Q9Z2A7;Q9Z2I8	Aox3;Fxn;Cyp1a2;Adh1;Prkaca;Pfkl;Gpd1;G6pc1;Hmgcl;Tkt;Acadm;Pfkm;Gck;Hmgcs2;Cox6b1;Atp5pf;Galt;Ndufb6;Slc27a5;Ogdh;Gale;Aldh1l1;Tkfc;Ciapin1;Ndufs2;Ndufv1;Taldo1;Aco2;Ndufa10;Park7;Mlxipl;Ndufa5;Ndufa2;Ndufa3;Atp5pb;Ndufa6;Ndufb3;Ndufb7;Uqcrc1;Shmt2;Cyc1;Dlst;Ndufa9;Etfb;Dguok;Fbp1;Gnmt;Galk1;Ndufa7;Dgat1;Suclg2	9.649% (22/228)	0.100859	1	#N/A	#N/A	6.14% (14/228)	0.850815	0.07	#N/A	#N/A	8.333% (19/228)	0.38643	0.41	#N/A	#N/A
18	GO:0006098	pentose-phosphate shunt	The metabolic process in which glucose-6-phosphate is oxidized to form carbon dioxide (CO2) and ribulose 5-phosphate, coupled to reduction of NADP+ to NADPH; ribulose 5-P then enters a series of reactions that can yield biosynthetic precursors (ribose-5-phosphate and erythrose-4-phosphate) and glycolytic intermediates (fructose-6-phosphate and glyceraldehyde-3-phosphate).	40% (4/10)	0.00910475	2.04	P40142;P47968;Q93092;Q9DCD0	Tkt;Rpia;Taldo1;Pgd	30% (3/10)	0.0424686	1.37	#N/A	#N/A	20% (2/10)	0.213091	0.67	#N/A	#N/A	10% (1/10)	0.530234	0.28	#N/A	#N/A	0% (0/10)	1	0	#N/A	#N/A	30% (3/10)	0.0357685	1.45	#N/A	#N/A
19	GO:0006099	tricarboxylic acid cycle	A nearly universal metabolic pathway in which the acetyl group of acetyl coenzyme A is effectively oxidized to two CO2 and four pairs of electrons are transferred to coenzymes. The acetyl group combines with oxaloacetate to form citrate, which undergoes successive transformations to isocitrate, 2-oxoglutarate, succinyl-CoA, succinate, fumarate, malate, and oxaloacetate again, thus completing the …	77.273% (17/22)	2.45849e-14	13.61	P08249;P35486;P54071;P70404;Q60597;Q8BMF4;Q91VA7;Q99KI0;Q9CQA3;Q9CXV1;Q9CXZ1;Q9CZU6;Q9D051;Q9D2G2;Q9WUM5;Q9Z2I8;Q9Z2I9	Mdh2;Pdha1;Idh2;Idh3g;Ogdh;Dlat;Idh3b;Aco2;Sdhb;Sdhd;Ndufs4;Cs;Pdhb;Dlst;Suclg1;Suclg2;Sucla2	0% (0/22)	1	0	#N/A	#N/A	18.182% (4/22)	0.117474	0.93	#N/A	#N/A	27.273% (6/22)	0.00385945	2.41	P08249;P14152;P28271;Q9CQA3;Q9CXZ1;Q9WUM5	Mdh2;Mdh1;Aco1;Sdhb;Ndufs4;Suclg1	18.182% (4/22)	0.0836558	1.08	#N/A	#N/A	0% (0/22)	1	0	#N/A	#N/A
20	GO:0006102	isocitrate metabolic process	The chemical reactions and pathways involving isocitrate, the anion of isocitric acid, 1-hydroxy-1,2,3-propanetricarboxylic acid. Isocitrate is an important intermediate in the TCA cycle and the glycoxylate cycle.	66.667% (4/6)	0.000874328	3.06	P54071;P70404;Q91VA7;Q99KI0	Idh2;Idh3g;Idh3b;Aco2	0% (0/6)	1	0	#N/A	#N/A	16.667% (1/6)	0.42014	0.38	#N/A	#N/A	0% (0/6)	1	0	#N/A	#N/A	16.667% (1/6)	0.381725	0.42	#N/A	#N/A	0% (0/6)	1	0	#N/A	#N/A
21	GO:0006103	2-oxoglutarate metabolic process	The chemical reactions and pathways involving oxoglutarate, the dianion of 2-oxoglutaric acid. It is a key constituent of the TCA cycle and a key intermediate in amino-acid metabolism.	57.143% (8/14)	8.05532e-06	5.09	O08749;O35386;P05202;P54071;P70404;Q60597;Q91VA7;Q9D2G2	Dld;Phyh;Got2;Idh2;Idh3g;Ogdh;Idh3b;Dlst	7.143% (1/14)	0.698727	0.16	#N/A	#N/A	21.429% (3/14)	0.115224	0.94	#N/A	#N/A	7.143% (1/14)	0.652949	0.19	#N/A	#N/A	21.429% (3/14)	0.0871814	1.06	#N/A	#N/A	0% (0/14)	1	0	#N/A	#N/A
22	GO:0006104	succinyl-CoA metabolic process	The chemical reactions and pathways involving succinyl-CoA, a compound composed of the monovalent acyl group 3-carboxypropanoyl, derived from succinic acid by loss of one OH group, linked to coenzyme A.	55.556% (5/9)	0.000563504	3.25	Q60597;Q9D2G2;Q9WUM5;Q9Z2I8;Q9Z2I9	Ogdh;Dlst;Suclg1;Suclg2;Sucla2	0% (0/9)	1	0	#N/A	#N/A	33.333% (3/9)	0.0366484	1.44	#N/A	#N/A	11.111% (1/9)	0.493322	0.31	#N/A	#N/A	11.111% (1/9)	0.513986	0.29	#N/A	#N/A	0% (0/9)	1	0	#N/A	#N/A
23	GO:0006119	oxidative phosphorylation	The phosphorylation of ADP to ATP that accompanies the oxidation of a metabolite through the operation of the respiratory chain. Oxidation of compounds establishes a proton gradient across the membrane, providing the energy for ATP synthesis.	73.333% (55/75)	1.78753e-42	41.75	O08749;O09111;O35683;O35943;P12787;P19783;P48410;P48771;P56135;P56382;P56391;P56480;P97450;P97478;P99028;Q03265;Q3UIU2;Q7TMF3;Q7TNL9;Q8K1Z0;Q8K3J1;Q91VD9;Q91WD5;Q91YT0;Q99LC3;Q9CPP6;Q9CPQ1;Q9CQ69;Q9CQ75;Q9CQ91;Q9CQA3;Q9CQC7;Q9CQH3;Q9CQJ8;Q9CQQ7;Q9CQZ5;Q9CQZ6;Q9CR21;Q9CR68;Q9CXV1;Q9CXZ1;Q9CZ13;Q9D0M3;Q9D3D9;Q9D6J5;Q9D6J6;Q9DB20;Q9DB77;Q9DC69;Q9DC70;Q9DCJ5;Q9DCS9;Q9DCX2;Q9ERS2;Q9Z1P6	Dld;Ndufb11;Ndufa1;Fxn;Cox5a;Cox4i1;Abcd1;Cox7a2;Atp5mf;Atp5f1e;Cox6b1;Atp5f1b;Atp5pf;Coq7;Uqcrh;Atp5f1a;Ndufb6;Ndufa12;Chchd10;Coq9;Ndufs8;Ndufs1;Ndufs2;Ndufv1;Ndufa10;Ndufa5;Cox6c;Uqcrq;Ndufa2;Ndufa3;Sdhb;Ndufb4;Ndufb5;Ndufb9;Atp5pb;Ndufa6;Ndufb3;Ndufab1;Uqcrfs1;Sdhd;Ndufs4;Uqcrc1;Cyc1;Atp5f1d;Ndufb8;Ndufv2;Atp5po;Uqcrc2;Ndufa9;Ndufs7;Ndufa8;Ndufb10;Atp5pd;Ndufa13;Ndufa7	5.333% (4/75)	0.87496	0.06	#N/A	#N/A	29.333% (22/75)	1.62073e-07	6.79	O35943;P56391;P97450;Q3UIU2;Q91WD5;Q91YT0;Q99LC3;Q99LX0;Q99MZ3;Q9CPP6;Q9CQ75;Q9CQ91;Q9CQQ7;Q9CQZ5;Q9CQZ6;Q9CR61;Q9CZ13;Q9CZN7;Q9D0M3;Q9DC69;Q9QX60;Q9Z1P6	Fxn;Cox6b1;Atp5pf;Ndufb6;Ndufs2;Ndufv1;Ndufa10;Park7;Mlxipl;Ndufa5;Ndufa2;Ndufa3;Atp5pb;Ndufa6;Ndufb3;Ndufb7;Uqcrc1;Shmt2;Cyc1;Ndufa9;Dguok;Ndufa7	12% (9/75)	0.0915279	1.04	#N/A	#N/A	2.667% (2/75)	0.982858	0.01	#N/A	#N/A	2.667% (2/75)	0.982555	0.01	#N/A	#N/A
24	GO:0006120	mitochondrial electron transport, NADH to ubiquinone	The transfer of electrons from NADH to ubiquinone that occurs during oxidative phosphorylation.	82.353% (14/17)	1.12241e-12	11.95	O08749;Q3UIU2;Q8K1Z0;Q8K3J1;Q91VD9;Q91WD5;Q91YT0;Q99LC3;Q9CQJ8;Q9D6J5;Q9D6J6;Q9DC70;Q9DCJ5;Q9Z1P6	Dld;Ndufb6;Coq9;Ndufs8;Ndufs1;Ndufs2;Ndufv1;Ndufa10;Ndufb9;Ndufb8;Ndufv2;Ndufs7;Ndufa8;Ndufa7	0% (0/17)	1	0	#N/A	#N/A	35.294% (6/17)	0.00221412	2.65	Q3UIU2;Q91WD5;Q91YT0;Q99LC3;Q99LX0;Q9Z1P6	Ndufb6;Ndufs2;Ndufv1;Ndufa10;Park7;Ndufa7	0% (0/17)	1	0	#N/A	#N/A	0% (0/17)	1	0	#N/A	#N/A	0% (0/17)	1	0	#N/A	#N/A
25	GO:0006122	mitochondrial electron transport, ubiquinol to cytochrome c	The transfer of electrons from ubiquinol to cytochrome c that occurs during oxidative phosphorylation, mediated by the multisubunit enzyme known as complex III.	100% (6/6)	5.48435e-07	6.26	P99028;Q9CQ69;Q9CR68;Q9CZ13;Q9D0M3;Q9DB77	Uqcrh;Uqcrq;Uqcrfs1;Uqcrc1;Cyc1;Uqcrc2	0% (0/6)	1	0	#N/A	#N/A	33.333% (2/6)	0.0891107	1.05	#N/A	#N/A	0% (0/6)	1	0	#N/A	#N/A	0% (0/6)	1	0	#N/A	#N/A	0% (0/6)	1	0	#N/A	#N/A
26	GO:0006123	mitochondrial electron transport, cytochrome c to oxygen	The transfer of electrons from cytochrome c to oxygen that occurs during oxidative phosphorylation, mediated by the multisubunit enzyme known as complex IV.	50% (4/8)	0.00351721	2.45	P12787;P19783;P48771;Q9CPQ1	Cox5a;Cox4i1;Cox7a2;Cox6c	0% (0/8)	1	0	#N/A	#N/A	0% (0/8)	1	0	#N/A	#N/A	25% (2/8)	0.110188	0.96	#N/A	#N/A	0% (0/8)	1	0	#N/A	#N/A	0% (0/8)	1	0	#N/A	#N/A
27	GO:0006163	purine nucleotide metabolic process	The chemical reactions and pathways involving a purine nucleotide, a compound consisting of nucleoside (a purine base linked to a deoxyribose or ribose sugar) esterified with a phosphate group at either the 3' or 5'-hydroxyl group of the sugar.	36.893% (76/206)	7.6373e-30	29.12	O08749;O09111;O35683;P12382;P13707;P17182;P19096;P35486;P38060;P48410;P51660;P54869;P56135;P56382;P56480;P97450;Q03265;Q3UIU2;Q3UNX5;Q60597;Q7TMF3;Q8BFP9;Q8BGA8;Q8BKZ9;Q8BMF4;Q8BWT1;Q8K2C8;Q8K3J1;Q8QZT1;Q8R2W9;Q8VC30;Q91VD9;Q91WD5;Q91Y97;Q91YT0;Q99L27;Q99LC3;Q9CPP6;Q9CPQ8;Q9CQ75;Q9CQ91;Q9CQA3;Q9CQC7;Q9CQH3;Q9CQJ8;Q9CQQ7;Q9CQZ5;Q9CQZ6;Q9CR21;Q9CS42;Q9CXV1;Q9CXZ1;Q9CZU6;Q9D051;Q9D0J4;Q9D2G2;Q9D3D9;…	Dld;Ndufb11;Ndufa1;Pfkl;Gpd1;Eno1;Fasn;Pdha1;Hmgcl;Abcd1;Hsd17b4;Hmgcs2;Atp5mf;Atp5f1e;Atp5f1b;Atp5pf;Atp5f1a;Ndufb6;Acsm3;Ogdh;Ndufa12;Pdk1;Acsm5;Pdhx;Dlat;Acaa2;Gpat4;Ndufs8;Acat1;Pank3;Tkfc;Ndufs1;Ndufs2;Aldob;Ndufv1;Gmpr2;Ndufa10;Ndufa5;Atp5mg;Ndufa2;Ndufa3;Sdhb;Ndufb4;Ndufb5;Ndufb9;Atp5pb;Ndufa6;Ndufb3;Ndufab1;Prps2;Sdhd;Ndufs4;Cs;Pdhb;Arl2;Dlst;Atp5f1d;Ndufb8;Ndufv2;Atp5po;Acot12;Ehhadh;Ndu…	8.252% (17/206)	0.527562	0.28	#N/A	#N/A	22.33% (46/206)	6.01613e-10	9.22	P12382;P13707;P32020;P38060;P47857;P51660;P52792;P54869;P58137;P97450;Q03249;Q3UIU2;Q3UNX5;Q60597;Q60967;Q61586;Q64520;Q64737;Q7TNG8;Q8BGA8;Q8K2C8;Q8R059;Q8VC30;Q8VDG5;Q91WD5;Q91YT0;Q99JF5;Q99LC3;Q99MZ3;Q9CPP6;Q9CQ75;Q9CQ91;Q9CQQ7;Q9CQZ5;Q9CQZ6;Q9CR61;Q9D2G2;Q9D826;Q9DC69;Q9QX60;Q9QXD6;Q9R0N0;Q9WTP6;Q9Z1P6;Q9Z2A7;Q9Z2I8	Pfkl;Gpd1;Scp2;Hmgcl;Pfkm;Hsd17b4;Gck;Hmgcs2;Acot8;Atp5pf;Galt;Ndufb6;Acsm3;Ogdh;Papss1;Gpam;Guk1;Gart;Ldhd;Acsm5;Gpat4;Gale;Tkfc;Ppcs;Ndufs2;Ndufv1;Mvd;Ndufa10;Mlxipl;Ndufa5;Ndufa2;Ndufa3;Atp5pb;Ndufa6;Ndufb3;Ndufb7;Dlst;Pipox;Ndufa9;Dguok;Fbp1;Galk1;Ak2;Ndufa7;Dgat1;Suclg2	11.65% (24/206)	0.0130693	1.88	#N/A	#N/A	7.767% (16/206)	0.524316	0.28	#N/A	#N/A	8.738% (18/206)	0.314493	0.5	#N/A	#N/A
28	GO:0006164	purine nucleotide biosynthetic process	The chemical reactions and pathways resulting in the formation of a purine nucleotide, a compound consisting of nucleoside (a purine base linked to a deoxyribose or ribose sugar) esterified with a phosphate group at either the 3' or 5'-hydroxyl group of the sugar.	51.485% (52/101)	8.17025e-29	28.09	O08749;O09111;O35683;P17182;P35486;P56135;P56382;P56480;P97450;Q03265;Q3UIU2;Q7TMF3;Q8BFP9;Q8BKZ9;Q8BMF4;Q8K3J1;Q8QZT1;Q8R2W9;Q91VD9;Q91WD5;Q91YT0;Q99L27;Q99LC3;Q9CPP6;Q9CPQ8;Q9CQ75;Q9CQ91;Q9CQA3;Q9CQC7;Q9CQH3;Q9CQJ8;Q9CQQ7;Q9CQZ5;Q9CQZ6;Q9CR21;Q9CS42;Q9CXV1;Q9CXZ1;Q9D051;Q9D3D9;Q9D6J5;Q9D6J6;Q9DB20;Q9DC69;Q9DC70;Q9DCJ5;Q9DCS9;Q9DCX2;Q9ERS2;Q9JK42;Q9QXG4;Q9Z1P6	Dld;Ndufb11;Ndufa1;Eno1;Pdha1;Atp5mf;Atp5f1e;Atp5f1b;Atp5pf;Atp5f1a;Ndufb6;Ndufa12;Pdk1;Pdhx;Dlat;Ndufs8;Acat1;Pank3;Ndufs1;Ndufs2;Ndufv1;Gmpr2;Ndufa10;Ndufa5;Atp5mg;Ndufa2;Ndufa3;Sdhb;Ndufb4;Ndufb5;Ndufb9;Atp5pb;Ndufa6;Ndufb3;Ndufab1;Prps2;Sdhd;Ndufs4;Pdhb;Atp5f1d;Ndufb8;Ndufv2;Atp5po;Ndufa9;Ndufs7;Ndufa8;Ndufb10;Atp5pd;Ndufa13;Pdk2;Acss2;Ndufa7	5.941% (6/101)	0.847958	0.07	#N/A	#N/A	20.792% (21/101)	0.000109326	3.96	P97450;Q3UIU2;Q60967;Q64520;Q64737;Q7TNG8;Q8VDG5;Q91WD5;Q91YT0;Q99LC3;Q9CPP6;Q9CQ75;Q9CQ91;Q9CQQ7;Q9CQZ5;Q9CQZ6;Q9CR61;Q9DC69;Q9QX60;Q9WTP6;Q9Z1P6	Atp5pf;Ndufb6;Papss1;Guk1;Gart;Ldhd;Ppcs;Ndufs2;Ndufv1;Ndufa10;Ndufa5;Ndufa2;Ndufa3;Atp5pb;Ndufa6;Ndufb3;Ndufb7;Ndufa9;Dguok;Ak2;Ndufa7	12.871% (13/101)	0.0296851	1.53	#N/A	#N/A	6.931% (7/101)	0.670249	0.17	#N/A	#N/A	5.941% (6/101)	0.798998	0.1	#N/A	#N/A
29	GO:0006412	translation	The cellular metabolic process in which a protein is formed, using the sequence of a mature mRNA or circRNA molecule to specify the sequence of amino acids in a polypeptide chain. Translation is mediated by the ribosome, and begins with the formation of a ternary complex between aminoacylated initiator methionine tRNA, GTP, and initiation factor 2, which subsequently associates with the small sub…	15.254% (45/295)	0.000262141	3.58	P32921;Q14CH7;Q3TBW2;Q499X9;Q8BIJ6;Q8BJZ4;Q8BK72;Q8BLY2;Q8BMJ2;Q8BU30;Q8BU88;Q8C0C7;Q8K0D5;Q8K2M0;Q8K2Y7;Q8R035;Q8VDT9;Q924T2;Q99MN1;Q99N85;Q99N91;Q99N92;Q99N93;Q99N94;Q99N95;Q9CPX7;Q9CQ06;Q9CQ40;Q9CQF0;Q9CQP0;Q9D0G0;Q9D0Q7;Q9D1B9;Q9D1I6;Q9D1M4;Q9D1N9;Q9D1P0;Q9D338;Q9D773;Q9D8P4;Q9EQI8;Q9JKF7;Q9WUA2;Q9Z1P6;Q9Z2Q5	Wars1;Aars2;Mrpl10;Mars2;Iars2;Mrps35;Mrps27;Tars3;Lars1;Iars1;Mrpl22;Farsa;Gfm1;Mrpl38;Mrpl47;Mrpl58;Mrpl50;Mrps2;Kars1;Mrps18a;Mrpl34;Mrpl27;Mrpl16;Mrpl9;Mrpl3;Mrps16;Mrpl24;Mrpl49;Mrpl11;Mrpl33;Mrps30;Mrpl45;Mrpl28;Mrpl14;Eef1e1;Mrpl21;Mrpl13;Mrpl19;Mrpl2;Mrpl17;Mrpl46;Mrpl39;Farsb;Ndufa7;Mrpl40	3.39% (10/295)	0.999839	0	#N/A	#N/A	14.237% (42/295)	0.000671775	3.17	O70194;P26638;P32921;P58059;P58252;P67984;Q3TBW2;Q61733;Q8BFR5;Q8BH15;Q8BIJ6;Q8BK72;Q8BLY2;Q8K2M0;Q8R035;Q922B2;Q99MN1;Q99N84;Q99N85;Q99N87;Q99N91;Q99N94;Q99N95;Q9CPX7;Q9CQ40;Q9CQF0;Q9CXW2;Q9CZ83;Q9CZN7;Q9CZR8;Q9CZX8;Q9D1I6;Q9D773;Q9D7M8;Q9DB15;Q9EPU0;Q9EQI8;Q9ER88;Q9JIK9;Q9WUA2;Q9Z1P6;Q9Z2Q5	Eif3d;Sars1;Wars1;Mrps21;Eef2;Rpl22;Mrpl10;Mrps31;Tufm;Cnot10;Iars2;Mrps27;Tars3;Mrpl38;Mrpl58;Dars1;Kars1;Mrps18b;Mrps18a;Mrps5;Mrpl34;Mrpl9;Mrpl3;Mrps16;Mrpl49;Mrpl11;Mrps22;Mrpl55;Shmt2;Tsfm;Rps19;Mrpl14;Mrpl2;Polr2d;Mrpl12;Upf1;Mrpl46;Dap3;Mrps34;Farsb;Ndufa7;Mrpl40	11.525% (34/295)	0.00397065	2.4	A2AGT5;P09405;P10630;P12970;P14115;P14869;P23116;P28271;P29341;P31725;P35979;P50580;P54823;P59325;P62849;P62900;P70372;Q01279;Q14C51;Q3U186;Q60872;Q61937;Q6P6M7;Q8BJW6;Q8BU30;Q8BU88;Q8K2F8;Q8VE62;Q8VHK9;Q99M51;Q9D8E6;Q9DBZ5;Q9EST3;Q9QZD9	Ckap5;Ncl;Eif4a2;Rpl7a;Rpl27a;Rplp0;Eif3a;Aco1;Pabpc1;S100a9;Rpl12;Pa2g4;Ddx6;Eif5;Rps24;Rpl31;Elavl1;Egfr;Ptcd3;Rars2;Eif1a;Npm1;Sepsecs;Eif2a;Iars1;Mrpl22;Lsm14a;Paip1;Dhx36;Nck1;Rpl4;Eif3k;Eif4enif1;Eif3i	13.559% (40/295)	0.000205679	3.69	F6ZDS4;O55135;P09405;P28700;P29341;P31725;P35979;P50580;P59325;P61222;P62852;P62908;P68040;P70372;Q01279;Q3U0V1;Q499X9;Q61733;Q6ZWX6;Q8BH15;Q8BJW6;Q8BMJ2;Q8BML9;Q8BU30;Q8BWW4;Q8BWY3;Q8C0D5;Q8CGC7;Q8JZQ9;Q8R322;Q8VE22;Q8VE62;Q924T2;Q99L45;Q99LD9;Q99M51;Q9CPR5;Q9CQJ6;Q9D7N3;Q9Z1Q9	Tpr;Eif6;Ncl;Rxra;Pabpc1;S100a9;Rpl12;Pa2g4;Eif5;Abce1;Rps25;Rps3;Rack1;Elavl1;Egfr;Khsrp;Mars2;Mrps31;Eif2s1;Cnot10;Eif2a;Lars1;Qars1;Iars1;Larp4;Etf1;Efl1;Eprs1;Eif3b;Gle1;Mrps23;Paip1;Mrps2;Eif2s2;Eif2b2;Nck1;Mrpl15;Denr;Mrps9;Vars1	8.136% (24/295)	0.411337	0.39	#N/A	#N/A
30	GO:0006418	tRNA aminoacylation for protein translation	The synthesis of aminoacyl tRNA by the formation of an ester bond between the 3'-hydroxyl group of the most 3' adenosine of the tRNA and the alpha carboxylic acid group of an amino acid, to be used in ribosome-mediated polypeptide synthesis.	33.333% (10/30)	0.000196885	3.71	P32921;Q14CH7;Q499X9;Q8BIJ6;Q8BLY2;Q8BMJ2;Q8BU30;Q8C0C7;Q99MN1;Q9WUA2	Wars1;Aars2;Mars2;Iars2;Tars3;Lars1;Iars1;Farsa;Kars1;Farsb	0% (0/30)	1	0	#N/A	#N/A	23.333% (7/30)	0.0123064	1.91	#N/A	#N/A	6.667% (2/30)	0.652697	0.19	#N/A	#N/A	20% (6/30)	0.0242646	1.62	#N/A	#N/A	10% (3/30)	0.407668	0.39	#N/A	#N/A
31	GO:0006518	peptide metabolic process	The chemical reactions and pathways involving peptides, compounds of two or more amino acids where the alpha carboxyl group of one is bound to the alpha amino group of another.	15.467% (58/375)	1.98397e-05	4.7	P09671;P10649;P11352;P19639;P32921;P97449;P97494;Q14CH7;Q3TBW2;Q499X9;Q8BIJ6;Q8BJZ4;Q8BK72;Q8BLY2;Q8BMJ2;Q8BU30;Q8BU88;Q8C0C7;Q8CHQ9;Q8JZV9;Q8K010;Q8K0D5;Q8K2M0;Q8K2Y7;Q8R035;Q8R2E9;Q8VDT9;Q91VS7;Q924T2;Q99MN1;Q99N85;Q99N91;Q99N92;Q99N93;Q99N94;Q99N95;Q9CPX7;Q9CQ06;Q9CQ40;Q9CQF0;Q9CQP0;Q9D0G0;Q9D0Q7;Q9D1B9;Q9D1D4;Q9D1I6;Q9D1M4;Q9D1N9;Q9D1P0;Q9D338;Q9D773;Q9D8P4;Q9EQI8;Q9JIZ0;Q9JKF7;Q9WUA2;Q9Z1P6;…	Sod2;Gstm1;Gpx1;Gstm3;Wars1;Anpep;Gclc;Aars2;Mrpl10;Mars2;Iars2;Mrps35;Mrps27;Tars3;Lars1;Iars1;Mrpl22;Farsa;Nat8f2;Bdh2;Oplah;Gfm1;Mrpl38;Mrpl47;Mrpl58;Ero1b;Mrpl50;Mgst1;Mrps2;Kars1;Mrps18a;Mrpl34;Mrpl27;Mrpl16;Mrpl9;Mrpl3;Mrps16;Mrpl24;Mrpl49;Mrpl11;Mrpl33;Mrps30;Mrpl45;Mrpl28;Tmed10;Mrpl14;Eef1e1;Mrpl21;Mrpl13;Mrpl19;Mrpl2;Mrpl17;Mrpl46;Cml1;Mrpl39;Farsb;Ndufa7;Mrpl40	4.8% (18/375)	0.997341	0	#N/A	#N/A	15.733% (59/375)	1.9415e-06	5.71	O35660;O70194;O88597;P10649;P15626;P19157;P24472;P26638;P32921;P58059;P58252;P67984;P97449;Q3TBW2;Q61133;Q61144;Q61733;Q64471;Q8BFR5;Q8BH15;Q8BIJ6;Q8BK72;Q8BLY2;Q8K2M0;Q8R035;Q91VS7;Q922B2;Q99KB8;Q99LX0;Q99MN1;Q99N84;Q99N85;Q99N87;Q99N91;Q99N94;Q99N95;Q9CPU0;Q9CPX7;Q9CQ40;Q9CQF0;Q9CXW2;Q9CZ83;Q9CZN7;Q9CZR8;Q9CZX8;Q9D1I6;Q9D773;Q9D7M8;Q9DB15;Q9DCM0;Q9DCM2;Q9EPU0;Q9EQI8;Q9ER88;Q9JIK9;Q9WUA2;Q9WVL0;…	Gstm6;Eif3d;Becn1;Gstm1;Gstm2;Gstp1;Gsta4;Sars1;Wars1;Mrps21;Eef2;Rpl22;Anpep;Mrpl10;Gstt2;Psen2;Mrps31;Gstt1;Tufm;Cnot10;Iars2;Mrps27;Tars3;Mrpl38;Mrpl58;Mgst1;Dars1;Hagh;Park7;Kars1;Mrps18b;Mrps18a;Mrps5;Mrpl34;Mrpl9;Mrpl3;Glo1;Mrps16;Mrpl49;Mrpl11;Mrps22;Mrpl55;Shmt2;Tsfm;Rps19;Mrpl14;Mrpl2;Polr2d;Mrpl12;Ethe1;Gstk1;Upf1;Mrpl46;Dap3;Mrps34;Farsb;Gstz1;Ndufa7;Mrpl40	9.867% (37/375)	0.0303582	1.52	#N/A	#N/A	10.933% (41/375)	0.0113219	1.95	#N/A	#N/A	7.733% (29/375)	0.512314	0.29	#N/A	#N/A
32	GO:0006520	cellular amino acid metabolic process	The chemical reactions and pathways involving amino acids, carboxylic acids containing one or more amino groups, as carried out by individual cells.	17.089% (27/158)	0.000843233	3.07	B2RQC6;O35855;O35969;O55028;P05202;P24549;P32921;P38060;P48760;P97494;Q14CH7;Q499X9;Q8BIJ6;Q8BLY2;Q8BMJ2;Q8BU30;Q8C0C7;Q8QZT1;Q922Z0;Q99LC5;Q99MN1;Q9D2G2;Q9D7B6;Q9DCW4;Q9JLZ3;Q9WUA2;Q9Z110	Cad;Bcat2;Gamt;Bckdk;Got2;Aldh1a1;Wars1;Hmgcl;Fpgs;Gclc;Aars2;Mars2;Iars2;Tars3;Lars1;Iars1;Farsa;Acat1;Ddo;Etfa;Kars1;Dlst;Acad8;Etfb;Auh;Farsb;Aldh18a1	13.291% (21/158)	0.0172487	1.76	#N/A	#N/A	23.418% (37/158)	8.63465e-09	8.06	O35855;O55028;P05202;P26638;P32921;P38060;P48760;P49429;P52196;P61458;Q64737;Q78JT3;Q8BIJ6;Q8BLY2;Q8BVI4;Q8C196;Q8K4H1;Q8R4H7;Q8VC97;Q91W43;Q91XD4;Q922B2;Q922Z0;Q99J99;Q99LX0;Q99MN1;Q9CQ65;Q9CZN7;Q9D2G2;Q9D7B6;Q9D826;Q9DBE0;Q9DCW4;Q9JHW2;Q9QXF8;Q9WUA2;Q9WVL0	Bcat2;Bckdk;Got2;Sars1;Wars1;Hmgcl;Fpgs;Hpd;Tst;Pcbd1;Gart;Haao;Iars2;Tars3;Qdpr;Cps1;Afmid;Nags;Upb1;Gldc;Ftcd;Dars1;Ddo;Mpst;Park7;Kars1;Mtap;Shmt2;Dlst;Acad8;Pipox;Csad;Etfb;Nit2;Gnmt;Farsb;Gstz1	13.924% (22/158)	0.00205985	2.69	O35490;P16331;P48776;P49698;P60334;P61922;Q3U186;Q571F8;Q6P3A8;Q6XPS7;Q71RI9;Q8BU30;Q8CHR6;Q8CIH9;Q8VC12;Q8VCN5;Q91WS4;Q91X34;Q99LC5;Q9CXF0;Q9EQ20;Q9WU19	Bhmt;Pah;Tdo2;Hnf4a;Cdo1;Abat;Rars2;Gls2;Bckdhb;Tha1;Kyat3;Iars1;Dpyd;Ppat;Uroc1;Cth;Bhmt2;Baat;Etfa;Kynu;Aldh6a1;Hao1	8.228% (13/158)	0.443197	0.35	#N/A	#N/A	12.025% (19/158)	0.0315201	1.5	#N/A	#N/A
33	GO:0006551	leucine metabolic process	The chemical reactions and pathways involving leucine, 2-amino-4-methylpentanoic acid.	66.667% (4/6)	0.000874328	3.06	O35855;O55028;P38060;Q9JLZ3	Bcat2;Bckdk;Hmgcl;Auh	0% (0/6)	1	0	#N/A	#N/A	50% (3/6)	0.0106203	1.97	#N/A	#N/A	0% (0/6)	1	0	#N/A	#N/A	0% (0/6)	1	0	#N/A	#N/A	0% (0/6)	1	0	#N/A	#N/A
34	GO:0006552	leucine catabolic process	The chemical reactions and pathways resulting in the breakdown of leucine, 2-amino-4-methylpentanoic acid.	60% (3/5)	0.00651178	2.19	O55028;P38060;Q9JLZ3	Bckdk;Hmgcl;Auh	0% (0/5)	1	0	#N/A	#N/A	40% (2/5)	0.0629472	1.2	#N/A	#N/A	0% (0/5)	1	0	#N/A	#N/A	0% (0/5)	1	0	#N/A	#N/A	0% (0/5)	1	0	#N/A	#N/A
35	GO:0006575	cellular modified amino acid metabolic process	The chemical reactions and pathways involving compounds derived from amino acids, organic acids containing one or more amino substituents.	18.947% (18/95)	0.00189949	2.72	O35969;P09671;P10649;P11352;P19639;P45952;P47934;P48760;P51174;P52825;P97494;Q8CHQ9;Q8K010;Q91VS7;Q9D964;Q9JIZ0;Q9Z0K8;Q9Z0L8	Gamt;Sod2;Gstm1;Gpx1;Gstm3;Acadm;Crat;Fpgs;Acadl;Cpt2;Gclc;Nat8f2;Oplah;Mgst1;Gatm;Cml1;Vnn1;Ggh	8.421% (8/95)	0.523372	0.28	#N/A	#N/A	27.368% (26/95)	5.66828e-08	7.25	O35660;P10649;P15626;P19157;P24472;P45952;P47934;P48760;P51174;P52825;Q61133;Q64471;Q64737;Q8R0Y6;Q91VS7;Q91XD4;Q99KB8;Q99LX0;Q9CPU0;Q9CZN7;Q9DCM0;Q9DCM2;Q9QXF8;Q9QZ25;Q9WVL0;Q9Z0L8	Gstm6;Gstm1;Gstm2;Gstp1;Gsta4;Acadm;Crat;Fpgs;Acadl;Cpt2;Gstt2;Gstt1;Gart;Aldh1l1;Mgst1;Ftcd;Hagh;Park7;Glo1;Shmt2;Ethe1;Gstk1;Gnmt;Vnn3;Gstz1;Ggh	6.316% (6/95)	0.69946	0.16	#N/A	#N/A	9.474% (9/95)	0.307122	0.51	#N/A	#N/A	11.579% (11/95)	0.108843	0.96	#N/A	#N/A
36	GO:0006629	lipid metabolic process	The chemical reactions and pathways involving lipids, compounds soluble in an organic solvent but not, or sparingly, in an aqueous solvent. Includes fatty acids; neutral fats, other fatty-acid esters, and soaps; long-chain (fatty) alcohols and waxes; sphingoids and other long-chain bases; glycolipids, phospholipids and sphingolipids; and carotenes, polyprenols, sterols, terpenes and other isopren…	21.684% (103/475)	1.84126e-19	18.73	A6H6J2;O08749;O35129;O35386;O35459;O35488;O35678;O35728;O35855;O35945;O54749;O70503;O88736;O88876;O88962;P00186;P10649;P11352;P12710;P12790;P13707;P19096;P24549;P33267;P34914;P35762;P35951;P38060;P45952;P46656;P47740;P47934;P48410;P49817;P50544;P51174;P51660;P52825;P53986;P54869;P55050;P55096;P56480;P58044;P98156;Q03265;Q05421;Q07417;Q3UNX5;Q3URE1;Q61425;Q64458;Q64459;Q64505;Q64FW2;Q80V26;Q80XN0;…	Cyp2b13;Dld;Phb2;Phyh;Ech1;Slc27a2;Mgll;Cyp4a14;Bcat2;Aldh1a7;Cyp2j5;Hsd17b12;Hsd17b7;Dhrs3;Cyp8b1;Cyp1a2;Gstm1;Gpx1;Fabp1;Cyp2b9;Gpd1;Fasn;Aldh1a1;Cyp2f2;Ephx2;Cd81;Ldlr;Hmgcl;Acadm;Fdx1;Aldh3a2;Crat;Abcd1;Cav1;Acadvl;Acadl;Hsd17b4;Cpt2;Slc16a1;Hmgcs2;Fabp2;Abcd3;Atp5f1b;Idi1;Vldlr;Atp5f1a;Cyp2e1;Acads;Acsm3;Acsf3;Hadh;Cyp2c29;Cyp3a11;Cyp7a1;Retsat;Bpnt2;Bdh1;Pdk1;Acsm5;Pck2;Echs1;Acaa2;Gpat3;Ac…	8.632% (41/475)	0.38427	0.42	#N/A	#N/A	12.842% (61/475)	0.000696288	3.16	A6H6J2;O08914;O35459;O35678;O35855;O88597;P00186;P00329;P10649;P12790;P13707;P15626;P19157;P32020;P33267;P34884;P35576;P38060;P42230;P45952;P47740;P47934;P51174;P51660;P52825;P53566;P54869;P55096;P58137;Q07417;Q3UNX5;Q3URE1;Q4LDG0;Q61586;Q64459;Q64FW2;Q80XN0;Q8BGA8;Q8C0N2;Q8C196;Q8C7G5;Q8CAY6;Q8K2C8;Q8K3K7;Q8R3F5;Q8VCH0;Q920E5;Q99JF5;Q99KP6;Q99LB2;Q99MZ3;Q9CQ62;Q9D2R0;Q9D379;Q9D7B6;Q9DCS3;Q9DCW4;…	Cyp2b13;Faah;Ech1;Mgll;Bcat2;Becn1;Cyp1a2;Adh1;Gstm1;Cyp2b9;Gpd1;Gstm2;Gstp1;Scp2;Cyp2f2;Mif;G6pc1;Hmgcl;Stat5a;Acadm;Aldh3a2;Crat;Acadl;Hsd17b4;Cpt2;Cebpa;Hmgcs2;Abcd3;Acot8;Acads;Acsm3;Acsf3;Slc27a5;Gpam;Cyp3a11;Retsat;Bdh1;Acsm5;Gpat3;Cps1;Apoa5;Acat2;Gpat4;Agpat2;Mcat;Acaa1b;Fdps;Mvd;Prpf19;Dhrs4;Mlxipl;Decr1;Aacs;Ephx1;Acad8;Mecr;Etfb;Acox3;Bpnt1;Nr1h3;Dgat1	8.421% (40/475)	0.173669	0.76	#N/A	#N/A	10.316% (49/475)	0.0167262	1.78	#N/A	#N/A	12.632% (60/475)	3.51002e-05	4.45	O35945;O54749;O88531;O88908;P00186;P04202;P06802;P09581;P19096;P20060;P21300;P22315;P26450;P27656;P35569;P42230;P45377;P47713;P48410;P51432;P54869;P70694;P98078;Q00612;Q61285;Q63844;Q69ZF3;Q80XI4;Q80XN0;Q8BFZ9;Q8BLN5;Q8CAY6;Q8CDA1;Q8JZV9;Q8VCH6;Q8VCX1;Q91WT7;Q91X78;Q920E5;Q920L1;Q99JF5;Q9CZW4;Q9D0K2;Q9D1G2;Q9D2R0;Q9D906;Q9D9V3;Q9DCN2;Q9EPL9;Q9EQW4;Q9ESW4;Q9JHK5;Q9JLI6;Q9JLJ4;Q9QXG4;Q9QYF1;Q9QYY9;…	Aldh1a7;Cyp2j5;Ppt1;Soat2;Cyp1a2;Tgfb1;Enpp1;Csf1r;Fasn;Hexb;Akr1b7;Fech;Pik3r1;Lipc;Irs1;Stat5a;Akr1b8;Pla2g4a;Abcd1;Plcb3;Hmgcs2;Akr1c6;Dab2;G6pdx;Abcd2;Mapk3;Gba2;Pip4k2b;Bdh1;Erlin2;Lss;Acat2;Inpp5f;Bdh2;Dhcr24;Akr1d1;Akr1c14;Erlin1;Fdps;Fads1;Mvd;Acsl3;Oxct1;Pmvk;Aacs;Atg7;Echdc1;Cyb5r3;Acox3;Cyp3a44;Agk;Plek;Scly;Elovl2;Acss2;Rdh11;Adh4;Hsd17b6;Nsdhl;Mtm1
37	GO:0006631	fatty acid metabolic process	The chemical reactions and pathways involving fatty acids, aliphatic monocarboxylic acids liberated from naturally occurring fats and oils by hydrolysis.	32.227% (68/211)	1.14767e-22	21.94	A6H6J2;O08749;O35386;O35459;O35488;O35678;O35728;O54749;O70503;P00186;P10649;P11352;P12710;P12790;P19096;P33267;P34914;P45952;P47740;P47934;P48410;P49817;P50544;P51174;P51660;P52825;P55050;P55096;Q05421;Q07417;Q3UNX5;Q3URE1;Q61425;Q64458;Q64505;Q8BFP9;Q8BGA8;Q8BH04;Q8BH95;Q8BWT1;Q8CAY6;Q8JZN5;Q8JZV9;Q8K2C8;Q8QZT1;Q8R3F5;Q8VCH0;Q921G7;Q921H8;Q99JY0;Q99LC5;Q99M04;Q9CQ62;Q9CR21;Q9D0K1;Q9D2R0;Q9D379;…	Cyp2b13;Dld;Phyh;Ech1;Slc27a2;Mgll;Cyp4a14;Cyp2j5;Hsd17b12;Cyp1a2;Gstm1;Gpx1;Fabp1;Cyp2b9;Fasn;Cyp2f2;Ephx2;Acadm;Aldh3a2;Crat;Abcd1;Cav1;Acadvl;Acadl;Hsd17b4;Cpt2;Fabp2;Abcd3;Cyp2e1;Acads;Acsm3;Acsf3;Hadh;Cyp2c29;Cyp7a1;Pdk1;Acsm5;Pck2;Echs1;Acaa2;Acat2;Acad9;Bdh2;Gpat4;Acat1;Mcat;Acaa1b;Etfdh;Acaa1a;Hadhb;Etfa;Lias;Decr1;Ndufab1;Pex13;Aacs;Ephx1;Acad8;Acot12;Ehhadh;Etfb;Asah2;Pdk2;Auh;Acss2;Adh…	6.161% (13/211)	0.89605	0.05	#N/A	#N/A	19.431% (41/211)	3.67617e-07	6.43	A6H6J2;O08914;O35459;O35678;P00186;P10649;P12790;P15626;P19157;P32020;P33267;P34884;P45952;P47740;P47934;P51174;P51660;P52825;P55096;P58137;Q07417;Q3UNX5;Q3URE1;Q4LDG0;Q61586;Q8BGA8;Q8C7G5;Q8CAY6;Q8K2C8;Q8R3F5;Q8VCH0;Q99MZ3;Q9CQ62;Q9D2R0;Q9D379;Q9D7B6;Q9DCS3;Q9DCW4;Q9EPL9;Q9Z0Y9;Q9Z2A7	Cyp2b13;Faah;Ech1;Mgll;Cyp1a2;Gstm1;Cyp2b9;Gstm2;Gstp1;Scp2;Cyp2f2;Mif;Acadm;Aldh3a2;Crat;Acadl;Hsd17b4;Cpt2;Abcd3;Acot8;Acads;Acsm3;Acsf3;Slc27a5;Gpam;Acsm5;Apoa5;Acat2;Gpat4;Mcat;Acaa1b;Mlxipl;Decr1;Aacs;Ephx1;Acad8;Mecr;Etfb;Acox3;Nr1h3;Dgat1	8.057% (17/211)	0.363916	0.44	#N/A	#N/A	11.374% (24/211)	0.031919	1.5	#N/A	#N/A	11.848% (25/211)	0.0176227	1.75	#N/A	#N/A
38	GO:0006633	fatty acid biosynthetic process	The chemical reactions and pathways resulting in the formation of a fatty acid, any of the aliphatic monocarboxylic acids that can be liberated by hydrolysis from naturally occurring fats and oils. Fatty acids are predominantly straight-chain acids of 4 to 24 carbon atoms, which may be saturated or unsaturated; branched fatty acids and hydroxy fatty acids also occur, and very long chain acids of …	25% (17/68)	8.15683e-05	4.09	O35678;O70503;P10649;P19096;P48410;P50544;P51174;P55096;Q3UNX5;Q3URE1;Q64505;Q8BGA8;Q8R3F5;Q99M04;Q9CR21;Q9JHE3;Q9QXG4	Mgll;Hsd17b12;Gstm1;Fasn;Abcd1;Acadvl;Acadl;Abcd3;Acsm3;Acsf3;Cyp7a1;Acsm5;Mcat;Lias;Ndufab1;Asah2;Acss2	13.235% (9/68)	0.101115	1	#N/A	#N/A	22.059% (15/68)	0.000544917	3.26	O35678;P10649;P15626;P19157;P34884;P51174;P55096;Q3UNX5;Q3URE1;Q8BGA8;Q8C7G5;Q8R3F5;Q99MZ3;Q9DCS3;Q9Z0Y9	Mgll;Gstm1;Gstm2;Gstp1;Mif;Acadl;Abcd3;Acsm3;Acsf3;Acsm5;Apoa5;Mcat;Mlxipl;Mecr;Nr1h3	8.824% (6/68)	0.373298	0.43	#N/A	#N/A	8.824% (6/68)	0.426738	0.37	#N/A	#N/A	16.176% (11/68)	0.013282	1.88	#N/A	#N/A
39	GO:0006635	fatty acid beta-oxidation	A fatty acid oxidation process that results in the complete oxidation of a long-chain fatty acid. Fatty acid beta-oxidation begins with the addition of coenzyme A to a fatty acid, and occurs by successive cycles of reactions during each of which the fatty acid is shortened by a two-carbon fragment removed as acetyl coenzyme A; the cycle continues until only two or three carbons remain (as acetyl-…	55.556% (30/54)	3.53999e-18	17.45	O35459;O35488;P12710;P45952;P47934;P48410;P50544;P51174;P51660;P52825;P55096;Q07417;Q61425;Q8BH95;Q8BWT1;Q8CAY6;Q8JZN5;Q8JZV9;Q8QZT1;Q8VCH0;Q921G7;Q921H8;Q99JY0;Q99LC5;Q9CQ62;Q9D7B6;Q9DBM2;Q9DCW4;Q9JLZ3;Q9R0H0	Ech1;Slc27a2;Fabp1;Acadm;Crat;Abcd1;Acadvl;Acadl;Hsd17b4;Cpt2;Abcd3;Acads;Hadh;Echs1;Acaa2;Acat2;Acad9;Bdh2;Acat1;Acaa1b;Etfdh;Acaa1a;Hadhb;Etfa;Decr1;Acad8;Ehhadh;Etfb;Auh;Acox1	0% (0/54)	1	0	#N/A	#N/A	27.778% (15/54)	3.28594e-05	4.48	O35459;P32020;P45952;P47934;P51174;P51660;P52825;P55096;Q07417;Q8CAY6;Q8VCH0;Q9CQ62;Q9D7B6;Q9DCW4;Q9EPL9	Ech1;Scp2;Acadm;Crat;Acadl;Hsd17b4;Cpt2;Abcd3;Acads;Acat2;Acaa1b;Decr1;Acad8;Etfb;Acox3	12.963% (7/54)	0.0936496	1.03	#N/A	#N/A	18.519% (10/54)	0.00714478	2.15	P47934;P51174;P52825;P55096;P81122;P97742;Q921G7;Q921H8;Q99JY0;Q9R0H0	Crat;Acadl;Cpt2;Abcd3;Irs2;Cpt1a;Etfdh;Acaa1a;Hadhb;Acox1	12.963% (7/54)	0.116175	0.93	#N/A	#N/A
40	GO:0006637	acyl-CoA metabolic process	The chemical reactions and pathways involving acyl-CoA, any derivative of coenzyme A in which the sulfhydryl group is in thiolester linkage with an acyl group.	44.262% (27/61)	2.76877e-13	12.56	O08749;P19096;P35486;P38060;P48410;P51660;P54869;Q3UNX5;Q60597;Q8BFP9;Q8BGA8;Q8BKZ9;Q8BMF4;Q8BWT1;Q8K2C8;Q8QZT1;Q9CZU6;Q9D051;Q9D2G2;Q9DBK0;Q9DBM2;Q9JK42;Q9QXG4;Q9WUM5;Q9Z2A7;Q9Z2I8;Q9Z2I9	Dld;Fasn;Pdha1;Hmgcl;Abcd1;Hsd17b4;Hmgcs2;Acsm3;Ogdh;Pdk1;Acsm5;Pdhx;Dlat;Acaa2;Gpat4;Acat1;Cs;Pdhb;Dlst;Acot12;Ehhadh;Pdk2;Acss2;Suclg1;Dgat1;Suclg2;Sucla2	3.279% (2/61)	0.966028	0.02	#N/A	#N/A	26.23% (16/61)	3.92022e-05	4.41	P32020;P38060;P51660;P54869;P58137;Q3UNX5;Q60597;Q61586;Q8BGA8;Q8K2C8;Q8VDG5;Q99JF5;Q9D2G2;Q9D826;Q9Z2A7;Q9Z2I8	Scp2;Hmgcl;Hsd17b4;Hmgcs2;Acot8;Acsm3;Ogdh;Gpam;Acsm5;Gpat4;Ppcs;Mvd;Dlst;Pipox;Dgat1;Suclg2	13.115% (8/61)	0.0720018	1.14	#N/A	#N/A	9.836% (6/61)	0.32783	0.48	#N/A	#N/A	11.475% (7/61)	0.183771	0.74	#N/A	#N/A
41	GO:0006690	icosanoid metabolic process	The chemical reactions and pathways involving icosanoids, any of a group of C20 polyunsaturated fatty acids.	28.261% (13/46)	0.000149612	3.83	A6H6J2;O35678;O35728;O54749;P00186;P10649;P11352;P12790;P33267;Q05421;Q64458;Q9D379;Q9R0H0	Cyp2b13;Mgll;Cyp4a14;Cyp2j5;Cyp1a2;Gstm1;Gpx1;Cyp2b9;Cyp2f2;Cyp2e1;Cyp2c29;Ephx1;Acox1	2.174% (1/46)	0.980912	0.01	#N/A	#N/A	19.565% (9/46)	0.0154708	1.81	#N/A	#N/A	4.348% (2/46)	0.85843	0.07	#N/A	#N/A	4.348% (2/46)	0.879969	0.06	#N/A	#N/A	19.565% (9/46)	0.00713892	2.15	O54749;P00186;P21300;P47713;P70694;Q09014;Q63844;Q91WT7;Q920L1	Cyp2j5;Cyp1a2;Akr1b7;Pla2g4a;Akr1c6;Ncf1;Mapk3;Akr1c14;Fads1
42	GO:0006694	steroid biosynthetic process	The chemical reactions and pathways resulting in the formation of steroids, compounds with a 1,2,cyclopentanoperhydrophenanthrene nucleus; includes de novo formation and steroid interconversion by modification.	19.355% (12/62)	0.00883766	2.05	O35488;O70503;O88736;O88962;P46656;P54869;P55096;P58044;Q64459;Q64505;Q9EQC1;Q9R1J0	Slc27a2;Hsd17b12;Hsd17b7;Cyp8b1;Fdx1;Hmgcs2;Abcd3;Idi1;Cyp3a11;Cyp7a1;Hsd3b7;Nsdhl	12.903% (8/62)	0.131544	0.88	#N/A	#N/A	12.903% (8/62)	0.165309	0.78	#N/A	#N/A	14.516% (9/62)	0.0333903	1.48	#N/A	#N/A	12.903% (8/62)	0.100427	1	#N/A	#N/A	24.194% (15/62)	4.49711e-05	4.35	P54869;P70694;P98078;Q00612;Q8BFZ9;Q8BLN5;Q8VCH6;Q8VCX1;Q91X78;Q920E5;Q99JF5;Q9D1G2;Q9DCN2;Q9EQW4;Q9R1J0	Hmgcs2;Akr1c6;Dab2;G6pdx;Erlin2;Lss;Dhcr24;Akr1d1;Erlin1;Fdps;Mvd;Pmvk;Cyb5r3;Cyp3a44;Nsdhl
43	GO:0006720	isoprenoid metabolic process	The chemical reactions and pathways involving isoprenoid compounds, isoprene (2-methylbuta-1,3-diene) or compounds containing or derived from linked isoprene (3-methyl-2-butenylene) residues.	30.952% (13/42)	5.25968e-05	4.28	O35386;O35945;O88876;P00186;P24549;P47740;P54869;P58044;Q05421;Q64FW2;Q99LB2;Q9QYY9;Q9Z2A7	Phyh;Aldh1a7;Dhrs3;Cyp1a2;Aldh1a1;Aldh3a2;Hmgcs2;Idi1;Cyp2e1;Retsat;Dhrs4;Adh4;Dgat1	7.143% (3/42)	0.681717	0.17	#N/A	#N/A	21.429% (9/42)	0.00851805	2.07	P00186;P00329;P47740;P54869;Q64FW2;Q920E5;Q99JF5;Q99LB2;Q9Z2A7	Cyp1a2;Adh1;Aldh3a2;Hmgcs2;Retsat;Fdps;Mvd;Dhrs4;Dgat1	7.143% (3/42)	0.598487	0.22	#N/A	#N/A	7.143% (3/42)	0.638315	0.19	#N/A	#N/A	26.19% (11/42)	0.000223328	3.65	O35945;P00186;P21300;P45377;P54869;Q8BLN5;Q920E5;Q99JF5;Q9D1G2;Q9QYF1;Q9QYY9	Aldh1a7;Cyp1a2;Akr1b7;Akr1b8;Hmgcs2;Lss;Fdps;Mvd;Pmvk;Rdh11;Adh4
44	GO:0006721	terpenoid metabolic process	The chemical reactions and pathways involving terpenoids, any member of a class of compounds characterized by an isoprenoid chemical structure and including derivatives with various functional groups.	30.556% (11/36)	0.000227161	3.64	O35945;O88876;P00186;P24549;P47740;P54869;Q05421;Q64FW2;Q99LB2;Q9QYY9;Q9Z2A7	Aldh1a7;Dhrs3;Cyp1a2;Aldh1a1;Aldh3a2;Hmgcs2;Cyp2e1;Retsat;Dhrs4;Adh4;Dgat1	8.333% (3/36)	0.576134	0.24	#N/A	#N/A	22.222% (8/36)	0.0103131	1.99	#N/A	#N/A	8.333% (3/36)	0.492214	0.31	#N/A	#N/A	8.333% (3/36)	0.531734	0.27	#N/A	#N/A	25% (9/36)	0.00120464	2.92	O35945;P00186;P21300;P45377;P54869;Q8BLN5;Q920E5;Q9QYF1;Q9QYY9	Aldh1a7;Cyp1a2;Akr1b7;Akr1b8;Hmgcs2;Lss;Fdps;Rdh11;Adh4
45	GO:0006734	NADH metabolic process	The chemical reactions and pathways involving reduced nicotinamide adenine dinucleotide (NADH), a coenzyme present in most living cells and derived from the B vitamin nicotinic acid.	50% (12/24)	2.6798e-07	6.57	P06151;P08249;P12382;P13707;P17182;P70404;Q3ULJ0;Q60597;Q64521;Q91VA7;Q91Y97;Q9D2G2	Ldha;Mdh2;Pfkl;Gpd1;Eno1;Idh3g;Gpd1l;Ogdh;Gpd2;Idh3b;Aldob;Dlst	0% (0/24)	1	0	#N/A	#N/A	29.167% (7/24)	0.00329066	2.48	P12382;P13707;P47857;Q60597;Q64521;Q64669;Q9D2G2	Pfkl;Gpd1;Pfkm;Ogdh;Gpd2;Nqo1;Dlst	16.667% (4/24)	0.0918541	1.04	#N/A	#N/A	12.5% (3/24)	0.279985	0.55	#N/A	#N/A	0% (0/24)	1	0	#N/A	#N/A
46	GO:0006743	ubiquinone metabolic process	The chemical reactions and pathways involving ubiquinone, a lipid-soluble electron-transporting coenzyme.	70% (7/10)	4.62288e-06	5.34	P97478;Q8BGB8;Q8BMS4;Q8K1Z0;Q8R1S0;Q9CXI0;Q9DC69	Coq7;Coq4;Coq3;Coq9;Coq6;Coq5;Ndufa9	0% (0/10)	1	0	#N/A	#N/A	20% (2/10)	0.213091	0.67	#N/A	#N/A	0% (0/10)	1	0	#N/A	#N/A	0% (0/10)	1	0	#N/A	#N/A	0% (0/10)	1	0	#N/A	#N/A
47	GO:0006744	ubiquinone biosynthetic process	The chemical reactions and pathways resulting in the formation of ubiquinone, a lipid-soluble electron-transporting coenzyme.	87.5% (7/8)	3.62645e-07	6.44	P97478;Q8BGB8;Q8BMS4;Q8K1Z0;Q8R1S0;Q9CXI0;Q9DC69	Coq7;Coq4;Coq3;Coq9;Coq6;Coq5;Ndufa9	0% (0/8)	1	0	#N/A	#N/A	12.5% (1/8)	0.516554	0.29	#N/A	#N/A	0% (0/8)	1	0	#N/A	#N/A	0% (0/8)	1	0	#N/A	#N/A	0% (0/8)	1	0	#N/A	#N/A
48	GO:0006749	glutathione metabolic process	The chemical reactions and pathways involving glutathione, the tripeptide glutamylcysteinylglycine, which acts as a coenzyme for some enzymes and as an antioxidant in the protection of sulfhydryl groups in enzymes and other proteins; it has a specific role in the reduction of hydrogen peroxide (H2O2) and oxidized ascorbate, and it participates in the gamma-glutamyl cycle.	21.951% (9/41)	0.0098396	2.01	P09671;P10649;P11352;P19639;P97494;Q8CHQ9;Q8K010;Q91VS7;Q9JIZ0	Sod2;Gstm1;Gpx1;Gstm3;Gclc;Nat8f2;Oplah;Mgst1;Cml1	7.317% (3/41)	0.665573	0.18	#N/A	#N/A	34.146% (14/41)	4.25089e-06	5.37	O35660;P10649;P15626;P19157;P24472;Q61133;Q64471;Q91VS7;Q99KB8;Q99LX0;Q9CPU0;Q9DCM0;Q9DCM2;Q9WVL0	Gstm6;Gstm1;Gstm2;Gstp1;Gsta4;Gstt2;Gstt1;Mgst1;Hagh;Park7;Glo1;Ethe1;Gstk1;Gstz1	7.317% (3/41)	0.581804	0.24	#N/A	#N/A	2.439% (1/41)	0.963146	0.02	#N/A	#N/A	2.439% (1/41)	0.96273	0.02	#N/A	#N/A
49	GO:0006753	nucleoside phosphate metabolic process	The chemical reactions and pathways involving any phosphorylated nucleoside.	33.065% (82/248)	2.29862e-28	27.64	B2RQC6;O08749;O09111;O35683;O55026;P12382;P13707;P17182;P19096;P35486;P38060;P48410;P51660;P54071;P54869;P56135;P56382;P56480;P97450;Q03265;Q3UIU2;Q3UNX5;Q60597;Q711T7;Q7TMF3;Q8BFP9;Q8BGA8;Q8BKZ9;Q8BMF4;Q8BWT1;Q8K2C8;Q8K3J1;Q8QZT1;Q8R2W9;Q8VC30;Q91VD9;Q91WD5;Q91Y97;Q91YT0;Q99L27;Q99LC3;Q99MN1;Q9CPP6;Q9CPQ8;Q9CQ75;Q9CQ91;Q9CQA3;Q9CQC7;Q9CQH3;Q9CQJ8;Q9CQQ7;Q9CQZ5;Q9CQZ6;Q9CR21;Q9CS42;Q9CXV1;Q9CXZ1;…	Cad;Dld;Ndufb11;Ndufa1;Entpd2;Pfkl;Gpd1;Eno1;Fasn;Pdha1;Hmgcl;Abcd1;Hsd17b4;Idh2;Hmgcs2;Atp5mf;Atp5f1e;Atp5f1b;Atp5pf;Atp5f1a;Ndufb6;Acsm3;Ogdh;Nadsyn1;Ndufa12;Pdk1;Acsm5;Pdhx;Dlat;Acaa2;Gpat4;Ndufs8;Acat1;Pank3;Tkfc;Ndufs1;Ndufs2;Aldob;Ndufv1;Gmpr2;Ndufa10;Kars1;Ndufa5;Atp5mg;Ndufa2;Ndufa3;Sdhb;Ndufb4;Ndufb5;Ndufb9;Atp5pb;Ndufa6;Ndufb3;Ndufab1;Prps2;Sdhd;Ndufs4;Cs;Pdhb;Arl2;Dlst;Atp5f1d;Ndufb8;N…	7.258% (18/248)	0.745796	0.13	#N/A	#N/A	21.371% (53/248)	1.43851e-10	9.84	P12382;P13707;P32020;P38060;P47857;P51660;P52623;P52792;P54869;P58137;P97450;Q03249;Q3UIU2;Q3UNX5;Q60597;Q60967;Q61586;Q64520;Q64737;Q78JT3;Q7TNG8;Q8BGA8;Q8K2C8;Q8K4H1;Q8R059;Q8VC30;Q8VC97;Q8VDG5;Q91WD5;Q91YT0;Q99JF5;Q99LC3;Q99LX0;Q99MN1;Q99MZ3;Q9CPP6;Q9CQ75;Q9CQ91;Q9CQQ7;Q9CQZ5;Q9CQZ6;Q9CR61;Q9D2G2;Q9D826;Q9DC69;Q9QX60;Q9QXD6;Q9R0N0;Q9WTP6;Q9WUZ9;Q9Z1P6;Q9Z2A7;Q9Z2I8	Pfkl;Gpd1;Scp2;Hmgcl;Pfkm;Hsd17b4;Uck1;Gck;Hmgcs2;Acot8;Atp5pf;Galt;Ndufb6;Acsm3;Ogdh;Papss1;Gpam;Guk1;Gart;Haao;Ldhd;Acsm5;Gpat4;Afmid;Gale;Tkfc;Upb1;Ppcs;Ndufs2;Ndufv1;Mvd;Ndufa10;Park7;Kars1;Mlxipl;Ndufa5;Ndufa2;Ndufa3;Atp5pb;Ndufa6;Ndufb3;Ndufb7;Dlst;Pipox;Ndufa9;Dguok;Fbp1;Galk1;Ak2;Entpd5;Ndufa7;Dgat1;Suclg2	11.29% (28/248)	0.011501	1.94	#N/A	#N/A	6.855% (17/248)	0.731677	0.14	#N/A	#N/A	11.29% (28/248)	0.0225043	1.65	#N/A	#N/A
50	GO:0006754	ATP biosynthetic process	The chemical reactions and pathways resulting in the formation of ATP, adenosine 5'-triphosphate, a universally important coenzyme and enzyme regulator.	71.429% (40/56)	3.34895e-30	29.48	O09111;O35683;P17182;P56135;P56382;P56480;P97450;Q03265;Q3UIU2;Q7TMF3;Q8K3J1;Q91VD9;Q91WD5;Q91YT0;Q99LC3;Q9CPP6;Q9CPQ8;Q9CQ75;Q9CQ91;Q9CQA3;Q9CQC7;Q9CQH3;Q9CQJ8;Q9CQQ7;Q9CQZ5;Q9CQZ6;Q9CR21;Q9CXV1;Q9CXZ1;Q9D3D9;Q9D6J5;Q9D6J6;Q9DB20;Q9DC69;Q9DC70;Q9DCJ5;Q9DCS9;Q9DCX2;Q9ERS2;Q9Z1P6	Ndufb11;Ndufa1;Eno1;Atp5mf;Atp5f1e;Atp5f1b;Atp5pf;Atp5f1a;Ndufb6;Ndufa12;Ndufs8;Ndufs1;Ndufs2;Ndufv1;Ndufa10;Ndufa5;Atp5mg;Ndufa2;Ndufa3;Sdhb;Ndufb4;Ndufb5;Ndufb9;Atp5pb;Ndufa6;Ndufb3;Ndufab1;Sdhd;Ndufs4;Atp5f1d;Ndufb8;Ndufv2;Atp5po;Ndufa9;Ndufs7;Ndufa8;Ndufb10;Atp5pd;Ndufa13;Ndufa7	5.357% (3/56)	0.850011	0.07	#N/A	#N/A	28.571% (16/56)	1.20692e-05	4.92	P97450;Q3UIU2;Q7TNG8;Q91WD5;Q91YT0;Q99LC3;Q9CPP6;Q9CQ75;Q9CQ91;Q9CQQ7;Q9CQZ5;Q9CQZ6;Q9CR61;Q9DC69;Q9QX60;Q9Z1P6	Atp5pf;Ndufb6;Ldhd;Ndufs2;Ndufv1;Ndufa10;Ndufa5;Ndufa2;Ndufa3;Atp5pb;Ndufa6;Ndufb3;Ndufb7;Ndufa9;Dguok;Ndufa7	12.5% (7/56)	0.108675	0.96	#N/A	#N/A	3.571% (2/56)	0.937328	0.03	#N/A	#N/A	5.357% (3/56)	0.815503	0.09	#N/A	#N/A
51	GO:0006790	sulfur compound metabolic process	The chemical reactions and pathways involving the nonmetallic element sulfur or compounds that contain sulfur, such as the amino acids methionine and cysteine or the tripeptide glutathione.	25.434% (44/173)	7.89025e-11	10.1	O08749;O35943;O35969;O70475;P09671;P10649;P11352;P19096;P19639;P35486;P38060;P48410;P51660;P54869;P97494;Q3UNX5;Q60597;Q80V26;Q80Y14;Q8BFP9;Q8BGA8;Q8BKZ9;Q8BMF4;Q8BWT1;Q8CHQ9;Q8K010;Q8K2C8;Q8QZT1;Q8WTY4;Q91VS7;Q99M04;Q9CR21;Q9CZU6;Q9D051;Q9D2G2;Q9DBK0;Q9DBM2;Q9JIZ0;Q9JK42;Q9QXG4;Q9WUM5;Q9Z2A7;Q9Z2I8;Q9Z2I9	Dld;Fxn;Gamt;Ugdh;Sod2;Gstm1;Gpx1;Fasn;Gstm3;Pdha1;Hmgcl;Abcd1;Hsd17b4;Hmgcs2;Gclc;Acsm3;Ogdh;Bpnt2;Glrx5;Pdk1;Acsm5;Pdhx;Dlat;Acaa2;Nat8f2;Oplah;Gpat4;Acat1;Ciapin1;Mgst1;Lias;Ndufab1;Cs;Pdhb;Dlst;Acot12;Ehhadh;Cml1;Pdk2;Acss2;Suclg1;Dgat1;Suclg2;Sucla2	6.936% (12/173)	0.771979	0.11	#N/A	#N/A	26.59% (46/173)	8.6257e-13	12.06	O35660;O35943;P10649;P15626;P19157;P24472;P32020;P38060;P38647;P42230;P51660;P52196;P54869;P58137;Q3UNX5;Q60597;Q60967;Q61133;Q61586;Q64471;Q8BGA8;Q8C196;Q8CIF4;Q8JZL3;Q8K2C8;Q8R086;Q8VDG5;Q8WTY4;Q91VS7;Q99J99;Q99JF5;Q99KB8;Q99LB6;Q99LX0;Q9CPU0;Q9CQ65;Q9D2G2;Q9D826;Q9DBE0;Q9DCM0;Q9DCM2;Q9QXF8;Q9WVL0;Q9Z1J3;Q9Z2A7;Q9Z2I8	Gstm6;Fxn;Gstm1;Gstm2;Gstp1;Gsta4;Scp2;Hmgcl;Hspa9;Stat5a;Hsd17b4;Tst;Hmgcs2;Acot8;Acsm3;Ogdh;Papss1;Gstt2;Gpam;Gstt1;Acsm5;Cps1;Btd;Thtpa;Gpat4;Suox;Ppcs;Ciapin1;Mgst1;Mpst;Mvd;Hagh;Mat2b;Park7;Glo1;Mtap;Dlst;Pipox;Csad;Ethe1;Gstk1;Gnmt;Gstz1;Nfs1;Dgat1;Suclg2	12.139% (21/173)	0.0127615	1.89	#N/A	#N/A	4.046% (7/173)	0.983781	0.01	#N/A	#N/A	7.514% (13/173)	0.574809	0.24	#N/A	#N/A
52	GO:0006793	phosphorus metabolic process	The chemical reactions and pathways involving the nonmetallic element phosphorus or compounds that contain phosphorus, usually in the form of a phosphate group (PO4).	14.917% (135/905)	3.6702e-11	10.44	B2RQC6;O08749;O09111;O35129;O35607;O35683;O35943;O55026;O55028;O70405;O70475;P05132;P12382;P12787;P13707;P17156;P17182;P18653;P19096;P19783;P32921;P34914;P35486;P35762;P35951;P38060;P40142;P47968;P48410;P48771;P49817;P51660;P54071;P54869;P56135;P56382;P56391;P56480;P58044;P68181;P97450;P97478;P98156;P99028;Q03265;Q3UIU2;Q3ULJ0;Q3UNX5;Q60597;Q62245;Q64521;Q711T7;Q7TMF3;Q7TNL9;Q7TSH2;Q80V26;Q8BFP9;…	Cad;Dld;Ndufb11;Phb2;Bmpr2;Ndufa1;Fxn;Entpd2;Bckdk;Ulk1;Ugdh;Prkaca;Pfkl;Cox5a;Gpd1;Hspa2;Eno1;Rps6ka1;Fasn;Cox4i1;Wars1;Ephx2;Pdha1;Cd81;Ldlr;Hmgcl;Tkt;Rpia;Abcd1;Cox7a2;Cav1;Hsd17b4;Idh2;Hmgcs2;Atp5mf;Atp5f1e;Cox6b1;Atp5f1b;Idi1;Prkacb;Atp5pf;Coq7;Vldlr;Uqcrh;Atp5f1a;Ndufb6;Gpd1l;Acsm3;Ogdh;Sos1;Gpd2;Nadsyn1;Ndufa12;Chchd10;Phkb;Bpnt2;Pdk1;Acsm5;Ublcp1;Pdhx;Dlat;Vrk2;Acaa2;Gpat3;Coq9;Gpat4;Nduf…	9.282% (84/905)	0.101041	1	#N/A	#N/A	11.492% (104/905)	0.000543644	3.26	A2A8L5;O08715;O35465;O35943;O55028;O88522;O88597;P04627;P05132;P11499;P12382;P13707;P19157;P32020;P32921;P34884;P35576;P36993;P38060;P38647;P40142;P42230;P46938;P47857;P51660;P51949;P52623;P52792;P54869;P56391;P58137;P70175;P97450;Q03249;Q3UIU2;Q3UNX5;Q60597;Q60967;Q61144;Q61586;Q62318;Q64520;Q64521;Q64737;Q76MZ3;Q78JT3;Q7TNG8;Q8BGA8;Q8C0N2;Q8C196;Q8C7G5;Q8CE90;Q8JZL3;Q8K2C8;Q8K3K7;Q8K4H1;Q8QZY2;…	Ptprf;Akap1;Fkbp8;Fxn;Bckdk;Ikbkg;Becn1;Araf;Prkaca;Hsp90ab1;Pfkl;Gpd1;Gstp1;Scp2;Wars1;Mif;G6pc1;Ppm1b;Hmgcl;Hspa9;Tkt;Stat5a;Yap1;Pfkm;Hsd17b4;Mnat1;Uck1;Gck;Hmgcs2;Cox6b1;Acot8;Dlg3;Atp5pf;Galt;Ndufb6;Acsm3;Ogdh;Papss1;Psen2;Gpam;Trim28;Guk1;Gpd2;Gart;Ppp2r1a;Haao;Ldhd;Acsm5;Gpat3;Cps1;Apoa5;Map2k7;Thtpa;Gpat4;Agpat2;Afmid;Glyctk;Gale;Tkfc;Upb1;Nrbf2;Ppcs;Ndufs2;Pnpo;Ndufv1;Fdps;Als2;Taldo1;Mv…	9.282% (84/905)	0.00577582	2.24	B2RU80;E9PYG6;O08992;O35683;O35988;O55042;P08113;P12787;P13439;P16882;P17751;P20060;P35762;P35831;P42227;P48776;P49698;P52430;P55264;P63101;P63328;P70340;P97377;Q01279;Q03265;Q04750;Q3TNA1;Q61187;Q61194;Q61503;Q61823;Q61937;Q62351;Q63850;Q8BGR9;Q8BJW6;Q8BWW9;Q8CBW3;Q8CDA1;Q8CGR7;Q8CGY8;Q8CHR6;Q8CIB5;Q8CIH9;Q8K1X4;Q8K245;Q8K4K6;Q8R2W9;Q8VE70;Q8VEE0;Q91VL8;Q91X34;Q91X72;Q91Y97;Q91ZX7;Q923E4;Q99J39;…	Ptprb;Rasa1;Sdcbp;Ndufa1;Sdc4;Snca;Hsp90b1;Cox5a;Umps;Ghr;Tpi1;Hexb;Cd81;Ptpn12;Stat3;Tdo2;Hnf4a;Pon1;Adk;Ywhaz;Ppp3ca;Smad1;Cdk2;Egfr;Atp5f1a;Top1;Xylb;Tsg101;Pik3c2a;Nt5e;Pdcd4;Npm1;Tfrc;Nup62;Ublcp1;Eif2a;Pkn2;Abi1;Inpp5f;Upp2;Ogt;Dpyd;Fermt2;Ppat;Nckap1l;Uvrag;Pank1;Pank3;Pdcd10;Rpe;Terf2ip;Baat;Hpx;Aldob;Lrp1;Sirt1;Mlycd;Ppif;Cttnbp2nl;Nck1;Uck2;Cox6c;Sdhb;Ywhab;Kynu;Ndufs4;Ehhadh;Riok3;Atp5…	8.729% (79/905)	0.105621	0.98	#N/A	#N/A	10.608% (96/905)	0.00016536	3.78	O35435;O70145;O88958;P04202;P06800;P06802;P08103;P09581;P11835;P13439;P15379;P16882;P18653;P19096;P19137;P20060;P22315;P24638;P26450;P27656;P35569;P42230;P47713;P47968;P48410;P50431;P51432;P52623;P52792;P54869;P55772;P56380;P58871;P70441;P70677;P97454;P98078;Q00612;Q03963;Q04447;Q05117;Q05915;Q08481;Q09014;Q0VGB7;Q2EMV9;Q3TRM8;Q3TW96;Q60766;Q60787;Q60855;Q60953;Q61419;Q61503;Q61739;Q62172;Q63844;…	Dhodh;Ncf2;Gnpda1;Tgfb1;Ptprc;Enpp1;Hck;Csf1r;Itgb2;Umps;Cd44;Ghr;Rps6ka1;Fasn;Lama1;Hexb;Fech;Acp2;Pik3r1;Lipc;Irs1;Stat5a;Pla2g4a;Rpia;Abcd1;Shmt1;Plcb3;Uck1;Gck;Hmgcs2;Entpd1;Nudt2;Tnks1bp1;Slc9a3r1;Casp3;Smad5;Dab2;G6pdx;Eif2ak2;Ckb;Acp5;Gch1;Pecam1;Ncf1;Ppp4r2;Parp14;Hk3;Uap1l1;Irgm1;Lcp2;Ripk1;Pml;Cmah;Nt5e;Itga6;Ralbp1;Mapk3;Galk2;Pip4k2b;Dlg1;Inpp5f;Upp2;Ppat;Gmds;Nckap1l;Afmid;Gale;Irak4…
53	GO:0006796	phosphate-containing compound metabolic process	The chemical reactions and pathways involving the phosphate group, the anion or salt of any phosphoric acid.	14.955% (134/896)	3.75915e-11	10.42	B2RQC6;O08749;O09111;O35129;O35607;O35683;O35943;O55026;O55028;O70405;P05132;P12382;P12787;P13707;P17156;P17182;P18653;P19096;P19783;P32921;P34914;P35486;P35762;P35951;P38060;P40142;P47968;P48410;P48771;P49817;P51660;P54071;P54869;P56135;P56382;P56391;P56480;P58044;P68181;P97450;P97478;P98156;P99028;Q03265;Q3UIU2;Q3ULJ0;Q3UNX5;Q60597;Q62245;Q64521;Q711T7;Q7TMF3;Q7TNL9;Q7TSH2;Q80V26;Q8BFP9;Q8BGA8;…	Cad;Dld;Ndufb11;Phb2;Bmpr2;Ndufa1;Fxn;Entpd2;Bckdk;Ulk1;Prkaca;Pfkl;Cox5a;Gpd1;Hspa2;Eno1;Rps6ka1;Fasn;Cox4i1;Wars1;Ephx2;Pdha1;Cd81;Ldlr;Hmgcl;Tkt;Rpia;Abcd1;Cox7a2;Cav1;Hsd17b4;Idh2;Hmgcs2;Atp5mf;Atp5f1e;Cox6b1;Atp5f1b;Idi1;Prkacb;Atp5pf;Coq7;Vldlr;Uqcrh;Atp5f1a;Ndufb6;Gpd1l;Acsm3;Ogdh;Sos1;Gpd2;Nadsyn1;Ndufa12;Chchd10;Phkb;Bpnt2;Pdk1;Acsm5;Ublcp1;Pdhx;Dlat;Vrk2;Acaa2;Gpat3;Coq9;Gpat4;Ndufs8;Ag…	9.04% (81/896)	0.165019	0.78	#N/A	#N/A	11.607% (104/896)	0.000367035	3.44	A2A8L5;O08715;O35465;O35943;O55028;O88522;O88597;P04627;P05132;P11499;P12382;P13707;P19157;P32020;P32921;P34884;P35576;P36993;P38060;P38647;P40142;P42230;P46938;P47857;P51660;P51949;P52623;P52792;P54869;P56391;P58137;P70175;P97450;Q03249;Q3UIU2;Q3UNX5;Q60597;Q60967;Q61144;Q61586;Q62318;Q64520;Q64521;Q64737;Q76MZ3;Q78JT3;Q7TNG8;Q8BGA8;Q8C0N2;Q8C196;Q8C7G5;Q8CE90;Q8JZL3;Q8K2C8;Q8K3K7;Q8K4H1;Q8QZY2;…	Ptprf;Akap1;Fkbp8;Fxn;Bckdk;Ikbkg;Becn1;Araf;Prkaca;Hsp90ab1;Pfkl;Gpd1;Gstp1;Scp2;Wars1;Mif;G6pc1;Ppm1b;Hmgcl;Hspa9;Tkt;Stat5a;Yap1;Pfkm;Hsd17b4;Mnat1;Uck1;Gck;Hmgcs2;Cox6b1;Acot8;Dlg3;Atp5pf;Galt;Ndufb6;Acsm3;Ogdh;Papss1;Psen2;Gpam;Trim28;Guk1;Gpd2;Gart;Ppp2r1a;Haao;Ldhd;Acsm5;Gpat3;Cps1;Apoa5;Map2k7;Thtpa;Gpat4;Agpat2;Afmid;Glyctk;Gale;Tkfc;Upb1;Nrbf2;Ppcs;Ndufs2;Pnpo;Ndufv1;Fdps;Als2;Taldo1;Mv…	9.375% (84/896)	0.00433943	2.36	B2RU80;E9PYG6;O08992;O35683;O35988;O55042;P08113;P12787;P13439;P16882;P17751;P20060;P35762;P35831;P42227;P48776;P49698;P52430;P55264;P63101;P63328;P70340;P97377;Q01279;Q03265;Q04750;Q3TNA1;Q61187;Q61194;Q61503;Q61823;Q61937;Q62351;Q63850;Q8BGR9;Q8BJW6;Q8BWW9;Q8CBW3;Q8CDA1;Q8CGR7;Q8CGY8;Q8CHR6;Q8CIB5;Q8CIH9;Q8K1X4;Q8K245;Q8K4K6;Q8R2W9;Q8VE70;Q8VEE0;Q91VL8;Q91X34;Q91X72;Q91Y97;Q91ZX7;Q923E4;Q99J39;…	Ptprb;Rasa1;Sdcbp;Ndufa1;Sdc4;Snca;Hsp90b1;Cox5a;Umps;Ghr;Tpi1;Hexb;Cd81;Ptpn12;Stat3;Tdo2;Hnf4a;Pon1;Adk;Ywhaz;Ppp3ca;Smad1;Cdk2;Egfr;Atp5f1a;Top1;Xylb;Tsg101;Pik3c2a;Nt5e;Pdcd4;Npm1;Tfrc;Nup62;Ublcp1;Eif2a;Pkn2;Abi1;Inpp5f;Upp2;Ogt;Dpyd;Fermt2;Ppat;Nckap1l;Uvrag;Pank1;Pank3;Pdcd10;Rpe;Terf2ip;Baat;Hpx;Aldob;Lrp1;Sirt1;Mlycd;Ppif;Cttnbp2nl;Nck1;Uck2;Cox6c;Sdhb;Ywhab;Kynu;Ndufs4;Ehhadh;Riok3;Atp5…	8.817% (79/896)	0.0884366	1.05	#N/A	#N/A	10.379% (93/896)	0.000497859	3.3	O35435;O70145;O88958;P04202;P06800;P06802;P08103;P09581;P11835;P13439;P15379;P16882;P18653;P19096;P19137;P20060;P22315;P24638;P26450;P27656;P35569;P42230;P47713;P47968;P48410;P50431;P51432;P52623;P52792;P54869;P55772;P56380;P58871;P70441;P70677;P97454;P98078;Q00612;Q03963;Q04447;Q05117;Q05915;Q08481;Q09014;Q0VGB7;Q2EMV9;Q3TRM8;Q60766;Q60787;Q60855;Q60953;Q61503;Q61739;Q62172;Q63844;Q68FH4;Q80XI4;…	Dhodh;Ncf2;Gnpda1;Tgfb1;Ptprc;Enpp1;Hck;Csf1r;Itgb2;Umps;Cd44;Ghr;Rps6ka1;Fasn;Lama1;Hexb;Fech;Acp2;Pik3r1;Lipc;Irs1;Stat5a;Pla2g4a;Rpia;Abcd1;Shmt1;Plcb3;Uck1;Gck;Hmgcs2;Entpd1;Nudt2;Tnks1bp1;Slc9a3r1;Casp3;Smad5;Dab2;G6pdx;Eif2ak2;Ckb;Acp5;Gch1;Pecam1;Ncf1;Ppp4r2;Parp14;Hk3;Irgm1;Lcp2;Ripk1;Pml;Nt5e;Itga6;Ralbp1;Mapk3;Galk2;Pip4k2b;Dlg1;Inpp5f;Upp2;Ppat;Nckap1l;Afmid;Gale;Irak4;Rprd1a;Gne;Ugp2;…
54	GO:0006805	xenobiotic metabolic process	The chemical reactions and pathways involving a xenobiotic compound, a compound foreign to living organisms. Used of chemical compounds, e.g. a xenobiotic chemical, such as a pesticide.	25% (12/48)	0.000914754	3.04	A6H6J2;G3X982;O54749;P00186;P10649;P12790;P33267;Q05421;Q64458;Q8R084;Q8VCH0;Q921H8	Cyp2b13;Aox3;Cyp2j5;Cyp1a2;Gstm1;Cyp2b9;Cyp2f2;Cyp2e1;Cyp2c29;Ugt2b1;Acaa1b;Acaa1a	6.25% (3/48)	0.766493	0.12	#N/A	#N/A	25% (12/48)	0.000592335	3.23	A6H6J2;G3X982;P00186;P10649;P12790;P15626;P19157;P24472;P33267;Q64471;Q64520;Q8VCH0	Cyp2b13;Aox3;Cyp1a2;Gstm1;Cyp2b9;Gstm2;Gstp1;Gsta4;Cyp2f2;Gstt1;Guk1;Acaa1b	8.333% (4/48)	0.465512	0.33	#N/A	#N/A	6.25% (3/48)	0.726765	0.14	#N/A	#N/A	6.25% (3/48)	0.724652	0.14	#N/A	#N/A
55	GO:0006811	ion transport	The directed movement of charged atoms or small charged molecules into, out of or within a cell, or between cells, by means of some agent such as a transporter or pore.	11.88% (115/968)	0.000472869	3.33	B1AUE5;O08547;O08579;O09111;O35129;O35153;O35488;O35623;O35683;O35943;O54749;O55143;O70404;O88441;O88630;O88962;O89116;P05132;P05202;P09528;P10852;P12382;P12710;P12787;P17156;P18572;P35293;P35762;P35951;P48410;P49817;P51880;P53986;P54071;P55050;P55096;P56135;P56382;P56480;P58158;P61750;P84084;P97450;P98156;Q03265;Q3TJ91;Q3UIU2;Q3ULJ0;Q61335;Q61425;Q62425;Q64310;Q64505;Q64704;Q6QD59;Q7TMF3;Q80Y17;…	Pex10;Sec22b;Emd;Ndufb11;Phb2;Bet1l;Slc27a2;Bet1;Ndufa1;Fxn;Cyp2j5;Atp2a2;Vamp8;Mtx2;Gosr1;Cyp8b1;Vti1a;Prkaca;Got2;Fth1;Slc3a2;Pfkl;Fabp1;Cox5a;Hspa2;Bsg;Rab18;Cd81;Ldlr;Abcd1;Cav1;Fabp7;Slc16a1;Idh2;Fabp2;Abcd3;Atp5mf;Atp5f1e;Atp5f1b;B3gat3;Arf4;Arf5;Atp5pf;Vldlr;Atp5f1a;Llgl2;Ndufb6;Gpd1l;Bcap31;Hadh;Ndufa4;Surf4;Cyp7a1;Stx3;Bnip1;Ndufa12;Llgl1;Samm50;Sec62;Acat2;Afg3l2;Ndufs8;Ssx2ip;Pex19;Tra…	10.847% (105/968)	0.000484731	3.31	A2ALK8;E9Q3G8;O08539;O09131;O35423;O35643;O35892;O55042;O70589;O88351;O88569;O88952;P01887;P04202;P05017;P06728;P06802;P08113;P08226;P09813;P14211;P15208;P16301;P16951;P17426;P17427;P18760;P20029;P21958;P27005;P27656;P33622;P34928;P36371;P40336;P42208;P42227;P42567;P49698;P50518;P57746;P57780;P62743;P62814;P63330;P70441;P70444;P84091;P97440;P98078;Q00612;Q01279;Q02248;Q02257;Q05020;Q3UMR0;Q60598;…	Ptpn3;Nup153;Bin1;Gsto1;Agxt;Ap1b1;Sp100;Snca;Cask;Ikbkb;Hnrnpa2b1;Lin7c;B2m;Tgfb1;Igf1;Apoa4;Enpp1;Hsp90b1;Apoe;Apoa2;Calr;Insr;Lcat;Atf2;Ap2a1;Ap2a2;Cfl1;Hspa5;Tap1;S100a8;Lipc;Apoc3;Apoc1;Tap2;Vps26a;Septin2;Stat3;Eps15;Hnf4a;Atp6v1e1;Atp6v1d;Actn4;Ap2s1;Atp6v1b2;Ppp2ca;Slc9a3r1;Bid;Ap2m1;Slbp;Dab2;G6pdx;Egfr;Ctnnb1;Jup;Apoc2;Ankrd27;Cttn;Gm2a;Arg1;Apoc4;Pde3b;Tfrc;Nup62;Snx6;Sort1;Picalm;Ccdc…	9.504% (92/968)	0.162136	0.79	#N/A	#N/A	8.781% (85/968)	0.0236176	1.63	#N/A	#N/A	8.884% (86/968)	0.0651276	1.19	#N/A	#N/A	6.302% (61/968)	0.973799	0.01	#N/A	#N/A
56	GO:0006812	cation transport	The directed movement of cations, atoms or small molecules with a net positive charge, into, out of or within a cell, or between cells, by means of some agent such as a transporter or pore.	21.012% (54/257)	1.19719e-09	8.92	O09111;O35129;O35683;O55143;O70404;P09528;P10852;P12787;P17156;P49817;P56135;P56382;P56480;P97450;Q03265;Q3UIU2;Q3ULJ0;Q62425;Q7TMF3;Q8JZQ2;Q8K3J1;Q91VD9;Q91WD5;Q91YT0;Q99LC3;Q9CPP6;Q9CPQ8;Q9CQ75;Q9CQ91;Q9CQA3;Q9CQC7;Q9CQH3;Q9CQJ8;Q9CQQ7;Q9CQZ5;Q9CQZ6;Q9CR21;Q9CR68;Q9CXV1;Q9CXZ1;Q9D0J4;Q9D0M3;Q9D3D9;Q9D6J5;Q9D6J6;Q9DB20;Q9DC69;Q9DC70;Q9DCJ5;Q9DCS9;Q9DCX2;Q9ERS2;Q9Z1P6;Q9Z2Z6	Ndufb11;Phb2;Ndufa1;Atp2a2;Vamp8;Fth1;Slc3a2;Cox5a;Hspa2;Cav1;Atp5mf;Atp5f1e;Atp5f1b;Atp5pf;Atp5f1a;Ndufb6;Gpd1l;Ndufa4;Ndufa12;Afg3l2;Ndufs8;Ndufs1;Ndufs2;Ndufv1;Ndufa10;Ndufa5;Atp5mg;Ndufa2;Ndufa3;Sdhb;Ndufb4;Ndufb5;Ndufb9;Atp5pb;Ndufa6;Ndufb3;Ndufab1;Uqcrfs1;Sdhd;Ndufs4;Arl2;Cyc1;Atp5f1d;Ndufb8;Ndufv2;Atp5po;Ndufa9;Ndufs7;Ndufa8;Ndufb10;Atp5pd;Ndufa13;Ndufa7;Slc25a20	10.117% (26/257)	0.149158	0.83	#N/A	#N/A	8.949% (23/257)	0.470767	0.33	#N/A	#N/A	8.949% (23/257)	0.170271	0.77	#N/A	#N/A	5.837% (15/257)	0.903308	0.04	#N/A	#N/A	6.226% (16/257)	0.847118	0.07	#N/A	#N/A
57	GO:0006839	mitochondrial transport	Transport of substances into, out of or within a mitochondrion.	38.889% (49/126)	2.19134e-20	19.66	O09111;O35683;O55003;O88441;P56135;P56382;P56480;P97450;P97494;Q03265;Q3UIU2;Q3ULF4;Q61335;Q7TMF3;Q7TNL9;Q8BGH2;Q8BWT1;Q8JZQ2;Q8K3J1;Q91VD9;Q91WD5;Q91YT0;Q99LC3;Q9CPP6;Q9CQ75;Q9CQ91;Q9CQA3;Q9CQC7;Q9CQH3;Q9CQJ8;Q9CQQ7;Q9CQZ5;Q9CQZ6;Q9CR21;Q9CXT8;Q9CXV1;Q9CXZ1;Q9D3D9;Q9D6J5;Q9D6J6;Q9DB20;Q9DC69;Q9DC70;Q9DCJ5;Q9DCS9;Q9DCX2;Q9ERS2;Q9Z1P6;Q9Z2Z6	Ndufb11;Ndufa1;Bnip3;Mtx2;Atp5mf;Atp5f1e;Atp5f1b;Atp5pf;Gclc;Atp5f1a;Ndufb6;Spg7;Bcap31;Ndufa12;Chchd10;Samm50;Acaa2;Afg3l2;Ndufs8;Ndufs1;Ndufs2;Ndufv1;Ndufa10;Ndufa5;Ndufa2;Ndufa3;Sdhb;Ndufb4;Ndufb5;Ndufb9;Atp5pb;Ndufa6;Ndufb3;Ndufab1;Pmpcb;Sdhd;Ndufs4;Atp5f1d;Ndufb8;Ndufv2;Atp5po;Ndufa9;Ndufs7;Ndufa8;Ndufb10;Atp5pd;Ndufa13;Ndufa7;Slc25a20	6.349% (8/126)	0.823901	0.08	#N/A	#N/A	19.841% (25/126)	5.54105e-05	4.26	O35857;P52196;P97450;Q3UIU2;Q3ULF4;Q61144;Q61335;Q8JZQ2;Q91WD5;Q91YT0;Q99LC3;Q99LP6;Q9CPP6;Q9CQ75;Q9CQ91;Q9CQ92;Q9CQQ7;Q9CQZ5;Q9CQZ6;Q9CR61;Q9D880;Q9DC69;Q9JLV1;Q9Z1P6;Q9Z2Z6	Timm44;Tst;Atp5pf;Ndufb6;Spg7;Psen2;Bcap31;Afg3l2;Ndufs2;Ndufv1;Ndufa10;Grpel1;Ndufa5;Ndufa2;Ndufa3;Fis1;Atp5pb;Ndufa6;Ndufb3;Ndufb7;Timm50;Ndufa9;Bag3;Ndufa7;Slc25a20	11.905% (15/126)	0.0379983	1.42	#N/A	#N/A	3.175% (4/126)	0.990282	0	#N/A	#N/A	0.794% (1/126)	0.999964	0	#N/A	#N/A
58	GO:0006890	retrograde vesicle-mediated transport, Golgi to endoplasmic reticulum	The directed movement of substances from the Golgi back to the endoplasmic reticulum, mediated by vesicles bearing specific protein coats such as COPI or COG.	25.806% (8/31)	0.00529957	2.28	O08547;O35153;P61750;P84084;Q6QD59;Q99JY8;Q9CQ56;Q9D1D4	Sec22b;Bet1l;Arf4;Arf5;Bnip1;Plpp3;Use1;Tmed10	3.226% (1/31)	0.930228	0.03	#N/A	#N/A	19.355% (6/31)	0.0469387	1.33	#N/A	#N/A	6.452% (2/31)	0.670524	0.17	#N/A	#N/A	9.677% (3/31)	0.430913	0.37	#N/A	#N/A	6.452% (2/31)	0.699978	0.15	#N/A	#N/A
59	GO:0007005	mitochondrion organization	A process that is carried out at the cellular level which results in the assembly, arrangement of constituent parts, or disassembly of a mitochondrion; includes mitochondrial morphogenesis and distribution, and replication of the mitochondrial genome as well as synthesis of new mitochondrial components.	25.728% (53/206)	4.24804e-13	12.37	O09111;O35129;O35683;O35943;O55003;O70405;O88441;P09671;P11352;P38060;P48771;P97478;P97494;Q3TQB2;Q3UIU2;Q3ULF4;Q5U458;Q61335;Q78IK4;Q7TMF3;Q7TNL9;Q8BGH2;Q8BWT1;Q8CAQ8;Q8JZN5;Q8JZQ2;Q8K3J1;Q91VD9;Q91VN4;Q91WD5;Q99LC3;Q9CPP6;Q9CQ75;Q9CQ91;Q9CQC7;Q9CQH3;Q9CQJ8;Q9CQZ5;Q9CQZ6;Q9CR21;Q9CRB9;Q9CXT8;Q9CXZ1;Q9CZ13;Q9D3D9;Q9D6J5;Q9D8P4;Q9DC69;Q9DC70;Q9DCJ5;Q9DCS9;Q9ERS2;Q9JKF7	Ndufb11;Phb2;Ndufa1;Fxn;Bnip3;Ulk1;Mtx2;Sod2;Gpx1;Hmgcl;Cox7a2;Coq7;Gclc;Foxred1;Ndufb6;Spg7;Dnajc11;Bcap31;Apool;Ndufa12;Chchd10;Samm50;Acaa2;Immt;Acad9;Afg3l2;Ndufs8;Ndufs1;Chchd6;Ndufs2;Ndufa10;Ndufa5;Ndufa2;Ndufa3;Ndufb4;Ndufb5;Ndufb9;Ndufa6;Ndufb3;Ndufab1;Chchd3;Pmpcb;Ndufs4;Uqcrc1;Atp5f1d;Ndufb8;Mrpl17;Ndufa9;Ndufs7;Ndufa8;Ndufb10;Ndufa13;Mrpl39	6.796% (14/206)	0.809945	0.09	#N/A	#N/A	14.078% (29/206)	0.00546479	2.26	O35857;O35943;O88597;P38060;P53566;Q3TQB2;Q3UIU2;Q3ULF4;Q61335;Q80W47;Q8JZQ2;Q8K3K8;Q91WD5;Q920A7;Q99LC3;Q99LP6;Q99LX0;Q9CPP6;Q9CQ75;Q9CQ91;Q9CQ92;Q9CQZ5;Q9CQZ6;Q9CR61;Q9CZ13;Q9D880;Q9DC69;Q9ER88;Q9JLV1	Timm44;Fxn;Becn1;Hmgcl;Cebpa;Foxred1;Ndufb6;Spg7;Bcap31;Wipi2;Afg3l2;Optn;Ndufs2;Afg3l1;Ndufa10;Grpel1;Park7;Ndufa5;Ndufa2;Ndufa3;Fis1;Ndufa6;Ndufb3;Ndufb7;Uqcrc1;Timm50;Ndufa9;Dap3;Bag3	10.194% (21/206)	0.0687279	1.16	#N/A	#N/A	3.398% (7/206)	0.997186	0	#N/A	#N/A	3.398% (7/206)	0.997078	0	#N/A	#N/A
60	GO:0007006	mitochondrial membrane organization	A process that is carried out at the cellular level which results in the assembly, arrangement of constituent parts, or disassembly of a mitochondrial membrane, either of the lipid bilayer surrounding a mitochondrion.	25.49% (13/51)	0.000459371	3.34	O55003;P97494;Q3ULF4;Q5U458;Q78IK4;Q7TNL9;Q8BGH2;Q8BWT1;Q8CAQ8;Q8JZQ2;Q91VN4;Q9CRB9;Q9ERS2	Bnip3;Gclc;Spg7;Dnajc11;Apool;Chchd10;Samm50;Acaa2;Immt;Afg3l2;Chchd6;Chchd3;Ndufa13	13.725% (7/51)	0.120081	0.92	#N/A	#N/A	7.843% (4/51)	0.657712	0.18	#N/A	#N/A	13.725% (7/51)	0.073448	1.13	#N/A	#N/A	7.843% (4/51)	0.56028	0.25	#N/A	#N/A	1.961% (1/51)	0.983383	0.01	#N/A	#N/A
61	GO:0007007	inner mitochondrial membrane organization	A process that is carried out at the cellular level which results in the assembly, arrangement of constituent parts, or disassembly of the mitochondrial inner membrane.	47.368% (9/19)	1.57751e-05	4.8	Q5U458;Q78IK4;Q7TNL9;Q8BGH2;Q8CAQ8;Q8JZQ2;Q91VN4;Q9CRB9;Q9ERS2	Dnajc11;Apool;Chchd10;Samm50;Immt;Afg3l2;Chchd6;Chchd3;Ndufa13	0% (0/19)	1	0	#N/A	#N/A	10.526% (2/19)	0.50042	0.3	#N/A	#N/A	0% (0/19)	1	0	#N/A	#N/A	0% (0/19)	1	0	#N/A	#N/A	5.263% (1/19)	0.781292	0.11	#N/A	#N/A
62	GO:0007031	peroxisome organization	A process that is carried out at the cellular level which results in the assembly, arrangement of constituent parts, or disassembly of a peroxisome. A peroxisome is a small, membrane-bounded organelle that uses dioxygen (O2) to oxidize organic molecules.	33.333% (8/24)	0.000870869	3.06	B1AUE5;P48410;P55096;Q8VCI5;Q91XC9;Q9D0K1;Q9R0H0;Q9Z211	Pex10;Abcd1;Abcd3;Pex19;Pex16;Pex13;Acox1;Pex11a	0% (0/24)	1	0	#N/A	#N/A	29.167% (7/24)	0.00329066	2.48	P32020;P55096;P58137;Q8BGI5;Q91XC9;Q99LC9;Q9CQ92	Scp2;Abcd3;Acot8;Pex26;Pex16;Pex6;Fis1	20.833% (5/24)	0.0264741	1.58	#N/A	#N/A	25% (6/24)	0.00812024	2.09	P55096;Q8VCI5;Q9D0K1;Q9QXY9;Q9R0H0;Q9Z211	Abcd3;Pex19;Pex13;Pex3;Acox1;Pex11a	12.5% (3/24)	0.278298	0.56	#N/A	#N/A
63	GO:0008152	metabolic process	The chemical reactions and pathways, including anabolism and catabolism, by which living organisms transform chemical substances. Metabolic processes typically transform small molecules, but also include macromolecular processes such as DNA repair and replication, and protein synthesis and degradation.	10.458% (315/3012)	1.99938e-08	7.7	A6H6J2;B2RQC6;G3X982;O08547;O08749;O09111;O35129;O35386;O35459;O35488;O35607;O35678;O35683;O35728;O35855;O35943;O35945;O35969;O54749;O55003;O55022;O55026;O55028;O55143;O55234;O70404;O70405;O70475;O70503;O88736;O88876;O88962;O89032;O89116;P00186;P00687;P05132;P05202;P06151;P08249;P09671;P10649;P10852;P11352;P12382;P12710;P12787;P12790;P13707;P17156;P17182;P18572;P18653;P19096;P19639;P19783;P24549;…	Cyp2b13;Cad;Aox3;Sec22b;Dld;Ndufb11;Phb2;Phyh;Ech1;Slc27a2;Bmpr2;Mgll;Ndufa1;Cyp4a14;Bcat2;Fxn;Aldh1a7;Gamt;Cyp2j5;Bnip3;Pgrmc1;Entpd2;Bckdk;Atp2a2;Psmb5;Vamp8;Ulk1;Ugdh;Hsd17b12;Hsd17b7;Dhrs3;Cyp8b1;Sh3pxd2a;Vti1a;Cyp1a2;Amy1;Prkaca;Got2;Ldha;Mdh2;Sod2;Gstm1;Slc3a2;Gpx1;Pfkl;Fabp1;Cox5a;Cyp2b9;Gpd1;Hspa2;Eno1;Bsg;Rps6ka1;Fasn;Gstm3;Cox4i1;Aldh1a1;Wars1;Cyp2f2;Ephx2;Pdha1;Cd81;Ldlr;Hmgcl;Tkt;Acad…	8.267% (249/3012)	0.421367	0.38	#N/A	#N/A	10.226% (308/3012)	2.98365e-11	10.53	A2A8L5;A2BE28;A6H6J2;G3X982;O08715;O08914;O35459;O35465;O35660;O35678;O35855;O35900;O35943;O35955;O54962;O55028;O70194;O70591;O88522;O88545;O88597;P00186;P00329;P04627;P05132;P05202;P10649;P11499;P12382;P12790;P13707;P15626;P17427;P19157;P24472;P26638;P29595;P30416;P32020;P32921;P33267;P33587;P34884;P35576;P36993;P38060;P38647;P40142;P40936;P42230;P45952;P46938;P47740;P47857;P47934;P48760;P49429;…	Ptprf;Las1l;Cyp2b13;Aox3;Akap1;Faah;Ech1;Fkbp8;Gstm6;Mgll;Bcat2;Lsm2;Fxn;Psmb10;Banf1;Bckdk;Eif3d;Pfdn2;Ikbkg;Cops6;Becn1;Cyp1a2;Adh1;Araf;Prkaca;Got2;Gstm1;Hsp90ab1;Pfkl;Cyp2b9;Gpd1;Gstm2;Ap2a2;Gstp1;Gsta4;Sars1;Nedd8;Fkbp4;Scp2;Wars1;Cyp2f2;Proc;Mif;G6pc1;Ppm1b;Hmgcl;Hspa9;Tkt;Inmt;Stat5a;Acadm;Yap1;Aldh3a2;Pfkm;Crat;Fpgs;Hpd;Acadl;Hsd17b4;Mnat1;Tst;Uck1;Gck;Cpt2;Cebpa;Hmgcs2;Abcd3;Rab8a;Lrpap1…	8.267% (249/3012)	4.45561e-06	5.35	A2AGT5;B2RU80;E9PYG6;O08677;O08992;O35130;O35144;O35286;O35490;O35593;O35683;O35864;O35945;O35988;O55022;O55042;O55239;O88544;P08113;P08249;P09405;P09803;P10630;P10922;P11152;P11983;P12787;P12970;P13439;P13864;P14115;P14152;P14869;P16331;P16882;P17751;P20060;P23116;P23780;P24270;P27005;P27786;P28076;P28271;P28654;P29341;P30681;P31725;P35762;P35831;P35979;P40201;P42227;P42932;P48774;P48776;P49182;…	Ckap5;Ptprb;Rasa1;Kng1;Sdcbp;Emg1;Terf2;Dhx15;Bhmt;Psmd14;Ndufa1;Cops5;Aldh1a7;Sdc4;Pgrmc1;Snca;Nnmt;Cops4;Hsp90b1;Mdh2;Ncl;Cdh1;Eif4a2;H1-0;Lpl;Tcp1;Cox5a;Rpl7a;Umps;Dnmt1;Rpl27a;Mdh1;Rplp0;Pah;Ghr;Tpi1;Hexb;Eif3a;Glb1;Cat;S100a8;Cyp17a1;Psmb9;Aco1;Dcn;Pabpc1;Hmgb2;S100a9;Cd81;Ptpn12;Rpl12;Chd1;Stat3;Cct8;Gstm5;Tdo2;Serpind1;Hnf4a;Pa2g4;Slc25a5;Pon1;Ddx6;Adk;Eif5;Cdo1;Abat;Ube2g1;Rps24;Rpl31;Paf…	8.865% (267/3012)	1.55559e-07	6.81	A2ATU0;A2BE28;B2RX14;E9Q3L2;F6ZDS4;G3X9B1;G5E870;O08785;O35134;O35226;O35286;O54825;O54833;O55042;O55135;O55187;O70435;O70481;O70589;O88829;O89116;P03958;P04627;P05202;P08228;P09405;P09803;P14152;P16460;P17156;P27005;P28033;P28700;P29341;P31725;P35822;P35979;P41216;P46061;P46662;P46737;P47809;P47934;P48758;P49138;P49442;P50580;P51174;P52825;P53569;P53702;P54728;P54729;P55096;P55264;P56183;P56959;…	Dhtkd1;Las1l;Tut4;Pi4ka;Tpr;Heatr1;Trip12;Clock;Polr1a;Psmd4;Dhx15;Bysl;Csnk2a2;Snca;Eif6;Cbx4;Psma3;Ubr1;Cask;St3gal5;Vti1a;Ada;Araf;Got2;Sod1;Ncl;Cdh1;Mdh1;Ass1;Hspa2;S100a8;Cebpb;Rxra;Pabpc1;S100a9;Ptprk;Rpl12;Acsl1;Rangap1;Nf2;Brcc3;Map2k4;Crat;Cbr1;Mapkapk2;Inpp1;Pa2g4;Acadl;Cpt2;Cebpz;Hccs;Rad23b;Nub1;Abcd3;Adk;Rrp1;Fus;Exosc10;Ripk2;Eif5;Nploc4;Cdc42;Ube2k;Abce1;Psmc6;Rps25;Rps3;Ppp1cc;Ube…	8.4% (253/3012)	0.00104459	2.98	B2RUR8;G3X982;O35218;O35435;O35892;O35945;O35955;O35969;O54749;O70145;O88207;O88508;O88531;O88908;O88958;P00186;P00375;P04202;P06800;P06802;P08103;P08121;P09581;P10518;P11725;P11835;P13439;P13864;P15379;P16882;P17427;P18653;P19096;P19137;P19324;P20060;P20491;P21300;P22315;P22907;P23780;P24638;P25206;P26041;P26450;P27656;P28063;P28076;P28661;P28843;P30416;P35569;P36552;P42230;P45377;P47713;P47968;…	Otud7b;Aox3;Cpsf2;Dhodh;Sp100;Aldh1a7;Psmb10;Gamt;Cyp2j5;Ncf2;Col5a1;Dnmt3a;Ppt1;Soat2;Gnpda1;Cyp1a2;Dhfr;Tgfb1;Ptprc;Enpp1;Hck;Col3a1;Csf1r;Alad;Otc;Itgb2;Umps;Dnmt1;Cd44;Ghr;Ap2a2;Rps6ka1;Fasn;Lama1;Serpinh1;Hexb;Fcer1g;Akr1b7;Fech;Hmbs;Glb1;Acp2;Mcm3;Msn;Pik3r1;Lipc;Psmb8;Psmb9;Septin4;Dpp4;Fkbp4;Irs1;Cpox;Stat5a;Akr1b8;Pla2g4a;Rpia;Abcd1;Mcm4;Shmt1;Uros;Ppox;Plcb3;Uck1;Gck;Hmgcs2;Rab8a;Entpd1…
64	GO:0008202	steroid metabolic process	The chemical reactions and pathways involving steroids, compounds with a 1,2,cyclopentanoperhydrophenanthrene nucleus.	19.549% (26/133)	0.000116222	3.93	A6H6J2;O35488;O70503;O88736;O88962;P00186;P12790;P34914;P35951;P46656;P50544;P51174;P51660;P54869;P55096;P58044;P98156;Q05421;Q64459;Q64505;Q8R084;Q8VCH0;Q921H8;Q99LB2;Q9EQC1;Q9R1J0	Cyp2b13;Slc27a2;Hsd17b12;Hsd17b7;Cyp8b1;Cyp1a2;Cyp2b9;Ephx2;Ldlr;Fdx1;Acadvl;Acadl;Hsd17b4;Hmgcs2;Abcd3;Idi1;Vldlr;Cyp2e1;Cyp3a11;Cyp7a1;Ugt2b1;Acaa1b;Acaa1a;Dhrs4;Hsd3b7;Nsdhl	12.03% (16/133)	0.0751547	1.12	#N/A	#N/A	13.534% (18/133)	0.0368704	1.43	#N/A	#N/A	9.023% (12/133)	0.257721	0.59	#N/A	#N/A	9.023% (12/133)	0.324915	0.49	#N/A	#N/A	18.045% (24/133)	5.23458e-05	4.28	O88908;P00186;P06802;P22315;P27656;P42230;P54869;P70694;P98078;Q00612;Q69ZF3;Q8BFZ9;Q8BLN5;Q8VCH6;Q8VCX1;Q91WT7;Q91X78;Q920E5;Q99JF5;Q9D1G2;Q9DCN2;Q9EQW4;Q9R092;Q9R1J0	Soat2;Cyp1a2;Enpp1;Fech;Lipc;Stat5a;Hmgcs2;Akr1c6;Dab2;G6pdx;Gba2;Erlin2;Lss;Dhcr24;Akr1d1;Akr1c14;Erlin1;Fdps;Mvd;Pmvk;Cyb5r3;Cyp3a44;Hsd17b6;Nsdhl
65	GO:0008206	bile acid metabolic process	The chemical reactions and pathways involving bile acids, any of a group of steroid carboxylic acids occurring in bile, where they are present as the sodium salts of their amides with glycine or taurine.	30% (6/20)	0.00702453	2.15	O35488;O88962;P55096;Q64505;Q8VCH0;Q921H8	Slc27a2;Cyp8b1;Abcd3;Cyp7a1;Acaa1b;Acaa1a	0% (0/20)	1	0	#N/A	#N/A	20% (4/20)	0.0889964	1.05	#N/A	#N/A	20% (4/20)	0.0524627	1.28	#N/A	#N/A	15% (3/20)	0.195753	0.71	#N/A	#N/A	10% (2/20)	0.460995	0.34	#N/A	#N/A
66	GO:0008210	estrogen metabolic process	The chemical reactions and pathways involving estrogens, C18 steroid hormones that can stimulate the development of female sexual characteristics. Also found in plants.	50% (5/10)	0.0010433	2.98	O70503;O88736;P00186;P51660;Q8R084	Hsd17b12;Hsd17b7;Cyp1a2;Hsd17b4;Ugt2b1	0% (0/10)	1	0	#N/A	#N/A	20% (2/10)	0.213091	0.67	#N/A	#N/A	0% (0/10)	1	0	#N/A	#N/A	0% (0/10)	1	0	#N/A	#N/A	10% (1/10)	0.55025	0.26	#N/A	#N/A
67	GO:0008610	lipid biosynthetic process	The chemical reactions and pathways resulting in the formation of lipids, compounds soluble in an organic solvent but not, or sparingly, in an aqueous solvent.	17.073% (35/205)	0.000147047	3.83	O35488;O35678;O70503;O88736;O88962;P10649;P19096;P24549;P35951;P46656;P48410;P50544;P51174;P54869;P55096;P58044;Q3UNX5;Q3URE1;Q64459;Q64505;Q8BGA8;Q8BH04;Q8C0N2;Q8K2C8;Q8K3K7;Q8R2Y0;Q8R3F5;Q99M04;Q9CR21;Q9EQC1;Q9JHE3;Q9QXG4;Q9R1J0;Q9WV55;Q9Z2A7	Slc27a2;Mgll;Hsd17b12;Hsd17b7;Cyp8b1;Gstm1;Fasn;Aldh1a1;Ldlr;Fdx1;Abcd1;Acadvl;Acadl;Hmgcs2;Abcd3;Idi1;Acsm3;Acsf3;Cyp3a11;Cyp7a1;Acsm5;Pck2;Gpat3;Gpat4;Agpat2;Abhd6;Mcat;Lias;Ndufab1;Hsd3b7;Asah2;Acss2;Nsdhl;Vapa;Dgat1	10.244% (21/205)	0.166374	0.78	#N/A	#N/A	13.659% (28/205)	0.0095004	2.02	O35678;O88597;P10649;P15626;P19157;P32020;P34884;P51174;P54869;P55096;Q3UNX5;Q3URE1;Q4LDG0;Q61586;Q64459;Q8BGA8;Q8C0N2;Q8C7G5;Q8K2C8;Q8K3K7;Q8R3F5;Q920E5;Q99JF5;Q99KP6;Q99MZ3;Q9DCS3;Q9Z0Y9;Q9Z2A7	Mgll;Becn1;Gstm1;Gstm2;Gstp1;Scp2;Mif;Acadl;Hmgcs2;Abcd3;Acsm3;Acsf3;Slc27a5;Gpam;Cyp3a11;Acsm5;Gpat3;Apoa5;Gpat4;Agpat2;Mcat;Fdps;Mvd;Prpf19;Mlxipl;Mecr;Nr1h3;Dgat1	9.268% (19/205)	0.159515	0.8	#N/A	#N/A	11.707% (24/205)	0.0234664	1.63	#N/A	#N/A	14.146% (29/205)	0.000768889	3.11	P19096;P20060;P26450;P27656;P47713;P48410;P54869;P70694;P98078;Q00612;Q61285;Q80XI4;Q8BFZ9;Q8BLN5;Q8VCH6;Q8VCX1;Q91X78;Q920E5;Q920L1;Q99JF5;Q9CZW4;Q9D1G2;Q9D906;Q9DCN2;Q9EQW4;Q9ESW4;Q9JLJ4;Q9QXG4;Q9R1J0	Fasn;Hexb;Pik3r1;Lipc;Pla2g4a;Abcd1;Hmgcs2;Akr1c6;Dab2;G6pdx;Abcd2;Pip4k2b;Erlin2;Lss;Dhcr24;Akr1d1;Erlin1;Fdps;Fads1;Mvd;Acsl3;Pmvk;Atg7;Cyb5r3;Cyp3a44;Agk;Elovl2;Acss2;Nsdhl
68	GO:0009052	pentose-phosphate shunt, non-oxidative branch	The branch of the pentose-phosphate shunt which does not involve oxidation reactions. It comprises a series of sugar phosphate interconversions, starting with ribulose 5-P and producing fructose 6-P and glyceraldehyde 3-P.	60% (3/5)	0.00651178	2.19	P40142;P47968;Q93092	Tkt;Rpia;Taldo1	0% (0/5)	1	0	#N/A	#N/A	40% (2/5)	0.0629472	1.2	#N/A	#N/A	20% (1/5)	0.314436	0.5	#N/A	#N/A	0% (0/5)	1	0	#N/A	#N/A	20% (1/5)	0.32919	0.48	#N/A	#N/A
69	GO:0009058	biosynthetic process	The chemical reactions and pathways resulting in the formation of substances; typically the energy-requiring part of metabolism in which simpler substances are transformed into more complex ones.	11.906% (188/1579)	5.37268e-07	6.27	B2RQC6;O08749;O09111;O35129;O35488;O35607;O35678;O35683;O35728;O35855;O35943;O35969;O55022;O55026;O70405;O70475;O70503;O88736;O88962;P00186;P05202;P06151;P08249;P09671;P10649;P13707;P17182;P18653;P19096;P24549;P32921;P35486;P35762;P35951;P38060;P40142;P45952;P46656;P46978;P48410;P48760;P49817;P50544;P51174;P54071;P54869;P55096;P56135;P56382;P56480;P58044;P58158;P61750;P61804;P97450;P97478;P97494;…	Cad;Dld;Ndufb11;Phb2;Slc27a2;Bmpr2;Mgll;Ndufa1;Cyp4a14;Bcat2;Fxn;Gamt;Pgrmc1;Entpd2;Ulk1;Ugdh;Hsd17b12;Hsd17b7;Cyp8b1;Cyp1a2;Got2;Ldha;Mdh2;Sod2;Gstm1;Gpd1;Eno1;Rps6ka1;Fasn;Aldh1a1;Wars1;Pdha1;Cd81;Ldlr;Hmgcl;Tkt;Acadm;Fdx1;Stt3a;Abcd1;Fpgs;Cav1;Acadvl;Acadl;Idh2;Hmgcs2;Abcd3;Atp5mf;Atp5f1e;Atp5f1b;Idi1;B3gat3;Arf4;Dad1;Atp5pf;Coq7;Gclc;Atp5f1a;Tle3;Aars2;Mrpl10;Stt3b;Ndufb6;Acsm3;Acsf3;Mars2;So…	8.296% (131/1579)	0.450043	0.35	#N/A	#N/A	10.703% (169/1579)	0.000161816	3.79	O35678;O35855;O35943;O70194;O88522;O88597;P00186;P00329;P05202;P10649;P11499;P13707;P15626;P19157;P26638;P29595;P32020;P32921;P34884;P35576;P36993;P38060;P40142;P42230;P45952;P46938;P47857;P48760;P51174;P51949;P52623;P52792;P53566;P54869;P55096;P57780;P58059;P58137;P58158;P58252;P60122;P61458;P67984;P80318;P97304;P97450;Q3TBW2;Q3THK3;Q3TKT4;Q3U1J4;Q3UIU2;Q3UNX5;Q3URE1;Q3V4B5;Q4LDG0;Q60520;Q60967;…	Mgll;Bcat2;Fxn;Eif3d;Ikbkg;Becn1;Cyp1a2;Adh1;Got2;Gstm1;Hsp90ab1;Gpd1;Gstm2;Gstp1;Sars1;Nedd8;Scp2;Wars1;Mif;G6pc1;Ppm1b;Hmgcl;Tkt;Stat5a;Acadm;Yap1;Pfkm;Fpgs;Acadl;Mnat1;Uck1;Gck;Cebpa;Hmgcs2;Abcd3;Actn4;Mrps21;Acot8;B3gat3;Eef2;Ruvbl1;Pcbd1;Rpl22;Cct3;Polr1d;Atp5pf;Mrpl10;Gtf2f1;Smarca4;Ddb1;Ndufb6;Acsm3;Acsf3;Commd6;Slc27a5;Sin3a;Papss1;Rbbp7;Psen2;Irf9;Gpam;Mrps31;Med22;Trim28;Sord;Cyp3a11;Gu…	8.993% (142/1579)	0.00046841	3.33	A2AGT5;O08992;O35144;O35490;O35683;O35864;O55022;O55042;O55239;P08249;P09405;P09803;P10630;P10922;P11152;P11983;P12970;P13439;P13864;P14115;P14152;P14869;P16331;P17751;P20060;P23116;P24270;P27786;P28271;P28654;P29341;P30681;P31725;P35762;P35979;P40201;P42227;P42932;P49698;P50580;P54823;P55264;P59325;P60334;P61922;P62849;P62900;P63038;P63101;P63328;P68254;P70245;P70340;P70372;P80315;P97377;P97865;…	Ckap5;Sdcbp;Terf2;Bhmt;Ndufa1;Cops5;Pgrmc1;Snca;Nnmt;Mdh2;Ncl;Cdh1;Eif4a2;H1-0;Lpl;Tcp1;Rpl7a;Umps;Dnmt1;Rpl27a;Mdh1;Rplp0;Pah;Tpi1;Hexb;Eif3a;Cat;Cyp17a1;Aco1;Dcn;Pabpc1;Hmgb2;S100a9;Cd81;Rpl12;Chd1;Stat3;Cct8;Hnf4a;Pa2g4;Ddx6;Adk;Eif5;Cdo1;Abat;Rps24;Rpl31;Hspd1;Ywhaz;Ppp3ca;Ywhaq;Ebp;Smad1;Elavl1;Cct4;Cdk2;Pex7;Egfr;Notch1;Ctnnb1;Atp5f1a;Top1;Ptcd3;Rars2;Tax1bp1;Gls2;Eif1a;Tsg101;Hcfc1;Pik3c2a…	9.563% (151/1579)	0.000238278	3.62	B2RX14;F6ZDS4;G3X9B1;O08785;O35134;O55042;O55135;O55187;O70589;O88829;P03958;P05202;P08228;P09405;P09803;P14152;P16460;P28033;P28700;P29341;P31725;P35822;P35979;P41216;P47809;P50580;P51174;P53569;P55096;P55264;P56959;P56960;P58801;P59325;P60766;P61222;P62334;P62852;P62908;P63166;P63330;P68040;P70196;P70236;P70372;P81122;P97304;Q01279;Q01853;Q08874;Q3TKT4;Q3U0V1;Q3U821;Q3UKC1;Q3V1L4;Q499X9;Q569Z6;…	Tut4;Tpr;Heatr1;Clock;Polr1a;Snca;Eif6;Cbx4;Cask;St3gal5;Ada;Got2;Sod1;Ncl;Cdh1;Mdh1;Ass1;Cebpb;Rxra;Pabpc1;S100a9;Ptprk;Rpl12;Acsl1;Map2k4;Pa2g4;Acadl;Cebpz;Abcd3;Adk;Fus;Exosc10;Ripk2;Eif5;Cdc42;Abce1;Psmc6;Rps25;Rps3;Sumo1;Ppp2ca;Rack1;Traf6;Map2k6;Elavl1;Irs2;Polr1d;Egfr;Vcp;Mitf;Smarca4;Khsrp;Wdr75;Tax1bp1;Nt5c2;Mars2;Thrap3;Phf12;Slc27a1;Ncoa2;Atrx;Mrps31;Mcm7;Sos1;Ss18;Tfrc;Nup62;Xpa;Bcl2l…	9.436% (149/1579)	0.000472128	3.33	B2RUR8;O35435;O35892;O35969;O70145;O88207;O88508;O88958;P00186;P00375;P04202;P06802;P08103;P10518;P11725;P11835;P13439;P13864;P18653;P19096;P19324;P20060;P22315;P22907;P25206;P26450;P27656;P35569;P36552;P42230;P47713;P48410;P49717;P50431;P51163;P51175;P52623;P52792;P54869;P55772;P56380;P58064;P62849;P70694;P70697;P97310;P97454;P97868;P98078;Q00612;Q03160;Q03963;Q04447;Q05117;Q05915;Q09014;Q0VBD2;…	Otud7b;Dhodh;Sp100;Gamt;Ncf2;Col5a1;Dnmt3a;Gnpda1;Cyp1a2;Dhfr;Tgfb1;Enpp1;Hck;Alad;Otc;Itgb2;Umps;Dnmt1;Rps6ka1;Fasn;Serpinh1;Hexb;Fech;Hmbs;Mcm3;Pik3r1;Lipc;Irs1;Cpox;Stat5a;Pla2g4a;Abcd1;Mcm4;Shmt1;Uros;Ppox;Uck1;Gck;Hmgcs2;Entpd1;Nudt2;Mrps6;Rps24;Akr1c6;Urod;Mcm2;Smad5;Rbbp6;Dab2;G6pdx;Grb7;Eif2ak2;Ckb;Acp5;Gch1;Ncf1;Mcm10;Parp14;Uap1l1;Arap1;Ddx17;Nr2c1;Sin3a;Irgm1;Traf3;Ripk1;Pml;Cybb;Fadd;…
70	GO:0009060	aerobic respiration	The enzymatic release of energy from inorganic and organic compounds (especially carbohydrates and fats) which requires oxygen as the terminal electron acceptor.	72.857% (51/70)	3.88884e-39	38.41	O09111;O35683;O35943;O55003;P08249;P12787;P19783;P35486;P48771;P54071;P70404;Q3UIU2;Q60597;Q7TMF3;Q8BMF4;Q8K3J1;Q91VA7;Q91VD9;Q91WD5;Q91YT0;Q99KI0;Q99LC3;Q9CPP6;Q9CPQ1;Q9CQ75;Q9CQ91;Q9CQA3;Q9CQC7;Q9CQH3;Q9CQJ8;Q9CQZ5;Q9CQZ6;Q9CR21;Q9CXV1;Q9CXZ1;Q9CZU6;Q9D051;Q9D0J4;Q9D2G2;Q9D3D9;Q9D6J5;Q9D6J6;Q9DC69;Q9DC70;Q9DCJ5;Q9DCS9;Q9ERS2;Q9WUM5;Q9Z1P6;Q9Z2I8;Q9Z2I9	Ndufb11;Ndufa1;Fxn;Bnip3;Mdh2;Cox5a;Cox4i1;Pdha1;Cox7a2;Idh2;Idh3g;Ndufb6;Ogdh;Ndufa12;Dlat;Ndufs8;Idh3b;Ndufs1;Ndufs2;Ndufv1;Aco2;Ndufa10;Ndufa5;Cox6c;Ndufa2;Ndufa3;Sdhb;Ndufb4;Ndufb5;Ndufb9;Ndufa6;Ndufb3;Ndufab1;Sdhd;Ndufs4;Cs;Pdhb;Arl2;Dlst;Atp5f1d;Ndufb8;Ndufv2;Ndufa9;Ndufs7;Ndufa8;Ndufb10;Ndufa13;Suclg1;Ndufa7;Suclg2;Sucla2	0% (0/70)	1	0	#N/A	#N/A	25.714% (18/70)	1.73019e-05	4.76	O35943;Q3UIU2;Q60597;Q91WD5;Q91YT0;Q99KI0;Q99LC3;Q9CPP6;Q9CQ75;Q9CQ91;Q9CQZ5;Q9CQZ6;Q9CR61;Q9CZN7;Q9D2G2;Q9DC69;Q9Z1P6;Q9Z2I8	Fxn;Ndufb6;Ogdh;Ndufs2;Ndufv1;Aco2;Ndufa10;Ndufa5;Ndufa2;Ndufa3;Ndufa6;Ndufb3;Ndufb7;Shmt2;Dlst;Ndufa9;Ndufa7;Suclg2	14.286% (10/70)	0.0283473	1.55	#N/A	#N/A	7.143% (5/70)	0.63555	0.2	#N/A	#N/A	1.429% (1/70)	0.99644	0	#N/A	#N/A
71	GO:0009062	fatty acid catabolic process	The chemical reactions and pathways resulting in the breakdown of a fatty acid, any of the aliphatic monocarboxylic acids that can be liberated by hydrolysis from naturally occurring fats and oils. Fatty acids are predominantly straight-chain acids of 4 to 24 carbon atoms, which may be saturated or unsaturated; branched fatty acids and hydroxy fatty acids also occur, and very long chain acids of …	43.421% (33/76)	1.07889e-15	14.97	O35386;O35459;O35488;P12710;P45952;P47934;P48410;P50544;P51174;P51660;P52825;P55096;Q07417;Q61425;Q8BH04;Q8BH95;Q8BWT1;Q8CAY6;Q8JZN5;Q8JZV9;Q8QZT1;Q8VCH0;Q921G7;Q921H8;Q99JY0;Q99LC5;Q9CQ62;Q9D0K1;Q9D7B6;Q9DBM2;Q9DCW4;Q9JLZ3;Q9R0H0	Phyh;Ech1;Slc27a2;Fabp1;Acadm;Crat;Abcd1;Acadvl;Acadl;Hsd17b4;Cpt2;Abcd3;Acads;Hadh;Pck2;Echs1;Acaa2;Acat2;Acad9;Bdh2;Acat1;Acaa1b;Etfdh;Acaa1a;Hadhb;Etfa;Decr1;Pex13;Acad8;Ehhadh;Etfb;Auh;Acox1	1.316% (1/76)	0.998593	0	#N/A	#N/A	22.368% (17/76)	0.00019622	3.71	O08914;O35459;P32020;P45952;P47934;P51174;P51660;P52825;P55096;P58137;Q07417;Q8CAY6;Q8VCH0;Q9CQ62;Q9D7B6;Q9DCW4;Q9EPL9	Faah;Ech1;Scp2;Acadm;Crat;Acadl;Hsd17b4;Cpt2;Abcd3;Acot8;Acads;Acat2;Acaa1b;Decr1;Acad8;Etfb;Acox3	11.842% (9/76)	0.0975679	1.01	#N/A	#N/A	18.421% (14/76)	0.00164039	2.79	P47934;P51174;P52825;P55096;P81122;P97742;Q8BH04;Q91ZP3;Q921G7;Q921H8;Q99JY0;Q9D0K1;Q9R0H0;Q9Z2V4	Crat;Acadl;Cpt2;Abcd3;Irs2;Cpt1a;Pck2;Lpin1;Etfdh;Acaa1a;Hadhb;Pex13;Acox1;Pck1	9.211% (7/76)	0.364811	0.44	#N/A	#N/A
72	GO:0009081	branched-chain amino acid metabolic process	The chemical reactions and pathways involving amino acids containing a branched carbon skeleton, comprising isoleucine, leucine and valine.	40% (4/10)	0.00910475	2.04	O08749;O35855;O55028;Q8QZT1	Dld;Bcat2;Bckdk;Acat1	20% (2/10)	0.195147	0.71	#N/A	#N/A	20% (2/10)	0.213091	0.67	#N/A	#N/A	10% (1/10)	0.530234	0.28	#N/A	#N/A	10% (1/10)	0.551475	0.26	#N/A	#N/A	0% (0/10)	1	0	#N/A	#N/A
73	GO:0009083	branched-chain amino acid catabolic process	The chemical reactions and pathways resulting in the breakdown of amino acids containing a branched carbon skeleton, comprising isoleucine, leucine and valine.	50% (4/8)	0.00351721	2.45	O08749;O35855;O55028;Q8QZT1	Dld;Bcat2;Bckdk;Acat1	12.5% (1/8)	0.495921	0.3	#N/A	#N/A	25% (2/8)	0.148367	0.83	#N/A	#N/A	12.5% (1/8)	0.45352	0.34	#N/A	#N/A	0% (0/8)	1	0	#N/A	#N/A	0% (0/8)	1	0	#N/A	#N/A
74	GO:0009117	nucleotide metabolic process	The chemical reactions and pathways involving a nucleotide, a nucleoside that is esterified with (ortho)phosphate or an oligophosphate at any hydroxyl group on the glycose moiety; may be mono-, di- or triphosphate; this definition includes cyclic nucleotides (nucleoside cyclic phosphates).	33.333% (81/243)	2.77546e-28	27.56	B2RQC6;O08749;O09111;O35683;P12382;P13707;P17182;P19096;P35486;P38060;P48410;P51660;P54071;P54869;P56135;P56382;P56480;P97450;Q03265;Q3UIU2;Q3UNX5;Q60597;Q711T7;Q7TMF3;Q8BFP9;Q8BGA8;Q8BKZ9;Q8BMF4;Q8BWT1;Q8K2C8;Q8K3J1;Q8QZT1;Q8R2W9;Q8VC30;Q91VD9;Q91WD5;Q91Y97;Q91YT0;Q99L27;Q99LC3;Q99MN1;Q9CPP6;Q9CPQ8;Q9CQ75;Q9CQ91;Q9CQA3;Q9CQC7;Q9CQH3;Q9CQJ8;Q9CQQ7;Q9CQZ5;Q9CQZ6;Q9CR21;Q9CS42;Q9CXV1;Q9CXZ1;Q9CZU6;…	Cad;Dld;Ndufb11;Ndufa1;Pfkl;Gpd1;Eno1;Fasn;Pdha1;Hmgcl;Abcd1;Hsd17b4;Idh2;Hmgcs2;Atp5mf;Atp5f1e;Atp5f1b;Atp5pf;Atp5f1a;Ndufb6;Acsm3;Ogdh;Nadsyn1;Ndufa12;Pdk1;Acsm5;Pdhx;Dlat;Acaa2;Gpat4;Ndufs8;Acat1;Pank3;Tkfc;Ndufs1;Ndufs2;Aldob;Ndufv1;Gmpr2;Ndufa10;Kars1;Ndufa5;Atp5mg;Ndufa2;Ndufa3;Sdhb;Ndufb4;Ndufb5;Ndufb9;Atp5pb;Ndufa6;Ndufb3;Ndufab1;Prps2;Sdhd;Ndufs4;Cs;Pdhb;Arl2;Dlst;Atp5f1d;Ndufb8;Ndufv2;A…	7.407% (18/243)	0.713976	0.15	#N/A	#N/A	21.811% (53/243)	6.35252e-11	10.2	P12382;P13707;P32020;P38060;P47857;P51660;P52623;P52792;P54869;P58137;P97450;Q03249;Q3UIU2;Q3UNX5;Q60597;Q60967;Q61586;Q64520;Q64737;Q78JT3;Q7TNG8;Q8BGA8;Q8K2C8;Q8K4H1;Q8R059;Q8VC30;Q8VC97;Q8VDG5;Q91WD5;Q91YT0;Q99JF5;Q99LC3;Q99LX0;Q99MN1;Q99MZ3;Q9CPP6;Q9CQ75;Q9CQ91;Q9CQQ7;Q9CQZ5;Q9CQZ6;Q9CR61;Q9D2G2;Q9D826;Q9DC69;Q9QX60;Q9QXD6;Q9R0N0;Q9WTP6;Q9WUZ9;Q9Z1P6;Q9Z2A7;Q9Z2I8	Pfkl;Gpd1;Scp2;Hmgcl;Pfkm;Hsd17b4;Uck1;Gck;Hmgcs2;Acot8;Atp5pf;Galt;Ndufb6;Acsm3;Ogdh;Papss1;Gpam;Guk1;Gart;Haao;Ldhd;Acsm5;Gpat4;Afmid;Gale;Tkfc;Upb1;Ppcs;Ndufs2;Ndufv1;Mvd;Ndufa10;Park7;Kars1;Mlxipl;Ndufa5;Ndufa2;Ndufa3;Atp5pb;Ndufa6;Ndufb3;Ndufb7;Dlst;Pipox;Ndufa9;Dguok;Fbp1;Galk1;Ak2;Entpd5;Ndufa7;Dgat1;Suclg2	11.523% (28/243)	0.00879556	2.06	O35683;O55042;P13439;P17751;P42227;P48776;P49698;P55264;Q03265;Q61503;Q8CGR7;Q8CGY8;Q8CHR6;Q8CIH9;Q8K4K6;Q8R2W9;Q91X34;Q91Y97;Q99J39;Q99PM9;Q9CQA3;Q9CXF0;Q9CXZ1;Q9DBM2;Q9DCX2;Q9JM14;Q9WTP7;Q9WUM5	Ndufa1;Snca;Umps;Tpi1;Stat3;Tdo2;Hnf4a;Adk;Atp5f1a;Nt5e;Upp2;Ogt;Dpyd;Ppat;Pank1;Pank3;Baat;Aldob;Mlycd;Uck2;Sdhb;Kynu;Ndufs4;Ehhadh;Atp5pd;Nt5c;Ak3;Suclg1	6.584% (16/243)	0.783498	0.11	#N/A	#N/A	11.523% (28/243)	0.0175531	1.76	#N/A	#N/A
75	GO:0009141	nucleoside triphosphate metabolic process	The chemical reactions and pathways involving a nucleoside triphosphate, a compound consisting of a nucleobase linked to a deoxyribose or ribose sugar esterified with triphosphate on the sugar.	53.947% (41/76)	7.37843e-24	23.13	B2RQC6;O09111;O35683;P17182;P56135;P56382;P56480;P97450;Q03265;Q3UIU2;Q7TMF3;Q8K3J1;Q91VD9;Q91WD5;Q91YT0;Q99LC3;Q9CPP6;Q9CPQ8;Q9CQ75;Q9CQ91;Q9CQA3;Q9CQC7;Q9CQH3;Q9CQJ8;Q9CQQ7;Q9CQZ5;Q9CQZ6;Q9CR21;Q9CXV1;Q9CXZ1;Q9D3D9;Q9D6J5;Q9D6J6;Q9DB20;Q9DC69;Q9DC70;Q9DCJ5;Q9DCS9;Q9DCX2;Q9ERS2;Q9Z1P6	Cad;Ndufb11;Ndufa1;Eno1;Atp5mf;Atp5f1e;Atp5f1b;Atp5pf;Atp5f1a;Ndufb6;Ndufa12;Ndufs8;Ndufs1;Ndufs2;Ndufv1;Ndufa10;Ndufa5;Atp5mg;Ndufa2;Ndufa3;Sdhb;Ndufb4;Ndufb5;Ndufb9;Atp5pb;Ndufa6;Ndufb3;Ndufab1;Sdhd;Ndufs4;Atp5f1d;Ndufb8;Ndufv2;Atp5po;Ndufa9;Ndufs7;Ndufa8;Ndufb10;Atp5pd;Ndufa13;Ndufa7	5.263% (4/76)	0.881396	0.05	#N/A	#N/A	25% (19/76)	1.56424e-05	4.81	P52623;P97450;Q3UIU2;Q64520;Q7TNG8;Q91WD5;Q91YT0;Q99LC3;Q9CPP6;Q9CQ75;Q9CQ91;Q9CQQ7;Q9CQZ5;Q9CQZ6;Q9CR61;Q9DC69;Q9QX60;Q9WTP6;Q9Z1P6	Uck1;Atp5pf;Ndufb6;Guk1;Ldhd;Ndufs2;Ndufv1;Ndufa10;Ndufa5;Ndufa2;Ndufa3;Atp5pb;Ndufa6;Ndufb3;Ndufb7;Ndufa9;Dguok;Ak2;Ndufa7	11.842% (9/76)	0.0975679	1.01	#N/A	#N/A	6.579% (5/76)	0.707132	0.15	#N/A	#N/A	7.895% (6/76)	0.533368	0.27	#N/A	#N/A
76	GO:0009142	nucleoside triphosphate biosynthetic process	The chemical reactions and pathways resulting in the formation of a nucleoside triphosphate, a compound consisting of a nucleobase linked to a deoxyribose or ribose sugar esterified with triphosphate on the sugar.	65.079% (41/63)	2.11076e-28	27.68	B2RQC6;O09111;O35683;P17182;P56135;P56382;P56480;P97450;Q03265;Q3UIU2;Q7TMF3;Q8K3J1;Q91VD9;Q91WD5;Q91YT0;Q99LC3;Q9CPP6;Q9CPQ8;Q9CQ75;Q9CQ91;Q9CQA3;Q9CQC7;Q9CQH3;Q9CQJ8;Q9CQQ7;Q9CQZ5;Q9CQZ6;Q9CR21;Q9CXV1;Q9CXZ1;Q9D3D9;Q9D6J5;Q9D6J6;Q9DB20;Q9DC69;Q9DC70;Q9DCJ5;Q9DCS9;Q9DCX2;Q9ERS2;Q9Z1P6	Cad;Ndufb11;Ndufa1;Eno1;Atp5mf;Atp5f1e;Atp5f1b;Atp5pf;Atp5f1a;Ndufb6;Ndufa12;Ndufs8;Ndufs1;Ndufs2;Ndufv1;Ndufa10;Ndufa5;Atp5mg;Ndufa2;Ndufa3;Sdhb;Ndufb4;Ndufb5;Ndufb9;Atp5pb;Ndufa6;Ndufb3;Ndufab1;Sdhd;Ndufs4;Atp5f1d;Ndufb8;Ndufv2;Atp5po;Ndufa9;Ndufs7;Ndufa8;Ndufb10;Atp5pd;Ndufa13;Ndufa7	4.762% (3/63)	0.900492	0.05	#N/A	#N/A	26.984% (17/63)	1.49122e-05	4.83	P52623;P97450;Q3UIU2;Q7TNG8;Q91WD5;Q91YT0;Q99LC3;Q9CPP6;Q9CQ75;Q9CQ91;Q9CQQ7;Q9CQZ5;Q9CQZ6;Q9CR61;Q9DC69;Q9QX60;Q9Z1P6	Uck1;Atp5pf;Ndufb6;Ldhd;Ndufs2;Ndufv1;Ndufa10;Ndufa5;Ndufa2;Ndufa3;Atp5pb;Ndufa6;Ndufb3;Ndufb7;Ndufa9;Dguok;Ndufa7	14.286% (9/63)	0.0365731	1.44	#N/A	#N/A	4.762% (3/63)	0.874329	0.06	#N/A	#N/A	7.937% (5/63)	0.536858	0.27	#N/A	#N/A
77	GO:0009144	purine nucleoside triphosphate metabolic process	The chemical reactions and pathways involving purine nucleoside triphosphate, a compound consisting of a purine base linked to a ribose or deoxyribose sugar esterified with triphosphate on the sugar.	57.143% (40/70)	1.38154e-24	23.86	O09111;O35683;P17182;P56135;P56382;P56480;P97450;Q03265;Q3UIU2;Q7TMF3;Q8K3J1;Q91VD9;Q91WD5;Q91YT0;Q99LC3;Q9CPP6;Q9CPQ8;Q9CQ75;Q9CQ91;Q9CQA3;Q9CQC7;Q9CQH3;Q9CQJ8;Q9CQQ7;Q9CQZ5;Q9CQZ6;Q9CR21;Q9CXV1;Q9CXZ1;Q9D3D9;Q9D6J5;Q9D6J6;Q9DB20;Q9DC69;Q9DC70;Q9DCJ5;Q9DCS9;Q9DCX2;Q9ERS2;Q9Z1P6	Ndufb11;Ndufa1;Eno1;Atp5mf;Atp5f1e;Atp5f1b;Atp5pf;Atp5f1a;Ndufb6;Ndufa12;Ndufs8;Ndufs1;Ndufs2;Ndufv1;Ndufa10;Ndufa5;Atp5mg;Ndufa2;Ndufa3;Sdhb;Ndufb4;Ndufb5;Ndufb9;Atp5pb;Ndufa6;Ndufb3;Ndufab1;Sdhd;Ndufs4;Atp5f1d;Ndufb8;Ndufv2;Atp5po;Ndufa9;Ndufs7;Ndufa8;Ndufb10;Atp5pd;Ndufa13;Ndufa7	4.286% (3/70)	0.935154	0.03	#N/A	#N/A	25.714% (18/70)	1.73019e-05	4.76	P97450;Q3UIU2;Q64520;Q7TNG8;Q91WD5;Q91YT0;Q99LC3;Q9CPP6;Q9CQ75;Q9CQ91;Q9CQQ7;Q9CQZ5;Q9CQZ6;Q9CR61;Q9DC69;Q9QX60;Q9WTP6;Q9Z1P6	Atp5pf;Ndufb6;Guk1;Ldhd;Ndufs2;Ndufv1;Ndufa10;Ndufa5;Ndufa2;Ndufa3;Atp5pb;Ndufa6;Ndufb3;Ndufb7;Ndufa9;Dguok;Ak2;Ndufa7	11.429% (8/70)	0.132903	0.88	#N/A	#N/A	7.143% (5/70)	0.63555	0.2	#N/A	#N/A	4.286% (3/70)	0.913911	0.04	#N/A	#N/A
78	GO:0009145	purine nucleoside triphosphate biosynthetic process	The chemical reactions and pathways resulting in the formation of purine nucleoside triphosphate, a compound consisting of a purine base linked to a ribose or deoxyribose sugar esterified with triphosphate on the sugar.	67.797% (40/59)	8.74665e-29	28.06	O09111;O35683;P17182;P56135;P56382;P56480;P97450;Q03265;Q3UIU2;Q7TMF3;Q8K3J1;Q91VD9;Q91WD5;Q91YT0;Q99LC3;Q9CPP6;Q9CPQ8;Q9CQ75;Q9CQ91;Q9CQA3;Q9CQC7;Q9CQH3;Q9CQJ8;Q9CQQ7;Q9CQZ5;Q9CQZ6;Q9CR21;Q9CXV1;Q9CXZ1;Q9D3D9;Q9D6J5;Q9D6J6;Q9DB20;Q9DC69;Q9DC70;Q9DCJ5;Q9DCS9;Q9DCX2;Q9ERS2;Q9Z1P6	Ndufb11;Ndufa1;Eno1;Atp5mf;Atp5f1e;Atp5f1b;Atp5pf;Atp5f1a;Ndufb6;Ndufa12;Ndufs8;Ndufs1;Ndufs2;Ndufv1;Ndufa10;Ndufa5;Atp5mg;Ndufa2;Ndufa3;Sdhb;Ndufb4;Ndufb5;Ndufb9;Atp5pb;Ndufa6;Ndufb3;Ndufab1;Sdhd;Ndufs4;Atp5f1d;Ndufb8;Ndufv2;Atp5po;Ndufa9;Ndufs7;Ndufa8;Ndufb10;Atp5pd;Ndufa13;Ndufa7	5.085% (3/59)	0.873897	0.06	#N/A	#N/A	27.119% (16/59)	2.49349e-05	4.6	P97450;Q3UIU2;Q7TNG8;Q91WD5;Q91YT0;Q99LC3;Q9CPP6;Q9CQ75;Q9CQ91;Q9CQQ7;Q9CQZ5;Q9CQZ6;Q9CR61;Q9DC69;Q9QX60;Q9Z1P6	Atp5pf;Ndufb6;Ldhd;Ndufs2;Ndufv1;Ndufa10;Ndufa5;Ndufa2;Ndufa3;Atp5pb;Ndufa6;Ndufb3;Ndufb7;Ndufa9;Dguok;Ndufa7	13.559% (8/59)	0.061355	1.21	#N/A	#N/A	5.085% (3/59)	0.844002	0.07	#N/A	#N/A	5.085% (3/59)	0.842362	0.07	#N/A	#N/A
79	GO:0009150	purine ribonucleotide metabolic process	The chemical reactions and pathways involving a purine ribonucleotide, a compound consisting of ribonucleoside (a purine base linked to a ribose sugar) esterified with a phosphate group at either the 3' or 5'-hydroxyl group of the sugar.	37.624% (76/202)	1.62365e-30	29.79	O08749;O09111;O35683;P12382;P13707;P17182;P19096;P35486;P38060;P48410;P51660;P54869;P56135;P56382;P56480;P97450;Q03265;Q3UIU2;Q3UNX5;Q60597;Q7TMF3;Q8BFP9;Q8BGA8;Q8BKZ9;Q8BMF4;Q8BWT1;Q8K2C8;Q8K3J1;Q8QZT1;Q8R2W9;Q8VC30;Q91VD9;Q91WD5;Q91Y97;Q91YT0;Q99L27;Q99LC3;Q9CPP6;Q9CPQ8;Q9CQ75;Q9CQ91;Q9CQA3;Q9CQC7;Q9CQH3;Q9CQJ8;Q9CQQ7;Q9CQZ5;Q9CQZ6;Q9CR21;Q9CS42;Q9CXV1;Q9CXZ1;Q9CZU6;Q9D051;Q9D0J4;Q9D2G2;Q9D3D9;…	Dld;Ndufb11;Ndufa1;Pfkl;Gpd1;Eno1;Fasn;Pdha1;Hmgcl;Abcd1;Hsd17b4;Hmgcs2;Atp5mf;Atp5f1e;Atp5f1b;Atp5pf;Atp5f1a;Ndufb6;Acsm3;Ogdh;Ndufa12;Pdk1;Acsm5;Pdhx;Dlat;Acaa2;Gpat4;Ndufs8;Acat1;Pank3;Tkfc;Ndufs1;Ndufs2;Aldob;Ndufv1;Gmpr2;Ndufa10;Ndufa5;Atp5mg;Ndufa2;Ndufa3;Sdhb;Ndufb4;Ndufb5;Ndufb9;Atp5pb;Ndufa6;Ndufb3;Ndufab1;Prps2;Sdhd;Ndufs4;Cs;Pdhb;Arl2;Dlst;Atp5f1d;Ndufb8;Ndufv2;Atp5po;Acot12;Ehhadh;Ndu…	8.416% (17/202)	0.493293	0.31	#N/A	#N/A	22.772% (46/202)	2.98918e-10	9.52	P12382;P13707;P32020;P38060;P47857;P51660;P52792;P54869;P58137;P97450;Q03249;Q3UIU2;Q3UNX5;Q60597;Q60967;Q61586;Q64520;Q64737;Q7TNG8;Q8BGA8;Q8K2C8;Q8R059;Q8VC30;Q8VDG5;Q91WD5;Q91YT0;Q99JF5;Q99LC3;Q99MZ3;Q9CPP6;Q9CQ75;Q9CQ91;Q9CQQ7;Q9CQZ5;Q9CQZ6;Q9CR61;Q9D2G2;Q9D826;Q9DC69;Q9QX60;Q9QXD6;Q9R0N0;Q9WTP6;Q9Z1P6;Q9Z2A7;Q9Z2I8	Pfkl;Gpd1;Scp2;Hmgcl;Pfkm;Hsd17b4;Gck;Hmgcs2;Acot8;Atp5pf;Galt;Ndufb6;Acsm3;Ogdh;Papss1;Gpam;Guk1;Gart;Ldhd;Acsm5;Gpat4;Gale;Tkfc;Ppcs;Ndufs2;Ndufv1;Mvd;Ndufa10;Mlxipl;Ndufa5;Ndufa2;Ndufa3;Atp5pb;Ndufa6;Ndufb3;Ndufb7;Dlst;Pipox;Ndufa9;Dguok;Fbp1;Galk1;Ak2;Ndufa7;Dgat1;Suclg2	11.881% (24/202)	0.0103688	1.98	#N/A	#N/A	7.921% (16/202)	0.491187	0.31	#N/A	#N/A	8.911% (18/202)	0.285004	0.55	#N/A	#N/A
80	GO:0009152	purine ribonucleotide biosynthetic process	The chemical reactions and pathways resulting in the formation of a purine ribonucleotide, a compound consisting of ribonucleoside (a purine base linked to a ribose sugar) esterified with a phosphate group at either the 3' or 5'-hydroxyl group of the sugar.	52% (52/100)	4.30064e-29	28.37	O08749;O09111;O35683;P17182;P35486;P56135;P56382;P56480;P97450;Q03265;Q3UIU2;Q7TMF3;Q8BFP9;Q8BKZ9;Q8BMF4;Q8K3J1;Q8QZT1;Q8R2W9;Q91VD9;Q91WD5;Q91YT0;Q99L27;Q99LC3;Q9CPP6;Q9CPQ8;Q9CQ75;Q9CQ91;Q9CQA3;Q9CQC7;Q9CQH3;Q9CQJ8;Q9CQQ7;Q9CQZ5;Q9CQZ6;Q9CR21;Q9CS42;Q9CXV1;Q9CXZ1;Q9D051;Q9D3D9;Q9D6J5;Q9D6J6;Q9DB20;Q9DC69;Q9DC70;Q9DCJ5;Q9DCS9;Q9DCX2;Q9ERS2;Q9JK42;Q9QXG4;Q9Z1P6	Dld;Ndufb11;Ndufa1;Eno1;Pdha1;Atp5mf;Atp5f1e;Atp5f1b;Atp5pf;Atp5f1a;Ndufb6;Ndufa12;Pdk1;Pdhx;Dlat;Ndufs8;Acat1;Pank3;Ndufs1;Ndufs2;Ndufv1;Gmpr2;Ndufa10;Ndufa5;Atp5mg;Ndufa2;Ndufa3;Sdhb;Ndufb4;Ndufb5;Ndufb9;Atp5pb;Ndufa6;Ndufb3;Ndufab1;Prps2;Sdhd;Ndufs4;Pdhb;Atp5f1d;Ndufb8;Ndufv2;Atp5po;Ndufa9;Ndufs7;Ndufa8;Ndufb10;Atp5pd;Ndufa13;Pdk2;Acss2;Ndufa7	6% (6/100)	0.841196	0.08	#N/A	#N/A	21% (21/100)	9.39384e-05	4.03	P97450;Q3UIU2;Q60967;Q64520;Q64737;Q7TNG8;Q8VDG5;Q91WD5;Q91YT0;Q99LC3;Q9CPP6;Q9CQ75;Q9CQ91;Q9CQQ7;Q9CQZ5;Q9CQZ6;Q9CR61;Q9DC69;Q9QX60;Q9WTP6;Q9Z1P6	Atp5pf;Ndufb6;Papss1;Guk1;Gart;Ldhd;Ppcs;Ndufs2;Ndufv1;Ndufa10;Ndufa5;Ndufa2;Ndufa3;Atp5pb;Ndufa6;Ndufb3;Ndufb7;Ndufa9;Dguok;Ak2;Ndufa7	13% (13/100)	0.0276004	1.56	#N/A	#N/A	7% (7/100)	0.659887	0.18	#N/A	#N/A	6% (6/100)	0.791146	0.1	#N/A	#N/A
81	GO:0009165	nucleotide biosynthetic process	The chemical reactions and pathways resulting in the formation of nucleotides, any nucleoside that is esterified with (ortho)phosphate or an oligophosphate at any hydroxyl group on the glycose moiety; may be mono-, di- or triphosphate; this definition includes cyclic-nucleotides (nucleoside cyclic phosphates).	44.444% (56/126)	8.65508e-27	26.06	B2RQC6;O08749;O09111;O35683;P17182;P35486;P54071;P56135;P56382;P56480;P97450;Q03265;Q3UIU2;Q711T7;Q7TMF3;Q8BFP9;Q8BKZ9;Q8BMF4;Q8K3J1;Q8QZT1;Q8R2W9;Q91VD9;Q91WD5;Q91YT0;Q99L27;Q99LC3;Q99MN1;Q9CPP6;Q9CPQ8;Q9CQ75;Q9CQ91;Q9CQA3;Q9CQC7;Q9CQH3;Q9CQJ8;Q9CQQ7;Q9CQZ5;Q9CQZ6;Q9CR21;Q9CS42;Q9CXV1;Q9CXZ1;Q9D051;Q9D3D9;Q9D6J5;Q9D6J6;Q9DB20;Q9DC69;Q9DC70;Q9DCJ5;Q9DCS9;Q9DCX2;Q9ERS2;Q9JK42;Q9QXG4;Q9Z1P6	Cad;Dld;Ndufb11;Ndufa1;Eno1;Pdha1;Idh2;Atp5mf;Atp5f1e;Atp5f1b;Atp5pf;Atp5f1a;Ndufb6;Nadsyn1;Ndufa12;Pdk1;Pdhx;Dlat;Ndufs8;Acat1;Pank3;Ndufs1;Ndufs2;Ndufv1;Gmpr2;Ndufa10;Kars1;Ndufa5;Atp5mg;Ndufa2;Ndufa3;Sdhb;Ndufb4;Ndufb5;Ndufb9;Atp5pb;Ndufa6;Ndufb3;Ndufab1;Prps2;Sdhd;Ndufs4;Pdhb;Atp5f1d;Ndufb8;Ndufv2;Atp5po;Ndufa9;Ndufs7;Ndufa8;Ndufb10;Atp5pd;Ndufa13;Pdk2;Acss2;Ndufa7	5.556% (7/126)	0.903016	0.04	#N/A	#N/A	19.841% (25/126)	5.54105e-05	4.26	P52623;P97450;Q3UIU2;Q60967;Q64520;Q64737;Q78JT3;Q7TNG8;Q8K4H1;Q8VDG5;Q91WD5;Q91YT0;Q99LC3;Q99MN1;Q9CPP6;Q9CQ75;Q9CQ91;Q9CQQ7;Q9CQZ5;Q9CQZ6;Q9CR61;Q9DC69;Q9QX60;Q9WTP6;Q9Z1P6	Uck1;Atp5pf;Ndufb6;Papss1;Guk1;Gart;Haao;Ldhd;Afmid;Ppcs;Ndufs2;Ndufv1;Ndufa10;Kars1;Ndufa5;Ndufa2;Ndufa3;Atp5pb;Ndufa6;Ndufb3;Ndufb7;Ndufa9;Dguok;Ak2;Ndufa7	13.492% (17/126)	0.00889686	2.05	O35683;O55042;P13439;P42227;P55264;Q03265;Q8CGR7;Q8CIH9;Q8K4K6;Q8R2W9;Q99J39;Q99PM9;Q9CQA3;Q9CXF0;Q9CXZ1;Q9DCX2;Q9WTP7	Ndufa1;Snca;Umps;Stat3;Adk;Atp5f1a;Upp2;Ppat;Pank1;Pank3;Mlycd;Uck2;Sdhb;Kynu;Ndufs4;Atp5pd;Ak3	5.556% (7/126)	0.86405	0.06	#N/A	#N/A	11.111% (14/126)	0.100129	1	#N/A	#N/A
82	GO:0009185	ribonucleoside diphosphate metabolic process	The chemical reactions and pathways involving a ribonucleoside diphosphate, a compound consisting of a nucleobase linked to a ribose sugar esterified with diphosphate on the sugar.	20% (11/55)	0.00934618	2.03	B2RQC6;O55026;P12382;P13707;P17182;Q60597;Q8VC30;Q91Y97;Q9D0J4;Q9QXD6;Q9WUZ9	Cad;Entpd2;Pfkl;Gpd1;Eno1;Ogdh;Tkfc;Aldob;Arl2;Fbp1;Entpd5	18.182% (10/55)	0.0125076	1.9	#N/A	#N/A	25.455% (14/55)	0.000169988	3.77	P12382;P13707;P47857;P52792;Q03249;Q60597;Q64520;Q8R059;Q8VC30;Q99MZ3;Q9QXD6;Q9R0N0;Q9WTP6;Q9WUZ9	Pfkl;Gpd1;Pfkm;Gck;Galt;Ogdh;Guk1;Gale;Tkfc;Mlxipl;Fbp1;Galk1;Ak2;Entpd5	12.727% (7/55)	0.101009	1	#N/A	#N/A	9.091% (5/55)	0.418529	0.38	#N/A	#N/A	14.545% (8/55)	0.0563026	1.25	#N/A	#N/A
83	GO:0009199	ribonucleoside triphosphate metabolic process	The chemical reactions and pathways involving a ribonucleoside triphosphate, a compound consisting of a nucleobase linked to a ribose sugar esterified with triphosphate on the sugar.	61.194% (41/67)	7.75258e-27	26.11	B2RQC6;O09111;O35683;P17182;P56135;P56382;P56480;P97450;Q03265;Q3UIU2;Q7TMF3;Q8K3J1;Q91VD9;Q91WD5;Q91YT0;Q99LC3;Q9CPP6;Q9CPQ8;Q9CQ75;Q9CQ91;Q9CQA3;Q9CQC7;Q9CQH3;Q9CQJ8;Q9CQQ7;Q9CQZ5;Q9CQZ6;Q9CR21;Q9CXV1;Q9CXZ1;Q9D3D9;Q9D6J5;Q9D6J6;Q9DB20;Q9DC69;Q9DC70;Q9DCJ5;Q9DCS9;Q9DCX2;Q9ERS2;Q9Z1P6	Cad;Ndufb11;Ndufa1;Eno1;Atp5mf;Atp5f1e;Atp5f1b;Atp5pf;Atp5f1a;Ndufb6;Ndufa12;Ndufs8;Ndufs1;Ndufs2;Ndufv1;Ndufa10;Ndufa5;Atp5mg;Ndufa2;Ndufa3;Sdhb;Ndufb4;Ndufb5;Ndufb9;Atp5pb;Ndufa6;Ndufb3;Ndufab1;Sdhd;Ndufs4;Atp5f1d;Ndufb8;Ndufv2;Atp5po;Ndufa9;Ndufs7;Ndufa8;Ndufb10;Atp5pd;Ndufa13;Ndufa7	4.478% (3/67)	0.921934	0.04	#N/A	#N/A	25.373% (17/67)	3.58794e-05	4.45	P52623;P97450;Q3UIU2;Q7TNG8;Q91WD5;Q91YT0;Q99LC3;Q9CPP6;Q9CQ75;Q9CQ91;Q9CQQ7;Q9CQZ5;Q9CQZ6;Q9CR61;Q9DC69;Q9QX60;Q9Z1P6	Uck1;Atp5pf;Ndufb6;Ldhd;Ndufs2;Ndufv1;Ndufa10;Ndufa5;Ndufa2;Ndufa3;Atp5pb;Ndufa6;Ndufb3;Ndufb7;Ndufa9;Dguok;Ndufa7	11.94% (8/67)	0.11028	0.96	#N/A	#N/A	4.478% (3/67)	0.89933	0.05	#N/A	#N/A	7.463% (5/67)	0.593032	0.23	#N/A	#N/A
84	GO:0009201	ribonucleoside triphosphate biosynthetic process	The chemical reactions and pathways resulting in the formation of a ribonucleoside triphosphate, a compound consisting of a nucleobase linked to a ribose sugar esterified with triphosphate on the sugar.	67.213% (41/61)	2.94938e-29	28.53	B2RQC6;O09111;O35683;P17182;P56135;P56382;P56480;P97450;Q03265;Q3UIU2;Q7TMF3;Q8K3J1;Q91VD9;Q91WD5;Q91YT0;Q99LC3;Q9CPP6;Q9CPQ8;Q9CQ75;Q9CQ91;Q9CQA3;Q9CQC7;Q9CQH3;Q9CQJ8;Q9CQQ7;Q9CQZ5;Q9CQZ6;Q9CR21;Q9CXV1;Q9CXZ1;Q9D3D9;Q9D6J5;Q9D6J6;Q9DB20;Q9DC69;Q9DC70;Q9DCJ5;Q9DCS9;Q9DCX2;Q9ERS2;Q9Z1P6	Cad;Ndufb11;Ndufa1;Eno1;Atp5mf;Atp5f1e;Atp5f1b;Atp5pf;Atp5f1a;Ndufb6;Ndufa12;Ndufs8;Ndufs1;Ndufs2;Ndufv1;Ndufa10;Ndufa5;Atp5mg;Ndufa2;Ndufa3;Sdhb;Ndufb4;Ndufb5;Ndufb9;Atp5pb;Ndufa6;Ndufb3;Ndufab1;Sdhd;Ndufs4;Atp5f1d;Ndufb8;Ndufv2;Atp5po;Ndufa9;Ndufs7;Ndufa8;Ndufb10;Atp5pd;Ndufa13;Ndufa7	4.918% (3/61)	0.887895	0.05	#N/A	#N/A	27.869% (17/61)	9.29541e-06	5.03	P52623;P97450;Q3UIU2;Q7TNG8;Q91WD5;Q91YT0;Q99LC3;Q9CPP6;Q9CQ75;Q9CQ91;Q9CQQ7;Q9CQZ5;Q9CQZ6;Q9CR61;Q9DC69;Q9QX60;Q9Z1P6	Uck1;Atp5pf;Ndufb6;Ldhd;Ndufs2;Ndufv1;Ndufa10;Ndufa5;Ndufa2;Ndufa3;Atp5pb;Ndufa6;Ndufb3;Ndufb7;Ndufa9;Dguok;Ndufa7	13.115% (8/61)	0.0720018	1.14	#N/A	#N/A	3.279% (2/61)	0.955137	0.02	#N/A	#N/A	8.197% (5/61)	0.507494	0.29	#N/A	#N/A
85	GO:0009205	purine ribonucleoside triphosphate metabolic process	The chemical reactions and pathways involving purine ribonucleoside triphosphate, a compound consisting of a purine base linked to a ribose sugar esterified with triphosphate on the sugar.	62.5% (40/64)	1.03332e-26	25.99	O09111;O35683;P17182;P56135;P56382;P56480;P97450;Q03265;Q3UIU2;Q7TMF3;Q8K3J1;Q91VD9;Q91WD5;Q91YT0;Q99LC3;Q9CPP6;Q9CPQ8;Q9CQ75;Q9CQ91;Q9CQA3;Q9CQC7;Q9CQH3;Q9CQJ8;Q9CQQ7;Q9CQZ5;Q9CQZ6;Q9CR21;Q9CXV1;Q9CXZ1;Q9D3D9;Q9D6J5;Q9D6J6;Q9DB20;Q9DC69;Q9DC70;Q9DCJ5;Q9DCS9;Q9DCX2;Q9ERS2;Q9Z1P6	Ndufb11;Ndufa1;Eno1;Atp5mf;Atp5f1e;Atp5f1b;Atp5pf;Atp5f1a;Ndufb6;Ndufa12;Ndufs8;Ndufs1;Ndufs2;Ndufv1;Ndufa10;Ndufa5;Atp5mg;Ndufa2;Ndufa3;Sdhb;Ndufb4;Ndufb5;Ndufb9;Atp5pb;Ndufa6;Ndufb3;Ndufab1;Sdhd;Ndufs4;Atp5f1d;Ndufb8;Ndufv2;Atp5po;Ndufa9;Ndufs7;Ndufa8;Ndufb10;Atp5pd;Ndufa13;Ndufa7	4.688% (3/64)	0.9063	0.04	#N/A	#N/A	25% (16/64)	7.40829e-05	4.13	P97450;Q3UIU2;Q7TNG8;Q91WD5;Q91YT0;Q99LC3;Q9CPP6;Q9CQ75;Q9CQ91;Q9CQQ7;Q9CQZ5;Q9CQZ6;Q9CR61;Q9DC69;Q9QX60;Q9Z1P6	Atp5pf;Ndufb6;Ldhd;Ndufs2;Ndufv1;Ndufa10;Ndufa5;Ndufa2;Ndufa3;Atp5pb;Ndufa6;Ndufb3;Ndufb7;Ndufa9;Dguok;Ndufa7	10.938% (7/64)	0.180313	0.74	#N/A	#N/A	4.688% (3/64)	0.881048	0.06	#N/A	#N/A	4.688% (3/64)	0.879643	0.06	#N/A	#N/A
86	GO:0009206	purine ribonucleoside triphosphate biosynthetic process	The chemical reactions and pathways resulting in the formation of purine ribonucleoside triphosphate, a compound consisting of a purine base linked to a ribose sugar esterified with triphosphate on the sugar.	68.966% (40/58)	3.06196e-29	28.51	O09111;O35683;P17182;P56135;P56382;P56480;P97450;Q03265;Q3UIU2;Q7TMF3;Q8K3J1;Q91VD9;Q91WD5;Q91YT0;Q99LC3;Q9CPP6;Q9CPQ8;Q9CQ75;Q9CQ91;Q9CQA3;Q9CQC7;Q9CQH3;Q9CQJ8;Q9CQQ7;Q9CQZ5;Q9CQZ6;Q9CR21;Q9CXV1;Q9CXZ1;Q9D3D9;Q9D6J5;Q9D6J6;Q9DB20;Q9DC69;Q9DC70;Q9DCJ5;Q9DCS9;Q9DCX2;Q9ERS2;Q9Z1P6	Ndufb11;Ndufa1;Eno1;Atp5mf;Atp5f1e;Atp5f1b;Atp5pf;Atp5f1a;Ndufb6;Ndufa12;Ndufs8;Ndufs1;Ndufs2;Ndufv1;Ndufa10;Ndufa5;Atp5mg;Ndufa2;Ndufa3;Sdhb;Ndufb4;Ndufb5;Ndufb9;Atp5pb;Ndufa6;Ndufb3;Ndufab1;Sdhd;Ndufs4;Atp5f1d;Ndufb8;Ndufv2;Atp5po;Ndufa9;Ndufs7;Ndufa8;Ndufb10;Atp5pd;Ndufa13;Ndufa7	5.172% (3/58)	0.866335	0.06	#N/A	#N/A	27.586% (16/58)	1.97057e-05	4.71	P97450;Q3UIU2;Q7TNG8;Q91WD5;Q91YT0;Q99LC3;Q9CPP6;Q9CQ75;Q9CQ91;Q9CQQ7;Q9CQZ5;Q9CQZ6;Q9CR61;Q9DC69;Q9QX60;Q9Z1P6	Atp5pf;Ndufb6;Ldhd;Ndufs2;Ndufv1;Ndufa10;Ndufa5;Ndufa2;Ndufa3;Atp5pb;Ndufa6;Ndufb3;Ndufb7;Ndufa9;Dguok;Ndufa7	12.069% (7/58)	0.124909	0.9	#N/A	#N/A	3.448% (2/58)	0.945136	0.02	#N/A	#N/A	5.172% (3/58)	0.833808	0.08	#N/A	#N/A
87	GO:0009259	ribonucleotide metabolic process	The chemical reactions and pathways involving a ribonucleotide, a compound consisting of ribonucleoside (a base linked to a ribose sugar) esterified with a phosphate group at either the 3' or 5'-hydroxyl group of the sugar.	36.62% (78/213)	2.13531e-30	29.67	B2RQC6;O08749;O09111;O35683;P12382;P13707;P17182;P19096;P35486;P38060;P48410;P51660;P54869;P56135;P56382;P56480;P97450;Q03265;Q3UIU2;Q3UNX5;Q60597;Q7TMF3;Q8BFP9;Q8BGA8;Q8BKZ9;Q8BMF4;Q8BWT1;Q8K2C8;Q8K3J1;Q8QZT1;Q8R2W9;Q8VC30;Q91VD9;Q91WD5;Q91Y97;Q91YT0;Q99L27;Q99LC3;Q9CPP6;Q9CPQ8;Q9CQ75;Q9CQ91;Q9CQA3;Q9CQC7;Q9CQH3;Q9CQJ8;Q9CQQ7;Q9CQZ5;Q9CQZ6;Q9CR21;Q9CS42;Q9CXV1;Q9CXZ1;Q9CZU6;Q9D051;Q9D0J4;Q9D2G2;…	Cad;Dld;Ndufb11;Ndufa1;Pfkl;Gpd1;Eno1;Fasn;Pdha1;Hmgcl;Abcd1;Hsd17b4;Hmgcs2;Atp5mf;Atp5f1e;Atp5f1b;Atp5pf;Atp5f1a;Ndufb6;Acsm3;Ogdh;Ndufa12;Pdk1;Acsm5;Pdhx;Dlat;Acaa2;Gpat4;Ndufs8;Acat1;Pank3;Tkfc;Ndufs1;Ndufs2;Aldob;Ndufv1;Gmpr2;Ndufa10;Ndufa5;Atp5mg;Ndufa2;Ndufa3;Sdhb;Ndufb4;Ndufb5;Ndufb9;Atp5pb;Ndufa6;Ndufb3;Ndufab1;Prps2;Sdhd;Ndufs4;Cs;Pdhb;Arl2;Dlst;Atp5f1d;Ndufb8;Ndufv2;Atp5po;Acot12;Ehhadh…	7.981% (17/213)	0.585881	0.23	#N/A	#N/A	23.005% (49/213)	4.91859e-11	10.31	P12382;P13707;P32020;P38060;P47857;P51660;P52623;P52792;P54869;P58137;P97450;Q03249;Q3UIU2;Q3UNX5;Q60597;Q60967;Q61586;Q64520;Q64737;Q7TNG8;Q8BGA8;Q8K2C8;Q8R059;Q8VC30;Q8VC97;Q8VDG5;Q91WD5;Q91YT0;Q99JF5;Q99LC3;Q99MZ3;Q9CPP6;Q9CQ75;Q9CQ91;Q9CQQ7;Q9CQZ5;Q9CQZ6;Q9CR61;Q9D2G2;Q9D826;Q9DC69;Q9QX60;Q9QXD6;Q9R0N0;Q9WTP6;Q9WUZ9;Q9Z1P6;Q9Z2A7;Q9Z2I8	Pfkl;Gpd1;Scp2;Hmgcl;Pfkm;Hsd17b4;Uck1;Gck;Hmgcs2;Acot8;Atp5pf;Galt;Ndufb6;Acsm3;Ogdh;Papss1;Gpam;Guk1;Gart;Ldhd;Acsm5;Gpat4;Gale;Tkfc;Upb1;Ppcs;Ndufs2;Ndufv1;Mvd;Ndufa10;Mlxipl;Ndufa5;Ndufa2;Ndufa3;Atp5pb;Ndufa6;Ndufb3;Ndufb7;Dlst;Pipox;Ndufa9;Dguok;Fbp1;Galk1;Ak2;Entpd5;Ndufa7;Dgat1;Suclg2	13.146% (28/213)	0.00130175	2.89	O35683;O55042;P13439;P17751;P42227;P48776;P49698;P55264;Q03265;Q61503;Q8CGR7;Q8CGY8;Q8CHR6;Q8CIH9;Q8K4K6;Q8R2W9;Q91X34;Q91Y97;Q99J39;Q99PM9;Q9CQA3;Q9CXF0;Q9CXZ1;Q9DBM2;Q9DCX2;Q9JM14;Q9WTP7;Q9WUM5	Ndufa1;Snca;Umps;Tpi1;Stat3;Tdo2;Hnf4a;Adk;Atp5f1a;Nt5e;Upp2;Ogt;Dpyd;Ppat;Pank1;Pank3;Baat;Aldob;Mlycd;Uck2;Sdhb;Kynu;Ndufs4;Ehhadh;Atp5pd;Nt5c;Ak3;Suclg1	7.512% (16/213)	0.580775	0.24	#N/A	#N/A	10.798% (23/213)	0.0564865	1.25	#N/A	#N/A
88	GO:0009260	ribonucleotide biosynthetic process	The chemical reactions and pathways resulting in the formation of a ribonucleotide, a compound consisting of ribonucleoside (a base linked to a ribose sugar) esterified with a phosphate group at either the 3' or 5'-hydroxyl group of the sugar.	49.533% (53/107)	2.80935e-28	27.55	B2RQC6;O08749;O09111;O35683;P17182;P35486;P56135;P56382;P56480;P97450;Q03265;Q3UIU2;Q7TMF3;Q8BFP9;Q8BKZ9;Q8BMF4;Q8K3J1;Q8QZT1;Q8R2W9;Q91VD9;Q91WD5;Q91YT0;Q99L27;Q99LC3;Q9CPP6;Q9CPQ8;Q9CQ75;Q9CQ91;Q9CQA3;Q9CQC7;Q9CQH3;Q9CQJ8;Q9CQQ7;Q9CQZ5;Q9CQZ6;Q9CR21;Q9CS42;Q9CXV1;Q9CXZ1;Q9D051;Q9D3D9;Q9D6J5;Q9D6J6;Q9DB20;Q9DC69;Q9DC70;Q9DCJ5;Q9DCS9;Q9DCX2;Q9ERS2;Q9JK42;Q9QXG4;Q9Z1P6	Cad;Dld;Ndufb11;Ndufa1;Eno1;Pdha1;Atp5mf;Atp5f1e;Atp5f1b;Atp5pf;Atp5f1a;Ndufb6;Ndufa12;Pdk1;Pdhx;Dlat;Ndufs8;Acat1;Pank3;Ndufs1;Ndufs2;Ndufv1;Gmpr2;Ndufa10;Ndufa5;Atp5mg;Ndufa2;Ndufa3;Sdhb;Ndufb4;Ndufb5;Ndufb9;Atp5pb;Ndufa6;Ndufb3;Ndufab1;Prps2;Sdhd;Ndufs4;Pdhb;Atp5f1d;Ndufb8;Ndufv2;Atp5po;Ndufa9;Ndufs7;Ndufa8;Ndufb10;Atp5pd;Ndufa13;Pdk2;Acss2;Ndufa7	5.607% (6/107)	0.883762	0.05	#N/A	#N/A	20.561% (22/107)	8.95058e-05	4.05	P52623;P97450;Q3UIU2;Q60967;Q64520;Q64737;Q7TNG8;Q8VDG5;Q91WD5;Q91YT0;Q99LC3;Q9CPP6;Q9CQ75;Q9CQ91;Q9CQQ7;Q9CQZ5;Q9CQZ6;Q9CR61;Q9DC69;Q9QX60;Q9WTP6;Q9Z1P6	Uck1;Atp5pf;Ndufb6;Papss1;Guk1;Gart;Ldhd;Ppcs;Ndufs2;Ndufv1;Ndufa10;Ndufa5;Ndufa2;Ndufa3;Atp5pb;Ndufa6;Ndufb3;Ndufb7;Ndufa9;Dguok;Ak2;Ndufa7	14.953% (16/107)	0.00405254	2.39	O35683;O55042;P13439;P42227;P55264;Q03265;Q8CGR7;Q8CIH9;Q8K4K6;Q8R2W9;Q99J39;Q99PM9;Q9CQA3;Q9CXZ1;Q9DCX2;Q9WTP7	Ndufa1;Snca;Umps;Stat3;Adk;Atp5f1a;Upp2;Ppat;Pank1;Pank3;Mlycd;Uck2;Sdhb;Ndufs4;Atp5pd;Ak3	6.542% (7/107)	0.728237	0.14	#N/A	#N/A	10.28% (11/107)	0.19495	0.71	#N/A	#N/A
89	GO:0009409	response to cold	Any process that results in a change in state or activity of a cell or an organism (in terms of movement, secretion, enzyme production, gene expression, etc.) as a result of a cold stimulus, a temperature stimulus below the optimal temperature for that organism.	31.579% (6/19)	0.00531682	2.27	P05132;P09671;P17156;P45952;P50544;P51174	Prkaca;Sod2;Hspa2;Acadm;Acadvl;Acadl	10.526% (2/19)	0.469555	0.33	#N/A	#N/A	15.789% (3/19)	0.224519	0.65	#N/A	#N/A	10.526% (2/19)	0.406819	0.39	#N/A	#N/A	15.789% (3/19)	0.175757	0.76	#N/A	#N/A	0% (0/19)	1	0	#N/A	#N/A
90	GO:0009410	response to xenobiotic stimulus	Any process that results in a change in state or activity of a cell or an organism (in terms of movement, secretion, enzyme production, gene expression, etc.) as a result of a xenobiotic compound stimulus. Xenobiotic compounds are compounds foreign to living organisms.	18.239% (29/159)	0.00017199	3.76	A6H6J2;G3X982;O54749;P00186;P09671;P10649;P11352;P12790;P19639;P24549;P33267;P54869;P55096;P61804;P97494;Q05421;Q61425;Q64458;Q8K3K7;Q8R084;Q8VCH0;Q91VS7;Q921H8;Q9CR68;Q9D0K2;Q9D2R0;Q9DB77;Q9QXD6;Q9Z0L8	Cyp2b13;Aox3;Cyp2j5;Cyp1a2;Sod2;Gstm1;Gpx1;Cyp2b9;Gstm3;Aldh1a1;Cyp2f2;Hmgcs2;Abcd3;Dad1;Gclc;Cyp2e1;Hadh;Cyp2c29;Agpat2;Ugt2b1;Acaa1b;Mgst1;Acaa1a;Uqcrfs1;Oxct1;Aacs;Uqcrc2;Fbp1;Ggh	14.465% (23/159)	0.00469747	2.33	O09131;O55042;P04202;P11152;P11725;P14211;P16460;P20029;P29452;P39447;P47877;P47941;P49698;P70340;P70677;P97501;Q01279;Q02248;Q61176;Q62351;Q6NZM9;Q8BVI4;Q8C196	Gsto1;Snca;Tgfb1;Lpl;Otc;Calr;Ass1;Hspa5;Casp1;Tjp1;Igfbp2;Crkl;Hnf4a;Smad1;Casp3;Fmo3;Egfr;Ctnnb1;Arg1;Tfrc;Hdac4;Qdpr;Cps1	16.352% (26/159)	0.00100438	3	A6H6J2;G3X982;O88597;P00186;P10649;P11499;P12790;P15626;P19157;P24472;P33267;P54869;P55096;Q64442;Q64471;Q64520;Q64669;Q8BVI4;Q8BW75;Q8C196;Q8K3K7;Q8VCH0;Q91VS7;Q9D2R0;Q9QXD6;Q9Z0L8	Cyp2b13;Aox3;Becn1;Cyp1a2;Gstm1;Hsp90ab1;Cyp2b9;Gstm2;Gstp1;Gsta4;Cyp2f2;Hmgcs2;Abcd3;Sord;Gstt1;Guk1;Nqo1;Qdpr;Maob;Cps1;Agpat2;Acaa1b;Mgst1;Aacs;Fbp1;Ggh	13.836% (22/159)	0.00223561	2.65	E9PYG6;O55042;O55239;P11152;P13439;P13864;P24270;P48774;P49698;P61922;P63101;P70340;P97501;Q01279;Q02248;Q04750;Q62351;Q64458;Q8CHR6;Q8K1X4;Q99J83;Q9Z0F8	Rasa1;Snca;Nnmt;Lpl;Umps;Dnmt1;Cat;Gstm5;Hnf4a;Abat;Ywhaz;Smad1;Fmo3;Egfr;Ctnnb1;Top1;Tfrc;Cyp2c29;Dpyd;Nckap1l;Atg5;Adam17	9.434% (15/159)	0.239384	0.62	#N/A	#N/A	13.208% (21/159)	0.00906413	2.04	G3X982;O54749;O88508;P00186;P04202;P10518;P11725;P13439;P13864;P22907;P51175;P54869;P70677;P70694;Q61093;Q64442;Q8K1X4;Q9D0K2;Q9D2R0;Q9QZX7;Q9Z0F8	Aox3;Cyp2j5;Dnmt3a;Cyp1a2;Tgfb1;Alad;Otc;Umps;Dnmt1;Hmbs;Ppox;Hmgcs2;Casp3;Akr1c6;Cybb;Sord;Nckap1l;Oxct1;Aacs;Srr;Adam17
91	GO:0009987	cellular process	Any process that is carried out at the cellular level, but not necessarily restricted to a single cell. For example, cell communication occurs among more than one cell, but occurs at the cellular level.	9.405% (354/3764)	0.0018562	2.73	A6H6J2;B1AUE5;B2RQC6;G3X982;O08547;O08579;O08749;O09111;O35129;O35153;O35386;O35459;O35488;O35607;O35623;O35678;O35683;O35728;O35855;O35943;O35945;O35969;O54749;O55003;O55022;O55026;O55028;O55143;O55234;O70404;O70405;O70475;O70503;O88441;O88630;O88736;O88876;O88962;O89032;O89116;P00186;P05132;P05202;P06151;P08249;P09528;P09671;P10649;P10852;P11352;P12382;P12710;P12787;P12790;P13707;P17156;P17182;…	Cyp2b13;Pex10;Cad;Aox3;Sec22b;Emd;Dld;Ndufb11;Phb2;Bet1l;Phyh;Ech1;Slc27a2;Bmpr2;Bet1;Mgll;Ndufa1;Cyp4a14;Bcat2;Fxn;Aldh1a7;Gamt;Cyp2j5;Bnip3;Pgrmc1;Entpd2;Bckdk;Atp2a2;Psmb5;Vamp8;Ulk1;Ugdh;Hsd17b12;Mtx2;Gosr1;Hsd17b7;Dhrs3;Cyp8b1;Sh3pxd2a;Vti1a;Cyp1a2;Prkaca;Got2;Ldha;Mdh2;Fth1;Sod2;Gstm1;Slc3a2;Gpx1;Pfkl;Fabp1;Cox5a;Cyp2b9;Gpd1;Hspa2;Eno1;Bsg;Rps6ka1;Fasn;Gstm3;Cox4i1;Aldh1a1;Wars1;Cyp2f2;Ephx…	8.448% (318/3764)	0.00678699	2.17	A0A0B4J1G0;A2ALK8;B2RWS6;E9Q3G8;E9Q6R7;E9QAP7;O08539;O08677;O08807;O09131;O35423;O35601;O35613;O35643;O35892;O35900;O35955;O54918;O55042;O55131;O55222;O70400;O70589;O88207;O88351;O88428;O88569;O88947;O88952;O88958;O89017;P01887;P01901;P02463;P04202;P05017;P06683;P06728;P06802;P08003;P08030;P08113;P08121;P08122;P08226;P09103;P09813;P10605;P11152;P11688;P11725;P14211;P14847;P15208;P16301;P16331;P16…	Fcgr4;Ptpn3;Ep300;Nup153;Utrn;Taf4;Bin1;Kng1;Prdx4;Gsto1;Agxt;Fyb1;Daxx;Ap1b1;Sp100;Lsm2;Psmb10;Bcl2l11;Snca;Septin7;Ilk;Pdlim1;Cask;Col5a1;Ikbkb;Papss2;Hnrnpa2b1;F10;Lin7c;Gnpda1;Lgmn;B2m;H2-K1;Col4a1;Tgfb1;Igf1;C9;Apoa4;Enpp1;Pdia4;Aprt;Hsp90b1;Col3a1;Col4a2;Apoe;P4hb;Apoa2;Ctsb;Lpl;Itga5;Otc;Calr;Crp;Insr;Lcat;Pah;Ass1;Atf2;Ap2a1;Ap2a2;Cfl1;Hspa5;Hexb;Akr1b7;Tap1;Glb1;Tln1;Rdx;Fcgr1;Ctnna1;U2a…	9.033% (340/3764)	0.000112447	3.95	A2A8L5;A2BE28;A6H6J2;G3X972;G3X982;O08715;O08914;O35381;O35459;O35465;O35660;O35678;O35855;O35857;O35900;O35943;O35955;O54962;O54984;O55028;O70194;O70591;O88342;O88522;O88545;O88597;O88983;P00186;P00329;P04627;P05132;P05202;P10649;P11499;P12382;P12790;P13707;P15626;P17427;P19157;P24472;P26638;P29595;P30416;P32020;P32921;P33267;P33587;P34884;P35576;P35585;P36993;P38060;P38647;P40142;P42230;P45952;…	Ptprf;Las1l;Cyp2b13;Sec24c;Aox3;Akap1;Faah;Anp32a;Ech1;Fkbp8;Gstm6;Mgll;Bcat2;Timm44;Lsm2;Fxn;Psmb10;Banf1;Get3;Bckdk;Eif3d;Pfdn2;Wdr1;Ikbkg;Cops6;Becn1;Stx8;Cyp1a2;Adh1;Araf;Prkaca;Got2;Gstm1;Hsp90ab1;Pfkl;Cyp2b9;Gpd1;Gstm2;Ap2a2;Gstp1;Gsta4;Sars1;Nedd8;Fkbp4;Scp2;Wars1;Cyp2f2;Proc;Mif;G6pc1;Ap1m1;Ppm1b;Hmgcl;Hspa9;Tkt;Stat5a;Acadm;Yap1;Aldh3a2;Pfkm;Crat;Fpgs;Hpd;Acadl;Hsd17b4;Mnat1;Tst;Uck1;Gck…	7.465% (281/3764)	0.023112	1.64	#N/A	#N/A	8.077% (304/3764)	5.04901e-06	5.3	A2ATU0;A2BE28;B2RX14;E9Q3L2;F6ZDS4;G3X9B1;G5E870;O08785;O35134;O35153;O35226;O35286;O35344;O54692;O54825;O54833;O54916;O55042;O55135;O55187;O70435;O70481;O70589;O88520;O88630;O88829;O89116;P03958;P04627;P05202;P08228;P09405;P09803;P11881;P14152;P16460;P17156;P26231;P27005;P28033;P28700;P29341;P31725;P35822;P35979;P41216;P46061;P46662;P46737;P47809;P47934;P48758;P49138;P49442;P50580;P51174;P52825;…	Dhtkd1;Las1l;Tut4;Pi4ka;Tpr;Heatr1;Trip12;Clock;Polr1a;Bet1l;Psmd4;Dhx15;Kpna3;Zw10;Bysl;Csnk2a2;Reps1;Snca;Eif6;Cbx4;Psma3;Ubr1;Cask;Shoc2;Gosr1;St3gal5;Vti1a;Ada;Araf;Got2;Sod1;Ncl;Cdh1;Itpr1;Mdh1;Ass1;Hspa2;Ctnna1;S100a8;Cebpb;Rxra;Pabpc1;S100a9;Ptprk;Rpl12;Acsl1;Rangap1;Nf2;Brcc3;Map2k4;Crat;Cbr1;Mapkapk2;Inpp1;Pa2g4;Acadl;Cpt2;Cebpz;Hccs;Rad23b;Nub1;Abcd3;Adk;Rrp1;Fus;Exosc10;Ripk2;Eif5;Nplo…	7.864% (296/3764)	0.0294385	1.53	#N/A	#N/A
92	GO:0010257	NADH dehydrogenase complex assembly	The aggregation, arrangement and bonding together of a set of components to form an NADH dehydrogenase complex.	89.655% (26/29)	1.06758e-24	23.97	O09111;O35683;Q3TQB2;Q3UIU2;Q7TMF3;Q8JZN5;Q8K3J1;Q91VD9;Q91WD5;Q99LC3;Q9CPP6;Q9CQ75;Q9CQ91;Q9CQC7;Q9CQH3;Q9CQJ8;Q9CQZ5;Q9CQZ6;Q9CR21;Q9CXZ1;Q9D6J5;Q9DC69;Q9DC70;Q9DCJ5;Q9DCS9;Q9ERS2	Ndufb11;Ndufa1;Foxred1;Ndufb6;Ndufa12;Acad9;Ndufs8;Ndufs1;Ndufs2;Ndufa10;Ndufa5;Ndufa2;Ndufa3;Ndufb4;Ndufb5;Ndufb9;Ndufa6;Ndufb3;Ndufab1;Ndufs4;Ndufb8;Ndufa9;Ndufs7;Ndufa8;Ndufb10;Ndufa13	0% (0/29)	1	0	#N/A	#N/A	37.931% (11/29)	1.48314e-05	4.83	Q3TQB2;Q3UIU2;Q91WD5;Q99LC3;Q9CPP6;Q9CQ75;Q9CQ91;Q9CQZ5;Q9CQZ6;Q9CR61;Q9DC69	Foxred1;Ndufb6;Ndufs2;Ndufa10;Ndufa5;Ndufa2;Ndufa3;Ndufa6;Ndufb3;Ndufb7;Ndufa9	10.345% (3/29)	0.353534	0.45	#N/A	#N/A	0% (0/29)	1	0	#N/A	#N/A	0% (0/29)	1	0	#N/A	#N/A
93	GO:0010817	regulation of hormone levels	Any process that modulates the levels of hormone within an organism or a tissue. A hormone is any substance formed in very small amounts in one specialized organ or group of cells and carried (sometimes in the bloodstream) to another organ or group of cells in the same organism, upon which it has a specific regulatory action.	16.084% (23/143)	0.00450039	2.35	O35855;O35945;O54749;O70404;O70503;O88736;O88876;P00186;P12382;P24549;P46656;P51660;P53986;Q61425;Q64FW2;Q8R084;Q8R2E9;Q922Z0;Q99LB2;Q9D0K2;Q9D2R0;Q9QYY9;Q9Z2A7	Bcat2;Aldh1a7;Cyp2j5;Vamp8;Hsd17b12;Hsd17b7;Dhrs3;Cyp1a2;Pfkl;Aldh1a1;Fdx1;Hsd17b4;Slc16a1;Hadh;Retsat;Ugt2b1;Ero1b;Ddo;Dhrs4;Oxct1;Aacs;Adh4;Dgat1	13.287% (19/143)	0.0229713	1.64	#N/A	#N/A	10.49% (15/143)	0.255871	0.59	#N/A	#N/A	11.189% (16/143)	0.0533022	1.27	#N/A	#N/A	9.091% (13/143)	0.305153	0.52	#N/A	#N/A	15.385% (22/143)	0.00110307	2.96	O35945;O54749;P00186;P06802;P16882;P21300;P35569;P45377;P52792;P61028;P70694;P98078;Q60520;Q8K4G1;Q8VCX1;Q91WT7;Q922Z0;Q9D0K2;Q9D2R0;Q9D906;Q9QYF1;Q9QYY9	Aldh1a7;Cyp2j5;Cyp1a2;Enpp1;Ghr;Akr1b7;Irs1;Akr1b8;Gck;Rab8b;Akr1c6;Dab2;Sin3a;Ltbp4;Akr1d1;Akr1c14;Ddo;Oxct1;Aacs;Atg7;Rdh11;Adh4
94	GO:0014823	response to activity	Any process that results in a change in state or activity of a cell or an organism (in terms of movement, secretion, enzyme production, gene expression, etc.) as a result of an activity stimulus.	28.571% (6/21)	0.00909658	2.04	P09671;P97494;Q03265;Q61425;Q9CZ13;Q9D0K2	Sod2;Gclc;Atp5f1a;Hadh;Uqcrc1;Oxct1	9.524% (2/21)	0.523559	0.28	#N/A	#N/A	9.524% (2/21)	0.555336	0.26	#N/A	#N/A	14.286% (3/21)	0.192671	0.72	#N/A	#N/A	9.524% (2/21)	0.488684	0.31	#N/A	#N/A	9.524% (2/21)	0.486904	0.31	#N/A	#N/A
95	GO:0015919	peroxisomal membrane transport	The directed movement of substances to, from or across the peroxisomal membrane.	40% (6/15)	0.00134273	2.87	B1AUE5;P48410;P55096;Q8VCI5;Q91XC9;Q9D0K1	Pex10;Abcd1;Abcd3;Pex19;Pex16;Pex13	0% (0/15)	1	0	#N/A	#N/A	26.667% (4/15)	0.0352454	1.45	#N/A	#N/A	26.667% (4/15)	0.0196643	1.71	#N/A	#N/A	26.667% (4/15)	0.0238005	1.62	#N/A	#N/A	20% (3/15)	0.10225	0.99	#N/A	#N/A
96	GO:0015980	energy derivation by oxidation of organic compounds	The chemical reactions and pathways by which a cell derives energy from organic compounds; results in the oxidation of the compounds from which energy is released.	51.034% (74/145)	7.97486e-41	40.1	O08749;O09111;O35683;O35943;O55003;P00186;P05132;P06151;P08249;P09671;P12787;P13707;P19783;P35486;P45952;P48771;P54071;P70404;P97478;P99028;Q3UIU2;Q60597;Q7TMF3;Q7TSH2;Q8BMF4;Q8BWJ3;Q8K1Z0;Q8K3J1;Q91VA7;Q91VD9;Q91WD5;Q91YT0;Q921G7;Q99KI0;Q99LC3;Q99LC5;Q9CPP6;Q9CPQ1;Q9CQ69;Q9CQ75;Q9CQ91;Q9CQA3;Q9CQC7;Q9CQH3;Q9CQJ8;Q9CQZ5;Q9CQZ6;Q9CR21;Q9CR68;Q9CXV1;Q9CXZ1;Q9CZ13;Q9CZU6;Q9D051;Q9D0J4;Q9D0M3;Q9D2G2;…	Dld;Ndufb11;Ndufa1;Fxn;Bnip3;Cyp1a2;Prkaca;Ldha;Mdh2;Sod2;Cox5a;Gpd1;Cox4i1;Pdha1;Acadm;Cox7a2;Idh2;Idh3g;Coq7;Uqcrh;Ndufb6;Ogdh;Ndufa12;Phkb;Dlat;Phka2;Coq9;Ndufs8;Idh3b;Ndufs1;Ndufs2;Ndufv1;Etfdh;Aco2;Ndufa10;Etfa;Ndufa5;Cox6c;Uqcrq;Ndufa2;Ndufa3;Sdhb;Ndufb4;Ndufb5;Ndufb9;Ndufa6;Ndufb3;Ndufab1;Uqcrfs1;Sdhd;Ndufs4;Uqcrc1;Cs;Pdhb;Arl2;Cyc1;Dlst;Atp5f1d;Ndufb8;Ndufv2;Gbe1;Phkg2;Uqcrc2;Ndufa9;Ndufs…	4.138% (6/145)	0.983426	0.01	#N/A	#N/A	21.379% (31/145)	1.30579e-06	5.88	O35943;P00186;P05132;P13707;P35576;P45952;P47857;P52792;Q3UIU2;Q60597;Q91WD5;Q91YT0;Q99KI0;Q99LC3;Q99LX0;Q9CPP6;Q9CQ75;Q9CQ91;Q9CQZ5;Q9CQZ6;Q9CR61;Q9CZ13;Q9CZN7;Q9D0M3;Q9D2G2;Q9DC69;Q9DCW4;Q9QX60;Q9QXF8;Q9Z1P6;Q9Z2I8	Fxn;Cyp1a2;Prkaca;Gpd1;G6pc1;Acadm;Pfkm;Gck;Ndufb6;Ogdh;Ndufs2;Ndufv1;Aco2;Ndufa10;Park7;Ndufa5;Ndufa2;Ndufa3;Ndufa6;Ndufb3;Ndufb7;Uqcrc1;Shmt2;Cyc1;Dlst;Ndufa9;Etfb;Dguok;Gnmt;Ndufa7;Suclg2	8.966% (13/145)	0.253192	0.6	#N/A	#N/A	6.897% (10/145)	0.689909	0.16	#N/A	#N/A	4.828% (7/145)	0.937439	0.03	#N/A	#N/A
97	GO:0015985	energy coupled proton transport, down electrochemical gradient	The transport of protons across a membrane to generate an electrochemical gradient (proton-motive force) that provides energy for the synthesis of ATP or GTP.	92.857% (39/42)	3.32225e-38	37.48	O09111;O35683;P56135;P56382;P56480;P97450;Q03265;Q3UIU2;Q7TMF3;Q8K3J1;Q91VD9;Q91WD5;Q91YT0;Q99LC3;Q9CPP6;Q9CPQ8;Q9CQ75;Q9CQ91;Q9CQA3;Q9CQC7;Q9CQH3;Q9CQJ8;Q9CQQ7;Q9CQZ5;Q9CQZ6;Q9CR21;Q9CXV1;Q9CXZ1;Q9D3D9;Q9D6J5;Q9D6J6;Q9DB20;Q9DC69;Q9DC70;Q9DCJ5;Q9DCS9;Q9DCX2;Q9ERS2;Q9Z1P6	Ndufb11;Ndufa1;Atp5mf;Atp5f1e;Atp5f1b;Atp5pf;Atp5f1a;Ndufb6;Ndufa12;Ndufs8;Ndufs1;Ndufs2;Ndufv1;Ndufa10;Ndufa5;Atp5mg;Ndufa2;Ndufa3;Sdhb;Ndufb4;Ndufb5;Ndufb9;Atp5pb;Ndufa6;Ndufb3;Ndufab1;Sdhd;Ndufs4;Atp5f1d;Ndufb8;Ndufv2;Atp5po;Ndufa9;Ndufs7;Ndufa8;Ndufb10;Atp5pd;Ndufa13;Ndufa7	0% (0/42)	1	0	#N/A	#N/A	33.333% (14/42)	5.88182e-06	5.23	P97450;Q3UIU2;Q91WD5;Q91YT0;Q99LC3;Q9CPP6;Q9CQ75;Q9CQ91;Q9CQQ7;Q9CQZ5;Q9CQZ6;Q9CR61;Q9DC69;Q9Z1P6	Atp5pf;Ndufb6;Ndufs2;Ndufv1;Ndufa10;Ndufa5;Ndufa2;Ndufa3;Atp5pb;Ndufa6;Ndufb3;Ndufb7;Ndufa9;Ndufa7	11.905% (5/42)	0.186438	0.73	#N/A	#N/A	0% (0/42)	1	0	#N/A	#N/A	0% (0/42)	1	0	#N/A	#N/A
98	GO:0015986	ATP synthesis coupled proton transport	The transport of protons across a membrane to generate an electrochemical gradient (proton-motive force) that powers ATP synthesis.	92.857% (39/42)	3.32225e-38	37.48	O09111;O35683;P56135;P56382;P56480;P97450;Q03265;Q3UIU2;Q7TMF3;Q8K3J1;Q91VD9;Q91WD5;Q91YT0;Q99LC3;Q9CPP6;Q9CPQ8;Q9CQ75;Q9CQ91;Q9CQA3;Q9CQC7;Q9CQH3;Q9CQJ8;Q9CQQ7;Q9CQZ5;Q9CQZ6;Q9CR21;Q9CXV1;Q9CXZ1;Q9D3D9;Q9D6J5;Q9D6J6;Q9DB20;Q9DC69;Q9DC70;Q9DCJ5;Q9DCS9;Q9DCX2;Q9ERS2;Q9Z1P6	Ndufb11;Ndufa1;Atp5mf;Atp5f1e;Atp5f1b;Atp5pf;Atp5f1a;Ndufb6;Ndufa12;Ndufs8;Ndufs1;Ndufs2;Ndufv1;Ndufa10;Ndufa5;Atp5mg;Ndufa2;Ndufa3;Sdhb;Ndufb4;Ndufb5;Ndufb9;Atp5pb;Ndufa6;Ndufb3;Ndufab1;Sdhd;Ndufs4;Atp5f1d;Ndufb8;Ndufv2;Atp5po;Ndufa9;Ndufs7;Ndufa8;Ndufb10;Atp5pd;Ndufa13;Ndufa7	0% (0/42)	1	0	#N/A	#N/A	33.333% (14/42)	5.88182e-06	5.23	P97450;Q3UIU2;Q91WD5;Q91YT0;Q99LC3;Q9CPP6;Q9CQ75;Q9CQ91;Q9CQQ7;Q9CQZ5;Q9CQZ6;Q9CR61;Q9DC69;Q9Z1P6	Atp5pf;Ndufb6;Ndufs2;Ndufv1;Ndufa10;Ndufa5;Ndufa2;Ndufa3;Atp5pb;Ndufa6;Ndufb3;Ndufb7;Ndufa9;Ndufa7	11.905% (5/42)	0.186438	0.73	#N/A	#N/A	0% (0/42)	1	0	#N/A	#N/A	0% (0/42)	1	0	#N/A	#N/A
99	GO:0016042	lipid catabolic process	The chemical reactions and pathways resulting in the breakdown of lipids, compounds soluble in an organic solvent but not, or sparingly, in an aqueous solvent.	28.859% (43/149)	1.30663e-12	11.88	O35386;O35459;O35488;O35678;O35728;P00186;P12710;P35951;P45952;P47934;P48410;P50544;P51174;P51660;P52825;P55096;Q07417;Q61425;Q64505;Q8BH04;Q8BH95;Q8BWT1;Q8CAY6;Q8JZN5;Q8JZV9;Q8QZT1;Q8R2Y0;Q8VCH0;Q91ZA3;Q921G7;Q921H8;Q99JY0;Q99LC5;Q9CQ62;Q9D0K1;Q9D1N2;Q9D7B6;Q9DBM2;Q9DCW4;Q9EQC1;Q9JHE3;Q9JLZ3;Q9R0H0	Phyh;Ech1;Slc27a2;Mgll;Cyp4a14;Cyp1a2;Fabp1;Ldlr;Acadm;Crat;Abcd1;Acadvl;Acadl;Hsd17b4;Cpt2;Abcd3;Acads;Hadh;Cyp7a1;Pck2;Echs1;Acaa2;Acat2;Acad9;Bdh2;Acat1;Abhd6;Acaa1b;Pcca;Etfdh;Acaa1a;Hadhb;Etfa;Decr1;Pex13;Gpihbp1;Acad8;Ehhadh;Etfb;Hsd3b7;Asah2;Auh;Acox1	10.738% (16/149)	0.158273	0.8	#N/A	#N/A	14.094% (21/149)	0.0167431	1.78	#N/A	#N/A	11.409% (17/149)	0.0403817	1.39	#N/A	#N/A	11.409% (17/149)	0.0631822	1.2	#N/A	#N/A	11.409% (17/149)	0.0616367	1.21	#N/A	#N/A
100	GO:0016053	organic acid biosynthetic process	The chemical reactions and pathways resulting in the formation of organic acids, any acidic compound containing carbon in covalent linkage.	20.28% (29/143)	2.26719e-05	4.64	B2RQC6;O35488;O35678;O35728;O35855;O35969;O70475;O70503;O88962;P05202;P06151;P10649;P19096;P24549;P48410;P50544;P51174;P55096;Q3UNX5;Q3URE1;Q64505;Q8BGA8;Q8R3F5;Q99M04;Q9CR21;Q9D964;Q9JHE3;Q9QXG4;Q9Z110	Cad;Slc27a2;Mgll;Cyp4a14;Bcat2;Gamt;Ugdh;Hsd17b12;Cyp8b1;Got2;Ldha;Gstm1;Fasn;Aldh1a1;Abcd1;Acadvl;Acadl;Abcd3;Acsm3;Acsf3;Cyp7a1;Acsm5;Mcat;Lias;Ndufab1;Gatm;Asah2;Acss2;Aldh18a1	15.385% (22/143)	0.00261628	2.58	O09131;O35423;P06728;P11152;P11725;P16331;P16460;P27656;P29758;P33622;P34928;P49698;Q05020;Q571F8;Q8R4H7;Q8VBT2;Q8VCN5;Q91WT9;Q91YI0;Q99LS3;Q99MZ3;Q9Z0Y9	Gsto1;Agxt;Apoa4;Lpl;Otc;Pah;Ass1;Lipc;Oat;Apoc3;Apoc1;Hnf4a;Apoc2;Gls2;Nags;Sds;Cth;Cbs;Asl;Psph;Mlxipl;Nr1h3	18.182% (26/143)	0.000181533	3.74	O35678;O35855;P05202;P10649;P15626;P19157;P34884;P51174;P55096;P61458;Q3UNX5;Q3URE1;Q4LDG0;Q78JT3;Q8BGA8;Q8C7G5;Q8R3F5;Q8R4H7;Q8VC97;Q99LX0;Q99MZ3;Q9CQ65;Q9CZN7;Q9DBE0;Q9DCS3;Q9Z0Y9	Mgll;Bcat2;Got2;Gstm1;Gstm2;Gstp1;Mif;Acadl;Abcd3;Pcbd1;Acsm3;Acsf3;Slc27a5;Haao;Acsm5;Apoa5;Mcat;Nags;Upb1;Park7;Mlxipl;Mtap;Shmt2;Csad;Mecr;Nr1h3	13.287% (19/143)	0.0068784	2.16	O35490;P11152;P16331;P49698;P60334;P61922;Q571F8;Q61285;Q64505;Q6XPS7;Q8CHR6;Q8VCN5;Q91WS4;Q91X34;Q923E4;Q99J39;Q9CXF0;Q9DBG1;Q9WU19	Bhmt;Lpl;Pah;Hnf4a;Cdo1;Abat;Gls2;Abcd2;Cyp7a1;Tha1;Dpyd;Cth;Bhmt2;Baat;Sirt1;Mlycd;Kynu;Cyp27a1;Hao1	6.993% (10/143)	0.672816	0.17	#N/A	#N/A	16.084% (23/143)	0.000447228	3.35	O35969;P00375;P11725;P19096;P27656;P47713;P48410;P50431;P51163;Q61285;Q8BFZ9;Q8VCX1;Q91X78;Q920L1;Q9CQF6;Q9CZN7;Q9CZW4;Q9D964;Q9DCC4;Q9JLJ4;Q9QXG4;Q9QZX7;Q9Z110	Gamt;Dhfr;Otc;Fasn;Lipc;Pla2g4a;Abcd1;Shmt1;Uros;Abcd2;Erlin2;Akr1d1;Erlin1;Fads1;Aasdhppt;Shmt2;Acsl3;Gatm;Pycr3;Elovl2;Acss2;Srr;Aldh18a1
101	GO:0016054	organic acid catabolic process	The chemical reactions and pathways resulting in the breakdown of organic acids, any acidic compound containing carbon in covalent linkage.	27.742% (43/155)	5.74789e-12	11.24	O08749;O35386;O35459;O35488;O35728;O35855;O55028;P05202;P12710;P38060;P45952;P47934;P48410;P50544;P51174;P51660;P52825;P55096;Q07417;Q3URE1;Q61425;Q8BH04;Q8BH95;Q8BWT1;Q8CAY6;Q8JZN5;Q8JZV9;Q8QZT1;Q8VCH0;Q921G7;Q921H8;Q922Z0;Q99JY0;Q99LC5;Q9CQ62;Q9D0K1;Q9D2G2;Q9D7B6;Q9DBM2;Q9DCD0;Q9DCW4;Q9JLZ3;Q9R0H0	Dld;Phyh;Ech1;Slc27a2;Cyp4a14;Bcat2;Bckdk;Got2;Fabp1;Hmgcl;Acadm;Crat;Abcd1;Acadvl;Acadl;Hsd17b4;Cpt2;Abcd3;Acads;Acsf3;Hadh;Pck2;Echs1;Acaa2;Acat2;Acad9;Bdh2;Acat1;Acaa1b;Etfdh;Acaa1a;Ddo;Hadhb;Etfa;Decr1;Pex13;Dlst;Acad8;Ehhadh;Pgd;Etfb;Auh;Acox1	12.258% (19/155)	0.047621	1.32	#N/A	#N/A	24.516% (38/155)	1.31982e-09	8.88	O08914;O35459;O35855;O55028;P05202;P32020;P38060;P45952;P47934;P49429;P51174;P51660;P52825;P55096;P58137;Q07417;Q3URE1;Q78JT3;Q7TNG8;Q8BVI4;Q8CAY6;Q8JZV7;Q8K4H1;Q8R0Y6;Q8VCH0;Q91W43;Q91XD4;Q922Z0;Q9CQ62;Q9CZN7;Q9D2G2;Q9D7B6;Q9D826;Q9DBE0;Q9DCW4;Q9EPL9;Q9QZ08;Q9WVL0	Faah;Ech1;Bcat2;Bckdk;Got2;Scp2;Hmgcl;Acadm;Crat;Hpd;Acadl;Hsd17b4;Cpt2;Abcd3;Acot8;Acads;Acsf3;Haao;Ldhd;Qdpr;Acat2;Amdhd2;Afmid;Aldh1l1;Acaa1b;Gldc;Ftcd;Ddo;Decr1;Shmt2;Dlst;Acad8;Pipox;Csad;Etfb;Acox3;Nagk;Gstz1	14.194% (22/155)	0.00160139	2.8	P16331;P48776;P52430;P60334;P61922;P97865;Q571F8;Q61285;Q6P3A8;Q6XPS7;Q71RI9;Q8CIH9;Q8JZN5;Q8VC12;Q99J39;Q99JY0;Q99LC5;Q9CXF0;Q9DBM2;Q9EQ20;Q9WU19;Q9Z2V4	Pah;Tdo2;Pon1;Cdo1;Abat;Pex7;Gls2;Abcd2;Bckdhb;Tha1;Kyat3;Ppat;Acad9;Uroc1;Mlycd;Hadhb;Etfa;Kynu;Ehhadh;Aldh6a1;Hao1;Pck1	11.613% (18/155)	0.0493574	1.31	#N/A	#N/A	14.839% (23/155)	0.00141467	2.85	O88958;P11725;P35569;P48410;P50431;Q61285;Q8BTY1;Q8CAY6;Q8CHT0;Q8CIH9;Q8JZV7;Q8JZV9;Q8K4H1;Q8VCX1;Q922Z0;Q9CQF6;Q9CZN7;Q9D9V3;Q9DCD0;Q9DCJ9;Q9EPL9;Q9JLI6;Q9QZ08	Gnpda1;Otc;Irs1;Abcd1;Shmt1;Abcd2;Kyat1;Acat2;Aldh4a1;Ppat;Amdhd2;Bdh2;Afmid;Akr1d1;Ddo;Aasdhppt;Shmt2;Echdc1;Pgd;Npl;Acox3;Scly;Nagk
102	GO:0016101	diterpenoid metabolic process	The chemical reactions and pathways involving diterpenoid compounds, terpenoids with four isoprene units.	29.032% (9/31)	0.00127986	2.89	O35945;O88876;P00186;P24549;P47740;Q64FW2;Q99LB2;Q9QYY9;Q9Z2A7	Aldh1a7;Dhrs3;Cyp1a2;Aldh1a1;Aldh3a2;Retsat;Dhrs4;Adh4;Dgat1	9.677% (3/31)	0.473206	0.32	#N/A	#N/A	19.355% (6/31)	0.0469387	1.33	#N/A	#N/A	9.677% (3/31)	0.394211	0.4	#N/A	#N/A	9.677% (3/31)	0.430913	0.37	#N/A	#N/A	19.355% (6/31)	0.0278087	1.56	#N/A	#N/A
103	GO:0016310	phosphorylation	The process of introducing a phosphate group into a molecule, usually with the formation of a phosphoric ester, a phosphoric anhydride or a phosphoric amide.	14.992% (91/607)	1.85202e-07	6.73	B2RQC6;O08749;O09111;O35129;O35607;O35683;O35943;O55028;O70405;P05132;P12382;P12787;P13707;P17156;P17182;P18653;P19783;P32921;P35762;P48410;P48771;P49817;P56135;P56382;P56391;P56480;P68181;P97450;P97478;P98156;P99028;Q03265;Q3UIU2;Q3ULJ0;Q60597;Q62245;Q7TMF3;Q7TNL9;Q7TSH2;Q80V26;Q8BFP9;Q8BN21;Q8K1Z0;Q8K3J1;Q8R2W9;Q8VC30;Q91UZ5;Q91VD9;Q91WD5;Q91Y97;Q91YT0;Q99JY8;Q99LC3;Q9CPP6;Q9CPQ1;Q9CQ69;Q9CQ75;…	Cad;Dld;Ndufb11;Phb2;Bmpr2;Ndufa1;Fxn;Bckdk;Ulk1;Prkaca;Pfkl;Cox5a;Gpd1;Hspa2;Eno1;Rps6ka1;Cox4i1;Wars1;Cd81;Abcd1;Cox7a2;Cav1;Atp5mf;Atp5f1e;Cox6b1;Atp5f1b;Prkacb;Atp5pf;Coq7;Vldlr;Uqcrh;Atp5f1a;Ndufb6;Gpd1l;Ogdh;Sos1;Ndufa12;Chchd10;Phkb;Bpnt2;Pdk1;Vrk2;Coq9;Ndufs8;Pank3;Tkfc;Impa2;Ndufs1;Ndufs2;Aldob;Ndufv1;Plpp3;Ndufa10;Ndufa5;Cox6c;Uqcrq;Ndufa2;Ndufa3;Sdhb;Ndufb4;Ndufb5;Ndufb9;Atp5pb;Ndufa6;…	9.555% (58/607)	0.108407	0.96	#N/A	#N/A	10.544% (64/607)	0.0473378	1.32	#N/A	#N/A	10.214% (62/607)	0.00223793	2.65	B2RU80;E9PYG6;O08992;O35683;O35988;O55042;P12787;P16882;P17751;P35762;P42227;P49698;P55264;P63101;P70340;P97377;Q01279;Q03265;Q04750;Q3TNA1;Q61187;Q61194;Q61823;Q61937;Q62351;Q63850;Q8BJW6;Q8BWW9;Q8CBW3;Q8CDA1;Q8CGY8;Q8CIB5;Q8K1X4;Q8K245;Q8K4K6;Q8R2W9;Q8VE70;Q91VL8;Q91X72;Q91Y97;Q91ZX7;Q923E4;Q99KR7;Q99M51;Q99PM9;Q9CPQ1;Q9CQA3;Q9CXZ1;Q9DBU3;Q9DCX2;Q9ERE3;Q9JK48;Q9QY01;Q9R0G7;Q9R0M5;Q9WTP7;Q9WUM4;…	Ptprb;Rasa1;Sdcbp;Ndufa1;Sdc4;Snca;Cox5a;Ghr;Tpi1;Cd81;Stat3;Hnf4a;Adk;Ywhaz;Smad1;Cdk2;Egfr;Atp5f1a;Top1;Xylb;Tsg101;Pik3c2a;Pdcd4;Npm1;Tfrc;Nup62;Eif2a;Pkn2;Abi1;Inpp5f;Ogt;Fermt2;Nckap1l;Uvrag;Pank1;Pank3;Pdcd10;Terf2ip;Hpx;Aldob;Lrp1;Sirt1;Ppif;Nck1;Uck2;Cox6c;Sdhb;Ndufs4;Riok3;Atp5pd;Sgk3;Sh3glb1;Ulk2;Zeb2;Tpk1;Ak3;Coro1c;Tbk1;Adam17;Pdpk1;Pck1;Psmd10	9.226% (56/607)	0.0753357	1.12	#N/A	#N/A	9.885% (60/607)	0.0182056	1.74	#N/A	#N/A
104	GO:0019369	arachidonic acid metabolic process	The chemical reactions and pathways involving arachidonic acid, a straight chain fatty acid with 20 carbon atoms and four double bonds per molecule. Arachidonic acid is the all-Z-(5,8,11,14)-isomer.	44% (11/25)	4.23887e-06	5.37	A6H6J2;O35678;O35728;O54749;P00186;P11352;P12790;P33267;Q05421;Q64458;Q9D379	Cyp2b13;Mgll;Cyp4a14;Cyp2j5;Cyp1a2;Gpx1;Cyp2b9;Cyp2f2;Cyp2e1;Cyp2c29;Ephx1	0% (0/25)	1	0	#N/A	#N/A	24% (6/25)	0.0175058	1.76	#N/A	#N/A	4% (1/25)	0.849308	0.07	#N/A	#N/A	0% (0/25)	1	0	#N/A	#N/A	20% (5/25)	0.0381941	1.42	#N/A	#N/A
105	GO:0019373	epoxygenase P450 pathway	The chemical reactions and pathways by which arachidonic acid is converted to other compounds including epoxyeicosatrienoic acids and dihydroxyeicosatrienoic acids.	50% (6/12)	0.000314224	3.5	A6H6J2;O54749;P12790;P33267;Q05421;Q64458	Cyp2b13;Cyp2j5;Cyp2b9;Cyp2f2;Cyp2e1;Cyp2c29	0% (0/12)	1	0	#N/A	#N/A	25% (3/12)	0.0790958	1.1	#N/A	#N/A	8.333% (1/12)	0.596211	0.22	#N/A	#N/A	0% (0/12)	1	0	#N/A	#N/A	8.333% (1/12)	0.616773	0.21	#N/A	#N/A
106	GO:0019395	fatty acid oxidation	The removal of one or more electrons from a fatty acid, with or without the concomitant removal of a proton or protons, by reaction with an electron-accepting substance, by addition of oxygen or by removal of hydrogen.	47.887% (34/71)	8.78302e-18	17.06	O35386;O35459;O35488;P12710;P45952;P47934;P48410;P50544;P51174;P51660;P52825;P55096;Q07417;Q61425;Q8BH95;Q8BWT1;Q8CAY6;Q8JZN5;Q8JZV9;Q8QZT1;Q8VCH0;Q921G7;Q921H8;Q99JY0;Q99LC5;Q9CQ62;Q9D0K1;Q9D7B6;Q9DBM2;Q9DCW4;Q9JLZ3;Q9QYY9;Q9R0H0;Q9Z2A7	Phyh;Ech1;Slc27a2;Fabp1;Acadm;Crat;Abcd1;Acadvl;Acadl;Hsd17b4;Cpt2;Abcd3;Acads;Hadh;Echs1;Acaa2;Acat2;Acad9;Bdh2;Acat1;Acaa1b;Etfdh;Acaa1a;Hadhb;Etfa;Decr1;Pex13;Acad8;Ehhadh;Etfb;Auh;Adh4;Acox1;Dgat1	0% (0/71)	1	0	#N/A	#N/A	22.535% (16/71)	0.00027577	3.56	O35459;P32020;P45952;P47934;P51174;P51660;P52825;P55096;Q07417;Q8CAY6;Q8VCH0;Q9CQ62;Q9D7B6;Q9DCW4;Q9EPL9;Q9Z2A7	Ech1;Scp2;Acadm;Crat;Acadl;Hsd17b4;Cpt2;Abcd3;Acads;Acat2;Acaa1b;Decr1;Acad8;Etfb;Acox3;Dgat1	12.676% (9/71)	0.0696417	1.16	#N/A	#N/A	16.901% (12/71)	0.00715158	2.15	P47934;P51174;P52825;P55096;P81122;P97742;Q921G7;Q921H8;Q99JY0;Q9D0K1;Q9R0H0;Q9Z2A7	Crat;Acadl;Cpt2;Abcd3;Irs2;Cpt1a;Etfdh;Acaa1a;Hadhb;Pex13;Acox1;Dgat1	11.268% (8/71)	0.174419	0.76	#N/A	#N/A
107	GO:0019637	organophosphate metabolic process	The chemical reactions and pathways involving organophosphates, any phosphate-containing organic compound.	25.916% (99/382)	6.20709e-25	24.21	B2RQC6;O08749;O09111;O35129;O35683;O55026;P12382;P13707;P17182;P19096;P35486;P35951;P38060;P40142;P47968;P48410;P51660;P54071;P54869;P56135;P56382;P56480;P58044;P97450;Q03265;Q3UIU2;Q3ULJ0;Q3UNX5;Q60597;Q64521;Q711T7;Q7TMF3;Q80V26;Q8BFP9;Q8BGA8;Q8BKZ9;Q8BMF4;Q8BWT1;Q8C0N2;Q8K2C8;Q8K3J1;Q8K3K7;Q8QZT1;Q8R2W9;Q8R2Y0;Q8VC30;Q91UZ5;Q91VD9;Q91WD5;Q91Y97;Q91YT0;Q93092;Q99JY8;Q99L27;Q99LC3;Q99MN1;Q9CPP6;…	Cad;Dld;Ndufb11;Phb2;Ndufa1;Entpd2;Pfkl;Gpd1;Eno1;Fasn;Pdha1;Ldlr;Hmgcl;Tkt;Rpia;Abcd1;Hsd17b4;Idh2;Hmgcs2;Atp5mf;Atp5f1e;Atp5f1b;Idi1;Atp5pf;Atp5f1a;Ndufb6;Gpd1l;Acsm3;Ogdh;Gpd2;Nadsyn1;Ndufa12;Bpnt2;Pdk1;Acsm5;Pdhx;Dlat;Acaa2;Gpat3;Gpat4;Ndufs8;Agpat2;Acat1;Pank3;Abhd6;Tkfc;Impa2;Ndufs1;Ndufs2;Aldob;Ndufv1;Taldo1;Plpp3;Gmpr2;Ndufa10;Kars1;Ndufa5;Atp5mg;Ndufa2;Ndufa3;Sdhb;Ndufb4;Ndufb5;Ndufb9;At…	8.901% (34/382)	0.328042	0.48	#N/A	#N/A	17.801% (68/382)	1.41275e-09	8.85	O88597;P12382;P13707;P32020;P35576;P38060;P40142;P47857;P51660;P52623;P52792;P54869;P58137;P97450;Q03249;Q3UIU2;Q3UNX5;Q60597;Q60967;Q61586;Q64520;Q64521;Q64737;Q78JT3;Q7TNG8;Q8BGA8;Q8C0N2;Q8C196;Q8C7G5;Q8JZL3;Q8K2C8;Q8K3K7;Q8K4H1;Q8R059;Q8VC30;Q8VC97;Q8VDG5;Q91WD5;Q91XF0;Q91YT0;Q920E5;Q93092;Q99JF5;Q99LC3;Q99LX0;Q99MN1;Q99MZ3;Q9CPP6;Q9CQ75;Q9CQ91;Q9CQQ7;Q9CQZ5;Q9CQZ6;Q9CR61;Q9D2G2;Q9D826;Q9DC69;…	Becn1;Pfkl;Gpd1;Scp2;G6pc1;Hmgcl;Tkt;Pfkm;Hsd17b4;Uck1;Gck;Hmgcs2;Acot8;Atp5pf;Galt;Ndufb6;Acsm3;Ogdh;Papss1;Gpam;Guk1;Gpd2;Gart;Haao;Ldhd;Acsm5;Gpat3;Cps1;Apoa5;Thtpa;Gpat4;Agpat2;Afmid;Gale;Tkfc;Upb1;Ppcs;Ndufs2;Pnpo;Ndufv1;Fdps;Taldo1;Mvd;Ndufa10;Park7;Kars1;Mlxipl;Ndufa5;Ndufa2;Ndufa3;Atp5pb;Ndufa6;Ndufb3;Ndufb7;Dlst;Pipox;Ndufa9;Dguok;Fbp1;Galk1;Ak2;Entpd5;Bpnt1;Nr1h3;Nfs1;Ndufa7;Dgat1;Suclg2	9.686% (37/382)	0.0388793	1.41	#N/A	#N/A	8.377% (32/382)	0.328942	0.48	#N/A	#N/A	11.78% (45/382)	0.00177797	2.75	O35435;O70145;O88958;P04202;P06802;P09581;P13439;P19096;P20060;P26450;P27656;P47713;P47968;P48410;P50431;P51432;P52623;P52792;P54869;P55772;P56380;Q00612;Q04447;Q05915;Q09014;Q3TRM8;Q61503;Q80XI4;Q8CDA1;Q8CGR7;Q8CIH9;Q8K4H1;Q8R059;Q91ZJ5;Q920E5;Q99JF5;Q99PM9;Q9CS42;Q9CZW4;Q9D1G2;Q9DCD0;Q9JHK5;Q9QXG4;Q9R111;Q9Z2C5	Dhodh;Ncf2;Gnpda1;Tgfb1;Enpp1;Csf1r;Umps;Fasn;Hexb;Pik3r1;Lipc;Pla2g4a;Rpia;Abcd1;Shmt1;Plcb3;Uck1;Gck;Hmgcs2;Entpd1;Nudt2;G6pdx;Ckb;Gch1;Ncf1;Hk3;Nt5e;Pip4k2b;Inpp5f;Upp2;Ppat;Afmid;Gale;Ugp2;Fdps;Mvd;Uck2;Prps2;Acsl3;Pmvk;Pgd;Plek;Acss2;Gda;Mtm1
108	GO:0019646	aerobic electron transport chain	A process in which a series of electron carriers operate together to transfer electrons from donors such as NADH and FADH2 to oxygen to generate a transmembrane electrochemical gradient.	50% (4/8)	0.00351721	2.45	P12787;P19783;P48771;Q9CPQ1	Cox5a;Cox4i1;Cox7a2;Cox6c	0% (0/8)	1	0	#N/A	#N/A	0% (0/8)	1	0	#N/A	#N/A	25% (2/8)	0.110188	0.96	#N/A	#N/A	0% (0/8)	1	0	#N/A	#N/A	0% (0/8)	1	0	#N/A	#N/A
109	GO:0019674	NAD metabolic process	The chemical reactions and pathways involving nicotinamide adenine dinucleotide (NAD), a coenzyme present in most living cells and derived from the B vitamin nicotinic acid.	35.294% (6/17)	0.00283679	2.55	P06151;P12382;P13707;P17182;Q3ULJ0;Q91Y97	Ldha;Pfkl;Gpd1;Eno1;Gpd1l;Aldob	0% (0/17)	1	0	#N/A	#N/A	23.529% (4/17)	0.0535862	1.27	#N/A	#N/A	17.647% (3/17)	0.121282	0.92	#N/A	#N/A	5.882% (1/17)	0.74444	0.13	#N/A	#N/A	0% (0/17)	1	0	#N/A	#N/A
110	GO:0019682	glyceraldehyde-3-phosphate metabolic process	The chemical reactions and pathways involving glyceraldehyde-3-phosphate, an important intermediate in glycolysis.	80% (4/5)	0.000314016	3.5	P40142;Q8VC30;Q91Y97;Q93092	Tkt;Tkfc;Aldob;Taldo1	0% (0/5)	1	0	#N/A	#N/A	60% (3/5)	0.00567314	2.25	P40142;Q8VC30;Q93092	Tkt;Tkfc;Taldo1	40% (2/5)	0.0454594	1.34	#N/A	#N/A	0% (0/5)	1	0	#N/A	#N/A	0% (0/5)	1	0	#N/A	#N/A
111	GO:0019693	ribose phosphate metabolic process	The chemical reactions and pathways involving ribose phosphate, any phosphorylated ribose sugar.	36.818% (81/220)	8.22427e-32	31.08	B2RQC6;O08749;O09111;O35683;P12382;P13707;P17182;P19096;P35486;P38060;P40142;P47968;P48410;P51660;P54869;P56135;P56382;P56480;P97450;Q03265;Q3UIU2;Q3UNX5;Q60597;Q7TMF3;Q8BFP9;Q8BGA8;Q8BKZ9;Q8BMF4;Q8BWT1;Q8K2C8;Q8K3J1;Q8QZT1;Q8R2W9;Q8VC30;Q91VD9;Q91WD5;Q91Y97;Q91YT0;Q99L27;Q99LC3;Q9CPP6;Q9CPQ8;Q9CQ75;Q9CQ91;Q9CQA3;Q9CQC7;Q9CQH3;Q9CQJ8;Q9CQQ7;Q9CQZ5;Q9CQZ6;Q9CR21;Q9CS42;Q9CXV1;Q9CXZ1;Q9CZU6;Q9D051;…	Cad;Dld;Ndufb11;Ndufa1;Pfkl;Gpd1;Eno1;Fasn;Pdha1;Hmgcl;Tkt;Rpia;Abcd1;Hsd17b4;Hmgcs2;Atp5mf;Atp5f1e;Atp5f1b;Atp5pf;Atp5f1a;Ndufb6;Acsm3;Ogdh;Ndufa12;Pdk1;Acsm5;Pdhx;Dlat;Acaa2;Gpat4;Ndufs8;Acat1;Pank3;Tkfc;Ndufs1;Ndufs2;Aldob;Ndufv1;Gmpr2;Ndufa10;Ndufa5;Atp5mg;Ndufa2;Ndufa3;Sdhb;Ndufb4;Ndufb5;Ndufb9;Atp5pb;Ndufa6;Ndufb3;Ndufab1;Prps2;Sdhd;Ndufs4;Cs;Pdhb;Arl2;Dlst;Atp5f1d;Ndufb8;Ndufv2;Atp5po;Acot…	8.182% (18/220)	0.54177	0.27	#N/A	#N/A	22.727% (50/220)	4.88943e-11	10.31	P12382;P13707;P32020;P38060;P40142;P47857;P51660;P52623;P52792;P54869;P58137;P97450;Q03249;Q3UIU2;Q3UNX5;Q60597;Q60967;Q61586;Q64520;Q64737;Q7TNG8;Q8BGA8;Q8K2C8;Q8R059;Q8VC30;Q8VC97;Q8VDG5;Q91WD5;Q91YT0;Q99JF5;Q99LC3;Q99MZ3;Q9CPP6;Q9CQ75;Q9CQ91;Q9CQQ7;Q9CQZ5;Q9CQZ6;Q9CR61;Q9D2G2;Q9D826;Q9DC69;Q9QX60;Q9QXD6;Q9R0N0;Q9WTP6;Q9WUZ9;Q9Z1P6;Q9Z2A7;Q9Z2I8	Pfkl;Gpd1;Scp2;Hmgcl;Tkt;Pfkm;Hsd17b4;Uck1;Gck;Hmgcs2;Acot8;Atp5pf;Galt;Ndufb6;Acsm3;Ogdh;Papss1;Gpam;Guk1;Gart;Ldhd;Acsm5;Gpat4;Gale;Tkfc;Upb1;Ppcs;Ndufs2;Ndufv1;Mvd;Ndufa10;Mlxipl;Ndufa5;Ndufa2;Ndufa3;Atp5pb;Ndufa6;Ndufb3;Ndufb7;Dlst;Pipox;Ndufa9;Dguok;Fbp1;Galk1;Ak2;Entpd5;Ndufa7;Dgat1;Suclg2	12.727% (28/220)	0.00213822	2.67	O35683;O55042;P13439;P17751;P42227;P48776;P49698;P55264;Q03265;Q61503;Q8CGR7;Q8CGY8;Q8CHR6;Q8CIH9;Q8K4K6;Q8R2W9;Q91X34;Q91Y97;Q99J39;Q99PM9;Q9CQA3;Q9CXF0;Q9CXZ1;Q9DBM2;Q9DCX2;Q9JM14;Q9WTP7;Q9WUM5	Ndufa1;Snca;Umps;Tpi1;Stat3;Tdo2;Hnf4a;Adk;Atp5f1a;Nt5e;Upp2;Ogt;Dpyd;Ppat;Pank1;Pank3;Baat;Aldob;Mlycd;Uck2;Sdhb;Kynu;Ndufs4;Ehhadh;Atp5pd;Nt5c;Ak3;Suclg1	7.273% (16/220)	0.634479	0.2	#N/A	#N/A	11.364% (25/220)	0.0281669	1.55	#N/A	#N/A
112	GO:0019751	polyol metabolic process	The chemical reactions and pathways involving a polyol, any alcohol containing three or more hydroxyl groups attached to saturated carbon atoms.	20.833% (10/48)	0.00971284	2.01	Q64459;Q64521;Q80V26;Q8BH04;Q8BMS4;Q8VC30;Q91UZ5;Q99JY8;Q9D379;Q9JHE3	Cyp3a11;Gpd2;Bpnt2;Pck2;Coq3;Tkfc;Impa2;Plpp3;Ephx1;Asah2	12.5% (6/48)	0.196558	0.71	#N/A	#N/A	20.833% (10/48)	0.00697165	2.16	P32020;P61458;Q64442;Q64459;Q64521;Q8BVI4;Q8VC30;Q9D379;Q9R0N0;Q9Z0S1	Scp2;Pcbd1;Sord;Cyp3a11;Gpd2;Qdpr;Tkfc;Ephx1;Galk1;Bpnt1	10.417% (5/48)	0.26797	0.57	#N/A	#N/A	16.667% (8/48)	0.0281712	1.55	#N/A	#N/A	16.667% (8/48)	0.027688	1.56	#N/A	#N/A
113	GO:0019752	carboxylic acid metabolic process	The chemical reactions and pathways involving carboxylic acids, any organic acid containing one or more carboxyl (COOH) groups or anions (COO-).	26.03% (120/461)	4.50359e-31	30.35	A6H6J2;B2RQC6;O08749;O35386;O35459;O35488;O35678;O35728;O35855;O35945;O35969;O54749;O55028;O70475;O70503;O88962;P00186;P05202;P06151;P08249;P10649;P11352;P12382;P12710;P12790;P13707;P17182;P19096;P24549;P32921;P33267;P34914;P35486;P38060;P45952;P47740;P47934;P48410;P48760;P49817;P50544;P51174;P51660;P52825;P54071;P55050;P55096;P70404;P97494;Q05421;Q07417;Q14CH7;Q3UNX5;Q3URE1;Q499X9;Q60597;Q61425;…	Cyp2b13;Cad;Dld;Phyh;Ech1;Slc27a2;Mgll;Cyp4a14;Bcat2;Aldh1a7;Gamt;Cyp2j5;Bckdk;Ugdh;Hsd17b12;Cyp8b1;Cyp1a2;Got2;Ldha;Mdh2;Gstm1;Gpx1;Pfkl;Fabp1;Cyp2b9;Gpd1;Eno1;Fasn;Aldh1a1;Wars1;Cyp2f2;Ephx2;Pdha1;Hmgcl;Acadm;Aldh3a2;Crat;Abcd1;Fpgs;Cav1;Acadvl;Acadl;Hsd17b4;Cpt2;Idh2;Fabp2;Abcd3;Idh3g;Gclc;Cyp2e1;Acads;Aars2;Acsm3;Acsf3;Mars2;Ogdh;Hadh;Cyp2c29;Cyp7a1;Pdk1;Acsm5;Pck2;Echs1;Iars2;Pdhx;Tars3;Dlat…	9.978% (46/461)	0.0846078	1.07	#N/A	#N/A	21.258% (98/461)	2.02719e-19	18.69	A6H6J2;O08914;O35459;O35678;O35855;O55028;P00186;P00329;P05202;P10649;P12382;P12790;P13707;P15626;P19157;P26638;P32020;P32921;P33267;P34884;P38060;P45952;P47740;P47857;P47934;P48760;P49429;P51174;P51660;P52196;P52792;P52825;P55096;P58137;P61458;Q03249;Q07417;Q3UNX5;Q3URE1;Q4LDG0;Q60597;Q61586;Q64737;Q78JT3;Q7TNG8;Q8BGA8;Q8BIJ6;Q8BLY2;Q8BVI4;Q8C196;Q8C7G5;Q8CAY6;Q8CIF4;Q8JZV7;Q8K2C8;Q8K4H1;Q8R059;…	Cyp2b13;Faah;Ech1;Mgll;Bcat2;Bckdk;Cyp1a2;Adh1;Got2;Gstm1;Pfkl;Cyp2b9;Gpd1;Gstm2;Gstp1;Sars1;Scp2;Wars1;Cyp2f2;Mif;Hmgcl;Acadm;Aldh3a2;Pfkm;Crat;Fpgs;Hpd;Acadl;Hsd17b4;Tst;Gck;Cpt2;Abcd3;Acot8;Pcbd1;Galt;Acads;Acsm3;Acsf3;Slc27a5;Ogdh;Gpam;Gart;Haao;Ldhd;Acsm5;Iars2;Tars3;Qdpr;Cps1;Apoa5;Acat2;Btd;Amdhd2;Gpat4;Afmid;Gale;Aldh1l1;Hyi;Mcat;Nags;Tkfc;Upb1;Acaa1b;Gldc;Ftcd;Grhpr;Dars1;Ddo;Mpst;Hagh;A…	10.195% (47/461)	0.00846833	2.07	O35490;O35945;O55042;P08249;P11152;P14152;P16331;P17751;P28271;P42227;P48776;P49698;P52430;P60334;P61922;P97865;Q3U186;Q571F8;Q61285;Q64458;Q64505;Q6P3A8;Q6XPS7;Q71RI9;Q8BU30;Q8CGY8;Q8CHR6;Q8CIH9;Q8JZN5;Q8VC12;Q8VCN5;Q91WS4;Q91X34;Q91Y97;Q923E4;Q99J39;Q99JY0;Q99LC5;Q9CQA3;Q9CXF0;Q9DBG1;Q9DBM2;Q9EQ20;Q9QYY9;Q9WU19;Q9WUM5;Q9Z2V4	Bhmt;Aldh1a7;Snca;Mdh2;Lpl;Mdh1;Pah;Tpi1;Aco1;Stat3;Tdo2;Hnf4a;Pon1;Cdo1;Abat;Pex7;Rars2;Gls2;Abcd2;Cyp2c29;Cyp7a1;Bckdhb;Tha1;Kyat3;Iars1;Ogt;Dpyd;Ppat;Acad9;Uroc1;Cth;Bhmt2;Baat;Aldob;Sirt1;Mlycd;Hadhb;Etfa;Sdhb;Kynu;Cyp27a1;Ehhadh;Aldh6a1;Adh4;Hao1;Suclg1;Pck1	8.677% (40/461)	0.224769	0.65	#N/A	#N/A	13.449% (62/461)	3.11793e-06	5.51	O35945;O35969;O54749;O88958;P00186;P00375;P06802;P11725;P19096;P21300;P27656;P35569;P47713;P48410;P50431;P51163;P52792;P70694;P70697;Q09014;Q3TRM8;Q61285;Q61419;Q63844;Q69ZF3;Q8BFZ9;Q8BTY1;Q8CAY6;Q8CHT0;Q8CIH9;Q8JZV7;Q8JZV9;Q8K4H1;Q8R059;Q8R3P0;Q8VCX1;Q91WG8;Q91WT7;Q91X78;Q920L1;Q922Z0;Q99KK9;Q9CQF6;Q9CXJ1;Q9CZN7;Q9CZW4;Q9D2R0;Q9D964;Q9D9V3;Q9DCC4;Q9DCD0;Q9DCJ9;Q9EPL9;Q9ER72;Q9JHW2;Q9JLI6;Q9JLJ4;…	Aldh1a7;Gamt;Cyp2j5;Gnpda1;Cyp1a2;Dhfr;Enpp1;Otc;Fasn;Akr1b7;Lipc;Irs1;Pla2g4a;Abcd1;Shmt1;Uros;Gck;Akr1c6;Urod;Ncf1;Hk3;Abcd2;Cmah;Mapk3;Gba2;Erlin2;Kyat1;Acat2;Aldh4a1;Ppat;Amdhd2;Bdh2;Afmid;Gale;Aspa;Akr1d1;Gne;Akr1c14;Erlin1;Fads1;Ddo;Hars2;Aasdhppt;Ears2;Shmt2;Acsl3;Aacs;Gatm;Echdc1;Pycr3;Pgd;Npl;Acox3;Cars1;Nit2;Scly;Elovl2;Acss2;Adh4;Nagk;Srr;Aldh18a1
114	GO:0022900	electron transport chain	A process in which a series of electron carriers operate together to transfer electrons from donors to any of several different terminal electron acceptors to generate a transmembrane electrochemical gradient.	59.42% (41/69)	4.07204e-26	25.39	G3X982;O08749;P09671;P12787;P13707;P19783;P46656;P48771;P97478;P99028;Q3UIU2;Q7TMF3;Q8K1Z0;Q8K3J1;Q8WTY4;Q91VD9;Q91WD5;Q91YT0;Q921G7;Q99LC3;Q99LC5;Q9CPP6;Q9CPQ1;Q9CQ69;Q9CQ75;Q9CQA3;Q9CQJ8;Q9CQZ6;Q9CR68;Q9CXV1;Q9CXZ1;Q9CZ13;Q9D0M3;Q9D6J5;Q9D6J6;Q9DB77;Q9DC70;Q9DCJ5;Q9DCW4;Q9ERS2;Q9Z1P6	Aox3;Dld;Sod2;Cox5a;Gpd1;Cox4i1;Fdx1;Cox7a2;Coq7;Uqcrh;Ndufb6;Ndufa12;Coq9;Ndufs8;Ciapin1;Ndufs1;Ndufs2;Ndufv1;Etfdh;Ndufa10;Etfa;Ndufa5;Cox6c;Uqcrq;Ndufa2;Sdhb;Ndufb9;Ndufb3;Uqcrfs1;Sdhd;Ndufs4;Uqcrc1;Cyc1;Ndufb8;Ndufv2;Uqcrc2;Ndufs7;Ndufa8;Etfb;Ndufa13;Ndufa7	2.899% (2/69)	0.981148	0.01	#N/A	#N/A	23.188% (16/69)	0.00019368	3.71	G3X982;P13707;Q3UIU2;Q8WTY4;Q91WD5;Q91YT0;Q99LC3;Q99LX0;Q9CPP6;Q9CQ75;Q9CQZ6;Q9CZ13;Q9D0M3;Q9DCW4;Q9QX60;Q9Z1P6	Aox3;Gpd1;Ndufb6;Ciapin1;Ndufs2;Ndufv1;Ndufa10;Park7;Ndufa5;Ndufa2;Ndufb3;Uqcrc1;Cyc1;Etfb;Dguok;Ndufa7	8.696% (6/69)	0.386656	0.41	#N/A	#N/A	4.348% (3/69)	0.910075	0.04	#N/A	#N/A	2.899% (2/69)	0.973583	0.01	#N/A	#N/A
115	GO:0022904	respiratory electron transport chain	A process in which a series of electron carriers operate together to transfer electrons from donors such as NADH and FADH2 to any of several different terminal electron acceptors to generate a transmembrane electrochemical gradient.	62.5% (35/56)	1.83019e-23	22.74	O08749;P09671;P12787;P13707;P19783;P48771;P97478;P99028;Q3UIU2;Q7TMF3;Q8K1Z0;Q8K3J1;Q91VD9;Q91WD5;Q91YT0;Q921G7;Q99LC3;Q99LC5;Q9CPP6;Q9CPQ1;Q9CQ69;Q9CQA3;Q9CQJ8;Q9CR68;Q9CXV1;Q9CXZ1;Q9CZ13;Q9D0M3;Q9D6J5;Q9D6J6;Q9DB77;Q9DC70;Q9DCJ5;Q9DCW4;Q9Z1P6	Dld;Sod2;Cox5a;Gpd1;Cox4i1;Cox7a2;Coq7;Uqcrh;Ndufb6;Ndufa12;Coq9;Ndufs8;Ndufs1;Ndufs2;Ndufv1;Etfdh;Ndufa10;Etfa;Ndufa5;Cox6c;Uqcrq;Sdhb;Ndufb9;Uqcrfs1;Sdhd;Ndufs4;Uqcrc1;Cyc1;Ndufb8;Ndufv2;Uqcrc2;Ndufs7;Ndufa8;Etfb;Ndufa7	3.571% (2/56)	0.951247	0.02	#N/A	#N/A	21.429% (12/56)	0.00251554	2.6	P13707;Q3UIU2;Q91WD5;Q91YT0;Q99LC3;Q99LX0;Q9CPP6;Q9CZ13;Q9D0M3;Q9DCW4;Q9QX60;Q9Z1P6	Gpd1;Ndufb6;Ndufs2;Ndufv1;Ndufa10;Park7;Ndufa5;Uqcrc1;Cyc1;Etfb;Dguok;Ndufa7	10.714% (6/56)	0.219053	0.66	#N/A	#N/A	5.357% (3/56)	0.817283	0.09	#N/A	#N/A	0% (0/56)	1	0	#N/A	#N/A
116	GO:0030258	lipid modification	The covalent alteration of one or more fatty acids in a lipid, resulting in a change in the properties of the lipid.	33.051% (39/118)	1.25129e-13	12.9	O35386;O35459;O35488;P12710;P34914;P45952;P47934;P48410;P50544;P51174;P51660;P52825;P55096;Q05421;Q07417;Q61425;Q80V26;Q8BH95;Q8BWT1;Q8CAY6;Q8JZN5;Q8JZV9;Q8QZT1;Q8VCH0;Q91UZ5;Q921G7;Q921H8;Q99JY0;Q99JY8;Q99LC5;Q9CQ62;Q9D0K1;Q9D7B6;Q9DBM2;Q9DCW4;Q9JLZ3;Q9QYY9;Q9R0H0;Q9Z2A7	Phyh;Ech1;Slc27a2;Fabp1;Ephx2;Acadm;Crat;Abcd1;Acadvl;Acadl;Hsd17b4;Cpt2;Abcd3;Cyp2e1;Acads;Hadh;Bpnt2;Echs1;Acaa2;Acat2;Acad9;Bdh2;Acat1;Acaa1b;Impa2;Etfdh;Acaa1a;Hadhb;Plpp3;Etfa;Decr1;Pex13;Acad8;Ehhadh;Etfb;Auh;Adh4;Acox1;Dgat1	5.085% (6/118)	0.931096	0.03	#N/A	#N/A	15.254% (18/118)	0.012082	1.92	#N/A	#N/A	10.169% (12/118)	0.1466	0.83	#N/A	#N/A	15.254% (18/118)	0.00351486	2.45	E9Q3L2;P47934;P49442;P51174;P52825;P55096;P81122;P97742;Q8BKC8;Q8BTI9;Q8CBQ5;Q91UZ5;Q921G7;Q921H8;Q99JY0;Q9D0K1;Q9R0H0;Q9Z2A7	Pi4ka;Crat;Inpp1;Acadl;Cpt2;Abcd3;Irs2;Cpt1a;Pi4kb;Pik3cb;Pi4k2b;Impa2;Etfdh;Acaa1a;Hadhb;Pex13;Acox1;Dgat1	12.712% (15/118)	0.0345121	1.46	#N/A	#N/A
117	GO:0032543	mitochondrial translation	The chemical reactions and pathways resulting in the formation of a protein in a mitochondrion. This is a ribosome-mediated process in which the information in messenger RNA (mRNA) is used to specify the sequence of amino acids in the protein; the mitochondrion has its own ribosomes and transfer RNAs, and uses a genetic code that differs from the nuclear code.	40.449% (36/89)	7.86487e-16	15.1	Q14CH7;Q3TBW2;Q8BIJ6;Q8BJZ4;Q8BK72;Q8BU88;Q8K0D5;Q8K2M0;Q8K2Y7;Q8R035;Q8VDT9;Q924T2;Q99N85;Q99N91;Q99N92;Q99N93;Q99N94;Q99N95;Q9CPX7;Q9CQ06;Q9CQ40;Q9CQF0;Q9CQP0;Q9D0G0;Q9D0Q7;Q9D1B9;Q9D1I6;Q9D1N9;Q9D1P0;Q9D338;Q9D773;Q9D8P4;Q9EQI8;Q9JKF7;Q9Z1P6;Q9Z2Q5	Aars2;Mrpl10;Iars2;Mrps35;Mrps27;Mrpl22;Gfm1;Mrpl38;Mrpl47;Mrpl58;Mrpl50;Mrps2;Mrps18a;Mrpl34;Mrpl27;Mrpl16;Mrpl9;Mrpl3;Mrps16;Mrpl24;Mrpl49;Mrpl11;Mrpl33;Mrps30;Mrpl45;Mrpl28;Mrpl14;Mrpl21;Mrpl13;Mrpl19;Mrpl2;Mrpl17;Mrpl46;Mrpl39;Ndufa7;Mrpl40	0% (0/89)	1	0	#N/A	#N/A	32.584% (29/89)	9.42887e-11	10.03	P58059;Q3TBW2;Q61733;Q8BFR5;Q8BIJ6;Q8BK72;Q8K2M0;Q8R035;Q99N84;Q99N85;Q99N87;Q99N91;Q99N94;Q99N95;Q9CPX7;Q9CQ40;Q9CQF0;Q9CXW2;Q9CZ83;Q9CZN7;Q9CZR8;Q9D1I6;Q9D773;Q9DB15;Q9EQI8;Q9ER88;Q9JIK9;Q9Z1P6;Q9Z2Q5	Mrps21;Mrpl10;Mrps31;Tufm;Iars2;Mrps27;Mrpl38;Mrpl58;Mrps18b;Mrps18a;Mrps5;Mrpl34;Mrpl9;Mrpl3;Mrps16;Mrpl49;Mrpl11;Mrps22;Mrpl55;Shmt2;Tsfm;Mrpl14;Mrpl2;Mrpl12;Mrpl46;Dap3;Mrps34;Ndufa7;Mrpl40	3.371% (3/89)	0.962708	0.02	#N/A	#N/A	5.618% (5/89)	0.826893	0.08	#N/A	#N/A	10.112% (9/89)	0.240703	0.62	#N/A	#N/A
118	GO:0032787	monocarboxylic acid metabolic process	The chemical reactions and pathways involving monocarboxylic acids, any organic acid containing one carboxyl (COOH) group or anion (COO-).	29.836% (91/305)	9.09373e-28	27.04	A6H6J2;O08749;O35386;O35459;O35488;O35678;O35728;O35945;O35969;O54749;O70503;O88962;P00186;P06151;P10649;P11352;P12382;P12710;P12790;P13707;P17182;P19096;P24549;P33267;P34914;P35486;P45952;P47740;P47934;P48410;P49817;P50544;P51174;P51660;P52825;P54071;P55050;P55096;Q05421;Q07417;Q3UNX5;Q3URE1;Q60597;Q61425;Q64458;Q64505;Q8BFP9;Q8BGA8;Q8BH04;Q8BH95;Q8BKZ9;Q8BMF4;Q8BWT1;Q8CAY6;Q8JZN5;Q8JZV9;Q8K2C8;…	Cyp2b13;Dld;Phyh;Ech1;Slc27a2;Mgll;Cyp4a14;Aldh1a7;Gamt;Cyp2j5;Hsd17b12;Cyp8b1;Cyp1a2;Ldha;Gstm1;Gpx1;Pfkl;Fabp1;Cyp2b9;Gpd1;Eno1;Fasn;Aldh1a1;Cyp2f2;Ephx2;Pdha1;Acadm;Aldh3a2;Crat;Abcd1;Cav1;Acadvl;Acadl;Hsd17b4;Cpt2;Idh2;Fabp2;Abcd3;Cyp2e1;Acads;Acsm3;Acsf3;Ogdh;Hadh;Cyp2c29;Cyp7a1;Pdk1;Acsm5;Pck2;Echs1;Pdhx;Dlat;Acaa2;Acat2;Acad9;Bdh2;Gpat4;Acat1;Ugt2b1;Mcat;Aspa;Tkfc;Acaa1b;Aldob;Etfdh;Acaa1a…	8.197% (25/305)	0.533739	0.27	#N/A	#N/A	20.328% (62/305)	2.92017e-11	10.53	A6H6J2;O08914;O35459;O35678;P00186;P00329;P10649;P12382;P12790;P13707;P15626;P19157;P32020;P33267;P34884;P45952;P47740;P47857;P47934;P51174;P51660;P52792;P52825;P55096;P58137;Q03249;Q07417;Q3UNX5;Q3URE1;Q4LDG0;Q60597;Q61586;Q78JT3;Q7TNG8;Q8BGA8;Q8C7G5;Q8CAY6;Q8CIF4;Q8K2C8;Q8R059;Q8R1F5;Q8R3F5;Q8VC30;Q8VCH0;Q91XD4;Q91Z53;Q99KB8;Q99LX0;Q99MZ3;Q9CPU0;Q9CQ62;Q9D2R0;Q9D379;Q9D7B6;Q9DCS3;Q9DCW4;Q9EPL9;…	Cyp2b13;Faah;Ech1;Mgll;Cyp1a2;Adh1;Gstm1;Pfkl;Cyp2b9;Gpd1;Gstm2;Gstp1;Scp2;Cyp2f2;Mif;Acadm;Aldh3a2;Pfkm;Crat;Acadl;Hsd17b4;Gck;Cpt2;Abcd3;Acot8;Galt;Acads;Acsm3;Acsf3;Slc27a5;Ogdh;Gpam;Haao;Ldhd;Acsm5;Apoa5;Acat2;Btd;Gpat4;Gale;Hyi;Mcat;Tkfc;Acaa1b;Ftcd;Grhpr;Hagh;Park7;Mlxipl;Glo1;Decr1;Aacs;Ephx1;Acad8;Mecr;Etfb;Acox3;Fbp1;Vnn3;Galk1;Nr1h3;Dgat1	8.525% (26/305)	0.218803	0.66	#N/A	#N/A	8.525% (26/305)	0.317693	0.5	#N/A	#N/A	12.131% (37/305)	0.00279205	2.55	O35945;O35969;O54749;P00186;P06802;P19096;P21300;P27656;P35569;P47713;P48410;P52792;P70694;Q3TRM8;Q61285;Q63844;Q69ZF3;Q8BFZ9;Q8BTY1;Q8CAY6;Q8JZV9;Q8R059;Q8R3P0;Q8VCX1;Q91WT7;Q91X78;Q920L1;Q9CZW4;Q9D2R0;Q9D964;Q9D9V3;Q9DCD0;Q9EPL9;Q9JLJ4;Q9QXG4;Q9QYY9;Q9QZX7	Aldh1a7;Gamt;Cyp2j5;Cyp1a2;Enpp1;Fasn;Akr1b7;Lipc;Irs1;Pla2g4a;Abcd1;Gck;Akr1c6;Hk3;Abcd2;Mapk3;Gba2;Erlin2;Kyat1;Acat2;Bdh2;Gale;Aspa;Akr1d1;Akr1c14;Erlin1;Fads1;Acsl3;Aacs;Gatm;Echdc1;Pgd;Acox3;Elovl2;Acss2;Adh4;Srr
119	GO:0032981	mitochondrial respiratory chain complex I assembly	The aggregation, arrangement and bonding together of a set of components to form mitochondrial respiratory chain complex I.	89.655% (26/29)	1.06758e-24	23.97	O09111;O35683;Q3TQB2;Q3UIU2;Q7TMF3;Q8JZN5;Q8K3J1;Q91VD9;Q91WD5;Q99LC3;Q9CPP6;Q9CQ75;Q9CQ91;Q9CQC7;Q9CQH3;Q9CQJ8;Q9CQZ5;Q9CQZ6;Q9CR21;Q9CXZ1;Q9D6J5;Q9DC69;Q9DC70;Q9DCJ5;Q9DCS9;Q9ERS2	Ndufb11;Ndufa1;Foxred1;Ndufb6;Ndufa12;Acad9;Ndufs8;Ndufs1;Ndufs2;Ndufa10;Ndufa5;Ndufa2;Ndufa3;Ndufb4;Ndufb5;Ndufb9;Ndufa6;Ndufb3;Ndufab1;Ndufs4;Ndufb8;Ndufa9;Ndufs7;Ndufa8;Ndufb10;Ndufa13	0% (0/29)	1	0	#N/A	#N/A	37.931% (11/29)	1.48314e-05	4.83	Q3TQB2;Q3UIU2;Q91WD5;Q99LC3;Q9CPP6;Q9CQ75;Q9CQ91;Q9CQZ5;Q9CQZ6;Q9CR61;Q9DC69	Foxred1;Ndufb6;Ndufs2;Ndufa10;Ndufa5;Ndufa2;Ndufa3;Ndufa6;Ndufb3;Ndufb7;Ndufa9	10.345% (3/29)	0.353534	0.45	#N/A	#N/A	0% (0/29)	1	0	#N/A	#N/A	0% (0/29)	1	0	#N/A	#N/A
120	GO:0033108	mitochondrial respiratory chain complex assembly	The aggregation, arrangement and bonding together of a set of components to form a mitochondrial respiratory chain complex.	73.684% (28/38)	5.49039e-22	21.26	O09111;O35683;Q3TQB2;Q3UIU2;Q7TMF3;Q8BGH2;Q8JZN5;Q8K3J1;Q91VD9;Q91WD5;Q99LC3;Q9CPP6;Q9CQ75;Q9CQ91;Q9CQC7;Q9CQH3;Q9CQJ8;Q9CQZ5;Q9CQZ6;Q9CR21;Q9CXZ1;Q9CZ13;Q9D6J5;Q9DC69;Q9DC70;Q9DCJ5;Q9DCS9;Q9ERS2	Ndufb11;Ndufa1;Foxred1;Ndufb6;Ndufa12;Samm50;Acad9;Ndufs8;Ndufs1;Ndufs2;Ndufa10;Ndufa5;Ndufa2;Ndufa3;Ndufb4;Ndufb5;Ndufb9;Ndufa6;Ndufb3;Ndufab1;Ndufs4;Uqcrc1;Ndufb8;Ndufa9;Ndufs7;Ndufa8;Ndufb10;Ndufa13	0% (0/38)	1	0	#N/A	#N/A	31.579% (12/38)	5.11186e-05	4.29	Q3TQB2;Q3UIU2;Q91WD5;Q99LC3;Q9CPP6;Q9CQ75;Q9CQ91;Q9CQZ5;Q9CQZ6;Q9CR61;Q9CZ13;Q9DC69	Foxred1;Ndufb6;Ndufs2;Ndufa10;Ndufa5;Ndufa2;Ndufa3;Ndufa6;Ndufb3;Ndufb7;Uqcrc1;Ndufa9	7.895% (3/38)	0.529224	0.28	#N/A	#N/A	0% (0/38)	1	0	#N/A	#N/A	0% (0/38)	1	0	#N/A	#N/A
121	GO:0033539	fatty acid beta-oxidation using acyl-CoA dehydrogenase	A fatty acid beta-oxidation pathway in which the initial step of each oxidation cycle, which converts an acyl-CoA to a trans-2-enoyl-CoA, is catalyzed by acyl-CoA dehydrogenase; the electrons removed by oxidation pass through the respiratory chain to oxygen and leave H2O as the product. Fatty acid beta-oxidation begins with the addition of coenzyme A to a fatty acid, and ends when only two or thr…	77.778% (7/9)	1.50433e-06	5.82	P45952;P50544;P51174;Q07417;Q921G7;Q99LC5;Q9DCW4	Acadm;Acadvl;Acadl;Acads;Etfdh;Etfa;Etfb	0% (0/9)	1	0	#N/A	#N/A	44.444% (4/9)	0.00493589	2.31	P45952;P51174;Q07417;Q9DCW4	Acadm;Acadl;Acads;Etfb	11.111% (1/9)	0.493322	0.31	#N/A	#N/A	22.222% (2/9)	0.14848	0.83	#N/A	#N/A	0% (0/9)	1	0	#N/A	#N/A
122	GO:0033559	unsaturated fatty acid metabolic process	The chemical reactions and pathways involving an unsaturated fatty acid, any fatty acid containing one or more double bonds between carbon atoms.	30% (15/50)	2.1189e-05	4.67	A6H6J2;O35678;O35728;O54749;P00186;P10649;P11352;P12790;P33267;P34914;P48410;Q05421;Q64458;Q9D379;Q9R0H0	Cyp2b13;Mgll;Cyp4a14;Cyp2j5;Cyp1a2;Gstm1;Gpx1;Cyp2b9;Cyp2f2;Ephx2;Abcd1;Cyp2e1;Cyp2c29;Ephx1;Acox1	2% (1/50)	0.986502	0.01	#N/A	#N/A	18% (9/50)	0.0259002	1.59	#N/A	#N/A	6% (3/50)	0.715778	0.15	#N/A	#N/A	4% (2/50)	0.907136	0.04	#N/A	#N/A	22% (11/50)	0.00111831	2.95	O54749;P00186;P21300;P47713;P48410;P70694;Q61285;Q63844;Q91WT7;Q920L1;Q9JLJ4	Cyp2j5;Cyp1a2;Akr1b7;Pla2g4a;Abcd1;Akr1c6;Abcd2;Mapk3;Akr1c14;Fads1;Elovl2
123	GO:0033865	nucleoside bisphosphate metabolic process	The chemical reactions and pathways involving a nucleoside bisphosphate, a compound consisting of a nucleobase linked to a deoxyribose or ribose sugar esterified with one phosphate group attached to each of two different hydroxyl groups on the sugar.	39.437% (28/71)	3.19059e-12	11.5	O08749;P19096;P35486;P38060;P48410;P51660;P54869;Q3UNX5;Q60597;Q8BFP9;Q8BGA8;Q8BKZ9;Q8BMF4;Q8BWT1;Q8K2C8;Q8QZT1;Q8R2W9;Q9CZU6;Q9D051;Q9D2G2;Q9DBK0;Q9DBM2;Q9JK42;Q9QXG4;Q9WUM5;Q9Z2A7;Q9Z2I8;Q9Z2I9	Dld;Fasn;Pdha1;Hmgcl;Abcd1;Hsd17b4;Hmgcs2;Acsm3;Ogdh;Pdk1;Acsm5;Pdhx;Dlat;Acaa2;Gpat4;Acat1;Pank3;Cs;Pdhb;Dlst;Acot12;Ehhadh;Pdk2;Acss2;Suclg1;Dgat1;Suclg2;Sucla2	5.634% (4/71)	0.846133	0.07	#N/A	#N/A	23.944% (17/71)	7.97111e-05	4.1	P32020;P38060;P51660;P54869;P58137;Q3UNX5;Q60597;Q60967;Q61586;Q8BGA8;Q8K2C8;Q8VDG5;Q99JF5;Q9D2G2;Q9D826;Q9Z2A7;Q9Z2I8	Scp2;Hmgcl;Hsd17b4;Hmgcs2;Acot8;Acsm3;Ogdh;Papss1;Gpam;Acsm5;Gpat4;Ppcs;Mvd;Dlst;Pipox;Dgat1;Suclg2	14.085% (10/71)	0.030956	1.51	#N/A	#N/A	8.451% (6/71)	0.468748	0.33	#N/A	#N/A	11.268% (8/71)	0.174419	0.76	#N/A	#N/A
124	GO:0033866	nucleoside bisphosphate biosynthetic process	The chemical reactions and pathways resulting in the formation of a nucleoside bisphosphate, a compound consisting of a nucleobase linked to a deoxyribose or ribose sugar esterified with one phosphate group attached to each of two different hydroxyl groups on the sugar.	43.478% (10/23)	1.34326e-05	4.87	O08749;P35486;Q8BFP9;Q8BKZ9;Q8BMF4;Q8QZT1;Q8R2W9;Q9D051;Q9JK42;Q9QXG4	Dld;Pdha1;Pdk1;Pdhx;Dlat;Acat1;Pank3;Pdhb;Pdk2;Acss2	8.696% (2/23)	0.573751	0.24	#N/A	#N/A	8.696% (2/23)	0.605842	0.22	#N/A	#N/A	17.391% (4/23)	0.0809574	1.09	#N/A	#N/A	13.043% (3/23)	0.258477	0.59	#N/A	#N/A	4.348% (1/23)	0.841339	0.08	#N/A	#N/A
125	GO:0033875	ribonucleoside bisphosphate metabolic process	The chemical reactions and pathways involving a ribonucleoside bisphosphate, a compound consisting of a nucleobase linked to a ribose sugar esterified with one phosphate group attached to each of two different hydroxyl groups on the sugar.	39.437% (28/71)	3.19059e-12	11.5	O08749;P19096;P35486;P38060;P48410;P51660;P54869;Q3UNX5;Q60597;Q8BFP9;Q8BGA8;Q8BKZ9;Q8BMF4;Q8BWT1;Q8K2C8;Q8QZT1;Q8R2W9;Q9CZU6;Q9D051;Q9D2G2;Q9DBK0;Q9DBM2;Q9JK42;Q9QXG4;Q9WUM5;Q9Z2A7;Q9Z2I8;Q9Z2I9	Dld;Fasn;Pdha1;Hmgcl;Abcd1;Hsd17b4;Hmgcs2;Acsm3;Ogdh;Pdk1;Acsm5;Pdhx;Dlat;Acaa2;Gpat4;Acat1;Pank3;Cs;Pdhb;Dlst;Acot12;Ehhadh;Pdk2;Acss2;Suclg1;Dgat1;Suclg2;Sucla2	5.634% (4/71)	0.846133	0.07	#N/A	#N/A	23.944% (17/71)	7.97111e-05	4.1	P32020;P38060;P51660;P54869;P58137;Q3UNX5;Q60597;Q60967;Q61586;Q8BGA8;Q8K2C8;Q8VDG5;Q99JF5;Q9D2G2;Q9D826;Q9Z2A7;Q9Z2I8	Scp2;Hmgcl;Hsd17b4;Hmgcs2;Acot8;Acsm3;Ogdh;Papss1;Gpam;Acsm5;Gpat4;Ppcs;Mvd;Dlst;Pipox;Dgat1;Suclg2	14.085% (10/71)	0.030956	1.51	#N/A	#N/A	8.451% (6/71)	0.468748	0.33	#N/A	#N/A	11.268% (8/71)	0.174419	0.76	#N/A	#N/A
126	GO:0034030	ribonucleoside bisphosphate biosynthetic process	The chemical reactions and pathways resulting in the formation of a ribonucleoside bisphosphate, a compound consisting of a nucleobase linked to a ribose sugar esterified with one phosphate group attached to each of two different hydroxyl groups on the sugar.	43.478% (10/23)	1.34326e-05	4.87	O08749;P35486;Q8BFP9;Q8BKZ9;Q8BMF4;Q8QZT1;Q8R2W9;Q9D051;Q9JK42;Q9QXG4	Dld;Pdha1;Pdk1;Pdhx;Dlat;Acat1;Pank3;Pdhb;Pdk2;Acss2	8.696% (2/23)	0.573751	0.24	#N/A	#N/A	8.696% (2/23)	0.605842	0.22	#N/A	#N/A	17.391% (4/23)	0.0809574	1.09	#N/A	#N/A	13.043% (3/23)	0.258477	0.59	#N/A	#N/A	4.348% (1/23)	0.841339	0.08	#N/A	#N/A
127	GO:0034032	purine nucleoside bisphosphate metabolic process	The chemical reactions and pathways involving a purine nucleoside bisphosphate, a compound consisting of a purine base linked to a deoxyribose or ribose sugar esterified with one phosphate group attached to each of two different hydroxyl groups on the sugar.	39.437% (28/71)	3.19059e-12	11.5	O08749;P19096;P35486;P38060;P48410;P51660;P54869;Q3UNX5;Q60597;Q8BFP9;Q8BGA8;Q8BKZ9;Q8BMF4;Q8BWT1;Q8K2C8;Q8QZT1;Q8R2W9;Q9CZU6;Q9D051;Q9D2G2;Q9DBK0;Q9DBM2;Q9JK42;Q9QXG4;Q9WUM5;Q9Z2A7;Q9Z2I8;Q9Z2I9	Dld;Fasn;Pdha1;Hmgcl;Abcd1;Hsd17b4;Hmgcs2;Acsm3;Ogdh;Pdk1;Acsm5;Pdhx;Dlat;Acaa2;Gpat4;Acat1;Pank3;Cs;Pdhb;Dlst;Acot12;Ehhadh;Pdk2;Acss2;Suclg1;Dgat1;Suclg2;Sucla2	5.634% (4/71)	0.846133	0.07	#N/A	#N/A	23.944% (17/71)	7.97111e-05	4.1	P32020;P38060;P51660;P54869;P58137;Q3UNX5;Q60597;Q60967;Q61586;Q8BGA8;Q8K2C8;Q8VDG5;Q99JF5;Q9D2G2;Q9D826;Q9Z2A7;Q9Z2I8	Scp2;Hmgcl;Hsd17b4;Hmgcs2;Acot8;Acsm3;Ogdh;Papss1;Gpam;Acsm5;Gpat4;Ppcs;Mvd;Dlst;Pipox;Dgat1;Suclg2	14.085% (10/71)	0.030956	1.51	#N/A	#N/A	8.451% (6/71)	0.468748	0.33	#N/A	#N/A	11.268% (8/71)	0.174419	0.76	#N/A	#N/A
128	GO:0034033	purine nucleoside bisphosphate biosynthetic process	The chemical reactions and pathways resulting in the formation of a purine nucleoside bisphosphate, a compound consisting of a purine base linked to a deoxyribose or ribose sugar esterified with one phosphate group attached to each of two different hydroxyl groups on the sugar.	43.478% (10/23)	1.34326e-05	4.87	O08749;P35486;Q8BFP9;Q8BKZ9;Q8BMF4;Q8QZT1;Q8R2W9;Q9D051;Q9JK42;Q9QXG4	Dld;Pdha1;Pdk1;Pdhx;Dlat;Acat1;Pank3;Pdhb;Pdk2;Acss2	8.696% (2/23)	0.573751	0.24	#N/A	#N/A	8.696% (2/23)	0.605842	0.22	#N/A	#N/A	17.391% (4/23)	0.0809574	1.09	#N/A	#N/A	13.043% (3/23)	0.258477	0.59	#N/A	#N/A	4.348% (1/23)	0.841339	0.08	#N/A	#N/A
129	GO:0034220	ion transmembrane transport	A process in which an ion is transported across a membrane.	19.741% (61/309)	1.22157e-09	8.91	B1AUE5;O09111;O35129;O35683;O55143;P10852;P12787;P17156;P48410;P49817;P53986;P55096;P56135;P56382;P56480;P97450;Q03265;Q3UIU2;Q3ULJ0;Q62425;Q7TMF3;Q8BU14;Q8JZQ2;Q8K3J1;Q91V04;Q91VD9;Q91WD5;Q91XC9;Q91YT0;Q99LC3;Q9CPP6;Q9CPQ8;Q9CQ75;Q9CQ91;Q9CQA3;Q9CQC7;Q9CQH3;Q9CQJ8;Q9CQQ7;Q9CQZ5;Q9CQZ6;Q9CR21;Q9CR62;Q9CR68;Q9CXV1;Q9CXZ1;Q9D0K1;Q9D0M3;Q9D1D4;Q9D3D9;Q9D6J5;Q9D6J6;Q9DB20;Q9DC69;Q9DC70;Q9DCJ5;Q9DCS9;…	Pex10;Ndufb11;Phb2;Ndufa1;Atp2a2;Slc3a2;Cox5a;Hspa2;Abcd1;Cav1;Slc16a1;Abcd3;Atp5mf;Atp5f1e;Atp5f1b;Atp5pf;Atp5f1a;Ndufb6;Gpd1l;Ndufa4;Ndufa12;Sec62;Afg3l2;Ndufs8;Tram1;Ndufs1;Ndufs2;Pex16;Ndufv1;Ndufa10;Ndufa5;Atp5mg;Ndufa2;Ndufa3;Sdhb;Ndufb4;Ndufb5;Ndufb9;Atp5pb;Ndufa6;Ndufb3;Ndufab1;Slc25a11;Uqcrfs1;Sdhd;Ndufs4;Pex13;Cyc1;Tmed10;Atp5f1d;Ndufb8;Ndufv2;Atp5po;Ndufa9;Ndufs7;Ndufa8;Ndufb10;Atp5pd;…	9.385% (29/309)	0.242955	0.61	#N/A	#N/A	9.709% (30/309)	0.280232	0.55	#N/A	#N/A	8.738% (27/309)	0.177049	0.75	#N/A	#N/A	6.149% (19/309)	0.882209	0.05	#N/A	#N/A	4.854% (15/309)	0.984403	0.01	#N/A	#N/A
130	GO:0034308	primary alcohol metabolic process	The chemical reactions and pathways involving primary alcohols. A primary alcohol is any alcohol in which a hydroxy group, -OH, is attached to a saturated carbon atom which has either three hydrogen atoms attached to it or only one other carbon atom and two hydrogen atoms attached to it.	25% (10/40)	0.00242774	2.61	O35945;O88876;P00186;P13707;P24549;P47740;Q64FW2;Q99LB2;Q9QYY9;Q9Z2A7	Aldh1a7;Dhrs3;Cyp1a2;Gpd1;Aldh1a1;Aldh3a2;Retsat;Dhrs4;Adh4;Dgat1	12.5% (5/40)	0.227119	0.64	#N/A	#N/A	20% (8/40)	0.0193383	1.71	#N/A	#N/A	10% (4/40)	0.33094	0.48	#N/A	#N/A	5% (2/40)	0.825332	0.08	#N/A	#N/A	25% (10/40)	0.000646818	3.19	O35945;P00186;P21300;P45377;P70694;P98078;Q91WT7;Q9CZS1;Q9QYF1;Q9QYY9	Aldh1a7;Cyp1a2;Akr1b7;Akr1b8;Akr1c6;Dab2;Akr1c14;Aldh1b1;Rdh11;Adh4
131	GO:0034440	lipid oxidation	The removal of one or more electrons from a lipid, with or without the concomitant removal of a proton or protons, by reaction with an electron-accepting substance, by addition of oxygen or by removal of hydrogen.	47.887% (34/71)	8.78302e-18	17.06	O35386;O35459;O35488;P12710;P45952;P47934;P48410;P50544;P51174;P51660;P52825;P55096;Q07417;Q61425;Q8BH95;Q8BWT1;Q8CAY6;Q8JZN5;Q8JZV9;Q8QZT1;Q8VCH0;Q921G7;Q921H8;Q99JY0;Q99LC5;Q9CQ62;Q9D0K1;Q9D7B6;Q9DBM2;Q9DCW4;Q9JLZ3;Q9QYY9;Q9R0H0;Q9Z2A7	Phyh;Ech1;Slc27a2;Fabp1;Acadm;Crat;Abcd1;Acadvl;Acadl;Hsd17b4;Cpt2;Abcd3;Acads;Hadh;Echs1;Acaa2;Acat2;Acad9;Bdh2;Acat1;Acaa1b;Etfdh;Acaa1a;Hadhb;Etfa;Decr1;Pex13;Acad8;Ehhadh;Etfb;Auh;Adh4;Acox1;Dgat1	0% (0/71)	1	0	#N/A	#N/A	22.535% (16/71)	0.00027577	3.56	O35459;P32020;P45952;P47934;P51174;P51660;P52825;P55096;Q07417;Q8CAY6;Q8VCH0;Q9CQ62;Q9D7B6;Q9DCW4;Q9EPL9;Q9Z2A7	Ech1;Scp2;Acadm;Crat;Acadl;Hsd17b4;Cpt2;Abcd3;Acads;Acat2;Acaa1b;Decr1;Acad8;Etfb;Acox3;Dgat1	12.676% (9/71)	0.0696417	1.16	#N/A	#N/A	16.901% (12/71)	0.00715158	2.15	P47934;P51174;P52825;P55096;P81122;P97742;Q921G7;Q921H8;Q99JY0;Q9D0K1;Q9R0H0;Q9Z2A7	Crat;Acadl;Cpt2;Abcd3;Irs2;Cpt1a;Etfdh;Acaa1a;Hadhb;Pex13;Acox1;Dgat1	11.268% (8/71)	0.174419	0.76	#N/A	#N/A
132	GO:0034754	cellular hormone metabolic process	The chemical reactions and pathways involving any hormone, naturally occurring substances secreted by specialized cells that affects the metabolism or behavior of other cells possessing functional receptors for the hormone, as carried out by individual cells.	26.087% (12/46)	0.000604038	3.22	O35945;O70503;O88736;O88876;P00186;P24549;P51660;Q64FW2;Q8R084;Q99LB2;Q9QYY9;Q9Z2A7	Aldh1a7;Hsd17b12;Hsd17b7;Dhrs3;Cyp1a2;Aldh1a1;Hsd17b4;Retsat;Ugt2b1;Dhrs4;Adh4;Dgat1	8.696% (4/46)	0.528365	0.28	#N/A	#N/A	15.217% (7/46)	0.0989644	1	#N/A	#N/A	10.87% (5/46)	0.23984	0.62	#N/A	#N/A	6.522% (3/46)	0.699322	0.16	#N/A	#N/A	21.739% (10/46)	0.00205795	2.69	O35945;P00186;P21300;P45377;P70694;P98078;Q8VCX1;Q91WT7;Q9QYF1;Q9QYY9	Aldh1a7;Cyp1a2;Akr1b7;Akr1b8;Akr1c6;Dab2;Akr1d1;Akr1c14;Rdh11;Adh4
133	GO:0035383	thioester metabolic process	The chemical reactions and pathways involving a thioester, a compound of general formula RC(=O)SR' in which the linking oxygen in an ester is replaced by a sulfur atom. They are the product of esterification between a carboxylic acid and a thiol.	44.262% (27/61)	2.76877e-13	12.56	O08749;P19096;P35486;P38060;P48410;P51660;P54869;Q3UNX5;Q60597;Q8BFP9;Q8BGA8;Q8BKZ9;Q8BMF4;Q8BWT1;Q8K2C8;Q8QZT1;Q9CZU6;Q9D051;Q9D2G2;Q9DBK0;Q9DBM2;Q9JK42;Q9QXG4;Q9WUM5;Q9Z2A7;Q9Z2I8;Q9Z2I9	Dld;Fasn;Pdha1;Hmgcl;Abcd1;Hsd17b4;Hmgcs2;Acsm3;Ogdh;Pdk1;Acsm5;Pdhx;Dlat;Acaa2;Gpat4;Acat1;Cs;Pdhb;Dlst;Acot12;Ehhadh;Pdk2;Acss2;Suclg1;Dgat1;Suclg2;Sucla2	3.279% (2/61)	0.966028	0.02	#N/A	#N/A	26.23% (16/61)	3.92022e-05	4.41	P32020;P38060;P51660;P54869;P58137;Q3UNX5;Q60597;Q61586;Q8BGA8;Q8K2C8;Q8VDG5;Q99JF5;Q9D2G2;Q9D826;Q9Z2A7;Q9Z2I8	Scp2;Hmgcl;Hsd17b4;Hmgcs2;Acot8;Acsm3;Ogdh;Gpam;Acsm5;Gpat4;Ppcs;Mvd;Dlst;Pipox;Dgat1;Suclg2	13.115% (8/61)	0.0720018	1.14	#N/A	#N/A	9.836% (6/61)	0.32783	0.48	#N/A	#N/A	11.475% (7/61)	0.183771	0.74	#N/A	#N/A
134	GO:0035384	thioester biosynthetic process	The chemical reactions and pathways resulting in the formation of a thioester, a compound of general formula RC(=O)SR' in which the linking oxygen in an ester is replaced by a sulfur atom. They are the product of esterification between a carboxylic acid and a thiol.	56.25% (9/16)	2.50585e-06	5.6	O08749;P35486;Q8BFP9;Q8BKZ9;Q8BMF4;Q8QZT1;Q9D051;Q9JK42;Q9QXG4	Dld;Pdha1;Pdk1;Pdhx;Dlat;Acat1;Pdhb;Pdk2;Acss2	6.25% (1/16)	0.746271	0.13	#N/A	#N/A	6.25% (1/16)	0.766639	0.12	#N/A	#N/A	12.5% (2/16)	0.326149	0.49	#N/A	#N/A	18.75% (3/16)	0.119911	0.92	#N/A	#N/A	6.25% (1/16)	0.721826	0.14	#N/A	#N/A
135	GO:0042178	xenobiotic catabolic process	The chemical reactions and pathways resulting in the breakdown of a xenobiotic compound, a compound foreign to living organisms. Used of chemical compounds, e.g. a xenobiotic chemical, such as a pesticide.	38.889% (7/18)	0.000642144	3.19	A6H6J2;P00186;P10649;P12790;Q8R084;Q8VCH0;Q921H8	Cyp2b13;Cyp1a2;Gstm1;Cyp2b9;Ugt2b1;Acaa1b;Acaa1a	5.556% (1/18)	0.786332	0.1	#N/A	#N/A	33.333% (6/18)	0.00308227	2.51	A6H6J2;P00186;P10649;P12790;P15626;Q8VCH0	Cyp2b13;Cyp1a2;Gstm1;Cyp2b9;Gstm2;Acaa1b	5.556% (1/18)	0.743689	0.13	#N/A	#N/A	11.111% (2/18)	0.408643	0.39	#N/A	#N/A	5.556% (1/18)	0.763031	0.12	#N/A	#N/A
136	GO:0042180	cellular ketone metabolic process	The chemical reactions and pathways involving any of a class of organic compounds that contain the carbonyl group, CO, and in which the carbonyl group is bonded only to carbon atoms, as carried out by individual cells. The general formula for a ketone is RCOR, where R and R are alkyl or aryl groups.	24.742% (24/97)	3.39478e-06	5.47	A6H6J2;P05202;P12710;P12790;P13707;P48410;P49817;P50544;P51174;P97478;Q64505;Q8BFP9;Q8BGB8;Q8BMS4;Q8K1Z0;Q8K2C6;Q8R1S0;Q99LB2;Q9CXI0;Q9D0K2;Q9DC69;Q9JK42;Q9QYY9;Q9Z2A7	Cyp2b13;Got2;Fabp1;Cyp2b9;Gpd1;Abcd1;Cav1;Acadvl;Acadl;Coq7;Cyp7a1;Pdk1;Coq4;Coq3;Coq9;Sirt5;Coq6;Dhrs4;Coq5;Oxct1;Ndufa9;Pdk2;Adh4;Dgat1	12.371% (12/97)	0.0966245	1.01	#N/A	#N/A	17.526% (17/97)	0.00356257	2.45	A6H6J2;P05202;P12790;P13707;P32020;P51174;Q64669;Q8C7G5;Q8K4H1;Q99KB8;Q99LB2;Q99LX0;Q99MZ3;Q9CPU0;Q9DC69;Q9Z0Y9;Q9Z2A7	Cyp2b13;Got2;Cyp2b9;Gpd1;Scp2;Acadl;Nqo1;Apoa5;Afmid;Hagh;Dhrs4;Park7;Mlxipl;Glo1;Ndufa9;Nr1h3;Dgat1	12.371% (12/97)	0.0467161	1.33	#N/A	#N/A	10.309% (10/97)	0.210154	0.68	#N/A	#N/A	14.433% (14/97)	0.0149456	1.83	#N/A	#N/A
137	GO:0042181	ketone biosynthetic process	The chemical reactions and pathways resulting in the formation of ketones, a class of organic compounds that contain the carbonyl group, CO, and in which the carbonyl group is bonded only to carbon atoms. The general formula for a ketone is RCOR, where R and R are alkyl or aryl groups.	61.538% (8/13)	3.7482e-06	5.43	P97478;Q8BGB8;Q8BMS4;Q8K1Z0;Q8K2C6;Q8R1S0;Q9CXI0;Q9DC69	Coq7;Coq4;Coq3;Coq9;Sirt5;Coq6;Coq5;Ndufa9	15.385% (2/13)	0.289303	0.54	#N/A	#N/A	15.385% (2/13)	0.313188	0.5	#N/A	#N/A	7.692% (1/13)	0.625649	0.2	#N/A	#N/A	0% (0/13)	1	0	#N/A	#N/A	7.692% (1/13)	0.64626	0.19	#N/A	#N/A
138	GO:0042407	cristae formation	The assembly of cristae, the inwards folds of the inner mitochondrial membrane.	66.667% (8/12)	1.56531e-06	5.81	Q5U458;Q78IK4;Q7TNL9;Q8BGH2;Q8CAQ8;Q8JZQ2;Q91VN4;Q9CRB9	Dnajc11;Apool;Chchd10;Samm50;Immt;Afg3l2;Chchd6;Chchd3	0% (0/12)	1	0	#N/A	#N/A	16.667% (2/12)	0.279846	0.55	#N/A	#N/A	0% (0/12)	1	0	#N/A	#N/A	0% (0/12)	1	0	#N/A	#N/A	0% (0/12)	1	0	#N/A	#N/A
139	GO:0042445	hormone metabolic process	The chemical reactions and pathways involving any hormone, naturally occurring substances secreted by specialized cells that affects the metabolism or behavior of other cells possessing functional receptors for the hormone.	20.833% (15/72)	0.00168315	2.77	O35945;O70503;O88736;O88876;P00186;P24549;P46656;P51660;Q64FW2;Q8R084;Q8R2E9;Q922Z0;Q99LB2;Q9QYY9;Q9Z2A7	Aldh1a7;Hsd17b12;Hsd17b7;Dhrs3;Cyp1a2;Aldh1a1;Fdx1;Hsd17b4;Retsat;Ugt2b1;Ero1b;Ddo;Dhrs4;Adh4;Dgat1	12.5% (9/72)	0.131866	0.88	#N/A	#N/A	11.111% (8/72)	0.284508	0.55	#N/A	#N/A	8.333% (6/72)	0.426671	0.37	#N/A	#N/A	4.167% (3/72)	0.924255	0.03	#N/A	#N/A	18.056% (13/72)	0.00279205	2.55	O35945;P00186;P06802;P16882;P21300;P45377;P70694;P98078;Q8VCX1;Q91WT7;Q922Z0;Q9QYF1;Q9QYY9	Aldh1a7;Cyp1a2;Enpp1;Ghr;Akr1b7;Akr1b8;Akr1c6;Dab2;Akr1d1;Akr1c14;Ddo;Rdh11;Adh4
140	GO:0042572	retinol metabolic process	The chemical reactions and pathways involving retinol, one of the three compounds that makes up vitamin A.	30.435% (7/23)	0.0033142	2.48	O88876;P00186;P24549;Q64FW2;Q99LB2;Q9QYY9;Q9Z2A7	Dhrs3;Cyp1a2;Aldh1a1;Retsat;Dhrs4;Adh4;Dgat1	8.696% (2/23)	0.573751	0.24	#N/A	#N/A	21.739% (5/23)	0.0436254	1.36	#N/A	#N/A	4.348% (1/23)	0.824595	0.08	#N/A	#N/A	8.696% (2/23)	0.538151	0.27	#N/A	#N/A	21.739% (5/23)	0.0274153	1.56	#N/A	#N/A
141	GO:0042760	very long-chain fatty acid catabolic process	The chemical reactions and pathways resulting in the breakdown of a fatty acid which has a chain length greater than C22.	57.143% (4/7)	0.0018939	2.72	O35488;P48410;P55096;Q9R0H0	Slc27a2;Abcd1;Abcd3;Acox1	0% (0/7)	1	0	#N/A	#N/A	14.286% (1/7)	0.470531	0.33	#N/A	#N/A	14.286% (1/7)	0.410604	0.39	#N/A	#N/A	28.571% (2/7)	0.0957929	1.02	#N/A	#N/A	28.571% (2/7)	0.0952486	1.02	#N/A	#N/A
142	GO:0042773	ATP synthesis coupled electron transport	The transfer of electrons through a series of electron donors and acceptors, generating energy that is ultimately used for synthesis of ATP.	71.795% (28/39)	1.78737e-21	20.75	O08749;P12787;P19783;P48771;P97478;P99028;Q3UIU2;Q7TMF3;Q8K1Z0;Q8K3J1;Q91VD9;Q91WD5;Q91YT0;Q99LC3;Q9CPQ1;Q9CQ69;Q9CQA3;Q9CQJ8;Q9CR68;Q9CXV1;Q9CZ13;Q9D0M3;Q9D6J5;Q9D6J6;Q9DB77;Q9DC70;Q9DCJ5;Q9Z1P6	Dld;Cox5a;Cox4i1;Cox7a2;Coq7;Uqcrh;Ndufb6;Ndufa12;Coq9;Ndufs8;Ndufs1;Ndufs2;Ndufv1;Ndufa10;Cox6c;Uqcrq;Sdhb;Ndufb9;Uqcrfs1;Sdhd;Uqcrc1;Cyc1;Ndufb8;Ndufv2;Uqcrc2;Ndufs7;Ndufa8;Ndufa7	5.128% (2/39)	0.841924	0.07	#N/A	#N/A	23.077% (9/39)	0.00510411	2.29	Q3UIU2;Q91WD5;Q91YT0;Q99LC3;Q99LX0;Q9CZ13;Q9D0M3;Q9QX60;Q9Z1P6	Ndufb6;Ndufs2;Ndufv1;Ndufa10;Park7;Uqcrc1;Cyc1;Dguok;Ndufa7	10.256% (4/39)	0.314002	0.5	#N/A	#N/A	2.564% (1/39)	0.956672	0.02	#N/A	#N/A	0% (0/39)	1	0	#N/A	#N/A
143	GO:0042775	mitochondrial ATP synthesis coupled electron transport	The transfer of electrons through a series of electron donors and acceptors, generating energy that is ultimately used for synthesis of ATP, as it occurs in the mitochondrial inner membrane or chloroplast thylakoid membrane.	71.795% (28/39)	1.78737e-21	20.75	O08749;P12787;P19783;P48771;P97478;P99028;Q3UIU2;Q7TMF3;Q8K1Z0;Q8K3J1;Q91VD9;Q91WD5;Q91YT0;Q99LC3;Q9CPQ1;Q9CQ69;Q9CQA3;Q9CQJ8;Q9CR68;Q9CXV1;Q9CZ13;Q9D0M3;Q9D6J5;Q9D6J6;Q9DB77;Q9DC70;Q9DCJ5;Q9Z1P6	Dld;Cox5a;Cox4i1;Cox7a2;Coq7;Uqcrh;Ndufb6;Ndufa12;Coq9;Ndufs8;Ndufs1;Ndufs2;Ndufv1;Ndufa10;Cox6c;Uqcrq;Sdhb;Ndufb9;Uqcrfs1;Sdhd;Uqcrc1;Cyc1;Ndufb8;Ndufv2;Uqcrc2;Ndufs7;Ndufa8;Ndufa7	5.128% (2/39)	0.841924	0.07	#N/A	#N/A	23.077% (9/39)	0.00510411	2.29	Q3UIU2;Q91WD5;Q91YT0;Q99LC3;Q99LX0;Q9CZ13;Q9D0M3;Q9QX60;Q9Z1P6	Ndufb6;Ndufs2;Ndufv1;Ndufa10;Park7;Uqcrc1;Cyc1;Dguok;Ndufa7	10.256% (4/39)	0.314002	0.5	#N/A	#N/A	2.564% (1/39)	0.956672	0.02	#N/A	#N/A	0% (0/39)	1	0	#N/A	#N/A
144	GO:0042776	mitochondrial ATP synthesis coupled proton transport	The transport of protons across a mitochondrial membrane to generate an electrochemical gradient (proton-motive force) that powers ATP synthesis.	95% (38/40)	2.98108e-38	37.53	O09111;O35683;P56135;P56382;P56480;P97450;Q03265;Q3UIU2;Q7TMF3;Q8K3J1;Q91VD9;Q91WD5;Q91YT0;Q99LC3;Q9CPP6;Q9CQ75;Q9CQ91;Q9CQA3;Q9CQC7;Q9CQH3;Q9CQJ8;Q9CQQ7;Q9CQZ5;Q9CQZ6;Q9CR21;Q9CXV1;Q9CXZ1;Q9D3D9;Q9D6J5;Q9D6J6;Q9DB20;Q9DC69;Q9DC70;Q9DCJ5;Q9DCS9;Q9DCX2;Q9ERS2;Q9Z1P6	Ndufb11;Ndufa1;Atp5mf;Atp5f1e;Atp5f1b;Atp5pf;Atp5f1a;Ndufb6;Ndufa12;Ndufs8;Ndufs1;Ndufs2;Ndufv1;Ndufa10;Ndufa5;Ndufa2;Ndufa3;Sdhb;Ndufb4;Ndufb5;Ndufb9;Atp5pb;Ndufa6;Ndufb3;Ndufab1;Sdhd;Ndufs4;Atp5f1d;Ndufb8;Ndufv2;Atp5po;Ndufa9;Ndufs7;Ndufa8;Ndufb10;Atp5pd;Ndufa13;Ndufa7	0% (0/40)	1	0	#N/A	#N/A	35% (14/40)	3.0348e-06	5.52	P97450;Q3UIU2;Q91WD5;Q91YT0;Q99LC3;Q9CPP6;Q9CQ75;Q9CQ91;Q9CQQ7;Q9CQZ5;Q9CQZ6;Q9CR61;Q9DC69;Q9Z1P6	Atp5pf;Ndufb6;Ndufs2;Ndufv1;Ndufa10;Ndufa5;Ndufa2;Ndufa3;Atp5pb;Ndufa6;Ndufb3;Ndufb7;Ndufa9;Ndufa7	12.5% (5/40)	0.161565	0.79	#N/A	#N/A	0% (0/40)	1	0	#N/A	#N/A	0% (0/40)	1	0	#N/A	#N/A
145	GO:0043038	amino acid activation	The modification of an amino acid to an active form, for incorporation into a peptide, protein or other macromolecule.	32.258% (10/31)	0.000267472	3.57	P32921;Q14CH7;Q499X9;Q8BIJ6;Q8BLY2;Q8BMJ2;Q8BU30;Q8C0C7;Q99MN1;Q9WUA2	Wars1;Aars2;Mars2;Iars2;Tars3;Lars1;Iars1;Farsa;Kars1;Farsb	0% (0/31)	1	0	#N/A	#N/A	22.581% (7/31)	0.0147464	1.83	#N/A	#N/A	6.452% (2/31)	0.670524	0.17	#N/A	#N/A	19.355% (6/31)	0.0282083	1.55	#N/A	#N/A	9.677% (3/31)	0.42877	0.37	#N/A	#N/A
146	GO:0043039	tRNA aminoacylation	The chemical reactions and pathways by which the various amino acids become bonded to their corresponding tRNAs. The most common route for synthesis of aminoacyl tRNA is by the formation of an ester bond between the 3'-hydroxyl group of the most 3' adenosine of the tRNA and the alpha carboxylic acid group of an amino acid, usually catalyzed by the cognate aminoacyl-tRNA ligase. A given aminoacyl-…	32.258% (10/31)	0.000267472	3.57	P32921;Q14CH7;Q499X9;Q8BIJ6;Q8BLY2;Q8BMJ2;Q8BU30;Q8C0C7;Q99MN1;Q9WUA2	Wars1;Aars2;Mars2;Iars2;Tars3;Lars1;Iars1;Farsa;Kars1;Farsb	0% (0/31)	1	0	#N/A	#N/A	22.581% (7/31)	0.0147464	1.83	#N/A	#N/A	6.452% (2/31)	0.670524	0.17	#N/A	#N/A	19.355% (6/31)	0.0282083	1.55	#N/A	#N/A	9.677% (3/31)	0.42877	0.37	#N/A	#N/A
147	GO:0043043	peptide biosynthetic process	The chemical reactions and pathways resulting in the formation of peptides, compounds of 2 or more (but usually less than 100) amino acids where the alpha carboxyl group of one is bound to the alpha amino group of another. This may include the translation of a precursor protein and its subsequent processing into a functional peptide.	15.512% (47/303)	0.000125124	3.9	P32921;P97494;Q14CH7;Q3TBW2;Q499X9;Q8BIJ6;Q8BJZ4;Q8BK72;Q8BLY2;Q8BMJ2;Q8BU30;Q8BU88;Q8C0C7;Q8JZV9;Q8K0D5;Q8K2M0;Q8K2Y7;Q8R035;Q8VDT9;Q924T2;Q99MN1;Q99N85;Q99N91;Q99N92;Q99N93;Q99N94;Q99N95;Q9CPX7;Q9CQ06;Q9CQ40;Q9CQF0;Q9CQP0;Q9D0G0;Q9D0Q7;Q9D1B9;Q9D1I6;Q9D1M4;Q9D1N9;Q9D1P0;Q9D338;Q9D773;Q9D8P4;Q9EQI8;Q9JKF7;Q9WUA2;Q9Z1P6;Q9Z2Q5	Wars1;Gclc;Aars2;Mrpl10;Mars2;Iars2;Mrps35;Mrps27;Tars3;Lars1;Iars1;Mrpl22;Farsa;Bdh2;Gfm1;Mrpl38;Mrpl47;Mrpl58;Mrpl50;Mrps2;Kars1;Mrps18a;Mrpl34;Mrpl27;Mrpl16;Mrpl9;Mrpl3;Mrps16;Mrpl24;Mrpl49;Mrpl11;Mrpl33;Mrps30;Mrpl45;Mrpl28;Mrpl14;Eef1e1;Mrpl21;Mrpl13;Mrpl19;Mrpl2;Mrpl17;Mrpl46;Mrpl39;Farsb;Ndufa7;Mrpl40	3.3% (10/303)	0.999901	0	#N/A	#N/A	14.191% (43/303)	0.000619291	3.21	O70194;P26638;P32921;P58059;P58252;P67984;Q3TBW2;Q61733;Q8BFR5;Q8BH15;Q8BIJ6;Q8BK72;Q8BLY2;Q8K2M0;Q8R035;Q922B2;Q99KB8;Q99MN1;Q99N84;Q99N85;Q99N87;Q99N91;Q99N94;Q99N95;Q9CPX7;Q9CQ40;Q9CQF0;Q9CXW2;Q9CZ83;Q9CZN7;Q9CZR8;Q9CZX8;Q9D1I6;Q9D773;Q9D7M8;Q9DB15;Q9EPU0;Q9EQI8;Q9ER88;Q9JIK9;Q9WUA2;Q9Z1P6;Q9Z2Q5	Eif3d;Sars1;Wars1;Mrps21;Eef2;Rpl22;Mrpl10;Mrps31;Tufm;Cnot10;Iars2;Mrps27;Tars3;Mrpl38;Mrpl58;Dars1;Hagh;Kars1;Mrps18b;Mrps18a;Mrps5;Mrpl34;Mrpl9;Mrpl3;Mrps16;Mrpl49;Mrpl11;Mrps22;Mrpl55;Shmt2;Tsfm;Rps19;Mrpl14;Mrpl2;Polr2d;Mrpl12;Upf1;Mrpl46;Dap3;Mrps34;Farsb;Ndufa7;Mrpl40	11.221% (34/303)	0.00607518	2.22	A2AGT5;P09405;P10630;P12970;P14115;P14869;P23116;P28271;P29341;P31725;P35979;P50580;P54823;P59325;P62849;P62900;P70372;Q01279;Q14C51;Q3U186;Q60872;Q61937;Q6P6M7;Q8BJW6;Q8BU30;Q8BU88;Q8K2F8;Q8VE62;Q8VHK9;Q99M51;Q9D8E6;Q9DBZ5;Q9EST3;Q9QZD9	Ckap5;Ncl;Eif4a2;Rpl7a;Rpl27a;Rplp0;Eif3a;Aco1;Pabpc1;S100a9;Rpl12;Pa2g4;Ddx6;Eif5;Rps24;Rpl31;Elavl1;Egfr;Ptcd3;Rars2;Eif1a;Npm1;Sepsecs;Eif2a;Iars1;Mrpl22;Lsm14a;Paip1;Dhx36;Nck1;Rpl4;Eif3k;Eif4enif1;Eif3i	13.201% (40/303)	0.000365728	3.44	F6ZDS4;O55135;P09405;P28700;P29341;P31725;P35979;P50580;P59325;P61222;P62852;P62908;P68040;P70372;Q01279;Q3U0V1;Q499X9;Q61733;Q6ZWX6;Q8BH15;Q8BJW6;Q8BMJ2;Q8BML9;Q8BU30;Q8BWW4;Q8BWY3;Q8C0D5;Q8CGC7;Q8JZQ9;Q8R322;Q8VE22;Q8VE62;Q924T2;Q99L45;Q99LD9;Q99M51;Q9CPR5;Q9CQJ6;Q9D7N3;Q9Z1Q9	Tpr;Eif6;Ncl;Rxra;Pabpc1;S100a9;Rpl12;Pa2g4;Eif5;Abce1;Rps25;Rps3;Rack1;Elavl1;Egfr;Khsrp;Mars2;Mrps31;Eif2s1;Cnot10;Eif2a;Lars1;Qars1;Iars1;Larp4;Etf1;Efl1;Eprs1;Eif3b;Gle1;Mrps23;Paip1;Mrps2;Eif2s2;Eif2b2;Nck1;Mrpl15;Denr;Mrps9;Vars1	8.251% (25/303)	0.379477	0.42	#N/A	#N/A
148	GO:0043436	oxoacid metabolic process	The chemical reactions and pathways involving any oxoacid; an oxoacid is a compound which contains oxygen, at least one other element, and at least one hydrogen bound to oxygen, and which produces a conjugate base by loss of positive hydrogen ion(s) (hydrons).	25.751% (120/466)	1.41324e-30	29.85	A6H6J2;B2RQC6;O08749;O35386;O35459;O35488;O35678;O35728;O35855;O35945;O35969;O54749;O55028;O70475;O70503;O88962;P00186;P05202;P06151;P08249;P10649;P11352;P12382;P12710;P12790;P13707;P17182;P19096;P24549;P32921;P33267;P34914;P35486;P38060;P45952;P47740;P47934;P48410;P48760;P49817;P50544;P51174;P51660;P52825;P54071;P55050;P55096;P70404;P97494;Q05421;Q07417;Q14CH7;Q3UNX5;Q3URE1;Q499X9;Q60597;Q61425;…	Cyp2b13;Cad;Dld;Phyh;Ech1;Slc27a2;Mgll;Cyp4a14;Bcat2;Aldh1a7;Gamt;Cyp2j5;Bckdk;Ugdh;Hsd17b12;Cyp8b1;Cyp1a2;Got2;Ldha;Mdh2;Gstm1;Gpx1;Pfkl;Fabp1;Cyp2b9;Gpd1;Eno1;Fasn;Aldh1a1;Wars1;Cyp2f2;Ephx2;Pdha1;Hmgcl;Acadm;Aldh3a2;Crat;Abcd1;Fpgs;Cav1;Acadvl;Acadl;Hsd17b4;Cpt2;Idh2;Fabp2;Abcd3;Idh3g;Gclc;Cyp2e1;Acads;Aars2;Acsm3;Acsf3;Mars2;Ogdh;Hadh;Cyp2c29;Cyp7a1;Pdk1;Acsm5;Pck2;Echs1;Iars2;Pdhx;Tars3;Dlat…	10.086% (47/466)	0.0708489	1.15	#N/A	#N/A	21.245% (99/466)	1.29606e-19	18.89	A6H6J2;O08914;O35459;O35678;O35855;O55028;P00186;P00329;P05202;P10649;P12382;P12790;P13707;P15626;P19157;P26638;P32020;P32921;P33267;P34884;P38060;P45952;P47740;P47857;P47934;P48760;P49429;P51174;P51660;P52196;P52792;P52825;P55096;P58137;P61458;Q03249;Q07417;Q3UNX5;Q3URE1;Q4LDG0;Q60597;Q60967;Q61586;Q64737;Q78JT3;Q7TNG8;Q8BGA8;Q8BIJ6;Q8BLY2;Q8BVI4;Q8C196;Q8C7G5;Q8CAY6;Q8CIF4;Q8JZV7;Q8K2C8;Q8K4H1;…	Cyp2b13;Faah;Ech1;Mgll;Bcat2;Bckdk;Cyp1a2;Adh1;Got2;Gstm1;Pfkl;Cyp2b9;Gpd1;Gstm2;Gstp1;Sars1;Scp2;Wars1;Cyp2f2;Mif;Hmgcl;Acadm;Aldh3a2;Pfkm;Crat;Fpgs;Hpd;Acadl;Hsd17b4;Tst;Gck;Cpt2;Abcd3;Acot8;Pcbd1;Galt;Acads;Acsm3;Acsf3;Slc27a5;Ogdh;Papss1;Gpam;Gart;Haao;Ldhd;Acsm5;Iars2;Tars3;Qdpr;Cps1;Apoa5;Acat2;Btd;Amdhd2;Gpat4;Afmid;Gale;Aldh1l1;Hyi;Mcat;Nags;Tkfc;Upb1;Acaa1b;Gldc;Ftcd;Grhpr;Dars1;Ddo;Mpst…	10.086% (47/466)	0.0103148	1.99	#N/A	#N/A	8.798% (41/466)	0.194048	0.71	#N/A	#N/A	13.305% (62/466)	4.5164e-06	5.35	O35945;O35969;O54749;O88958;P00186;P00375;P06802;P11725;P19096;P21300;P27656;P35569;P47713;P48410;P50431;P51163;P52792;P70694;P70697;Q09014;Q3TRM8;Q61285;Q61419;Q63844;Q69ZF3;Q8BFZ9;Q8BTY1;Q8CAY6;Q8CHT0;Q8CIH9;Q8JZV7;Q8JZV9;Q8K4H1;Q8R059;Q8R3P0;Q8VCX1;Q91WG8;Q91WT7;Q91X78;Q920L1;Q922Z0;Q99KK9;Q9CQF6;Q9CXJ1;Q9CZN7;Q9CZW4;Q9D2R0;Q9D964;Q9D9V3;Q9DCC4;Q9DCD0;Q9DCJ9;Q9EPL9;Q9ER72;Q9JHW2;Q9JLI6;Q9JLJ4;…	Aldh1a7;Gamt;Cyp2j5;Gnpda1;Cyp1a2;Dhfr;Enpp1;Otc;Fasn;Akr1b7;Lipc;Irs1;Pla2g4a;Abcd1;Shmt1;Uros;Gck;Akr1c6;Urod;Ncf1;Hk3;Abcd2;Cmah;Mapk3;Gba2;Erlin2;Kyat1;Acat2;Aldh4a1;Ppat;Amdhd2;Bdh2;Afmid;Gale;Aspa;Akr1d1;Gne;Akr1c14;Erlin1;Fads1;Ddo;Hars2;Aasdhppt;Ears2;Shmt2;Acsl3;Aacs;Gatm;Echdc1;Pycr3;Pgd;Npl;Acox3;Cars1;Nit2;Scly;Elovl2;Acss2;Adh4;Nagk;Srr;Aldh18a1
149	GO:0043574	peroxisomal transport	Transport of substances into, out of or within a peroxisome, a small, membrane-bounded organelle that uses dioxygen (O2) to oxidize organic molecules.	35.294% (6/17)	0.00283679	2.55	B1AUE5;P48410;P55096;Q8VCI5;Q91XC9;Q9D0K1	Pex10;Abcd1;Abcd3;Pex19;Pex16;Pex13	0% (0/17)	1	0	#N/A	#N/A	23.529% (4/17)	0.0535862	1.27	#N/A	#N/A	23.529% (4/17)	0.0305708	1.51	#N/A	#N/A	23.529% (4/17)	0.0367512	1.43	#N/A	#N/A	17.647% (3/17)	0.136741	0.86	#N/A	#N/A
150	GO:0043603	cellular amide metabolic process	The chemical reactions and pathways involving an amide, any derivative of an oxoacid in which an acidic hydroxy group has been replaced by an amino or substituted amino group, as carried out by individual cells.	17.871% (89/498)	2.41015e-11	10.62	O08749;P09671;P10649;P11352;P19096;P19639;P32921;P35486;P38060;P48410;P51660;P54869;P97449;P97494;Q14CH7;Q3TBW2;Q3UNX5;Q499X9;Q60597;Q8BFP9;Q8BGA8;Q8BIJ6;Q8BJZ4;Q8BK72;Q8BKZ9;Q8BLY2;Q8BMF4;Q8BMJ2;Q8BU30;Q8BU88;Q8BWT1;Q8C0C7;Q8CHQ9;Q8JZV9;Q8K010;Q8K0D5;Q8K2C8;Q8K2M0;Q8K2Y7;Q8QZT1;Q8R035;Q8R2E9;Q8VDT9;Q91VS7;Q924T2;Q99JY8;Q99MN1;Q99N85;Q99N91;Q99N92;Q99N93;Q99N94;Q99N95;Q9CPX7;Q9CQ06;Q9CQ40;Q9CQF0;…	Dld;Sod2;Gstm1;Gpx1;Fasn;Gstm3;Wars1;Pdha1;Hmgcl;Abcd1;Hsd17b4;Hmgcs2;Anpep;Gclc;Aars2;Mrpl10;Acsm3;Mars2;Ogdh;Pdk1;Acsm5;Iars2;Mrps35;Mrps27;Pdhx;Tars3;Dlat;Lars1;Iars1;Mrpl22;Acaa2;Farsa;Nat8f2;Bdh2;Oplah;Gfm1;Gpat4;Mrpl38;Mrpl47;Acat1;Mrpl58;Ero1b;Mrpl50;Mgst1;Mrps2;Plpp3;Kars1;Mrps18a;Mrpl34;Mrpl27;Mrpl16;Mrpl9;Mrpl3;Mrps16;Mrpl24;Mrpl49;Mrpl11;Mrpl33;Cs;Pdhb;Mrps30;Mrpl45;Mrpl28;Tmed10;Mrpl1…	7.229% (36/498)	0.82356	0.08	#N/A	#N/A	16.867% (84/498)	1.69463e-10	9.77	O35660;O70194;O88597;P10649;P15626;P19157;P24472;P26638;P32020;P32921;P38060;P51660;P53566;P54869;P58059;P58137;P58252;P67984;P97449;Q3TBW2;Q3UNX5;Q60597;Q61133;Q61144;Q61586;Q61733;Q64471;Q8BFR5;Q8BGA8;Q8BH15;Q8BIJ6;Q8BK72;Q8BLY2;Q8C196;Q8CIF4;Q8JZV7;Q8K2C8;Q8K2M0;Q8R035;Q8R0Y6;Q8R4H7;Q8VDG5;Q91VS7;Q91XD4;Q922B2;Q99JF5;Q99KB8;Q99LX0;Q99MN1;Q99N84;Q99N85;Q99N87;Q99N91;Q99N94;Q99N95;Q9CPU0;Q9CPX7;…	Gstm6;Eif3d;Becn1;Gstm1;Gstm2;Gstp1;Gsta4;Sars1;Scp2;Wars1;Hmgcl;Hsd17b4;Cebpa;Hmgcs2;Mrps21;Acot8;Eef2;Rpl22;Anpep;Mrpl10;Acsm3;Ogdh;Gstt2;Psen2;Gpam;Mrps31;Gstt1;Tufm;Acsm5;Cnot10;Iars2;Mrps27;Tars3;Cps1;Btd;Amdhd2;Gpat4;Mrpl38;Mrpl58;Aldh1l1;Nags;Ppcs;Mgst1;Ftcd;Dars1;Mvd;Hagh;Park7;Kars1;Mrps18b;Mrps18a;Mrps5;Mrpl34;Mrpl9;Mrpl3;Glo1;Mrps16;Mrpl49;Mrpl11;Mrps22;Mrpl55;Shmt2;Tsfm;Rps19;Mrpl14;D…	9.839% (49/498)	0.0138976	1.86	#N/A	#N/A	10.241% (51/498)	0.0167493	1.78	#N/A	#N/A	9.438% (47/498)	0.0703349	1.15	#N/A	#N/A
151	GO:0043604	amide biosynthetic process	The chemical reactions and pathways resulting in the formation of an amide, any derivative of an oxoacid in which an acidic hydroxy group has been replaced by an amino or substituted amino group.	16.959% (58/342)	9.66199e-07	6.01	O08749;P32921;P35486;P97494;Q14CH7;Q3TBW2;Q499X9;Q8BFP9;Q8BIJ6;Q8BJZ4;Q8BK72;Q8BKZ9;Q8BLY2;Q8BMF4;Q8BMJ2;Q8BU30;Q8BU88;Q8C0C7;Q8JZV9;Q8K0D5;Q8K2M0;Q8K2Y7;Q8QZT1;Q8R035;Q8VDT9;Q924T2;Q99MN1;Q99N85;Q99N91;Q99N92;Q99N93;Q99N94;Q99N95;Q9CPX7;Q9CQ06;Q9CQ40;Q9CQF0;Q9CQP0;Q9D051;Q9D0G0;Q9D0Q7;Q9D1B9;Q9D1I6;Q9D1M4;Q9D1N9;Q9D1P0;Q9D338;Q9D773;Q9D8P4;Q9EQI8;Q9JHE3;Q9JK42;Q9JKF7;Q9QXG4;Q9WUA2;Q9WV55;Q9Z1P6;…	Dld;Wars1;Pdha1;Gclc;Aars2;Mrpl10;Mars2;Pdk1;Iars2;Mrps35;Mrps27;Pdhx;Tars3;Dlat;Lars1;Iars1;Mrpl22;Farsa;Bdh2;Gfm1;Mrpl38;Mrpl47;Acat1;Mrpl58;Mrpl50;Mrps2;Kars1;Mrps18a;Mrpl34;Mrpl27;Mrpl16;Mrpl9;Mrpl3;Mrps16;Mrpl24;Mrpl49;Mrpl11;Mrpl33;Pdhb;Mrps30;Mrpl45;Mrpl28;Mrpl14;Eef1e1;Mrpl21;Mrpl13;Mrpl19;Mrpl2;Mrpl17;Mrpl46;Asah2;Pdk2;Mrpl39;Acss2;Farsb;Vapa;Ndufa7;Mrpl40	4.971% (17/342)	0.99412	0	#N/A	#N/A	13.743% (47/342)	0.00071281	3.15	O70194;P26638;P32921;P53566;P58059;P58252;P67984;Q3TBW2;Q61733;Q8BFR5;Q8BH15;Q8BIJ6;Q8BK72;Q8BLY2;Q8C196;Q8K2M0;Q8R035;Q8R4H7;Q8VDG5;Q922B2;Q99KB8;Q99MN1;Q99N84;Q99N85;Q99N87;Q99N91;Q99N94;Q99N95;Q9CPX7;Q9CQ40;Q9CQF0;Q9CXW2;Q9CZ83;Q9CZN7;Q9CZR8;Q9CZX8;Q9D1I6;Q9D773;Q9D7M8;Q9DB15;Q9EPU0;Q9EQI8;Q9ER88;Q9JIK9;Q9WUA2;Q9Z1P6;Q9Z2Q5	Eif3d;Sars1;Wars1;Cebpa;Mrps21;Eef2;Rpl22;Mrpl10;Mrps31;Tufm;Cnot10;Iars2;Mrps27;Tars3;Cps1;Mrpl38;Mrpl58;Nags;Ppcs;Dars1;Hagh;Kars1;Mrps18b;Mrps18a;Mrps5;Mrpl34;Mrpl9;Mrpl3;Mrps16;Mrpl49;Mrpl11;Mrps22;Mrpl55;Shmt2;Tsfm;Rps19;Mrpl14;Mrpl2;Polr2d;Mrpl12;Upf1;Mrpl46;Dap3;Mrps34;Farsb;Ndufa7;Mrpl40	10.526% (36/342)	0.0130432	1.88	#N/A	#N/A	13.158% (45/342)	0.000163643	3.79	F6ZDS4;O55042;O55135;P09405;P16460;P28700;P29341;P31725;P35979;P41216;P50580;P59325;P61222;P62852;P62908;P68040;P70372;Q01279;Q3U0V1;Q499X9;Q61733;Q6ZWX6;Q8BH15;Q8BJW6;Q8BMJ2;Q8BML9;Q8BU30;Q8BWW4;Q8BWY3;Q8C0D5;Q8CGC7;Q8JZQ9;Q8R322;Q8VE22;Q8VE62;Q91YI0;Q924T2;Q99L45;Q99LD9;Q99M51;Q9CPR5;Q9CQJ6;Q9D7N3;Q9QUJ7;Q9Z1Q9	Tpr;Snca;Eif6;Ncl;Ass1;Rxra;Pabpc1;S100a9;Rpl12;Acsl1;Pa2g4;Eif5;Abce1;Rps25;Rps3;Rack1;Elavl1;Egfr;Khsrp;Mars2;Mrps31;Eif2s1;Cnot10;Eif2a;Lars1;Qars1;Iars1;Larp4;Etf1;Efl1;Eprs1;Eif3b;Gle1;Mrps23;Paip1;Asl;Mrps2;Eif2s2;Eif2b2;Nck1;Mrpl15;Denr;Mrps9;Acsl4;Vars1	8.187% (28/342)	0.385224	0.41	#N/A	#N/A
152	GO:0043648	dicarboxylic acid metabolic process	The chemical reactions and pathways involving dicarboxylic acids, any organic acid containing two carboxyl (COOH) groups or anions (COO-).	30.508% (18/59)	2.39605e-06	5.62	O08749;O35386;P05202;P08249;P48760;P54071;P70404;P97494;Q3URE1;Q60597;Q91VA7;Q922Z0;Q9CQA3;Q9CZU6;Q9D2G2;Q9WUM5;Q9Z110;Q9Z2I9	Dld;Phyh;Got2;Mdh2;Fpgs;Idh2;Idh3g;Gclc;Acsf3;Ogdh;Idh3b;Ddo;Sdhb;Cs;Dlst;Suclg1;Aldh18a1;Sucla2	11.864% (7/59)	0.205878	0.69	#N/A	#N/A	23.729% (14/59)	0.000376567	3.42	P05202;P48760;P58137;Q3URE1;Q60597;Q78JT3;Q8R0Y6;Q8R4H7;Q91XD4;Q91Z53;Q922Z0;Q9CZN7;Q9D2G2;Q9JHW2	Got2;Fpgs;Acot8;Acsf3;Ogdh;Haao;Aldh1l1;Nags;Ftcd;Grhpr;Ddo;Shmt2;Dlst;Nit2	15.254% (9/59)	0.0250029	1.6	#N/A	#N/A	11.864% (7/59)	0.164924	0.78	#N/A	#N/A	13.559% (8/59)	0.0789252	1.1	#N/A	#N/A
153	GO:0044237	cellular metabolic process	The chemical reactions and pathways by which individual cells transform chemical substances.	10.687% (305/2854)	4.4164e-09	8.35	A6H6J2;B2RQC6;G3X982;O08547;O08749;O09111;O35129;O35386;O35459;O35488;O35607;O35678;O35683;O35728;O35855;O35943;O35945;O35969;O54749;O55003;O55022;O55026;O55028;O55143;O55234;O70404;O70405;O70475;O70503;O88736;O88876;O88962;O89032;O89116;P00186;P05132;P05202;P06151;P08249;P09671;P10649;P11352;P12382;P12710;P12787;P12790;P13707;P17156;P17182;P18653;P19096;P19639;P19783;P24549;P32921;P33267;P34914;…	Cyp2b13;Cad;Aox3;Sec22b;Dld;Ndufb11;Phb2;Phyh;Ech1;Slc27a2;Bmpr2;Mgll;Ndufa1;Cyp4a14;Bcat2;Fxn;Aldh1a7;Gamt;Cyp2j5;Bnip3;Pgrmc1;Entpd2;Bckdk;Atp2a2;Psmb5;Vamp8;Ulk1;Ugdh;Hsd17b12;Hsd17b7;Dhrs3;Cyp8b1;Sh3pxd2a;Vti1a;Cyp1a2;Prkaca;Got2;Ldha;Mdh2;Sod2;Gstm1;Gpx1;Pfkl;Fabp1;Cox5a;Cyp2b9;Gpd1;Hspa2;Eno1;Rps6ka1;Fasn;Gstm3;Cox4i1;Aldh1a1;Wars1;Cyp2f2;Ephx2;Pdha1;Cd81;Ldlr;Hmgcl;Tkt;Acadm;Fdx1;Stt3a;Ald…	8.164% (233/2854)	0.579559	0.24	#N/A	#N/A	10.547% (301/2854)	6.90466e-13	12.16	A2A8L5;A2BE28;A6H6J2;G3X982;O08715;O08914;O35459;O35465;O35660;O35678;O35855;O35900;O35943;O35955;O54962;O55028;O70194;O88522;O88545;O88597;P00186;P00329;P04627;P05132;P05202;P10649;P11499;P12382;P12790;P13707;P15626;P17427;P19157;P24472;P26638;P29595;P30416;P32020;P32921;P33267;P34884;P35576;P36993;P38060;P38647;P40142;P42230;P45952;P46938;P47740;P47857;P47934;P48760;P49429;P51174;P51660;P51949;…	Ptprf;Las1l;Cyp2b13;Aox3;Akap1;Faah;Ech1;Fkbp8;Gstm6;Mgll;Bcat2;Lsm2;Fxn;Psmb10;Banf1;Bckdk;Eif3d;Ikbkg;Cops6;Becn1;Cyp1a2;Adh1;Araf;Prkaca;Got2;Gstm1;Hsp90ab1;Pfkl;Cyp2b9;Gpd1;Gstm2;Ap2a2;Gstp1;Gsta4;Sars1;Nedd8;Fkbp4;Scp2;Wars1;Cyp2f2;Mif;G6pc1;Ppm1b;Hmgcl;Hspa9;Tkt;Stat5a;Acadm;Yap1;Aldh3a2;Pfkm;Crat;Fpgs;Hpd;Acadl;Hsd17b4;Mnat1;Tst;Uck1;Gck;Cpt2;Cebpa;Hmgcs2;Abcd3;Rab8a;Lrpap1;Cox6b1;Actn4;Mr…	8.339% (238/2854)	1.08428e-05	4.96	A2AGT5;B2RU80;E9PYG6;O08677;O08992;O35130;O35144;O35286;O35490;O35593;O35683;O35864;O35945;O35988;O55022;O55042;O55239;O88544;P08113;P08249;P09405;P09803;P10630;P10922;P11152;P11983;P12787;P12970;P13439;P13864;P14115;P14152;P14869;P16331;P16882;P17751;P20060;P23116;P23780;P24270;P27005;P27786;P28076;P28271;P28654;P29341;P30681;P31725;P35762;P35831;P35979;P40201;P42227;P42932;P48774;P48776;P49182;…	Ckap5;Ptprb;Rasa1;Kng1;Sdcbp;Emg1;Terf2;Dhx15;Bhmt;Psmd14;Ndufa1;Cops5;Aldh1a7;Sdc4;Pgrmc1;Snca;Nnmt;Cops4;Hsp90b1;Mdh2;Ncl;Cdh1;Eif4a2;H1-0;Lpl;Tcp1;Cox5a;Rpl7a;Umps;Dnmt1;Rpl27a;Mdh1;Rplp0;Pah;Ghr;Tpi1;Hexb;Eif3a;Glb1;Cat;S100a8;Cyp17a1;Psmb9;Aco1;Dcn;Pabpc1;Hmgb2;S100a9;Cd81;Ptpn12;Rpl12;Chd1;Stat3;Cct8;Gstm5;Tdo2;Serpind1;Hnf4a;Pa2g4;Slc25a5;Pon1;Ddx6;Adk;Eif5;Cdo1;Abat;Ube2g1;Rps24;Rpl31;Hsp…	9.18% (262/2854)	2.2113e-09	8.66	A2ATU0;A2BE28;B2RX14;E9Q3L2;F6ZDS4;G3X9B1;G5E870;O08785;O35134;O35226;O35286;O54825;O54833;O55042;O55135;O55187;O70435;O70481;O70589;O88829;O89116;P03958;P04627;P05202;P08228;P09405;P09803;P14152;P16460;P17156;P27005;P28033;P28700;P29341;P31725;P35822;P35979;P41216;P46061;P46662;P46737;P47809;P47934;P48758;P49138;P49442;P50580;P51174;P52825;P53569;P53702;P54728;P54729;P55096;P55264;P56183;P56959;…	Dhtkd1;Las1l;Tut4;Pi4ka;Tpr;Heatr1;Trip12;Clock;Polr1a;Psmd4;Dhx15;Bysl;Csnk2a2;Snca;Eif6;Cbx4;Psma3;Ubr1;Cask;St3gal5;Vti1a;Ada;Araf;Got2;Sod1;Ncl;Cdh1;Mdh1;Ass1;Hspa2;S100a8;Cebpb;Rxra;Pabpc1;S100a9;Ptprk;Rpl12;Acsl1;Rangap1;Nf2;Brcc3;Map2k4;Crat;Cbr1;Mapkapk2;Inpp1;Pa2g4;Acadl;Cpt2;Cebpz;Hccs;Rad23b;Nub1;Abcd3;Adk;Rrp1;Fus;Exosc10;Ripk2;Eif5;Nploc4;Cdc42;Ube2k;Abce1;Psmc6;Rps25;Rps3;Ppp1cc;Ube…	8.409% (240/2854)	0.00268191	2.57	B2RUR8;G3X982;O35218;O35435;O35892;O35945;O35955;O35969;O54749;O70145;O88508;O88531;O88908;O88958;P00186;P00375;P04202;P06800;P06802;P08103;P08121;P09581;P10518;P11725;P11835;P13439;P13864;P15379;P16882;P17427;P18653;P19096;P19137;P19324;P20060;P20491;P21300;P22315;P22907;P23780;P24638;P25206;P26041;P26450;P27656;P28063;P28076;P28661;P30416;P35569;P36552;P42230;P45377;P47713;P47968;P48410;P49717;…	Otud7b;Aox3;Cpsf2;Dhodh;Sp100;Aldh1a7;Psmb10;Gamt;Cyp2j5;Ncf2;Dnmt3a;Ppt1;Soat2;Gnpda1;Cyp1a2;Dhfr;Tgfb1;Ptprc;Enpp1;Hck;Col3a1;Csf1r;Alad;Otc;Itgb2;Umps;Dnmt1;Cd44;Ghr;Ap2a2;Rps6ka1;Fasn;Lama1;Serpinh1;Hexb;Fcer1g;Akr1b7;Fech;Hmbs;Glb1;Acp2;Mcm3;Msn;Pik3r1;Lipc;Psmb8;Psmb9;Septin4;Fkbp4;Irs1;Cpox;Stat5a;Akr1b8;Pla2g4a;Rpia;Abcd1;Mcm4;Shmt1;Uros;Ppox;Plcb3;Uck1;Gck;Hmgcs2;Rab8a;Entpd1;Nudt2;Mrps6…
154	GO:0044238	primary metabolic process	The chemical reactions and pathways involving those compounds which are formed as a part of the normal anabolic and catabolic processes. These processes take place in most, if not all, cells of the organism.	10.231% (279/2727)	0.00011892	3.92	A6H6J2;B2RQC6;O08547;O08749;O09111;O35129;O35386;O35459;O35488;O35607;O35678;O35683;O35728;O35855;O35943;O35945;O35969;O54749;O55003;O55026;O55028;O55234;O70405;O70475;O70503;O88736;O88876;O88962;P00186;P00687;P05132;P05202;P06151;P08249;P09671;P10649;P10852;P11352;P12382;P12710;P12790;P13707;P17156;P17182;P18653;P19096;P24549;P32921;P33267;P34914;P35486;P35762;P35951;P38060;P45952;P46656;P46978;…	Cyp2b13;Cad;Sec22b;Dld;Ndufb11;Phb2;Phyh;Ech1;Slc27a2;Bmpr2;Mgll;Ndufa1;Cyp4a14;Bcat2;Fxn;Aldh1a7;Gamt;Cyp2j5;Bnip3;Entpd2;Bckdk;Psmb5;Ulk1;Ugdh;Hsd17b12;Hsd17b7;Dhrs3;Cyp8b1;Cyp1a2;Amy1;Prkaca;Got2;Ldha;Mdh2;Sod2;Gstm1;Slc3a2;Gpx1;Pfkl;Fabp1;Cyp2b9;Gpd1;Hspa2;Eno1;Rps6ka1;Fasn;Aldh1a1;Wars1;Cyp2f2;Ephx2;Pdha1;Cd81;Ldlr;Hmgcl;Acadm;Fdx1;Stt3a;Aldh3a2;Crat;Rpia;Abcd1;Fpgs;Cav1;Acadvl;Acadl;Hsd17b4…	8.214% (224/2727)	0.507149	0.29	#N/A	#N/A	10.048% (274/2727)	1.85827e-06	5.73	A2A8L5;A2BE28;A6H6J2;O08715;O08914;O35459;O35465;O35678;O35855;O35900;O35943;O35955;O54962;O55028;O70194;O70591;O88522;O88545;O88597;P00186;P00329;P04627;P05132;P05202;P10649;P11499;P12382;P12790;P13707;P15626;P19157;P26638;P29595;P30416;P32020;P32921;P33267;P33587;P34884;P35576;P36993;P38060;P38647;P42230;P45952;P46938;P47740;P47857;P47934;P48760;P49429;P51174;P51660;P51949;P52196;P52623;P52792;…	Ptprf;Las1l;Cyp2b13;Akap1;Faah;Ech1;Fkbp8;Mgll;Bcat2;Lsm2;Fxn;Psmb10;Banf1;Bckdk;Eif3d;Pfdn2;Ikbkg;Cops6;Becn1;Cyp1a2;Adh1;Araf;Prkaca;Got2;Gstm1;Hsp90ab1;Pfkl;Cyp2b9;Gpd1;Gstm2;Gstp1;Sars1;Nedd8;Fkbp4;Scp2;Wars1;Cyp2f2;Proc;Mif;G6pc1;Ppm1b;Hmgcl;Hspa9;Stat5a;Acadm;Yap1;Aldh3a2;Pfkm;Crat;Fpgs;Hpd;Acadl;Hsd17b4;Mnat1;Tst;Uck1;Gck;Cpt2;Cebpa;Hmgcs2;Abcd3;Actn4;Mrps21;Acot8;B3gat3;Eef2;Ruvbl1;Ube2m;…	8.398% (229/2727)	1.91872e-05	4.72	A2AGT5;B2RU80;E9PYG6;O08677;O08992;O35130;O35144;O35286;O35490;O35593;O35683;O35864;O35945;O35988;O55042;O55239;O88544;P08113;P08249;P09405;P09803;P10630;P10922;P11152;P11983;P12970;P13439;P13864;P14115;P14152;P14869;P16331;P16882;P17751;P20060;P23116;P23780;P24270;P27005;P27786;P28076;P28271;P28654;P29341;P30681;P31725;P35762;P35831;P35979;P40201;P42227;P42932;P48776;P49182;P49698;P50580;P52430;…	Ckap5;Ptprb;Rasa1;Kng1;Sdcbp;Emg1;Terf2;Dhx15;Bhmt;Psmd14;Ndufa1;Cops5;Aldh1a7;Sdc4;Snca;Nnmt;Cops4;Hsp90b1;Mdh2;Ncl;Cdh1;Eif4a2;H1-0;Lpl;Tcp1;Rpl7a;Umps;Dnmt1;Rpl27a;Mdh1;Rplp0;Pah;Ghr;Tpi1;Hexb;Eif3a;Glb1;Cat;S100a8;Cyp17a1;Psmb9;Aco1;Dcn;Pabpc1;Hmgb2;S100a9;Cd81;Ptpn12;Rpl12;Chd1;Stat3;Cct8;Tdo2;Serpind1;Hnf4a;Pa2g4;Pon1;Ddx6;Adk;Eif5;Cdo1;Abat;Ube2g1;Rps24;Rpl31;Pafah1b1;Hspd1;Ywhaz;Ppp3ca;Yw…	9.351% (255/2727)	8.69276e-10	9.06	A2ATU0;A2BE28;B2RX14;E9Q3L2;F6ZDS4;G3X9B1;G5E870;O08785;O35134;O35226;O35286;O54825;O54833;O55042;O55135;O55187;O70435;O70481;O70589;O88829;P03958;P04627;P05202;P08228;P09405;P09803;P14152;P16460;P17156;P27005;P28033;P28700;P29341;P31725;P35822;P35979;P41216;P46061;P46662;P46737;P47809;P47934;P48758;P49138;P49442;P50580;P51174;P52825;P53569;P53702;P54728;P54729;P55096;P55264;P56183;P56959;P56960;…	Dhtkd1;Las1l;Tut4;Pi4ka;Tpr;Heatr1;Trip12;Clock;Polr1a;Psmd4;Dhx15;Bysl;Csnk2a2;Snca;Eif6;Cbx4;Psma3;Ubr1;Cask;St3gal5;Ada;Araf;Got2;Sod1;Ncl;Cdh1;Mdh1;Ass1;Hspa2;S100a8;Cebpb;Rxra;Pabpc1;S100a9;Ptprk;Rpl12;Acsl1;Rangap1;Nf2;Brcc3;Map2k4;Crat;Cbr1;Mapkapk2;Inpp1;Pa2g4;Acadl;Cpt2;Cebpz;Hccs;Rad23b;Nub1;Abcd3;Adk;Rrp1;Fus;Exosc10;Ripk2;Eif5;Nploc4;Cdc42;Ube2k;Abce1;Psmc6;Rps25;Rps3;Ppp1cc;Ube2b;Sum…	8.214% (224/2727)	0.0317901	1.5	#N/A	#N/A
155	GO:0044242	cellular lipid catabolic process	The chemical reactions and pathways resulting in the breakdown of lipids, as carried out by individual cells.	30.645% (38/124)	3.83411e-12	11.42	O35386;O35459;O35488;O35678;P12710;P35951;P45952;P47934;P48410;P50544;P51174;P51660;P52825;P55096;Q07417;Q61425;Q8BH04;Q8BH95;Q8BWT1;Q8CAY6;Q8JZN5;Q8JZV9;Q8QZT1;Q8R2Y0;Q8VCH0;Q921G7;Q921H8;Q99JY0;Q99LC5;Q9CQ62;Q9D0K1;Q9D1N2;Q9D7B6;Q9DBM2;Q9DCW4;Q9JHE3;Q9JLZ3;Q9R0H0	Phyh;Ech1;Slc27a2;Mgll;Fabp1;Ldlr;Acadm;Crat;Abcd1;Acadvl;Acadl;Hsd17b4;Cpt2;Abcd3;Acads;Hadh;Pck2;Echs1;Acaa2;Acat2;Acad9;Bdh2;Acat1;Abhd6;Acaa1b;Etfdh;Acaa1a;Hadhb;Etfa;Decr1;Pex13;Gpihbp1;Acad8;Ehhadh;Etfb;Asah2;Auh;Acox1	10.484% (13/124)	0.213618	0.67	#N/A	#N/A	16.129% (20/124)	0.0044469	2.35	O08914;O35459;O35678;P32020;P45952;P47934;P51174;P51660;P52825;P55096;P58137;Q07417;Q8C196;Q8C7G5;Q8CAY6;Q8VCH0;Q9CQ62;Q9D7B6;Q9DCW4;Q9EPL9	Faah;Ech1;Mgll;Scp2;Acadm;Crat;Acadl;Hsd17b4;Cpt2;Abcd3;Acot8;Acads;Cps1;Apoa5;Acat2;Acaa1b;Decr1;Acad8;Etfb;Acox3	10.484% (13/124)	0.113387	0.95	#N/A	#N/A	12.903% (16/124)	0.0268247	1.57	#N/A	#N/A	10.484% (13/124)	0.152591	0.82	#N/A	#N/A
156	GO:0044249	cellular biosynthetic process	The chemical reactions and pathways resulting in the formation of substances, carried out by individual cells.	11.726% (178/1518)	5.23482e-06	5.28	B2RQC6;O08749;O09111;O35129;O35488;O35607;O35678;O35683;O35728;O35855;O35943;O35969;O55022;O55026;O70405;O70475;O70503;O88736;O88962;P00186;P05202;P06151;P09671;P10649;P17182;P18653;P19096;P24549;P32921;P35486;P35762;P35951;P38060;P40142;P45952;P46978;P48410;P48760;P49817;P50544;P51174;P54071;P54869;P55096;P56135;P56382;P56480;P58044;P58158;P61750;P61804;P97450;P97478;P97494;Q03265;Q08122;Q14CH7;…	Cad;Dld;Ndufb11;Phb2;Slc27a2;Bmpr2;Mgll;Ndufa1;Cyp4a14;Bcat2;Fxn;Gamt;Pgrmc1;Entpd2;Ulk1;Ugdh;Hsd17b12;Hsd17b7;Cyp8b1;Cyp1a2;Got2;Ldha;Sod2;Gstm1;Eno1;Rps6ka1;Fasn;Aldh1a1;Wars1;Pdha1;Cd81;Ldlr;Hmgcl;Tkt;Acadm;Stt3a;Abcd1;Fpgs;Cav1;Acadvl;Acadl;Idh2;Hmgcs2;Abcd3;Atp5mf;Atp5f1e;Atp5f1b;Idi1;B3gat3;Arf4;Dad1;Atp5pf;Coq7;Gclc;Atp5f1a;Tle3;Aars2;Mrpl10;Stt3b;Ndufb6;Acsm3;Acsf3;Mars2;Sos1;Cyp3a11;Cyp7…	8.037% (122/1518)	0.636505	0.2	#N/A	#N/A	10.606% (161/1518)	0.000471376	3.33	O35678;O35855;O35943;O70194;O88522;O88597;P00186;P00329;P05202;P10649;P11499;P15626;P19157;P26638;P29595;P32020;P32921;P34884;P36993;P38060;P40142;P42230;P45952;P46938;P47857;P48760;P51174;P51949;P52623;P52792;P53566;P54869;P55096;P57780;P58059;P58137;P58158;P58252;P60122;P61458;P67984;P80318;P97304;P97450;Q3TBW2;Q3THK3;Q3TKT4;Q3U1J4;Q3UIU2;Q3UNX5;Q3URE1;Q3V4B5;Q4LDG0;Q60520;Q60967;Q60973;Q61144;…	Mgll;Bcat2;Fxn;Eif3d;Ikbkg;Becn1;Cyp1a2;Adh1;Got2;Gstm1;Hsp90ab1;Gstm2;Gstp1;Sars1;Nedd8;Scp2;Wars1;Mif;Ppm1b;Hmgcl;Tkt;Stat5a;Acadm;Yap1;Pfkm;Fpgs;Acadl;Mnat1;Uck1;Gck;Cebpa;Hmgcs2;Abcd3;Actn4;Mrps21;Acot8;B3gat3;Eef2;Ruvbl1;Pcbd1;Rpl22;Cct3;Polr1d;Atp5pf;Mrpl10;Gtf2f1;Smarca4;Ddb1;Ndufb6;Acsm3;Acsf3;Commd6;Slc27a5;Sin3a;Papss1;Rbbp7;Psen2;Irf9;Gpam;Mrps31;Med22;Trim28;Cyp3a11;Guk1;Srm;Gart;Sat2…	8.959% (136/1518)	0.000863323	3.06	A2AGT5;O08992;O35144;O35490;O35683;O35864;O55022;O55042;O55239;P09405;P09803;P10630;P10922;P11152;P11983;P12970;P13439;P13864;P14115;P14869;P16331;P17751;P20060;P23116;P24270;P27786;P28271;P28654;P29341;P30681;P31725;P35762;P35979;P40201;P42227;P42932;P49698;P50580;P54823;P55264;P59325;P60334;P61922;P62849;P62900;P63101;P63328;P68254;P70340;P70372;P80315;P97377;P97865;Q01279;Q01705;Q02248;Q03265;…	Ckap5;Sdcbp;Terf2;Bhmt;Ndufa1;Cops5;Pgrmc1;Snca;Nnmt;Ncl;Cdh1;Eif4a2;H1-0;Lpl;Tcp1;Rpl7a;Umps;Dnmt1;Rpl27a;Rplp0;Pah;Tpi1;Hexb;Eif3a;Cat;Cyp17a1;Aco1;Dcn;Pabpc1;Hmgb2;S100a9;Cd81;Rpl12;Chd1;Stat3;Cct8;Hnf4a;Pa2g4;Ddx6;Adk;Eif5;Cdo1;Abat;Rps24;Rpl31;Ywhaz;Ppp3ca;Ywhaq;Smad1;Elavl1;Cct4;Cdk2;Pex7;Egfr;Notch1;Ctnnb1;Atp5f1a;Top1;Ptcd3;Rars2;Tax1bp1;Gls2;Eif1a;Tsg101;Hcfc1;Pik3c2a;Abcd2;Nt5e;Pdcd4;Np…	9.486% (144/1518)	0.0006073	3.22	B2RX14;F6ZDS4;G3X9B1;O08785;O35134;O55042;O55135;O55187;O70589;O88829;P03958;P05202;P08228;P09405;P09803;P16460;P28033;P28700;P29341;P31725;P35822;P35979;P41216;P47809;P50580;P51174;P53569;P55096;P55264;P56959;P56960;P58801;P59325;P60766;P61222;P62334;P62852;P62908;P63166;P63330;P68040;P70196;P70372;P81122;P97304;Q01279;Q01853;Q08874;Q3TKT4;Q3U0V1;Q3U821;Q3UKC1;Q3V1L4;Q499X9;Q569Z6;Q5SPL2;Q60714;…	Tut4;Tpr;Heatr1;Clock;Polr1a;Snca;Eif6;Cbx4;Cask;St3gal5;Ada;Got2;Sod1;Ncl;Cdh1;Ass1;Cebpb;Rxra;Pabpc1;S100a9;Ptprk;Rpl12;Acsl1;Map2k4;Pa2g4;Acadl;Cebpz;Abcd3;Adk;Fus;Exosc10;Ripk2;Eif5;Cdc42;Abce1;Psmc6;Rps25;Rps3;Sumo1;Ppp2ca;Rack1;Traf6;Elavl1;Irs2;Polr1d;Egfr;Vcp;Mitf;Smarca4;Khsrp;Wdr75;Tax1bp1;Nt5c2;Mars2;Thrap3;Phf12;Slc27a1;Ncoa2;Atrx;Mrps31;Mcm7;Sos1;Ss18;Tfrc;Nup62;Xpa;Bcl2l1;Cyp3a11;Us…	9.091% (138/1518)	0.00518616	2.29	B2RUR8;O35435;O35892;O35969;O70145;O88508;O88958;P00186;P00375;P04202;P06802;P08103;P10518;P11725;P11835;P13439;P13864;P18653;P19096;P20060;P22315;P22907;P25206;P26450;P27656;P35569;P36552;P42230;P47713;P48410;P49717;P50431;P51163;P51175;P52623;P52792;P54869;P55772;P56380;P58064;P62849;P70697;P97310;P97454;P97868;P98078;Q00612;Q03160;Q03963;Q05117;Q05915;Q09014;Q0VBD2;Q2EMV9;Q3TW96;Q4LDD4;Q501J6;…	Otud7b;Dhodh;Sp100;Gamt;Ncf2;Dnmt3a;Gnpda1;Cyp1a2;Dhfr;Tgfb1;Enpp1;Hck;Alad;Otc;Itgb2;Umps;Dnmt1;Rps6ka1;Fasn;Hexb;Fech;Hmbs;Mcm3;Pik3r1;Lipc;Irs1;Cpox;Stat5a;Pla2g4a;Abcd1;Mcm4;Shmt1;Uros;Ppox;Uck1;Gck;Hmgcs2;Entpd1;Nudt2;Mrps6;Rps24;Urod;Mcm2;Smad5;Rbbp6;Dab2;G6pdx;Grb7;Eif2ak2;Acp5;Gch1;Ncf1;Mcm10;Parp14;Uap1l1;Arap1;Ddx17;Nr2c1;Sin3a;Irgm1;Traf3;Ripk1;Pml;Cybb;Fadd;Irf9;Abcd2;Nt5e;Trim25;Cbx5…
157	GO:0044255	cellular lipid metabolic process	The chemical reactions and pathways involving lipids, as carried out by individual cells.	23.691% (86/363)	1.14971e-18	17.94	A6H6J2;O08749;O35129;O35386;O35459;O35488;O35678;O35728;O35945;O54749;O70503;O88876;P00186;P10649;P11352;P12710;P12790;P13707;P19096;P24549;P33267;P34914;P35951;P45952;P47740;P47934;P48410;P49817;P50544;P51174;P51660;P52825;P54869;P55050;P55096;P58044;Q05421;Q07417;Q3UNX5;Q3URE1;Q61425;Q64458;Q64505;Q64FW2;Q80V26;Q8BFP9;Q8BGA8;Q8BH04;Q8BH95;Q8BWT1;Q8C0N2;Q8CAY6;Q8JZN5;Q8JZV9;Q8K2C8;Q8K3K7;Q8QZT1;…	Cyp2b13;Dld;Phb2;Phyh;Ech1;Slc27a2;Mgll;Cyp4a14;Aldh1a7;Cyp2j5;Hsd17b12;Dhrs3;Cyp1a2;Gstm1;Gpx1;Fabp1;Cyp2b9;Gpd1;Fasn;Aldh1a1;Cyp2f2;Ephx2;Ldlr;Acadm;Aldh3a2;Crat;Abcd1;Cav1;Acadvl;Acadl;Hsd17b4;Cpt2;Hmgcs2;Fabp2;Abcd3;Idi1;Cyp2e1;Acads;Acsm3;Acsf3;Hadh;Cyp2c29;Cyp7a1;Retsat;Bpnt2;Pdk1;Acsm5;Pck2;Echs1;Acaa2;Gpat3;Acat2;Acad9;Bdh2;Gpat4;Agpat2;Acat1;Abhd6;Mcat;Acaa1b;Impa2;Etfdh;Acaa1a;Hadhb;Plp…	7.713% (28/363)	0.668458	0.17	#N/A	#N/A	14.876% (54/363)	3.07593e-05	4.51	A6H6J2;O08914;O35459;O35678;O88597;P00186;P00329;P10649;P12790;P13707;P15626;P19157;P32020;P33267;P34884;P35576;P45952;P47740;P47934;P51174;P51660;P52825;P54869;P55096;P58137;Q07417;Q3UNX5;Q3URE1;Q4LDG0;Q61586;Q64FW2;Q8BGA8;Q8C0N2;Q8C196;Q8C7G5;Q8CAY6;Q8K2C8;Q8K3K7;Q8R3F5;Q8VCH0;Q920E5;Q99JF5;Q99LB2;Q99MZ3;Q9CQ62;Q9D2R0;Q9D379;Q9D7B6;Q9DCS3;Q9DCW4;Q9EPL9;Q9Z0S1;Q9Z0Y9;Q9Z2A7	Cyp2b13;Faah;Ech1;Mgll;Becn1;Cyp1a2;Adh1;Gstm1;Cyp2b9;Gpd1;Gstm2;Gstp1;Scp2;Cyp2f2;Mif;G6pc1;Acadm;Aldh3a2;Crat;Acadl;Hsd17b4;Cpt2;Hmgcs2;Abcd3;Acot8;Acads;Acsm3;Acsf3;Slc27a5;Gpam;Retsat;Acsm5;Gpat3;Cps1;Apoa5;Acat2;Gpat4;Agpat2;Mcat;Acaa1b;Fdps;Mvd;Dhrs4;Mlxipl;Decr1;Aacs;Ephx1;Acad8;Mecr;Etfb;Acox3;Bpnt1;Nr1h3;Dgat1	7.713% (28/363)	0.397558	0.4	#N/A	#N/A	10.468% (38/363)	0.027644	1.56	#N/A	#N/A	12.397% (45/363)	0.0005974	3.22	O35945;O54749;O88908;P00186;P06802;P09581;P19096;P20060;P21300;P26450;P27656;P35569;P45377;P47713;P48410;P51432;P54869;P70694;Q61285;Q63844;Q69ZF3;Q80XI4;Q8BFZ9;Q8BLN5;Q8CAY6;Q8CDA1;Q8JZV9;Q91WT7;Q91X78;Q920E5;Q920L1;Q99JF5;Q9CZW4;Q9D1G2;Q9D2R0;Q9D906;Q9D9V3;Q9EPL9;Q9ESW4;Q9JHK5;Q9JLJ4;Q9QXG4;Q9QYF1;Q9QYY9;Q9Z2C5	Aldh1a7;Cyp2j5;Soat2;Cyp1a2;Enpp1;Csf1r;Fasn;Hexb;Akr1b7;Pik3r1;Lipc;Irs1;Akr1b8;Pla2g4a;Abcd1;Plcb3;Hmgcs2;Akr1c6;Abcd2;Mapk3;Gba2;Pip4k2b;Erlin2;Lss;Acat2;Inpp5f;Bdh2;Akr1c14;Erlin1;Fdps;Fads1;Mvd;Acsl3;Pmvk;Aacs;Atg7;Echdc1;Acox3;Agk;Plek;Elovl2;Acss2;Rdh11;Adh4;Mtm1
158	GO:0044272	sulfur compound biosynthetic process	The chemical reactions and pathways resulting in the formation of compounds that contain sulfur, such as the amino acids methionine and cysteine or the tripeptide glutathione.	28.261% (13/46)	0.000149612	3.83	O08749;O70475;P10649;P35486;P97494;Q8BFP9;Q8BKZ9;Q8BMF4;Q8QZT1;Q99M04;Q9D051;Q9JK42;Q9QXG4	Dld;Ugdh;Gstm1;Pdha1;Gclc;Pdk1;Pdhx;Dlat;Acat1;Lias;Pdhb;Pdk2;Acss2	8.696% (4/46)	0.528365	0.28	#N/A	#N/A	19.565% (9/46)	0.0154708	1.81	#N/A	#N/A	15.217% (7/46)	0.0460891	1.34	#N/A	#N/A	6.522% (3/46)	0.699322	0.16	#N/A	#N/A	2.174% (1/46)	0.975107	0.01	#N/A	#N/A
159	GO:0044281	small molecule metabolic process	The chemical reactions and pathways involving small molecules, any low molecular weight, monomeric, non-encoded molecule.	24.076% (189/785)	2.58811e-48	47.59	A6H6J2;B2RQC6;O08749;O09111;O35386;O35459;O35488;O35678;O35683;O35728;O35855;O35945;O35969;O54749;O55026;O55028;O70475;O70503;O88736;O88876;O88962;P00186;P05202;P06151;P08249;P10649;P11352;P12382;P12710;P12790;P13707;P17182;P19096;P24549;P32921;P33267;P34914;P35486;P35951;P38060;P45952;P46656;P47740;P47934;P47968;P48410;P48760;P49817;P50544;P51174;P51660;P52825;P54071;P54869;P55050;P55096;P56135;…	Cyp2b13;Cad;Dld;Ndufb11;Phyh;Ech1;Slc27a2;Mgll;Ndufa1;Cyp4a14;Bcat2;Aldh1a7;Gamt;Cyp2j5;Entpd2;Bckdk;Ugdh;Hsd17b12;Hsd17b7;Dhrs3;Cyp8b1;Cyp1a2;Got2;Ldha;Mdh2;Gstm1;Gpx1;Pfkl;Fabp1;Cyp2b9;Gpd1;Eno1;Fasn;Aldh1a1;Wars1;Cyp2f2;Ephx2;Pdha1;Ldlr;Hmgcl;Acadm;Fdx1;Aldh3a2;Crat;Rpia;Abcd1;Fpgs;Cav1;Acadvl;Acadl;Hsd17b4;Cpt2;Idh2;Hmgcs2;Fabp2;Abcd3;Atp5mf;Atp5f1e;Atp5f1b;Idi1;Idh3g;Atp5pf;Coq7;Gclc;Vldlr;A…	9.554% (75/785)	0.0722822	1.14	#N/A	#N/A	17.707% (139/785)	1.97589e-20	19.7	A6H6J2;O08914;O35459;O35678;O35855;O55028;P00186;P00329;P05202;P10649;P12382;P12790;P13707;P15626;P19157;P26638;P32020;P32921;P33267;P34884;P35576;P38060;P42230;P45952;P47740;P47857;P47934;P48760;P49429;P51174;P51660;P52196;P52623;P52792;P52825;P53566;P54869;P55096;P58137;P61458;P97450;Q03249;Q07417;Q3U1J4;Q3UIU2;Q3UNX5;Q3URE1;Q4LDG0;Q60597;Q60967;Q61586;Q64442;Q64459;Q64520;Q64521;Q64669;Q64737;…	Cyp2b13;Faah;Ech1;Mgll;Bcat2;Bckdk;Cyp1a2;Adh1;Got2;Gstm1;Pfkl;Cyp2b9;Gpd1;Gstm2;Gstp1;Sars1;Scp2;Wars1;Cyp2f2;Mif;G6pc1;Hmgcl;Stat5a;Acadm;Aldh3a2;Pfkm;Crat;Fpgs;Hpd;Acadl;Hsd17b4;Tst;Uck1;Gck;Cpt2;Cebpa;Hmgcs2;Abcd3;Acot8;Pcbd1;Atp5pf;Galt;Acads;Ddb1;Ndufb6;Acsm3;Acsf3;Slc27a5;Ogdh;Papss1;Gpam;Sord;Cyp3a11;Guk1;Gpd2;Nqo1;Gart;Retsat;Haao;Ldhd;Acsm5;Iars2;Tars3;Qdpr;Cps1;Apoa5;Acat2;Btd;Thtpa;Am…	9.299% (73/785)	0.0102766	1.99	#N/A	#N/A	7.643% (60/785)	0.549407	0.26	#N/A	#N/A	14.013% (110/785)	2.8314e-12	11.55	O35435;O35945;O35969;O54749;O70145;O88908;O88958;P00186;P00375;P04202;P06802;P11725;P13439;P16882;P19096;P21300;P22315;P23780;P26450;P27656;P35569;P42230;P45377;P47713;P47968;P48410;P50431;P51163;P51432;P52623;P52792;P54869;P55772;P56380;P70694;P70697;P98078;Q00612;Q05915;Q09014;Q3TRM8;Q3TW96;Q61285;Q61419;Q61503;Q63844;Q64442;Q68FH4;Q69ZF3;Q8BFZ9;Q8BLN5;Q8BTY1;Q8BTZ7;Q8CAY6;Q8CGR7;Q8CHT0;Q8CIH9;…	Dhodh;Aldh1a7;Gamt;Cyp2j5;Ncf2;Soat2;Gnpda1;Cyp1a2;Dhfr;Tgfb1;Enpp1;Otc;Umps;Ghr;Fasn;Akr1b7;Fech;Glb1;Pik3r1;Lipc;Irs1;Stat5a;Akr1b8;Pla2g4a;Rpia;Abcd1;Shmt1;Uros;Plcb3;Uck1;Gck;Hmgcs2;Entpd1;Nudt2;Akr1c6;Urod;Dab2;G6pdx;Gch1;Ncf1;Hk3;Uap1l1;Abcd2;Cmah;Nt5e;Mapk3;Sord;Galk2;Gba2;Erlin2;Lss;Kyat1;Gmppb;Acat2;Upp2;Aldh4a1;Ppat;Amdhd2;Bdh2;Gmds;Galm;Afmid;Gale;Aspa;Dhcr24;Akr1d1;Gne;Akr1c14;Erlin1;…
160	GO:0044282	small molecule catabolic process	The chemical reactions and pathways resulting in the breakdown of small molecules, any low molecular weight, monomeric, non-encoded molecule.	25.561% (57/223)	6.57906e-14	13.18	O08749;O35386;O35459;O35488;O35728;O35855;O35945;O55028;P05202;P06151;P12382;P12710;P17182;P38060;P45952;P47934;P48410;P50544;P51174;P51660;P52825;P55096;Q07417;Q3URE1;Q61425;Q64505;Q64521;Q80V26;Q8BH04;Q8BH95;Q8BWT1;Q8CAY6;Q8JZN5;Q8JZV9;Q8QZT1;Q8VC30;Q8VCH0;Q91UZ5;Q91Y97;Q921G7;Q921H8;Q922Z0;Q99JY0;Q99L27;Q99LC5;Q9CQ62;Q9D0K1;Q9D0K2;Q9D2G2;Q9D7B6;Q9DBM2;Q9DCD0;Q9DCW4;Q9EQC1;Q9JLZ3;Q9QYY9;Q9R0H0	Dld;Phyh;Ech1;Slc27a2;Cyp4a14;Bcat2;Aldh1a7;Bckdk;Got2;Ldha;Pfkl;Fabp1;Eno1;Hmgcl;Acadm;Crat;Abcd1;Acadvl;Acadl;Hsd17b4;Cpt2;Abcd3;Acads;Acsf3;Hadh;Cyp7a1;Gpd2;Bpnt2;Pck2;Echs1;Acaa2;Acat2;Acad9;Bdh2;Acat1;Tkfc;Acaa1b;Impa2;Aldob;Etfdh;Acaa1a;Ddo;Hadhb;Gmpr2;Etfa;Decr1;Pex13;Oxct1;Dlst;Acad8;Ehhadh;Pgd;Etfb;Hsd3b7;Auh;Adh4;Acox1	11.659% (26/223)	0.0397132	1.4	#N/A	#N/A	23.767% (53/223)	1.78215e-12	11.75	O08914;O35459;O35855;O55028;P00329;P05202;P12382;P32020;P38060;P45952;P47857;P47934;P49429;P51174;P51660;P52825;P55096;P58137;Q03249;Q07417;Q3URE1;Q64442;Q64521;Q78JT3;Q7TNG8;Q8BVI4;Q8CAY6;Q8JZV7;Q8K157;Q8K4H1;Q8R059;Q8R0Y6;Q8VC30;Q8VC97;Q8VCH0;Q91W43;Q91XD4;Q922Z0;Q99KB8;Q99LX0;Q9CPU0;Q9CQ62;Q9CZN7;Q9D2G2;Q9D7B6;Q9D826;Q9DBE0;Q9DCW4;Q9EPL9;Q9QZ08;Q9R0N0;Q9WVL0;Q9Z0S1	Faah;Ech1;Bcat2;Bckdk;Adh1;Got2;Pfkl;Scp2;Hmgcl;Acadm;Pfkm;Crat;Hpd;Acadl;Hsd17b4;Cpt2;Abcd3;Acot8;Galt;Acads;Acsf3;Sord;Gpd2;Haao;Ldhd;Qdpr;Acat2;Amdhd2;Galm;Afmid;Gale;Aldh1l1;Tkfc;Upb1;Acaa1b;Gldc;Ftcd;Ddo;Hagh;Park7;Glo1;Decr1;Shmt2;Dlst;Acad8;Pipox;Csad;Etfb;Acox3;Nagk;Galk1;Gstz1;Bpnt1	14.798% (33/223)	4.7213e-05	4.33	O35945;P16331;P17751;P23780;P48776;P52430;P60334;P61922;P97865;Q571F8;Q61285;Q64505;Q6P3A8;Q6XPS7;Q71RI9;Q8CGR7;Q8CHR6;Q8CIH9;Q8JZN5;Q8VC12;Q91Y97;Q99J39;Q99JY0;Q99LC5;Q9CXF0;Q9CZS1;Q9DBB8;Q9DBG1;Q9DBM2;Q9EQ20;Q9QYY9;Q9WU19;Q9Z2V4	Aldh1a7;Pah;Tpi1;Glb1;Tdo2;Pon1;Cdo1;Abat;Pex7;Gls2;Abcd2;Cyp7a1;Bckdhb;Tha1;Kyat3;Upp2;Dpyd;Ppat;Acad9;Uroc1;Aldob;Mlycd;Hadhb;Etfa;Kynu;Aldh1b1;Dhdh;Cyp27a1;Ehhadh;Aldh6a1;Adh4;Hao1;Pck1	10.314% (23/223)	0.0874969	1.06	#N/A	#N/A	15.695% (35/223)	2.41908e-05	4.62	O35945;O88958;P11725;P23780;P35569;P48410;P50431;Q61285;Q64442;Q8BTY1;Q8CAY6;Q8CGR7;Q8CHT0;Q8CIH9;Q8JZV7;Q8JZV9;Q8K157;Q8K4H1;Q8R059;Q8VCX1;Q922Z0;Q9CQF6;Q9CZN7;Q9CZS1;Q9D0K2;Q9D9V3;Q9DCC4;Q9DCD0;Q9DCJ9;Q9EPL9;Q9JLI6;Q9QYY9;Q9QZ08;Q9R092;Q9R111	Aldh1a7;Gnpda1;Otc;Glb1;Irs1;Abcd1;Shmt1;Abcd2;Sord;Kyat1;Acat2;Upp2;Aldh4a1;Ppat;Amdhd2;Bdh2;Galm;Afmid;Gale;Akr1d1;Ddo;Aasdhppt;Shmt2;Aldh1b1;Oxct1;Echdc1;Pycr3;Pgd;Npl;Acox3;Scly;Adh4;Nagk;Hsd17b6;Gda
161	GO:0044283	small molecule biosynthetic process	The chemical reactions and pathways resulting in the formation of small molecules, any low molecular weight, monomeric, non-encoded molecule.	20.423% (58/284)	8.51841e-10	9.07	B2RQC6;O35488;O35678;O35728;O35855;O35969;O55026;O70475;O70503;O88736;O88962;P05202;P06151;P08249;P10649;P13707;P17182;P19096;P24549;P38060;P45952;P48410;P50544;P51174;P54869;P55096;P58044;P97478;Q3UNX5;Q3URE1;Q64459;Q64505;Q64521;Q8BGA8;Q8BGB8;Q8BH04;Q8BMS4;Q8K1Z0;Q8K2C6;Q8QZT1;Q8R1S0;Q8R3F5;Q91UZ5;Q99L27;Q99M04;Q9CR21;Q9CXI0;Q9D379;Q9D964;Q9DC69;Q9DCD0;Q9JHE3;Q9JK42;Q9QXD6;Q9QXG4;Q9R1J0;Q9WUZ9;…	Cad;Slc27a2;Mgll;Cyp4a14;Bcat2;Gamt;Entpd2;Ugdh;Hsd17b12;Hsd17b7;Cyp8b1;Got2;Ldha;Mdh2;Gstm1;Gpd1;Eno1;Fasn;Aldh1a1;Hmgcl;Acadm;Abcd1;Acadvl;Acadl;Hmgcs2;Abcd3;Idi1;Coq7;Acsm3;Acsf3;Cyp3a11;Cyp7a1;Gpd2;Acsm5;Coq4;Pck2;Coq3;Coq9;Sirt5;Acat1;Coq6;Mcat;Impa2;Gmpr2;Lias;Ndufab1;Coq5;Ephx1;Gatm;Ndufa9;Pgd;Asah2;Pdk2;Fbp1;Acss2;Nsdhl;Entpd5;Aldh18a1	13.028% (37/284)	0.0025619	2.59	B2RWS6;O09131;O35423;O55042;O88958;P06728;P06802;P08030;P08226;P11152;P11725;P16331;P16460;P27656;P29758;P33622;P34928;P49698;P98078;Q00612;Q05020;Q571F8;Q7TMF5;Q8BVI4;Q8CFX1;Q8R4H7;Q8VBT2;Q8VCN5;Q91WT9;Q91YI0;Q99LS3;Q99MZ3;Q9EQW4;Q9JHK5;Q9R111;Q9Z0Y9;Q9Z2V4	Ep300;Gsto1;Agxt;Snca;Gnpda1;Apoa4;Enpp1;Aprt;Apoe;Lpl;Otc;Pah;Ass1;Lipc;Oat;Apoc3;Apoc1;Hnf4a;Dab2;G6pdx;Apoc2;Gls2;Serpina12;Qdpr;H6pd;Nags;Sds;Cth;Cbs;Asl;Psph;Mlxipl;Cyp3a44;Plek;Gda;Nr1h3;Pck1	16.901% (48/284)	2.64584e-06	5.58	O35678;O35855;P05202;P10649;P13707;P15626;P19157;P32020;P34884;P35576;P38060;P45952;P51174;P52792;P54869;P55096;P61458;Q3U1J4;Q3UNX5;Q3URE1;Q4LDG0;Q64442;Q64459;Q64520;Q64521;Q64737;Q78JT3;Q8BGA8;Q8BVI4;Q8C7G5;Q8R3F5;Q8R4H7;Q8VC97;Q91XF0;Q920E5;Q99JF5;Q99LX0;Q99MZ3;Q9CQ65;Q9CZN7;Q9D379;Q9DBE0;Q9DC69;Q9DCS3;Q9QXD6;Q9QXF8;Q9WUZ9;Q9Z0Y9	Mgll;Bcat2;Got2;Gstm1;Gpd1;Gstm2;Gstp1;Scp2;Mif;G6pc1;Hmgcl;Acadm;Acadl;Gck;Hmgcs2;Abcd3;Pcbd1;Ddb1;Acsm3;Acsf3;Slc27a5;Sord;Cyp3a11;Guk1;Gpd2;Gart;Haao;Acsm5;Qdpr;Apoa5;Mcat;Nags;Upb1;Pnpo;Fdps;Mvd;Park7;Mlxipl;Mtap;Shmt2;Ephx1;Csad;Ndufa9;Mecr;Fbp1;Gnmt;Entpd5;Nr1h3	11.972% (34/284)	0.00211193	2.68	O35490;O55042;O55239;P08249;P11152;P14152;P16331;P17751;P49698;P55264;P60334;P61922;P70245;Q571F8;Q61285;Q61503;Q64464;Q64505;Q6XPS7;Q8CGR7;Q8CGY8;Q8CHR6;Q8CIH9;Q8VCN5;Q91WS4;Q91X34;Q923E4;Q99J39;Q9CXF0;Q9DBG1;Q9JM14;Q9R1J0;Q9WU19;Q9Z2V4	Bhmt;Snca;Nnmt;Mdh2;Lpl;Mdh1;Pah;Tpi1;Hnf4a;Adk;Cdo1;Abat;Ebp;Gls2;Abcd2;Nt5e;Cyp3a13;Cyp7a1;Tha1;Upp2;Ogt;Dpyd;Ppat;Cth;Bhmt2;Baat;Sirt1;Mlycd;Kynu;Cyp27a1;Nt5c;Nsdhl;Hao1;Pck1	8.803% (25/284)	0.264984	0.58	#N/A	#N/A	17.254% (49/284)	2.07197e-08	7.68	O35969;O70145;O88958;P00375;P06802;P11725;P19096;P27656;P47713;P48410;P50431;P51163;P52792;P54869;P55772;P98078;Q00612;Q05915;Q09014;Q61285;Q61503;Q64442;Q8BFZ9;Q8BLN5;Q8CGR7;Q8CIH9;Q8VCH6;Q8VCX1;Q91X78;Q920E5;Q920L1;Q99JF5;Q9CQF6;Q9CZN7;Q9CZW4;Q9D1G2;Q9D964;Q9DCC4;Q9DCD0;Q9DCN2;Q9EQW4;Q9JHK5;Q9JLJ4;Q9QXG4;Q9QZX7;Q9R111;Q9R1J0;Q9R1Z7;Q9Z110	Gamt;Ncf2;Gnpda1;Dhfr;Enpp1;Otc;Fasn;Lipc;Pla2g4a;Abcd1;Shmt1;Uros;Gck;Hmgcs2;Entpd1;Dab2;G6pdx;Gch1;Ncf1;Abcd2;Nt5e;Sord;Erlin2;Lss;Upp2;Ppat;Dhcr24;Akr1d1;Erlin1;Fdps;Fads1;Mvd;Aasdhppt;Shmt2;Acsl3;Pmvk;Gatm;Pycr3;Pgd;Cyb5r3;Cyp3a44;Plek;Elovl2;Acss2;Srr;Gda;Nsdhl;Pts;Aldh18a1
162	GO:0045333	cellular respiration	The enzymatic release of energy from inorganic and organic compounds (especially carbohydrates and fats) which either requires oxygen (aerobic respiration) or does not (anaerobic respiration).	60.36% (67/111)	2.86478e-43	42.54	O08749;O09111;O35683;O35943;O55003;P00186;P05132;P08249;P09671;P12787;P13707;P19783;P35486;P48771;P54071;P70404;P97478;P99028;Q3UIU2;Q60597;Q7TMF3;Q8BMF4;Q8K1Z0;Q8K3J1;Q91VA7;Q91VD9;Q91WD5;Q91YT0;Q921G7;Q99KI0;Q99LC3;Q99LC5;Q9CPP6;Q9CPQ1;Q9CQ69;Q9CQ75;Q9CQ91;Q9CQA3;Q9CQC7;Q9CQH3;Q9CQJ8;Q9CQZ5;Q9CQZ6;Q9CR21;Q9CR68;Q9CXV1;Q9CXZ1;Q9CZ13;Q9CZU6;Q9D051;Q9D0J4;Q9D0M3;Q9D2G2;Q9D3D9;Q9D6J5;Q9D6J6;Q9DB77;…	Dld;Ndufb11;Ndufa1;Fxn;Bnip3;Cyp1a2;Prkaca;Mdh2;Sod2;Cox5a;Gpd1;Cox4i1;Pdha1;Cox7a2;Idh2;Idh3g;Coq7;Uqcrh;Ndufb6;Ogdh;Ndufa12;Dlat;Coq9;Ndufs8;Idh3b;Ndufs1;Ndufs2;Ndufv1;Etfdh;Aco2;Ndufa10;Etfa;Ndufa5;Cox6c;Uqcrq;Ndufa2;Ndufa3;Sdhb;Ndufb4;Ndufb5;Ndufb9;Ndufa6;Ndufb3;Ndufab1;Uqcrfs1;Sdhd;Ndufs4;Uqcrc1;Cs;Pdhb;Arl2;Cyc1;Dlst;Atp5f1d;Ndufb8;Ndufv2;Uqcrc2;Ndufa9;Ndufs7;Ndufa8;Ndufb10;Etfb;Ndufa13;Suc…	1.802% (2/111)	0.999267	0	#N/A	#N/A	23.423% (26/111)	1.59358e-06	5.8	O35943;P00186;P05132;P13707;Q3UIU2;Q60597;Q91WD5;Q91YT0;Q99KI0;Q99LC3;Q99LX0;Q9CPP6;Q9CQ75;Q9CQ91;Q9CQZ5;Q9CQZ6;Q9CR61;Q9CZ13;Q9CZN7;Q9D0M3;Q9D2G2;Q9DC69;Q9DCW4;Q9QX60;Q9Z1P6;Q9Z2I8	Fxn;Cyp1a2;Prkaca;Gpd1;Ndufb6;Ogdh;Ndufs2;Ndufv1;Aco2;Ndufa10;Park7;Ndufa5;Ndufa2;Ndufa3;Ndufa6;Ndufb3;Ndufb7;Uqcrc1;Shmt2;Cyc1;Dlst;Ndufa9;Etfb;Dguok;Ndufa7;Suclg2	10.811% (12/111)	0.105574	0.98	#N/A	#N/A	7.207% (8/111)	0.630668	0.2	#N/A	#N/A	1.802% (2/111)	0.998689	0	#N/A	#N/A
163	GO:0045471	response to ethanol	Any process that results in a change in state or activity of a cell or an organism (in terms of movement, secretion, enzyme production, gene expression, etc.) as a result of an ethanol stimulus.	26% (13/50)	0.000372349	3.43	P05202;P09671;P24549;P54869;Q03265;Q05421;Q08509;Q64505;Q8R084;Q9D0K2;Q9D2R0;Q9Z0G9;Q9Z0L8	Got2;Sod2;Aldh1a1;Hmgcs2;Atp5f1a;Cyp2e1;Eps8;Cyp7a1;Ugt2b1;Oxct1;Aacs;Cldn3;Ggh	8% (4/50)	0.596009	0.22	#N/A	#N/A	18% (9/50)	0.0259002	1.59	#N/A	#N/A	14% (7/50)	0.067346	1.17	#N/A	#N/A	10% (5/50)	0.3399	0.47	#N/A	#N/A	14% (7/50)	0.0846294	1.07	#N/A	#N/A
164	GO:0046034	ATP metabolic process	The chemical reactions and pathways involving ATP, adenosine triphosphate, a universally important coenzyme and enzyme regulator.	46.429% (65/140)	1.53272e-32	31.81	O08749;O09111;O35683;O35943;P06151;P12382;P12787;P13707;P17182;P19783;P48410;P48771;P56135;P56382;P56391;P56480;P97450;P97478;P99028;Q03265;Q3UIU2;Q60597;Q7TMF3;Q7TNL9;Q8K1Z0;Q8K3J1;Q8VC30;Q91VD9;Q91WD5;Q91Y97;Q91YT0;Q99LC3;Q9CPP6;Q9CPQ1;Q9CPQ8;Q9CQ69;Q9CQ75;Q9CQ91;Q9CQA3;Q9CQC7;Q9CQH3;Q9CQJ8;Q9CQQ7;Q9CQZ5;Q9CQZ6;Q9CR21;Q9CR68;Q9CXV1;Q9CXZ1;Q9CZ13;Q9D0J4;Q9D0M3;Q9D3D9;Q9D6J5;Q9D6J6;Q9DB20;Q9DB77;…	Dld;Ndufb11;Ndufa1;Fxn;Ldha;Pfkl;Cox5a;Gpd1;Eno1;Cox4i1;Abcd1;Cox7a2;Atp5mf;Atp5f1e;Cox6b1;Atp5f1b;Atp5pf;Coq7;Uqcrh;Atp5f1a;Ndufb6;Ogdh;Ndufa12;Chchd10;Coq9;Ndufs8;Tkfc;Ndufs1;Ndufs2;Aldob;Ndufv1;Ndufa10;Ndufa5;Cox6c;Atp5mg;Uqcrq;Ndufa2;Ndufa3;Sdhb;Ndufb4;Ndufb5;Ndufb9;Atp5pb;Ndufa6;Ndufb3;Ndufab1;Uqcrfs1;Sdhd;Ndufs4;Uqcrc1;Arl2;Cyc1;Atp5f1d;Ndufb8;Ndufv2;Atp5po;Uqcrc2;Ndufa9;Ndufs7;Ndufa8;Ndufb…	10.714% (15/140)	0.170154	0.77	#N/A	#N/A	25.714% (36/140)	9.02446e-10	9.04	O35943;P12382;P13707;P47857;P52792;P56391;P97450;Q03249;Q3UIU2;Q60597;Q64520;Q7TNG8;Q8R059;Q8VC30;Q91WD5;Q91YT0;Q99LC3;Q99LX0;Q99MZ3;Q9CPP6;Q9CQ75;Q9CQ91;Q9CQ92;Q9CQQ7;Q9CQZ5;Q9CQZ6;Q9CR61;Q9CZ13;Q9CZN7;Q9D0M3;Q9DC69;Q9QX60;Q9QXD6;Q9R0N0;Q9WTP6;Q9Z1P6	Fxn;Pfkl;Gpd1;Pfkm;Gck;Cox6b1;Atp5pf;Galt;Ndufb6;Ogdh;Guk1;Ldhd;Gale;Tkfc;Ndufs2;Ndufv1;Ndufa10;Park7;Mlxipl;Ndufa5;Ndufa2;Ndufa3;Fis1;Atp5pb;Ndufa6;Ndufb3;Ndufb7;Uqcrc1;Shmt2;Cyc1;Ndufa9;Dguok;Fbp1;Galk1;Ak2;Ndufa7	10.714% (15/140)	0.0811715	1.09	#N/A	#N/A	4.286% (6/140)	0.96506	0.02	#N/A	#N/A	7.143% (10/140)	0.642003	0.19	#N/A	#N/A
165	GO:0046164	alcohol catabolic process	The chemical reactions and pathways resulting in the breakdown of alcohols, any of a class of compounds containing one or more hydroxyl groups attached to a saturated carbon atom.	29.63% (8/27)	0.00206061	2.69	O35945;Q64505;Q64521;Q80V26;Q8VC30;Q91UZ5;Q9EQC1;Q9QYY9	Aldh1a7;Cyp7a1;Gpd2;Bpnt2;Tkfc;Impa2;Hsd3b7;Adh4	11.111% (3/27)	0.383457	0.42	#N/A	#N/A	18.519% (5/27)	0.0789366	1.1	#N/A	#N/A	25.926% (7/27)	0.0024921	2.6	O35945;P17751;Q64505;Q9CZS1;Q9DBG1;Q9QYY9;Q9WU19	Aldh1a7;Tpi1;Cyp7a1;Aldh1b1;Cyp27a1;Adh4;Hao1	7.407% (2/27)	0.626829	0.2	#N/A	#N/A	18.519% (5/27)	0.0512379	1.29	#N/A	#N/A
166	GO:0046390	ribose phosphate biosynthetic process	The chemical reactions and pathways resulting in the formation of ribose phosphate, any phosphorylated ribose sugar.	49.55% (55/111)	2.3779e-29	28.62	B2RQC6;O08749;O09111;O35683;P17182;P35486;P40142;P56135;P56382;P56480;P97450;Q03265;Q3UIU2;Q7TMF3;Q8BFP9;Q8BKZ9;Q8BMF4;Q8K3J1;Q8QZT1;Q8R2W9;Q91VD9;Q91WD5;Q91YT0;Q99L27;Q99LC3;Q9CPP6;Q9CPQ8;Q9CQ75;Q9CQ91;Q9CQA3;Q9CQC7;Q9CQH3;Q9CQJ8;Q9CQQ7;Q9CQZ5;Q9CQZ6;Q9CR21;Q9CS42;Q9CXV1;Q9CXZ1;Q9D051;Q9D3D9;Q9D6J5;Q9D6J6;Q9DB20;Q9DC69;Q9DC70;Q9DCJ5;Q9DCS9;Q9DCX2;Q9ERS2;Q9ET01;Q9JK42;Q9QXG4;Q9Z1P6	Cad;Dld;Ndufb11;Ndufa1;Eno1;Pdha1;Tkt;Atp5mf;Atp5f1e;Atp5f1b;Atp5pf;Atp5f1a;Ndufb6;Ndufa12;Pdk1;Pdhx;Dlat;Ndufs8;Acat1;Pank3;Ndufs1;Ndufs2;Ndufv1;Gmpr2;Ndufa10;Ndufa5;Atp5mg;Ndufa2;Ndufa3;Sdhb;Ndufb4;Ndufb5;Ndufb9;Atp5pb;Ndufa6;Ndufb3;Ndufab1;Prps2;Sdhd;Ndufs4;Pdhb;Atp5f1d;Ndufb8;Ndufv2;Atp5po;Ndufa9;Ndufs7;Ndufa8;Ndufb10;Atp5pd;Ndufa13;Pygl;Pdk2;Acss2;Ndufa7	6.306% (7/111)	0.817665	0.09	#N/A	#N/A	20.721% (23/111)	5.4405e-05	4.26	P40142;P52623;P97450;Q3UIU2;Q60967;Q64520;Q64737;Q7TNG8;Q8VDG5;Q91WD5;Q91YT0;Q99LC3;Q9CPP6;Q9CQ75;Q9CQ91;Q9CQQ7;Q9CQZ5;Q9CQZ6;Q9CR61;Q9DC69;Q9QX60;Q9WTP6;Q9Z1P6	Tkt;Uck1;Atp5pf;Ndufb6;Papss1;Guk1;Gart;Ldhd;Ppcs;Ndufs2;Ndufv1;Ndufa10;Ndufa5;Ndufa2;Ndufa3;Atp5pb;Ndufa6;Ndufb3;Ndufb7;Ndufa9;Dguok;Ak2;Ndufa7	14.414% (16/111)	0.00584812	2.23	O35683;O55042;P13439;P42227;P55264;Q03265;Q8CGR7;Q8CIH9;Q8K4K6;Q8R2W9;Q99J39;Q99PM9;Q9CQA3;Q9CXZ1;Q9DCX2;Q9WTP7	Ndufa1;Snca;Umps;Stat3;Adk;Atp5f1a;Upp2;Ppat;Pank1;Pank3;Mlycd;Uck2;Sdhb;Ndufs4;Atp5pd;Ak3	6.306% (7/111)	0.762805	0.12	#N/A	#N/A	10.811% (12/111)	0.140882	0.85	#N/A	#N/A
167	GO:0046394	carboxylic acid biosynthetic process	The chemical reactions and pathways resulting in the formation of carboxylic acids, any organic acid containing one or more carboxyl (-COOH) groups.	20.588% (28/136)	2.35172e-05	4.63	O35488;O35678;O35728;O35855;O35969;O70475;O70503;O88962;P05202;P06151;P10649;P19096;P24549;P48410;P50544;P51174;P55096;Q3UNX5;Q3URE1;Q64505;Q8BGA8;Q8R3F5;Q99M04;Q9CR21;Q9D964;Q9JHE3;Q9QXG4;Q9Z110	Slc27a2;Mgll;Cyp4a14;Bcat2;Gamt;Ugdh;Hsd17b12;Cyp8b1;Got2;Ldha;Gstm1;Fasn;Aldh1a1;Abcd1;Acadvl;Acadl;Abcd3;Acsm3;Acsf3;Cyp7a1;Acsm5;Mcat;Lias;Ndufab1;Gatm;Asah2;Acss2;Aldh18a1	15.441% (21/136)	0.00310985	2.51	O09131;O35423;P06728;P11152;P11725;P16460;P27656;P29758;P33622;P34928;P49698;Q05020;Q571F8;Q8R4H7;Q8VBT2;Q8VCN5;Q91WT9;Q91YI0;Q99LS3;Q99MZ3;Q9Z0Y9	Gsto1;Agxt;Apoa4;Lpl;Otc;Ass1;Lipc;Oat;Apoc3;Apoc1;Hnf4a;Apoc2;Gls2;Nags;Sds;Cth;Cbs;Asl;Psph;Mlxipl;Nr1h3	17.647% (24/136)	0.00051014	3.29	O35678;O35855;P05202;P10649;P15626;P19157;P34884;P51174;P55096;Q3UNX5;Q3URE1;Q4LDG0;Q78JT3;Q8BGA8;Q8C7G5;Q8R3F5;Q8R4H7;Q8VC97;Q99LX0;Q99MZ3;Q9CQ65;Q9CZN7;Q9DCS3;Q9Z0Y9	Mgll;Bcat2;Got2;Gstm1;Gstm2;Gstp1;Mif;Acadl;Abcd3;Acsm3;Acsf3;Slc27a5;Haao;Acsm5;Apoa5;Mcat;Nags;Upb1;Park7;Mlxipl;Mtap;Shmt2;Mecr;Nr1h3	12.5% (17/136)	0.0183345	1.74	#N/A	#N/A	7.353% (10/136)	0.608927	0.22	#N/A	#N/A	16.912% (23/136)	0.000209585	3.68	O35969;P00375;P11725;P19096;P27656;P47713;P48410;P50431;P51163;Q61285;Q8BFZ9;Q8VCX1;Q91X78;Q920L1;Q9CQF6;Q9CZN7;Q9CZW4;Q9D964;Q9DCC4;Q9JLJ4;Q9QXG4;Q9QZX7;Q9Z110	Gamt;Dhfr;Otc;Fasn;Lipc;Pla2g4a;Abcd1;Shmt1;Uros;Abcd2;Erlin2;Akr1d1;Erlin1;Fads1;Aasdhppt;Shmt2;Acsl3;Gatm;Pycr3;Elovl2;Acss2;Srr;Aldh18a1
168	GO:0046395	carboxylic acid catabolic process	The chemical reactions and pathways resulting in the breakdown of carboxylic acids, any organic acid containing one or more carboxyl (-COOH) groups.	27.333% (41/150)	3.15648e-11	10.5	O35386;O35459;O35488;O35728;O55028;P05202;P12710;P38060;P45952;P47934;P48410;P50544;P51174;P51660;P52825;P55096;Q07417;Q3URE1;Q61425;Q8BH04;Q8BH95;Q8BWT1;Q8CAY6;Q8JZN5;Q8JZV9;Q8QZT1;Q8VCH0;Q921G7;Q921H8;Q922Z0;Q99JY0;Q99LC5;Q9CQ62;Q9D0K1;Q9D2G2;Q9D7B6;Q9DBM2;Q9DCD0;Q9DCW4;Q9JLZ3;Q9R0H0	Phyh;Ech1;Slc27a2;Cyp4a14;Bckdk;Got2;Fabp1;Hmgcl;Acadm;Crat;Abcd1;Acadvl;Acadl;Hsd17b4;Cpt2;Abcd3;Acads;Acsf3;Hadh;Pck2;Echs1;Acaa2;Acat2;Acad9;Bdh2;Acat1;Acaa1b;Etfdh;Acaa1a;Ddo;Hadhb;Etfa;Decr1;Pex13;Dlst;Acad8;Ehhadh;Pgd;Etfb;Auh;Acox1	12% (18/150)	0.0628275	1.2	#N/A	#N/A	24.667% (37/150)	1.8439e-09	8.73	O08914;O35459;O55028;P05202;P32020;P38060;P45952;P47934;P49429;P51174;P51660;P52825;P55096;P58137;Q07417;Q3URE1;Q78JT3;Q7TNG8;Q8BVI4;Q8CAY6;Q8JZV7;Q8K4H1;Q8R0Y6;Q8VCH0;Q91W43;Q91XD4;Q922Z0;Q9CQ62;Q9CZN7;Q9D2G2;Q9D7B6;Q9D826;Q9DBE0;Q9DCW4;Q9EPL9;Q9QZ08;Q9WVL0	Faah;Ech1;Bckdk;Got2;Scp2;Hmgcl;Acadm;Crat;Hpd;Acadl;Hsd17b4;Cpt2;Abcd3;Acot8;Acads;Acsf3;Haao;Ldhd;Qdpr;Acat2;Amdhd2;Afmid;Aldh1l1;Acaa1b;Gldc;Ftcd;Ddo;Decr1;Shmt2;Dlst;Acad8;Pipox;Csad;Etfb;Acox3;Nagk;Gstz1	14.667% (22/150)	0.00103044	2.99	P16331;P48776;P52430;P60334;P61922;P97865;Q571F8;Q61285;Q6P3A8;Q6XPS7;Q71RI9;Q8CIH9;Q8JZN5;Q8VC12;Q99J39;Q99JY0;Q99LC5;Q9CXF0;Q9DBM2;Q9EQ20;Q9WU19;Q9Z2V4	Pah;Tdo2;Pon1;Cdo1;Abat;Pex7;Gls2;Abcd2;Bckdhb;Tha1;Kyat3;Ppat;Acad9;Uroc1;Mlycd;Hadhb;Etfa;Kynu;Ehhadh;Aldh6a1;Hao1;Pck1	12% (18/150)	0.0374639	1.43	#N/A	#N/A	14.667% (22/150)	0.00208652	2.68	O88958;P11725;P35569;P48410;P50431;Q61285;Q8BTY1;Q8CAY6;Q8CHT0;Q8CIH9;Q8JZV7;Q8JZV9;Q8K4H1;Q8VCX1;Q922Z0;Q9CQF6;Q9CZN7;Q9D9V3;Q9DCD0;Q9DCJ9;Q9EPL9;Q9QZ08	Gnpda1;Otc;Irs1;Abcd1;Shmt1;Abcd2;Kyat1;Acat2;Aldh4a1;Ppat;Amdhd2;Bdh2;Afmid;Akr1d1;Ddo;Aasdhppt;Shmt2;Echdc1;Pgd;Npl;Acox3;Nagk
169	GO:0046459	short-chain fatty acid metabolic process	The chemical reactions and pathways involving fatty acids with a chain length of less than C6.	62.5% (5/8)	0.000270588	3.57	O35386;P47934;Q07417;Q8BH04;Q9QXG4	Phyh;Crat;Acads;Pck2;Acss2	12.5% (1/8)	0.495921	0.3	#N/A	#N/A	25% (2/8)	0.148367	0.83	#N/A	#N/A	12.5% (1/8)	0.45352	0.34	#N/A	#N/A	37.5% (3/8)	0.0188886	1.72	#N/A	#N/A	12.5% (1/8)	0.472224	0.33	#N/A	#N/A
170	GO:0046907	intracellular transport	The directed movement of substances within a cell.	12.521% (76/607)	0.00137228	2.86	B1AUE5;O08547;O08579;O09111;O35129;O35153;O35623;O35683;O55143;O88630;O89116;P05132;P35293;P35762;P35951;P48410;P55096;P56135;P56382;P56480;P58158;P61750;P84084;P97450;Q03265;Q3UIU2;Q3ULF4;Q61335;Q64704;Q7TMF3;Q8BGH2;Q8BR70;Q8BU14;Q8K3J1;Q8VC66;Q8VCI5;Q91V04;Q91VD9;Q91WD5;Q91XC9;Q91YT0;Q99LC3;Q9CPP6;Q9CQ56;Q9CQ75;Q9CQ91;Q9CQA3;Q9CQC7;Q9CQD1;Q9CQH3;Q9CQJ8;Q9CQQ7;Q9CQW1;Q9CQZ5;Q9CQZ6;Q9CR21;Q9CXT8;…	Pex10;Sec22b;Emd;Ndufb11;Phb2;Bet1l;Bet1;Ndufa1;Atp2a2;Gosr1;Vti1a;Prkaca;Rab18;Cd81;Ldlr;Abcd1;Abcd3;Atp5mf;Atp5f1e;Atp5f1b;B3gat3;Arf4;Arf5;Atp5pf;Atp5f1a;Ndufb6;Spg7;Bcap31;Stx3;Ndufa12;Samm50;Yipf6;Sec62;Ndufs8;Ssx2ip;Pex19;Tram1;Ndufs1;Ndufs2;Pex16;Ndufv1;Ndufa10;Ndufa5;Use1;Ndufa2;Ndufa3;Sdhb;Ndufb4;Rab5a;Ndufb5;Ndufb9;Atp5pb;Ykt6;Ndufa6;Ndufb3;Ndufab1;Pmpcb;Sdhd;Ndufs4;Lman1;Pex13;Tmed10;G…	11.367% (69/607)	0.001842	2.73	E9Q3G8;O08539;O35643;O35892;O88569;P04202;P08113;P14211;P16951;P17426;P17427;P18760;P20029;P21958;P26043;P36371;P40336;P42227;P42567;P49698;P57780;P58802;P61161;P62743;P63280;P63330;P70441;P70444;P84091;P98078;Q02257;Q3UMR0;Q60598;Q60902;Q63850;Q64373;Q6P8X1;Q6PHU5;Q6ZWR6;Q7M6Y3;Q7TQK5;Q80U44;Q80UZ2;Q80XQ2;Q8BJ71;Q8BTM8;Q8CFD4;Q8CHD8;Q8CHH9;Q8CIC2;Q8CJF7;Q8R322;Q91Z49;Q99JX7;Q99JY9;Q99ML1;Q9CWK8;…	Nup153;Bin1;Ap1b1;Sp100;Hnrnpa2b1;Tgfb1;Hsp90b1;Calr;Atf2;Ap2a1;Ap2a2;Cfl1;Hspa5;Tap1;Rdx;Tap2;Vps26a;Stat3;Eps15;Hnf4a;Actn4;Tbc1d10a;Actr2;Ap2s1;Ube2i;Ppp2ca;Slc9a3r1;Bid;Ap2m1;Dab2;Jup;Ankrd27;Cttn;Eps15l1;Nup62;Bcl2l1;Snx6;Sort1;Syne1;Picalm;Ccdc93;Zfyve16;Sdad1;Tbc1d5;Nup93;Flna;Snx8;Rab11fip3;Septin8;Nup42;Ahctf1;Gle1;Fyttd1;Nxf1;Actr3;Bbc3;Snx2;Rbm8a;Tomm7;Snx5;Ap2b1;Tsc1;Vps35;Hyou1;Vps29…	11.038% (67/607)	0.017107	1.77	#N/A	#N/A	9.226% (56/607)	0.0292296	1.53	#N/A	#N/A	9.72% (59/607)	0.0281006	1.55	#N/A	#N/A	6.425% (39/607)	0.911548	0.04	#N/A	#N/A
171	GO:0046950	cellular ketone body metabolic process	The chemical reactions and pathways involving ketone bodies, any one of the three substances: acetoacetate, D-3-hydroxybutyrate (beta-hydroxybutyrate) or acetone, as carried out by individual cells. Although 3-hydroxybutyrate is not a ketone, it is classed as a ketone body because it exists in an equilibrium with acetoacetate. Ketone bodies may accumulate in excessive amounts in the body in starv…	80% (4/5)	0.000314016	3.5	P38060;P54869;Q8QZT1;Q9D0K2	Hmgcl;Hmgcs2;Acat1;Oxct1	0% (0/5)	1	0	#N/A	#N/A	60% (3/5)	0.00567314	2.25	P38060;P54869;Q4LDG0	Hmgcl;Hmgcs2;Slc27a5	0% (0/5)	1	0	#N/A	#N/A	0% (0/5)	1	0	#N/A	#N/A	40% (2/5)	0.0502201	1.3	#N/A	#N/A
172	GO:0050892	intestinal absorption	Any process in which nutrients are taken up from the contents of the intestine.	31.579% (6/19)	0.00531682	2.27	O88962;P12710;P35951;P55050;Q8CAY6;Q9Z2A7	Cyp8b1;Fabp1;Ldlr;Fabp2;Acat2;Dgat1	10.526% (2/19)	0.469555	0.33	#N/A	#N/A	15.789% (3/19)	0.224519	0.65	#N/A	#N/A	10.526% (2/19)	0.406819	0.39	#N/A	#N/A	10.526% (2/19)	0.436041	0.36	#N/A	#N/A	5.263% (1/19)	0.781292	0.11	#N/A	#N/A
173	GO:0051791	medium-chain fatty acid metabolic process	The chemical reactions and pathways involving medium-chain fatty acids, any fatty acid with a chain length of between C6 and C12.	50% (4/8)	0.00351721	2.45	O35728;P45952;P47934;Q8JZN5	Cyp4a14;Acadm;Crat;Acad9	0% (0/8)	1	0	#N/A	#N/A	25% (2/8)	0.148367	0.83	#N/A	#N/A	12.5% (1/8)	0.45352	0.34	#N/A	#N/A	12.5% (1/8)	0.473374	0.32	#N/A	#N/A	0% (0/8)	1	0	#N/A	#N/A
174	GO:0052646	alditol phosphate metabolic process	The chemical reactions and pathways involving alditol phosphates, any phosphorylated polyhydric alcohol derived from the acyclic form of a monosaccharide by reduction of its aldehyde or keto group to an alcoholic group.	71.429% (5/7)	0.00010965	3.96	P13707;Q3ULJ0;Q64521;Q8C0N2;Q8R2Y0	Gpd1;Gpd1l;Gpd2;Gpat3;Abhd6	0% (0/7)	1	0	#N/A	#N/A	57.143% (4/7)	0.00157837	2.8	P13707;Q61586;Q64521;Q8C0N2	Gpd1;Gpam;Gpd2;Gpat3	0% (0/7)	1	0	#N/A	#N/A	28.571% (2/7)	0.0957929	1.02	#N/A	#N/A	0% (0/7)	1	0	#N/A	#N/A
175	GO:0055085	transmembrane transport	The process in which a solute is transported across a lipid bilayer, from one side of a membrane to the other.	18.263% (61/334)	2.89566e-08	7.54	B1AUE5;O09111;O35129;O35683;O55143;P10852;P12787;P17156;P48410;P49817;P53986;P55096;P56135;P56382;P56480;P97450;Q03265;Q3UIU2;Q3ULJ0;Q62425;Q7TMF3;Q8BU14;Q8JZQ2;Q8K3J1;Q91V04;Q91VD9;Q91WD5;Q91XC9;Q91YT0;Q99LC3;Q9CPP6;Q9CPQ8;Q9CQ75;Q9CQ91;Q9CQA3;Q9CQC7;Q9CQH3;Q9CQJ8;Q9CQQ7;Q9CQZ5;Q9CQZ6;Q9CR21;Q9CR62;Q9CR68;Q9CXV1;Q9CXZ1;Q9D0K1;Q9D0M3;Q9D1D4;Q9D3D9;Q9D6J5;Q9D6J6;Q9DB20;Q9DC69;Q9DC70;Q9DCJ5;Q9DCS9;…	Pex10;Ndufb11;Phb2;Ndufa1;Atp2a2;Slc3a2;Cox5a;Hspa2;Abcd1;Cav1;Slc16a1;Abcd3;Atp5mf;Atp5f1e;Atp5f1b;Atp5pf;Atp5f1a;Ndufb6;Gpd1l;Ndufa4;Ndufa12;Sec62;Afg3l2;Ndufs8;Tram1;Ndufs1;Ndufs2;Pex16;Ndufv1;Ndufa10;Ndufa5;Atp5mg;Ndufa2;Ndufa3;Sdhb;Ndufb4;Ndufb5;Ndufb9;Atp5pb;Ndufa6;Ndufb3;Ndufab1;Slc25a11;Uqcrfs1;Sdhd;Ndufs4;Pex13;Cyc1;Tmed10;Atp5f1d;Ndufb8;Ndufv2;Atp5po;Ndufa9;Ndufs7;Ndufa8;Ndufb10;Atp5pd;…	9.281% (31/334)	0.253662	0.6	#N/A	#N/A	8.982% (30/334)	0.448933	0.35	#N/A	#N/A	8.383% (28/334)	0.23492	0.63	#N/A	#N/A	5.988% (20/334)	0.91216	0.04	#N/A	#N/A	5.689% (19/334)	0.941808	0.03	#N/A	#N/A
176	GO:0055086	nucleobase-containing small molecule metabolic process	The cellular chemical reactions and pathways involving a nucleobase-containing small molecule: a nucleobase, a nucleoside, or a nucleotide.	30% (84/280)	1.05793e-25	24.98	B2RQC6;O08749;O09111;O35683;O35969;O55026;O70475;P12382;P13707;P17182;P19096;P35486;P38060;P48410;P51660;P54071;P54869;P56135;P56382;P56480;P97450;Q03265;Q3UIU2;Q3UNX5;Q60597;Q711T7;Q7TMF3;Q8BFP9;Q8BGA8;Q8BKZ9;Q8BMF4;Q8BWT1;Q8K2C8;Q8K3J1;Q8QZT1;Q8R2W9;Q8VC30;Q91VD9;Q91WD5;Q91Y97;Q91YT0;Q99L27;Q99LC3;Q99MN1;Q9CPP6;Q9CPQ8;Q9CQ75;Q9CQ91;Q9CQA3;Q9CQC7;Q9CQH3;Q9CQJ8;Q9CQQ7;Q9CQZ5;Q9CQZ6;Q9CR21;Q9CS42;…	Cad;Dld;Ndufb11;Ndufa1;Gamt;Entpd2;Ugdh;Pfkl;Gpd1;Eno1;Fasn;Pdha1;Hmgcl;Abcd1;Hsd17b4;Idh2;Hmgcs2;Atp5mf;Atp5f1e;Atp5f1b;Atp5pf;Atp5f1a;Ndufb6;Acsm3;Ogdh;Nadsyn1;Ndufa12;Pdk1;Acsm5;Pdhx;Dlat;Acaa2;Gpat4;Ndufs8;Acat1;Pank3;Tkfc;Ndufs1;Ndufs2;Aldob;Ndufv1;Gmpr2;Ndufa10;Kars1;Ndufa5;Atp5mg;Ndufa2;Ndufa3;Sdhb;Ndufb4;Ndufb5;Ndufb9;Atp5pb;Ndufa6;Ndufb3;Ndufab1;Prps2;Sdhd;Ndufs4;Cs;Pdhb;Arl2;Dlst;Atp5f1…	8.929% (25/280)	0.354933	0.45	#N/A	#N/A	20.357% (57/280)	2.00554e-10	9.7	P12382;P13707;P32020;P38060;P47857;P51660;P52623;P52792;P54869;P58137;P97450;Q03249;Q3UIU2;Q3UNX5;Q60597;Q60967;Q61586;Q64520;Q64737;Q78JT3;Q7TNG8;Q8BGA8;Q8C196;Q8K2C8;Q8K4H1;Q8R059;Q8VC30;Q8VC97;Q8VDG5;Q91WD5;Q91YT0;Q99JF5;Q99LC3;Q99LX0;Q99MN1;Q99MZ3;Q9CPP6;Q9CQ65;Q9CQ75;Q9CQ91;Q9CQQ7;Q9CQZ5;Q9CQZ6;Q9CR61;Q9CZN7;Q9D2G2;Q9D826;Q9DC69;Q9QX60;Q9QXD6;Q9QXF8;Q9R0N0;Q9WTP6;Q9WUZ9;Q9Z1P6;Q9Z2A7;Q9Z2I8	Pfkl;Gpd1;Scp2;Hmgcl;Pfkm;Hsd17b4;Uck1;Gck;Hmgcs2;Acot8;Atp5pf;Galt;Ndufb6;Acsm3;Ogdh;Papss1;Gpam;Guk1;Gart;Haao;Ldhd;Acsm5;Cps1;Gpat4;Afmid;Gale;Tkfc;Upb1;Ppcs;Ndufs2;Ndufv1;Mvd;Ndufa10;Park7;Kars1;Mlxipl;Ndufa5;Mtap;Ndufa2;Ndufa3;Atp5pb;Ndufa6;Ndufb3;Ndufb7;Shmt2;Dlst;Pipox;Ndufa9;Dguok;Fbp1;Gnmt;Galk1;Ak2;Entpd5;Ndufa7;Dgat1;Suclg2	10.357% (29/280)	0.0302133	1.52	#N/A	#N/A	6.071% (17/280)	0.882506	0.05	#N/A	#N/A	13.929% (39/280)	0.000129493	3.89	O35435;O35969;O70145;O88958;P04202;P06802;P13439;P19096;P48410;P50431;P52623;P52792;P54869;P55772;P56380;Q00612;Q09014;Q3TRM8;Q3TW96;Q61419;Q61503;Q8BTZ7;Q8CGR7;Q8CIH9;Q8K0C9;Q8K4H1;Q8R059;Q91WG8;Q91ZJ5;Q99JF5;Q99PM9;Q9CS42;Q9CZN7;Q9CZW4;Q9D1G2;Q9DCC4;Q9QXG4;Q9R111;Q9Z2M7	Dhodh;Gamt;Ncf2;Gnpda1;Tgfb1;Enpp1;Umps;Fasn;Abcd1;Shmt1;Uck1;Gck;Hmgcs2;Entpd1;Nudt2;G6pdx;Ncf1;Hk3;Uap1l1;Cmah;Nt5e;Gmppb;Upp2;Ppat;Gmds;Afmid;Gale;Gne;Ugp2;Mvd;Uck2;Prps2;Shmt2;Acsl3;Pmvk;Pycr3;Acss2;Gda;Pmm2
177	GO:0061732	mitochondrial acetyl-CoA biosynthetic process from pyruvate	The chemical reactions and pathways resulting in the formation of acetyl-CoA from pyruvate in the mitochondrion. The process begins with the transport of pyruvate from the cytosol to the mitochondrion where it is subsequently decarboxylated to form acetyl-CoA.	100% (5/5)	6.10038e-06	5.21	O08749;P35486;Q8BKZ9;Q8BMF4;Q9D051	Dld;Pdha1;Pdhx;Dlat;Pdhb	0% (0/5)	1	0	#N/A	#N/A	0% (0/5)	1	0	#N/A	#N/A	0% (0/5)	1	0	#N/A	#N/A	0% (0/5)	1	0	#N/A	#N/A	0% (0/5)	1	0	#N/A	#N/A
178	GO:0071466	cellular response to xenobiotic stimulus	Any process that results in a change in state or activity of a cell (in terms of movement, secretion, enzyme production, gene expression, etc.) as a result of a xenobiotic compound stimulus. Xenobiotic compounds are compounds foreign to living organisms.	21.212% (14/66)	0.00199083	2.7	A6H6J2;G3X982;O54749;P00186;P10649;P12790;P19639;P33267;Q05421;Q64458;Q8R084;Q8VCH0;Q921H8;Q9QXD6	Cyp2b13;Aox3;Cyp2j5;Cyp1a2;Gstm1;Cyp2b9;Gstm3;Cyp2f2;Cyp2e1;Cyp2c29;Ugt2b1;Acaa1b;Acaa1a;Fbp1	12.121% (8/66)	0.169631	0.77	#N/A	#N/A	21.212% (14/66)	0.00125085	2.9	A6H6J2;G3X982;P00186;P10649;P12790;P15626;P19157;P24472;P33267;Q64471;Q64520;Q8BVI4;Q8VCH0;Q9QXD6	Cyp2b13;Aox3;Cyp1a2;Gstm1;Cyp2b9;Gstm2;Gstp1;Gsta4;Cyp2f2;Gstt1;Guk1;Qdpr;Acaa1b;Fbp1	10.606% (7/66)	0.200776	0.7	#N/A	#N/A	10.606% (7/66)	0.242584	0.62	#N/A	#N/A	6.061% (4/66)	0.757239	0.12	#N/A	#N/A
179	GO:0071616	acyl-CoA biosynthetic process	The chemical reactions and pathways resulting in the formation of acyl-CoA, any derivative of coenzyme A in which the sulfhydryl group is in thiolester linkage with an acyl group.	56.25% (9/16)	2.50585e-06	5.6	O08749;P35486;Q8BFP9;Q8BKZ9;Q8BMF4;Q8QZT1;Q9D051;Q9JK42;Q9QXG4	Dld;Pdha1;Pdk1;Pdhx;Dlat;Acat1;Pdhb;Pdk2;Acss2	6.25% (1/16)	0.746271	0.13	#N/A	#N/A	6.25% (1/16)	0.766639	0.12	#N/A	#N/A	12.5% (2/16)	0.326149	0.49	#N/A	#N/A	18.75% (3/16)	0.119911	0.92	#N/A	#N/A	6.25% (1/16)	0.721826	0.14	#N/A	#N/A
180	GO:0071704	organic substance metabolic process	The chemical reactions and pathways involving an organic substance, any molecular entity containing carbon.	10.197% (295/2893)	3.42511e-05	4.47	A6H6J2;B2RQC6;O08547;O08749;O09111;O35129;O35386;O35459;O35488;O35607;O35678;O35683;O35728;O35855;O35943;O35945;O35969;O54749;O55003;O55022;O55026;O55028;O55234;O70405;O70475;O70503;O88736;O88876;O88962;P00186;P00687;P05132;P05202;P06151;P08249;P09671;P10649;P10852;P11352;P12382;P12710;P12790;P13707;P17156;P17182;P18572;P18653;P19096;P19639;P24549;P32921;P33267;P34914;P35486;P35762;P35951;P38060;…	Cyp2b13;Cad;Sec22b;Dld;Ndufb11;Phb2;Phyh;Ech1;Slc27a2;Bmpr2;Mgll;Ndufa1;Cyp4a14;Bcat2;Fxn;Aldh1a7;Gamt;Cyp2j5;Bnip3;Pgrmc1;Entpd2;Bckdk;Psmb5;Ulk1;Ugdh;Hsd17b12;Hsd17b7;Dhrs3;Cyp8b1;Cyp1a2;Amy1;Prkaca;Got2;Ldha;Mdh2;Sod2;Gstm1;Slc3a2;Gpx1;Pfkl;Fabp1;Cyp2b9;Gpd1;Hspa2;Eno1;Bsg;Rps6ka1;Fasn;Gstm3;Aldh1a1;Wars1;Cyp2f2;Ephx2;Pdha1;Cd81;Ldlr;Hmgcl;Tkt;Acadm;Fdx1;Stt3a;Aldh3a2;Crat;Rpia;Abcd1;Fpgs;Cav1…	8.4% (243/2893)	0.247179	0.61	#N/A	#N/A	10.266% (297/2893)	5.08982e-10	9.29	A2A8L5;A2BE28;A6H6J2;O08715;O08914;O35459;O35465;O35660;O35678;O35855;O35900;O35943;O35955;O54962;O55028;O70194;O70591;O88522;O88545;O88597;P00186;P00329;P04627;P05132;P05202;P10649;P11499;P12382;P12790;P13707;P15626;P17427;P19157;P24472;P26638;P29595;P30416;P32020;P32921;P33267;P33587;P34884;P35576;P36993;P38060;P38647;P40142;P40936;P42230;P45952;P46938;P47740;P47857;P47934;P48760;P49429;P51174;…	Ptprf;Las1l;Cyp2b13;Akap1;Faah;Ech1;Fkbp8;Gstm6;Mgll;Bcat2;Lsm2;Fxn;Psmb10;Banf1;Bckdk;Eif3d;Pfdn2;Ikbkg;Cops6;Becn1;Cyp1a2;Adh1;Araf;Prkaca;Got2;Gstm1;Hsp90ab1;Pfkl;Cyp2b9;Gpd1;Gstm2;Ap2a2;Gstp1;Gsta4;Sars1;Nedd8;Fkbp4;Scp2;Wars1;Cyp2f2;Proc;Mif;G6pc1;Ppm1b;Hmgcl;Hspa9;Tkt;Inmt;Stat5a;Acadm;Yap1;Aldh3a2;Pfkm;Crat;Fpgs;Hpd;Acadl;Hsd17b4;Mnat1;Tst;Uck1;Gck;Cpt2;Cebpa;Hmgcs2;Abcd3;Lrpap1;Actn4;Mrps…	8.261% (239/2893)	2.80518e-05	4.55	A2AGT5;B2RU80;E9PYG6;O08677;O08992;O35130;O35144;O35286;O35490;O35593;O35683;O35864;O35945;O35988;O55022;O55042;O55239;O88544;P08113;P08249;P09405;P09803;P10630;P10922;P11152;P11983;P12970;P13439;P13864;P14115;P14152;P14869;P16331;P16882;P17751;P20060;P23116;P23780;P24270;P27005;P27786;P28076;P28271;P28654;P29341;P30681;P31725;P35762;P35831;P35979;P40201;P42227;P42932;P48774;P48776;P49182;P49698;…	Ckap5;Ptprb;Rasa1;Kng1;Sdcbp;Emg1;Terf2;Dhx15;Bhmt;Psmd14;Ndufa1;Cops5;Aldh1a7;Sdc4;Pgrmc1;Snca;Nnmt;Cops4;Hsp90b1;Mdh2;Ncl;Cdh1;Eif4a2;H1-0;Lpl;Tcp1;Rpl7a;Umps;Dnmt1;Rpl27a;Mdh1;Rplp0;Pah;Ghr;Tpi1;Hexb;Eif3a;Glb1;Cat;S100a8;Cyp17a1;Psmb9;Aco1;Dcn;Pabpc1;Hmgb2;S100a9;Cd81;Ptpn12;Rpl12;Chd1;Stat3;Cct8;Gstm5;Tdo2;Serpind1;Hnf4a;Pa2g4;Pon1;Ddx6;Adk;Eif5;Cdo1;Abat;Ube2g1;Rps24;Rpl31;Pafah1b1;Hspd1;Yw…	9.022% (261/2893)	4.5598e-08	7.34	A2ATU0;A2BE28;B2RX14;E9Q3L2;F6ZDS4;G3X9B1;G5E870;O08785;O35134;O35226;O35286;O54825;O54833;O55042;O55135;O55187;O70435;O70481;O70589;O88829;P03958;P04627;P05202;P08228;P09405;P09803;P14152;P16460;P17156;P27005;P28033;P28700;P29341;P31725;P35822;P35979;P41216;P46061;P46662;P46737;P47809;P47934;P48758;P49138;P49442;P50580;P51174;P52825;P53569;P53702;P54728;P54729;P55096;P55264;P56183;P56959;P56960;…	Dhtkd1;Las1l;Tut4;Pi4ka;Tpr;Heatr1;Trip12;Clock;Polr1a;Psmd4;Dhx15;Bysl;Csnk2a2;Snca;Eif6;Cbx4;Psma3;Ubr1;Cask;St3gal5;Ada;Araf;Got2;Sod1;Ncl;Cdh1;Mdh1;Ass1;Hspa2;S100a8;Cebpb;Rxra;Pabpc1;S100a9;Ptprk;Rpl12;Acsl1;Rangap1;Nf2;Brcc3;Map2k4;Crat;Cbr1;Mapkapk2;Inpp1;Pa2g4;Acadl;Cpt2;Cebpz;Hccs;Rad23b;Nub1;Abcd3;Adk;Rrp1;Fus;Exosc10;Ripk2;Eif5;Nploc4;Cdc42;Ube2k;Abce1;Psmc6;Rps25;Rps3;Ppp1cc;Ube2b;Sum…	8.4% (243/2893)	0.00239685	2.62	B2RUR8;O35218;O35435;O35892;O35945;O35955;O35969;O54749;O70145;O88207;O88508;O88531;O88908;O88958;P00186;P00375;P04202;P06800;P06802;P08103;P08121;P09581;P10518;P11725;P11835;P13439;P13864;P15379;P16882;P17427;P18653;P19096;P19137;P19324;P20060;P20491;P21300;P22315;P22907;P23780;P25206;P26041;P26450;P27656;P28063;P28076;P28661;P28843;P30416;P35569;P36552;P42230;P45377;P47713;P47968;P48410;P49717;…	Otud7b;Cpsf2;Dhodh;Sp100;Aldh1a7;Psmb10;Gamt;Cyp2j5;Ncf2;Col5a1;Dnmt3a;Ppt1;Soat2;Gnpda1;Cyp1a2;Dhfr;Tgfb1;Ptprc;Enpp1;Hck;Col3a1;Csf1r;Alad;Otc;Itgb2;Umps;Dnmt1;Cd44;Ghr;Ap2a2;Rps6ka1;Fasn;Lama1;Serpinh1;Hexb;Fcer1g;Akr1b7;Fech;Hmbs;Glb1;Mcm3;Msn;Pik3r1;Lipc;Psmb8;Psmb9;Septin4;Dpp4;Fkbp4;Irs1;Cpox;Stat5a;Akr1b8;Pla2g4a;Rpia;Abcd1;Mcm4;Shmt1;Uros;Ppox;Plcb3;Uck1;Gck;Hmgcs2;Entpd1;Nudt2;Mrps6;Tbc…
181	GO:0072329	monocarboxylic acid catabolic process	The chemical reactions and pathways resulting in the breakdown of monocarboxylic acids, any organic acid containing one carboxyl (-COOH) group.	41.176% (35/85)	1.04641e-15	14.98	O35386;O35459;O35488;O35728;P12710;P45952;P47934;P48410;P50544;P51174;P51660;P52825;P55096;Q07417;Q61425;Q8BH04;Q8BH95;Q8BWT1;Q8CAY6;Q8JZN5;Q8JZV9;Q8QZT1;Q8VCH0;Q921G7;Q921H8;Q99JY0;Q99LC5;Q9CQ62;Q9D0K1;Q9D7B6;Q9DBM2;Q9DCD0;Q9DCW4;Q9JLZ3;Q9R0H0	Phyh;Ech1;Slc27a2;Cyp4a14;Fabp1;Acadm;Crat;Abcd1;Acadvl;Acadl;Hsd17b4;Cpt2;Abcd3;Acads;Hadh;Pck2;Echs1;Acaa2;Acat2;Acad9;Bdh2;Acat1;Acaa1b;Etfdh;Acaa1a;Hadhb;Etfa;Decr1;Pex13;Acad8;Ehhadh;Pgd;Etfb;Auh;Acox1	3.529% (3/85)	0.975332	0.01	#N/A	#N/A	21.176% (18/85)	0.000266437	3.57	O08914;O35459;P32020;P45952;P47934;P51174;P51660;P52825;P55096;P58137;Q07417;Q7TNG8;Q8CAY6;Q8VCH0;Q9CQ62;Q9D7B6;Q9DCW4;Q9EPL9	Faah;Ech1;Scp2;Acadm;Crat;Acadl;Hsd17b4;Cpt2;Abcd3;Acot8;Acads;Ldhd;Acat2;Acaa1b;Decr1;Acad8;Etfb;Acox3	10.588% (9/85)	0.161804	0.79	#N/A	#N/A	16.471% (14/85)	0.00482188	2.32	P47934;P51174;P52825;P55096;P81122;P97742;Q8BH04;Q91ZP3;Q921G7;Q921H8;Q99JY0;Q9D0K1;Q9R0H0;Q9Z2V4	Crat;Acadl;Cpt2;Abcd3;Irs2;Cpt1a;Pck2;Lpin1;Etfdh;Acaa1a;Hadhb;Pex13;Acox1;Pck1	10.588% (9/85)	0.201571	0.7	#N/A	#N/A
182	GO:0072330	monocarboxylic acid biosynthetic process	The chemical reactions and pathways resulting in the formation of monocarboxylic acids, any organic acid containing one carboxyl (-COOH) group.	25% (23/92)	4.51568e-06	5.35	O35488;O35678;O35969;O70503;O88962;P06151;P10649;P19096;P24549;P48410;P50544;P51174;P55096;Q3UNX5;Q3URE1;Q64505;Q8BGA8;Q8R3F5;Q99M04;Q9CR21;Q9D964;Q9JHE3;Q9QXG4	Slc27a2;Mgll;Gamt;Hsd17b12;Cyp8b1;Ldha;Gstm1;Fasn;Aldh1a1;Abcd1;Acadvl;Acadl;Abcd3;Acsm3;Acsf3;Cyp7a1;Acsm5;Mcat;Lias;Ndufab1;Gatm;Asah2;Acss2	11.957% (11/92)	0.129655	0.89	#N/A	#N/A	18.478% (17/92)	0.00198755	2.7	O35678;P10649;P15626;P19157;P34884;P51174;P55096;Q3UNX5;Q3URE1;Q4LDG0;Q8BGA8;Q8C7G5;Q8R3F5;Q99LX0;Q99MZ3;Q9DCS3;Q9Z0Y9	Mgll;Gstm1;Gstm2;Gstp1;Mif;Acadl;Abcd3;Acsm3;Acsf3;Slc27a5;Acsm5;Apoa5;Mcat;Park7;Mlxipl;Mecr;Nr1h3	8.696% (8/92)	0.352222	0.45	#N/A	#N/A	7.609% (7/92)	0.570418	0.24	#N/A	#N/A	16.304% (15/92)	0.00382849	2.42	O35969;P19096;P27656;P47713;P48410;Q61285;Q8BFZ9;Q8VCX1;Q91X78;Q920L1;Q9CZW4;Q9D964;Q9JLJ4;Q9QXG4;Q9QZX7	Gamt;Fasn;Lipc;Pla2g4a;Abcd1;Abcd2;Erlin2;Akr1d1;Erlin1;Fads1;Acsl3;Gatm;Elovl2;Acss2;Srr
183	GO:0072350	tricarboxylic acid metabolic process	The chemical reactions and pathways involving dicarboxylic acids, any organic acid containing three carboxyl (COOH) groups or anions (COO-).	50% (5/10)	0.0010433	2.98	P54071;P70404;Q91VA7;Q99KI0;Q9CZU6	Idh2;Idh3g;Idh3b;Aco2;Cs	20% (2/10)	0.195147	0.71	#N/A	#N/A	10% (1/10)	0.596976	0.22	#N/A	#N/A	10% (1/10)	0.530234	0.28	#N/A	#N/A	30% (3/10)	0.0360733	1.44	#N/A	#N/A	0% (0/10)	1	0	#N/A	#N/A
184	GO:0072521	purine-containing compound metabolic process	The chemical reactions and pathways involving a purine-containing compound, i.e. any compound that contains purine or a formal derivative thereof.	35.16% (77/219)	1.31726e-28	27.88	O08749;O09111;O35683;O35969;P12382;P13707;P17182;P19096;P35486;P38060;P48410;P51660;P54869;P56135;P56382;P56480;P97450;Q03265;Q3UIU2;Q3UNX5;Q60597;Q7TMF3;Q8BFP9;Q8BGA8;Q8BKZ9;Q8BMF4;Q8BWT1;Q8K2C8;Q8K3J1;Q8QZT1;Q8R2W9;Q8VC30;Q91VD9;Q91WD5;Q91Y97;Q91YT0;Q99L27;Q99LC3;Q9CPP6;Q9CPQ8;Q9CQ75;Q9CQ91;Q9CQA3;Q9CQC7;Q9CQH3;Q9CQJ8;Q9CQQ7;Q9CQZ5;Q9CQZ6;Q9CR21;Q9CS42;Q9CXV1;Q9CXZ1;Q9CZU6;Q9D051;Q9D0J4;Q9D2G2;…	Dld;Ndufb11;Ndufa1;Gamt;Pfkl;Gpd1;Eno1;Fasn;Pdha1;Hmgcl;Abcd1;Hsd17b4;Hmgcs2;Atp5mf;Atp5f1e;Atp5f1b;Atp5pf;Atp5f1a;Ndufb6;Acsm3;Ogdh;Ndufa12;Pdk1;Acsm5;Pdhx;Dlat;Acaa2;Gpat4;Ndufs8;Acat1;Pank3;Tkfc;Ndufs1;Ndufs2;Aldob;Ndufv1;Gmpr2;Ndufa10;Ndufa5;Atp5mg;Ndufa2;Ndufa3;Sdhb;Ndufb4;Ndufb5;Ndufb9;Atp5pb;Ndufa6;Ndufb3;Ndufab1;Prps2;Sdhd;Ndufs4;Cs;Pdhb;Arl2;Dlst;Atp5f1d;Ndufb8;Ndufv2;Atp5po;Acot12;Ehhad…	7.763% (17/219)	0.633509	0.2	#N/A	#N/A	22.374% (49/219)	1.42321e-10	9.85	P12382;P13707;P32020;P38060;P47857;P51660;P52792;P54869;P58137;P97450;Q03249;Q3UIU2;Q3UNX5;Q60597;Q60967;Q61586;Q64520;Q64737;Q7TNG8;Q8BGA8;Q8K2C8;Q8R059;Q8VC30;Q8VDG5;Q91WD5;Q91YT0;Q99JF5;Q99LC3;Q99MZ3;Q9CPP6;Q9CQ65;Q9CQ75;Q9CQ91;Q9CQQ7;Q9CQZ5;Q9CQZ6;Q9CR61;Q9CZN7;Q9D2G2;Q9D826;Q9DC69;Q9QX60;Q9QXD6;Q9QXF8;Q9R0N0;Q9WTP6;Q9Z1P6;Q9Z2A7;Q9Z2I8	Pfkl;Gpd1;Scp2;Hmgcl;Pfkm;Hsd17b4;Gck;Hmgcs2;Acot8;Atp5pf;Galt;Ndufb6;Acsm3;Ogdh;Papss1;Gpam;Guk1;Gart;Ldhd;Acsm5;Gpat4;Gale;Tkfc;Ppcs;Ndufs2;Ndufv1;Mvd;Ndufa10;Mlxipl;Ndufa5;Mtap;Ndufa2;Ndufa3;Atp5pb;Ndufa6;Ndufb3;Ndufb7;Shmt2;Dlst;Pipox;Ndufa9;Dguok;Fbp1;Gnmt;Galk1;Ak2;Ndufa7;Dgat1;Suclg2	11.416% (25/219)	0.0145579	1.84	#N/A	#N/A	7.306% (16/219)	0.627007	0.2	#N/A	#N/A	9.589% (21/219)	0.165998	0.78	#N/A	#N/A
185	GO:0072522	purine-containing compound biosynthetic process	The chemical reactions and pathways resulting in the formation of a purine-containing compound, i.e. any compound that contains purine or a formal derivative thereof.	48.598% (52/107)	3.12108e-27	26.51	O08749;O09111;O35683;P17182;P35486;P56135;P56382;P56480;P97450;Q03265;Q3UIU2;Q7TMF3;Q8BFP9;Q8BKZ9;Q8BMF4;Q8K3J1;Q8QZT1;Q8R2W9;Q91VD9;Q91WD5;Q91YT0;Q99L27;Q99LC3;Q9CPP6;Q9CPQ8;Q9CQ75;Q9CQ91;Q9CQA3;Q9CQC7;Q9CQH3;Q9CQJ8;Q9CQQ7;Q9CQZ5;Q9CQZ6;Q9CR21;Q9CS42;Q9CXV1;Q9CXZ1;Q9D051;Q9D3D9;Q9D6J5;Q9D6J6;Q9DB20;Q9DC69;Q9DC70;Q9DCJ5;Q9DCS9;Q9DCX2;Q9ERS2;Q9JK42;Q9QXG4;Q9Z1P6	Dld;Ndufb11;Ndufa1;Eno1;Pdha1;Atp5mf;Atp5f1e;Atp5f1b;Atp5pf;Atp5f1a;Ndufb6;Ndufa12;Pdk1;Pdhx;Dlat;Ndufs8;Acat1;Pank3;Ndufs1;Ndufs2;Ndufv1;Gmpr2;Ndufa10;Ndufa5;Atp5mg;Ndufa2;Ndufa3;Sdhb;Ndufb4;Ndufb5;Ndufb9;Atp5pb;Ndufa6;Ndufb3;Ndufab1;Prps2;Sdhd;Ndufs4;Pdhb;Atp5f1d;Ndufb8;Ndufv2;Atp5po;Ndufa9;Ndufs7;Ndufa8;Ndufb10;Atp5pd;Ndufa13;Pdk2;Acss2;Ndufa7	5.607% (6/107)	0.883762	0.05	#N/A	#N/A	21.495% (23/107)	2.9352e-05	4.53	P97450;Q3UIU2;Q60967;Q64520;Q64737;Q7TNG8;Q8VDG5;Q91WD5;Q91YT0;Q99LC3;Q9CPP6;Q9CQ65;Q9CQ75;Q9CQ91;Q9CQQ7;Q9CQZ5;Q9CQZ6;Q9CR61;Q9CZN7;Q9DC69;Q9QX60;Q9WTP6;Q9Z1P6	Atp5pf;Ndufb6;Papss1;Guk1;Gart;Ldhd;Ppcs;Ndufs2;Ndufv1;Ndufa10;Ndufa5;Mtap;Ndufa2;Ndufa3;Atp5pb;Ndufa6;Ndufb3;Ndufb7;Shmt2;Ndufa9;Dguok;Ak2;Ndufa7	13.084% (14/107)	0.021589	1.67	#N/A	#N/A	7.477% (8/107)	0.588269	0.23	#N/A	#N/A	8.411% (9/107)	0.437821	0.36	#N/A	#N/A
186	GO:0090407	organophosphate biosynthetic process	The chemical reactions and pathways resulting in the biosynthesis of deoxyribose phosphate, the phosphorylated sugar 2-deoxy-erythro-pentose.	31.841% (64/201)	5.26172e-21	20.28	B2RQC6;O08749;O09111;O35683;P17182;P35486;P40142;P54071;P54869;P56135;P56382;P56480;P58044;P97450;Q03265;Q3UIU2;Q711T7;Q7TMF3;Q8BFP9;Q8BKZ9;Q8BMF4;Q8C0N2;Q8K2C8;Q8K3J1;Q8K3K7;Q8QZT1;Q8R2W9;Q91VD9;Q91WD5;Q91YT0;Q99L27;Q99LC3;Q99MN1;Q9CPP6;Q9CPQ8;Q9CQ75;Q9CQ91;Q9CQA3;Q9CQC7;Q9CQH3;Q9CQJ8;Q9CQQ7;Q9CQZ5;Q9CQZ6;Q9CR21;Q9CS42;Q9CXV1;Q9CXZ1;Q9D051;Q9D3D9;Q9D6J5;Q9D6J6;Q9DB20;Q9DC69;Q9DC70;Q9DCJ5;Q9DCS9;…	Cad;Dld;Ndufb11;Ndufa1;Eno1;Pdha1;Tkt;Idh2;Hmgcs2;Atp5mf;Atp5f1e;Atp5f1b;Idi1;Atp5pf;Atp5f1a;Ndufb6;Nadsyn1;Ndufa12;Pdk1;Pdhx;Dlat;Gpat3;Gpat4;Ndufs8;Agpat2;Acat1;Pank3;Ndufs1;Ndufs2;Ndufv1;Gmpr2;Ndufa10;Kars1;Ndufa5;Atp5mg;Ndufa2;Ndufa3;Sdhb;Ndufb4;Ndufb5;Ndufb9;Atp5pb;Ndufa6;Ndufb3;Ndufab1;Prps2;Sdhd;Ndufs4;Pdhb;Atp5f1d;Ndufb8;Ndufv2;Atp5po;Ndufa9;Ndufs7;Ndufa8;Ndufb10;Atp5pd;Ndufa13;Pygl;Pdk2;…	5.97% (12/201)	0.910559	0.04	#N/A	#N/A	18.905% (38/201)	2.08607e-06	5.68	O88597;P32020;P40142;P52623;P54869;P97450;Q3UIU2;Q60967;Q61586;Q64520;Q64737;Q78JT3;Q7TNG8;Q8C0N2;Q8C196;Q8K2C8;Q8K3K7;Q8K4H1;Q8VDG5;Q91WD5;Q91XF0;Q91YT0;Q920E5;Q99JF5;Q99LC3;Q99MN1;Q9CPP6;Q9CQ75;Q9CQ91;Q9CQQ7;Q9CQZ5;Q9CQZ6;Q9CR61;Q9DC69;Q9QX60;Q9WTP6;Q9Z1J3;Q9Z1P6	Becn1;Scp2;Tkt;Uck1;Hmgcs2;Atp5pf;Ndufb6;Papss1;Gpam;Guk1;Gart;Haao;Ldhd;Gpat3;Cps1;Gpat4;Agpat2;Afmid;Ppcs;Ndufs2;Pnpo;Ndufv1;Fdps;Mvd;Ndufa10;Kars1;Ndufa5;Ndufa2;Ndufa3;Atp5pb;Ndufa6;Ndufb3;Ndufb7;Ndufa9;Dguok;Ak2;Nfs1;Ndufa7	11.443% (23/201)	0.0182681	1.74	#N/A	#N/A	7.463% (15/201)	0.591145	0.23	#N/A	#N/A	12.935% (26/201)	0.00511511	2.29	O35435;P04202;P13439;P20060;P26450;P47713;P50431;P52623;P54869;P55772;P56380;Q00612;Q04447;Q05915;Q80XI4;Q8CGR7;Q8CIH9;Q8K4H1;Q920E5;Q99JF5;Q99PM9;Q9CS42;Q9CZW4;Q9D1G2;Q9JHK5;Q9QXG4	Dhodh;Tgfb1;Umps;Hexb;Pik3r1;Pla2g4a;Shmt1;Uck1;Hmgcs2;Entpd1;Nudt2;G6pdx;Ckb;Gch1;Pip4k2b;Upp2;Ppat;Afmid;Fdps;Mvd;Uck2;Prps2;Acsl3;Pmvk;Plek;Acss2
187	GO:0097305	response to alcohol	Any process that results in a change in state or activity of a cell or an organism (in terms of movement, secretion, enzyme production, gene expression, etc.) as a result of an alcohol stimulus.	18.421% (14/76)	0.0076361	2.12	P05202;P09671;P24549;P46656;P54869;Q03265;Q05421;Q08509;Q64505;Q8R084;Q9D0K2;Q9D2R0;Q9Z0G9;Q9Z0L8	Got2;Sod2;Aldh1a1;Fdx1;Hmgcs2;Atp5f1a;Cyp2e1;Eps8;Cyp7a1;Ugt2b1;Oxct1;Aacs;Cldn3;Ggh	14.474% (11/76)	0.0437428	1.36	#N/A	#N/A	11.842% (9/76)	0.210014	0.68	#N/A	#N/A	14.474% (11/76)	0.0201385	1.7	#N/A	#N/A	11.842% (9/76)	0.126928	0.9	#N/A	#N/A	13.158% (10/76)	0.0629314	1.2	#N/A	#N/A
188	GO:0098655	cation transmembrane transport	The process in which a cation is transported across a membrane.	26.289% (51/194)	4.99578e-13	12.3	O09111;O35129;O35683;O55143;P10852;P12787;P17156;P49817;P56135;P56382;P56480;P97450;Q03265;Q3UIU2;Q3ULJ0;Q62425;Q7TMF3;Q8JZQ2;Q8K3J1;Q91VD9;Q91WD5;Q91YT0;Q99LC3;Q9CPP6;Q9CPQ8;Q9CQ75;Q9CQ91;Q9CQA3;Q9CQC7;Q9CQH3;Q9CQJ8;Q9CQQ7;Q9CQZ5;Q9CQZ6;Q9CR21;Q9CR68;Q9CXV1;Q9CXZ1;Q9D0M3;Q9D3D9;Q9D6J5;Q9D6J6;Q9DB20;Q9DC69;Q9DC70;Q9DCJ5;Q9DCS9;Q9DCX2;Q9ERS2;Q9Z1P6;Q9Z2Z6	Ndufb11;Phb2;Ndufa1;Atp2a2;Slc3a2;Cox5a;Hspa2;Cav1;Atp5mf;Atp5f1e;Atp5f1b;Atp5pf;Atp5f1a;Ndufb6;Gpd1l;Ndufa4;Ndufa12;Afg3l2;Ndufs8;Ndufs1;Ndufs2;Ndufv1;Ndufa10;Ndufa5;Atp5mg;Ndufa2;Ndufa3;Sdhb;Ndufb4;Ndufb5;Ndufb9;Atp5pb;Ndufa6;Ndufb3;Ndufab1;Uqcrfs1;Sdhd;Ndufs4;Cyc1;Atp5f1d;Ndufb8;Ndufv2;Atp5po;Ndufa9;Ndufs7;Ndufa8;Ndufb10;Atp5pd;Ndufa13;Ndufa7;Slc25a20	10.825% (21/194)	0.111446	0.95	#N/A	#N/A	9.794% (19/194)	0.322066	0.49	#N/A	#N/A	8.763% (17/194)	0.24198	0.62	#N/A	#N/A	6.701% (13/194)	0.742645	0.13	#N/A	#N/A	3.608% (7/194)	0.994381	0	#N/A	#N/A
189	GO:0098660	inorganic ion transmembrane transport	The process in which an inorganic ion is transported across a membrane.	27.624% (50/181)	1.05577e-13	12.98	O09111;O35129;O35683;O55143;P12787;P17156;P49817;P56135;P56382;P56480;P97450;Q03265;Q3UIU2;Q3ULJ0;Q62425;Q7TMF3;Q8JZQ2;Q8K3J1;Q91VD9;Q91WD5;Q91YT0;Q99LC3;Q9CPP6;Q9CPQ8;Q9CQ75;Q9CQ91;Q9CQA3;Q9CQC7;Q9CQH3;Q9CQJ8;Q9CQQ7;Q9CQZ5;Q9CQZ6;Q9CR21;Q9CR62;Q9CR68;Q9CXV1;Q9CXZ1;Q9D0M3;Q9D3D9;Q9D6J5;Q9D6J6;Q9DB20;Q9DC69;Q9DC70;Q9DCJ5;Q9DCS9;Q9DCX2;Q9ERS2;Q9Z1P6	Ndufb11;Phb2;Ndufa1;Atp2a2;Cox5a;Hspa2;Cav1;Atp5mf;Atp5f1e;Atp5f1b;Atp5pf;Atp5f1a;Ndufb6;Gpd1l;Ndufa4;Ndufa12;Afg3l2;Ndufs8;Ndufs1;Ndufs2;Ndufv1;Ndufa10;Ndufa5;Atp5mg;Ndufa2;Ndufa3;Sdhb;Ndufb4;Ndufb5;Ndufb9;Atp5pb;Ndufa6;Ndufb3;Ndufab1;Slc25a11;Uqcrfs1;Sdhd;Ndufs4;Cyc1;Atp5f1d;Ndufb8;Ndufv2;Atp5po;Ndufa9;Ndufs7;Ndufa8;Ndufb10;Atp5pd;Ndufa13;Ndufa7	9.945% (18/181)	0.225471	0.65	#N/A	#N/A	10.497% (19/181)	0.220599	0.66	#N/A	#N/A	9.945% (18/181)	0.104786	0.98	#N/A	#N/A	6.63% (12/181)	0.749921	0.12	#N/A	#N/A	3.315% (6/181)	0.995967	0	#N/A	#N/A
190	GO:0098662	inorganic cation transmembrane transport	A process in which an inorganic cation is transported from one side of a membrane to the other by means of some agent such as a transporter or pore.	28.824% (49/170)	3.10545e-14	13.51	O09111;O35129;O35683;O55143;P12787;P17156;P49817;P56135;P56382;P56480;P97450;Q03265;Q3UIU2;Q3ULJ0;Q62425;Q7TMF3;Q8JZQ2;Q8K3J1;Q91VD9;Q91WD5;Q91YT0;Q99LC3;Q9CPP6;Q9CPQ8;Q9CQ75;Q9CQ91;Q9CQA3;Q9CQC7;Q9CQH3;Q9CQJ8;Q9CQQ7;Q9CQZ5;Q9CQZ6;Q9CR21;Q9CR68;Q9CXV1;Q9CXZ1;Q9D0M3;Q9D3D9;Q9D6J5;Q9D6J6;Q9DB20;Q9DC69;Q9DC70;Q9DCJ5;Q9DCS9;Q9DCX2;Q9ERS2;Q9Z1P6	Ndufb11;Phb2;Ndufa1;Atp2a2;Cox5a;Hspa2;Cav1;Atp5mf;Atp5f1e;Atp5f1b;Atp5pf;Atp5f1a;Ndufb6;Gpd1l;Ndufa4;Ndufa12;Afg3l2;Ndufs8;Ndufs1;Ndufs2;Ndufv1;Ndufa10;Ndufa5;Atp5mg;Ndufa2;Ndufa3;Sdhb;Ndufb4;Ndufb5;Ndufb9;Atp5pb;Ndufa6;Ndufb3;Ndufab1;Uqcrfs1;Sdhd;Ndufs4;Cyc1;Atp5f1d;Ndufb8;Ndufv2;Atp5po;Ndufa9;Ndufs7;Ndufa8;Ndufb10;Atp5pd;Ndufa13;Ndufa7	10.588% (18/170)	0.154246	0.81	#N/A	#N/A	10.588% (18/170)	0.217554	0.66	#N/A	#N/A	10% (17/170)	0.108567	0.96	#N/A	#N/A	7.059% (12/170)	0.668225	0.18	#N/A	#N/A	3.529% (6/170)	0.992544	0	#N/A	#N/A
191	GO:0098856	intestinal lipid absorption	Any process in which lipids are taken up from the contents of the intestine.	38.462% (5/13)	0.00423179	2.37	O88962;P35951;P55050;Q8CAY6;Q9Z2A7	Cyp8b1;Ldlr;Fabp2;Acat2;Dgat1	15.385% (2/13)	0.289303	0.54	#N/A	#N/A	23.077% (3/13)	0.0964664	1.02	#N/A	#N/A	0% (0/13)	1	0	#N/A	#N/A	7.692% (1/13)	0.647512	0.19	#N/A	#N/A	7.692% (1/13)	0.64626	0.19	#N/A	#N/A
192	GO:0106074	aminoacyl-tRNA metabolism involved in translational fidelity	Any process which detects an amino-acid acetylated tRNA is charged with the correct amino acid, or removes incorrect amino acids from a charged tRNA. This process can be performed by tRNA synthases, or by subsequent reactions after tRNA aminoacylation.	50% (4/8)	0.00351721	2.45	Q14CH7;Q8BIJ6;Q8BMJ2;Q8BU30	Aars2;Iars2;Lars1;Iars1	0% (0/8)	1	0	#N/A	#N/A	12.5% (1/8)	0.516554	0.29	#N/A	#N/A	12.5% (1/8)	0.45352	0.34	#N/A	#N/A	37.5% (3/8)	0.0188886	1.72	#N/A	#N/A	0% (0/8)	1	0	#N/A	#N/A
193	GO:0106106	cold-induced thermogenesis	The process by which heat is generated by increasing metabolism in response to cold ambient temperatures in order to maintain a stable core body temperature.	22.727% (10/44)	0.00511381	2.29	P24549;P49817;P51174;P52825;Q08122;Q61425;Q8R2Y0;Q921J2;Q9CQ62;Q9D964	Aldh1a1;Cav1;Acadl;Cpt2;Tle3;Hadh;Abhd6;Rheb;Decr1;Gatm	4.545% (2/44)	0.88705	0.05	#N/A	#N/A	11.364% (5/44)	0.333547	0.48	#N/A	#N/A	9.091% (4/44)	0.398834	0.4	#N/A	#N/A	18.182% (8/44)	0.0172744	1.76	#N/A	#N/A	4.545% (2/44)	0.862524	0.06	#N/A	#N/A
194	GO:0120161	regulation of cold-induced thermogenesis	#N/A	22.727% (10/44)	0.00511381	2.29	P24549;P49817;P51174;P52825;Q08122;Q61425;Q8R2Y0;Q921J2;Q9CQ62;Q9D964	Aldh1a1;Cav1;Acadl;Cpt2;Tle3;Hadh;Abhd6;Rheb;Decr1;Gatm	4.545% (2/44)	0.88705	0.05	#N/A	#N/A	11.364% (5/44)	0.333547	0.48	#N/A	#N/A	9.091% (4/44)	0.398834	0.4	#N/A	#N/A	18.182% (8/44)	0.0172744	1.76	#N/A	#N/A	4.545% (2/44)	0.862524	0.06	#N/A	#N/A
195	GO:0120254	olefinic compound metabolic process	#N/A	32.5% (13/40)	2.93727e-05	4.53	A6H6J2;O35678;O35728;O54749;P00186;P11352;P12790;P33267;P34914;Q05421;Q64458;Q99LB2;Q9D379	Cyp2b13;Mgll;Cyp4a14;Cyp2j5;Cyp1a2;Gpx1;Cyp2b9;Cyp2f2;Ephx2;Cyp2e1;Cyp2c29;Dhrs4;Ephx1	5% (2/40)	0.852086	0.07	#N/A	#N/A	22.5% (9/40)	0.00609582	2.21	A6H6J2;O35678;P00186;P12790;P19157;P32020;P33267;Q99LB2;Q9D379	Cyp2b13;Mgll;Cyp1a2;Cyp2b9;Gstp1;Scp2;Cyp2f2;Dhrs4;Ephx1	5% (2/40)	0.799385	0.1	#N/A	#N/A	0% (0/40)	1	0	#N/A	#N/A	22.5% (9/40)	0.0026633	2.57	O54749;P00186;P47713;P70694;P98078;Q63844;Q91WT7;Q920L1;Q9QYF1	Cyp2j5;Cyp1a2;Pla2g4a;Akr1c6;Dab2;Mapk3;Akr1c14;Fads1;Rdh11
196	GO:0140053	mitochondrial gene expression	#N/A	35.922% (37/103)	2.78176e-14	13.56	Q14CH7;Q3TBW2;Q7TNL9;Q8BIJ6;Q8BJZ4;Q8BK72;Q8BU88;Q8K0D5;Q8K2M0;Q8K2Y7;Q8R035;Q8VDT9;Q924T2;Q99N85;Q99N91;Q99N92;Q99N93;Q99N94;Q99N95;Q9CPX7;Q9CQ06;Q9CQ40;Q9CQF0;Q9CQP0;Q9D0G0;Q9D0Q7;Q9D1B9;Q9D1I6;Q9D1N9;Q9D1P0;Q9D338;Q9D773;Q9D8P4;Q9EQI8;Q9JKF7;Q9Z1P6;Q9Z2Q5	Aars2;Mrpl10;Chchd10;Iars2;Mrps35;Mrps27;Mrpl22;Gfm1;Mrpl38;Mrpl47;Mrpl58;Mrpl50;Mrps2;Mrps18a;Mrpl34;Mrpl27;Mrpl16;Mrpl9;Mrpl3;Mrps16;Mrpl24;Mrpl49;Mrpl11;Mrpl33;Mrps30;Mrpl45;Mrpl28;Mrpl14;Mrpl21;Mrpl13;Mrpl19;Mrpl2;Mrpl17;Mrpl46;Mrpl39;Ndufa7;Mrpl40	0% (0/103)	1	0	#N/A	#N/A	28.155% (29/103)	4.55983e-09	8.34	P58059;Q3TBW2;Q61733;Q8BFR5;Q8BIJ6;Q8BK72;Q8K2M0;Q8R035;Q99N84;Q99N85;Q99N87;Q99N91;Q99N94;Q99N95;Q9CPX7;Q9CQ40;Q9CQF0;Q9CXW2;Q9CZ83;Q9CZN7;Q9CZR8;Q9D1I6;Q9D773;Q9DB15;Q9EQI8;Q9ER88;Q9JIK9;Q9Z1P6;Q9Z2Q5	Mrps21;Mrpl10;Mrps31;Tufm;Iars2;Mrps27;Mrpl38;Mrpl58;Mrps18b;Mrps18a;Mrps5;Mrpl34;Mrpl9;Mrpl3;Mrps16;Mrpl49;Mrpl11;Mrps22;Mrpl55;Shmt2;Tsfm;Mrpl14;Mrpl2;Mrpl12;Mrpl46;Dap3;Mrps34;Ndufa7;Mrpl40	2.913% (3/103)	0.983587	0.01	#N/A	#N/A	4.854% (5/103)	0.908141	0.04	#N/A	#N/A	8.738% (9/103)	0.392678	0.41	#N/A	#N/A
197	GO:1901135	carbohydrate derivative metabolic process	#N/A	27.222% (98/360)	1.68761e-26	25.77	B2RQC6;O08749;O09111;O35607;O35683;O35945;O35969;O70475;P12382;P13707;P17182;P19096;P24549;P35486;P38060;P40142;P46978;P47968;P48410;P51660;P54869;P56135;P56382;P56480;P58158;P61804;P97450;Q03265;Q3TDQ1;Q3UIU2;Q3ULJ0;Q3UNX5;Q60597;Q64521;Q7TMF3;Q80V26;Q8BFP9;Q8BGA8;Q8BKZ9;Q8BMF4;Q8BWT1;Q8C0N2;Q8K2C8;Q8K3J1;Q8QZT1;Q8R2W9;Q8R2Y0;Q8VC30;Q91VD9;Q91WD5;Q91Y97;Q91YQ5;Q91YT0;Q93092;Q99L27;Q99LC3;Q9CPP6;…	Cad;Dld;Ndufb11;Bmpr2;Ndufa1;Aldh1a7;Gamt;Ugdh;Pfkl;Gpd1;Eno1;Fasn;Aldh1a1;Pdha1;Hmgcl;Tkt;Stt3a;Rpia;Abcd1;Hsd17b4;Hmgcs2;Atp5mf;Atp5f1e;Atp5f1b;B3gat3;Dad1;Atp5pf;Atp5f1a;Stt3b;Ndufb6;Gpd1l;Acsm3;Ogdh;Gpd2;Ndufa12;Bpnt2;Pdk1;Acsm5;Pdhx;Dlat;Acaa2;Gpat3;Gpat4;Ndufs8;Acat1;Pank3;Abhd6;Tkfc;Ndufs1;Ndufs2;Aldob;Rpn1;Ndufv1;Taldo1;Gmpr2;Ndufa10;Ndufa5;Atp5mg;Ndufa2;Ndufa3;Sdhb;Ndufb4;Ndufb5;Ndufb9;A…	9.722% (35/360)	0.157594	0.8	#N/A	#N/A	16.944% (61/360)	8.20905e-08	7.09	P12382;P13707;P32020;P35576;P38060;P40142;P47857;P51660;P52623;P52792;P54869;P58137;P58158;P97450;Q03249;Q3UIU2;Q3UNX5;Q60597;Q60967;Q61586;Q64520;Q64521;Q64737;Q7TNG8;Q8BGA8;Q8C0N2;Q8JZV7;Q8K2C8;Q8R059;Q8VC30;Q8VC97;Q8VDG5;Q91WD5;Q91YT0;Q93092;Q99JF5;Q99LC3;Q99LX0;Q99MZ3;Q9CPP6;Q9CQ65;Q9CQ75;Q9CQ91;Q9CQQ7;Q9CQZ5;Q9CQZ6;Q9CR61;Q9D2G2;Q9D826;Q9DC69;Q9JKX4;Q9QX60;Q9QXD6;Q9QXF8;Q9QZ08;Q9R0N0;Q9WTP6;…	Pfkl;Gpd1;Scp2;G6pc1;Hmgcl;Tkt;Pfkm;Hsd17b4;Uck1;Gck;Hmgcs2;Acot8;B3gat3;Atp5pf;Galt;Ndufb6;Acsm3;Ogdh;Papss1;Gpam;Guk1;Gpd2;Gart;Ldhd;Acsm5;Gpat3;Amdhd2;Gpat4;Gale;Tkfc;Upb1;Ppcs;Ndufs2;Ndufv1;Taldo1;Mvd;Ndufa10;Park7;Mlxipl;Ndufa5;Mtap;Ndufa2;Ndufa3;Atp5pb;Ndufa6;Ndufb3;Ndufb7;Dlst;Pipox;Ndufa9;Aatf;Dguok;Fbp1;Gnmt;Nagk;Galk1;Ak2;Entpd5;Ndufa7;Dgat1;Suclg2	9.444% (34/360)	0.0629559	1.2	#N/A	#N/A	5.833% (21/360)	0.936883	0.03	#N/A	#N/A	13.333% (48/360)	6.27968e-05	4.2	O35435;O35945;O35969;O88958;P04202;P06802;P13439;P15379;P19096;P20060;P27656;P47968;P48410;P50431;P52623;P52792;P54869;P55772;P56380;P70694;Q00612;Q3TRM8;Q3TW96;Q61419;Q61503;Q69ZF3;Q8BTZ7;Q8CGR7;Q8CIH9;Q8JZV7;Q8K0C9;Q8R059;Q91WG8;Q91WT7;Q91ZJ5;Q99JF5;Q99PM9;Q9CS42;Q9CZW4;Q9D1G2;Q9DCC4;Q9DCD0;Q9DCJ9;Q9JKS5;Q9QXG4;Q9QZ08;Q9R111;Q9Z2M7	Dhodh;Aldh1a7;Gamt;Gnpda1;Tgfb1;Enpp1;Umps;Cd44;Fasn;Hexb;Lipc;Rpia;Abcd1;Shmt1;Uck1;Gck;Hmgcs2;Entpd1;Nudt2;Akr1c6;G6pdx;Hk3;Uap1l1;Cmah;Nt5e;Gba2;Gmppb;Upp2;Ppat;Amdhd2;Gmds;Gale;Gne;Akr1c14;Ugp2;Mvd;Uck2;Prps2;Acsl3;Pmvk;Pycr3;Pgd;Npl;Habp4;Acss2;Nagk;Gda;Pmm2
198	GO:1901137	carbohydrate derivative biosynthetic process	#N/A	32.474% (63/194)	3.43929e-21	20.46	B2RQC6;O08749;O09111;O35607;O35683;O70475;P17182;P35486;P40142;P46978;P56135;P56382;P56480;P58158;P61804;P97450;Q03265;Q3TDQ1;Q3UIU2;Q7TMF3;Q8BFP9;Q8BKZ9;Q8BMF4;Q8K3J1;Q8QZT1;Q8R2W9;Q91VD9;Q91WD5;Q91YQ5;Q91YT0;Q99L27;Q99LC3;Q9CPP6;Q9CPQ8;Q9CQ75;Q9CQ91;Q9CQA3;Q9CQC7;Q9CQH3;Q9CQJ8;Q9CQQ7;Q9CQZ5;Q9CQZ6;Q9CR21;Q9CS42;Q9CXV1;Q9CXZ1;Q9D051;Q9D3D9;Q9D6J5;Q9D6J6;Q9DB20;Q9DC69;Q9DC70;Q9DCJ5;Q9DCS9;Q9DCX2;…	Cad;Dld;Ndufb11;Bmpr2;Ndufa1;Ugdh;Eno1;Pdha1;Tkt;Stt3a;Atp5mf;Atp5f1e;Atp5f1b;B3gat3;Dad1;Atp5pf;Atp5f1a;Stt3b;Ndufb6;Ndufa12;Pdk1;Pdhx;Dlat;Ndufs8;Acat1;Pank3;Ndufs1;Ndufs2;Rpn1;Ndufv1;Gmpr2;Ndufa10;Ndufa5;Atp5mg;Ndufa2;Ndufa3;Sdhb;Ndufb4;Ndufb5;Ndufb9;Atp5pb;Ndufa6;Ndufb3;Ndufab1;Prps2;Sdhd;Ndufs4;Pdhb;Atp5f1d;Ndufb8;Ndufv2;Atp5po;Ndufa9;Ndufs7;Ndufa8;Ndufb10;Atp5pd;Ndufa13;Pygl;Pdk2;Acss2;Entp…	9.794% (19/194)	0.237779	0.62	#N/A	#N/A	14.433% (28/194)	0.004428	2.35	P40142;P52623;P58137;P58158;P97450;Q3UIU2;Q60967;Q64520;Q64737;Q7TNG8;Q8VDG5;Q91WD5;Q91YT0;Q99LC3;Q9CPP6;Q9CQ65;Q9CQ75;Q9CQ91;Q9CQQ7;Q9CQZ5;Q9CQZ6;Q9CR61;Q9DC69;Q9JKX4;Q9QX60;Q9WTP6;Q9WUZ9;Q9Z1P6	Tkt;Uck1;Acot8;B3gat3;Atp5pf;Ndufb6;Papss1;Guk1;Gart;Ldhd;Ppcs;Ndufs2;Ndufv1;Ndufa10;Ndufa5;Mtap;Ndufa2;Ndufa3;Atp5pb;Ndufa6;Ndufb3;Ndufb7;Ndufa9;Aatf;Dguok;Ak2;Entpd5;Ndufa7	10.309% (20/194)	0.0679541	1.17	#N/A	#N/A	5.155% (10/194)	0.940113	0.03	#N/A	#N/A	10.825% (21/194)	0.0650816	1.19	#N/A	#N/A
199	GO:1901293	nucleoside phosphate biosynthetic process	#N/A	44.444% (56/126)	8.65508e-27	26.06	B2RQC6;O08749;O09111;O35683;P17182;P35486;P54071;P56135;P56382;P56480;P97450;Q03265;Q3UIU2;Q711T7;Q7TMF3;Q8BFP9;Q8BKZ9;Q8BMF4;Q8K3J1;Q8QZT1;Q8R2W9;Q91VD9;Q91WD5;Q91YT0;Q99L27;Q99LC3;Q99MN1;Q9CPP6;Q9CPQ8;Q9CQ75;Q9CQ91;Q9CQA3;Q9CQC7;Q9CQH3;Q9CQJ8;Q9CQQ7;Q9CQZ5;Q9CQZ6;Q9CR21;Q9CS42;Q9CXV1;Q9CXZ1;Q9D051;Q9D3D9;Q9D6J5;Q9D6J6;Q9DB20;Q9DC69;Q9DC70;Q9DCJ5;Q9DCS9;Q9DCX2;Q9ERS2;Q9JK42;Q9QXG4;Q9Z1P6	Cad;Dld;Ndufb11;Ndufa1;Eno1;Pdha1;Idh2;Atp5mf;Atp5f1e;Atp5f1b;Atp5pf;Atp5f1a;Ndufb6;Nadsyn1;Ndufa12;Pdk1;Pdhx;Dlat;Ndufs8;Acat1;Pank3;Ndufs1;Ndufs2;Ndufv1;Gmpr2;Ndufa10;Kars1;Ndufa5;Atp5mg;Ndufa2;Ndufa3;Sdhb;Ndufb4;Ndufb5;Ndufb9;Atp5pb;Ndufa6;Ndufb3;Ndufab1;Prps2;Sdhd;Ndufs4;Pdhb;Atp5f1d;Ndufb8;Ndufv2;Atp5po;Ndufa9;Ndufs7;Ndufa8;Ndufb10;Atp5pd;Ndufa13;Pdk2;Acss2;Ndufa7	5.556% (7/126)	0.903016	0.04	#N/A	#N/A	19.841% (25/126)	5.54105e-05	4.26	P52623;P97450;Q3UIU2;Q60967;Q64520;Q64737;Q78JT3;Q7TNG8;Q8K4H1;Q8VDG5;Q91WD5;Q91YT0;Q99LC3;Q99MN1;Q9CPP6;Q9CQ75;Q9CQ91;Q9CQQ7;Q9CQZ5;Q9CQZ6;Q9CR61;Q9DC69;Q9QX60;Q9WTP6;Q9Z1P6	Uck1;Atp5pf;Ndufb6;Papss1;Guk1;Gart;Haao;Ldhd;Afmid;Ppcs;Ndufs2;Ndufv1;Ndufa10;Kars1;Ndufa5;Ndufa2;Ndufa3;Atp5pb;Ndufa6;Ndufb3;Ndufb7;Ndufa9;Dguok;Ak2;Ndufa7	13.492% (17/126)	0.00889686	2.05	O35683;O55042;P13439;P42227;P55264;Q03265;Q8CGR7;Q8CIH9;Q8K4K6;Q8R2W9;Q99J39;Q99PM9;Q9CQA3;Q9CXF0;Q9CXZ1;Q9DCX2;Q9WTP7	Ndufa1;Snca;Umps;Stat3;Adk;Atp5f1a;Upp2;Ppat;Pank1;Pank3;Mlycd;Uck2;Sdhb;Kynu;Ndufs4;Atp5pd;Ak3	5.556% (7/126)	0.86405	0.06	#N/A	#N/A	11.111% (14/126)	0.100129	1	#N/A	#N/A
200	GO:1901564	organonitrogen compound metabolic process	#N/A	10.84% (209/1928)	0.000136869	3.86	B2RQC6;O08547;O08749;O09111;O35129;O35607;O35683;O35855;O35943;O35969;O55003;O55022;O55028;O55234;O70405;O70475;P00186;P05132;P05202;P09671;P10649;P11352;P12382;P12710;P13707;P17156;P17182;P18653;P19096;P19639;P24549;P32921;P35486;P35762;P35951;P38060;P45952;P46978;P47934;P48410;P48760;P49817;P51174;P51660;P52825;P54071;P54775;P54869;P56135;P56382;P56480;P58158;P61750;P61804;P68181;P97449;P97450;…	Cad;Sec22b;Dld;Ndufb11;Phb2;Bmpr2;Ndufa1;Bcat2;Fxn;Gamt;Bnip3;Pgrmc1;Bckdk;Psmb5;Ulk1;Ugdh;Cyp1a2;Prkaca;Got2;Sod2;Gstm1;Gpx1;Pfkl;Fabp1;Gpd1;Hspa2;Eno1;Rps6ka1;Fasn;Gstm3;Aldh1a1;Wars1;Pdha1;Cd81;Ldlr;Hmgcl;Acadm;Stt3a;Crat;Abcd1;Fpgs;Cav1;Acadl;Hsd17b4;Cpt2;Idh2;Psmc4;Hmgcs2;Atp5mf;Atp5f1e;Atp5f1b;B3gat3;Arf4;Dad1;Prkacb;Anpep;Atp5pf;Gclc;Vldlr;Atp5f1a;Aars2;Mrpl10;Stt3b;Ndufb6;Spg7;Gpd1l;Acsm3…	8.195% (158/1928)	0.526566	0.28	#N/A	#N/A	11.67% (225/1928)	4.47627e-11	10.35	A2A8L5;O08715;O35465;O35660;O35855;O35943;O35955;O55028;O70194;O70591;O88522;O88545;O88597;P00186;P04627;P05132;P05202;P10649;P11499;P12382;P13707;P15626;P19157;P24472;P26638;P29595;P30416;P32020;P32921;P33587;P34884;P36993;P38060;P38647;P40936;P42230;P45952;P46938;P47857;P47934;P48760;P49429;P51174;P51660;P51949;P52196;P52623;P52792;P52825;P53566;P54869;P58059;P58137;P58158;P58252;P60122;P61082;…	Ptprf;Akap1;Fkbp8;Gstm6;Bcat2;Fxn;Psmb10;Bckdk;Eif3d;Pfdn2;Ikbkg;Cops6;Becn1;Cyp1a2;Araf;Prkaca;Got2;Gstm1;Hsp90ab1;Pfkl;Gpd1;Gstm2;Gstp1;Gsta4;Sars1;Nedd8;Fkbp4;Scp2;Wars1;Proc;Mif;Ppm1b;Hmgcl;Hspa9;Inmt;Stat5a;Acadm;Yap1;Pfkm;Crat;Fpgs;Hpd;Acadl;Hsd17b4;Mnat1;Tst;Uck1;Gck;Cpt2;Cebpa;Hmgcs2;Mrps21;Acot8;B3gat3;Eef2;Ruvbl1;Ube2m;Pcbd1;Rpl22;Dlg3;Psmb7;Aup1;Psme1;Psme2;Anpep;Atp5pf;Uba1;Galt;Mrpl1…	8.921% (172/1928)	6.17494e-05	4.21	A2AGT5;B2RU80;E9PYG6;O08677;O08992;O35490;O35593;O35683;O35864;O35988;O55022;O55042;O55239;O88544;P08113;P09405;P09803;P10630;P12970;P13439;P13864;P14115;P14869;P16331;P16882;P17751;P20060;P23116;P24270;P27005;P28076;P28271;P28654;P29341;P31725;P35762;P35831;P35979;P42227;P48774;P48776;P49182;P49698;P50580;P52430;P54823;P55264;P59325;P60334;P61922;P62254;P62849;P62900;P63038;P63101;P63328;P70340;…	Ckap5;Ptprb;Rasa1;Kng1;Sdcbp;Bhmt;Psmd14;Ndufa1;Cops5;Sdc4;Pgrmc1;Snca;Nnmt;Cops4;Hsp90b1;Ncl;Cdh1;Eif4a2;Rpl7a;Umps;Dnmt1;Rpl27a;Rplp0;Pah;Ghr;Tpi1;Hexb;Eif3a;Cat;S100a8;Psmb9;Aco1;Dcn;Pabpc1;S100a9;Cd81;Ptpn12;Rpl12;Stat3;Gstm5;Tdo2;Serpind1;Hnf4a;Pa2g4;Pon1;Ddx6;Adk;Eif5;Cdo1;Abat;Ube2g1;Rps24;Rpl31;Hspd1;Ywhaz;Ppp3ca;Smad1;Elavl1;Usp9x;Cdk2;Egfr;Notch1;Ctnnb1;Atp5f1a;Top1;Ptcd3;Rars2;Gls2;Psm…	8.247% (159/1928)	0.114201	0.94	#N/A	#N/A	8.766% (169/1928)	0.0070069	2.15	B2RUR8;O35435;O35955;O35969;O70145;O88508;O88531;O88958;P00186;P00375;P04202;P06800;P06802;P08103;P08121;P09581;P10518;P11725;P11835;P13439;P13864;P15379;P16882;P18653;P19096;P19137;P19324;P20060;P22315;P22907;P26041;P26450;P27656;P28063;P28076;P28661;P28843;P30416;P36552;P42230;P47713;P48410;P50431;P51163;P51175;P52623;P52792;P54869;P55772;P56380;P58064;P58802;P58871;P62849;P70441;P70677;P70697;…	Otud7b;Dhodh;Psmb10;Gamt;Ncf2;Dnmt3a;Ppt1;Gnpda1;Cyp1a2;Dhfr;Tgfb1;Ptprc;Enpp1;Hck;Col3a1;Csf1r;Alad;Otc;Itgb2;Umps;Dnmt1;Cd44;Ghr;Rps6ka1;Fasn;Lama1;Serpinh1;Hexb;Fech;Hmbs;Msn;Pik3r1;Lipc;Psmb8;Psmb9;Septin4;Dpp4;Fkbp4;Cpox;Stat5a;Pla2g4a;Abcd1;Shmt1;Uros;Ppox;Uck1;Gck;Hmgcs2;Entpd1;Nudt2;Mrps6;Tbc1d10a;Tnks1bp1;Rps24;Slc9a3r1;Casp3;Urod;Smad5;Rbbp6;Dab2;G6pdx;Grb7;Eif2ak2;Ckb;Gch1;Pecam1;Ncf1;…
201	GO:1901566	organonitrogen compound biosynthetic process	#N/A	19.873% (125/629)	1.59214e-20	19.8	B2RQC6;O08749;O09111;O35607;O35683;O35855;O35943;O35969;O55022;O70405;O70475;P05202;P10649;P17182;P24549;P32921;P35486;P45952;P46978;P48760;P54071;P56135;P56382;P56480;P58158;P61804;P97450;P97494;Q03265;Q14CH7;Q3TBW2;Q3TDQ1;Q3UIU2;Q499X9;Q711T7;Q7TMF3;Q8BFP9;Q8BIJ6;Q8BJZ4;Q8BK72;Q8BKZ9;Q8BLY2;Q8BMF4;Q8BMJ2;Q8BU30;Q8BU88;Q8C0C7;Q8JZV9;Q8K0D5;Q8K2C8;Q8K2M0;Q8K2Y7;Q8K3J1;Q8QZT1;Q8R035;Q8R2W9;Q8VC19;…	Cad;Dld;Ndufb11;Bmpr2;Ndufa1;Bcat2;Fxn;Gamt;Pgrmc1;Ulk1;Ugdh;Got2;Gstm1;Eno1;Aldh1a1;Wars1;Pdha1;Acadm;Stt3a;Fpgs;Idh2;Atp5mf;Atp5f1e;Atp5f1b;B3gat3;Dad1;Atp5pf;Gclc;Atp5f1a;Aars2;Mrpl10;Stt3b;Ndufb6;Mars2;Nadsyn1;Ndufa12;Pdk1;Iars2;Mrps35;Mrps27;Pdhx;Tars3;Dlat;Lars1;Iars1;Mrpl22;Farsa;Bdh2;Gfm1;Gpat4;Mrpl38;Mrpl47;Ndufs8;Acat1;Mrpl58;Pank3;Alas1;Mrpl50;Ndufs1;Ndufs2;Rpn1;Ndufv1;Mrps2;Gmpr2;Nduf…	6.836% (43/629)	0.927195	0.03	#N/A	#N/A	14.785% (93/629)	2.04882e-08	7.69	O35855;O35943;O70194;P05202;P10649;P19157;P26638;P32921;P36993;P45952;P48760;P52623;P53566;P58059;P58137;P58158;P58252;P61458;P67984;P97450;Q3TBW2;Q3UIU2;Q60967;Q61733;Q64520;Q64674;Q64737;Q6P8J2;Q78JT3;Q7TNG8;Q80W47;Q8BFR5;Q8BH15;Q8BIJ6;Q8BK72;Q8BLY2;Q8BVI4;Q8C196;Q8K2C8;Q8K2M0;Q8K4H1;Q8R035;Q8R4H7;Q8VC97;Q8VDG5;Q91WD5;Q91XF0;Q91YT0;Q922B2;Q99KB8;Q99LC3;Q99LX0;Q99MN1;Q99N84;Q99N85;Q99N87;Q99N91;…	Bcat2;Fxn;Eif3d;Got2;Gstm1;Gstp1;Sars1;Wars1;Ppm1b;Acadm;Fpgs;Uck1;Cebpa;Mrps21;Acot8;B3gat3;Eef2;Pcbd1;Rpl22;Atp5pf;Mrpl10;Ndufb6;Papss1;Mrps31;Guk1;Srm;Gart;Sat2;Haao;Ldhd;Wipi2;Tufm;Cnot10;Iars2;Mrps27;Tars3;Qdpr;Cps1;Gpat4;Mrpl38;Afmid;Mrpl58;Nags;Upb1;Ppcs;Ndufs2;Pnpo;Ndufv1;Dars1;Hagh;Ndufa10;Park7;Kars1;Mrps18b;Mrps18a;Mrps5;Mrpl34;Mrpl9;Mrpl3;Ndufa5;Mrps16;Mrpl49;Mtap;Ndufa2;Ndufa3;Mrpl11…	11.129% (70/629)	7.6707e-05	4.12	A2AGT5;O35490;O35683;O55022;O55042;O55239;P09405;P10630;P12970;P13439;P14115;P14869;P16331;P23116;P28271;P29341;P31725;P35979;P42227;P50580;P54823;P55264;P59325;P60334;P61922;P62849;P62900;P70372;Q01279;Q02248;Q03265;Q14C51;Q3U186;Q571F8;Q60872;Q61503;Q61937;Q6P6M7;Q6XPS7;Q80UJ7;Q8BJW6;Q8BU30;Q8BU88;Q8CGR7;Q8CGY8;Q8CHR6;Q8CIH9;Q8K2F8;Q8K4K6;Q8R2W9;Q8VCN5;Q8VE62;Q8VHK9;Q91WS4;Q99J39;Q99J83;Q99M51;…	Ckap5;Bhmt;Ndufa1;Pgrmc1;Snca;Nnmt;Ncl;Eif4a2;Rpl7a;Umps;Rpl27a;Rplp0;Pah;Eif3a;Aco1;Pabpc1;S100a9;Rpl12;Stat3;Pa2g4;Ddx6;Adk;Eif5;Cdo1;Abat;Rps24;Rpl31;Elavl1;Egfr;Ctnnb1;Atp5f1a;Ptcd3;Rars2;Gls2;Eif1a;Nt5e;Npm1;Sepsecs;Tha1;Rab3gap1;Eif2a;Iars1;Mrpl22;Upp2;Ogt;Dpyd;Ppat;Lsm14a;Pank1;Pank3;Cth;Paip1;Dhx36;Bhmt2;Mlycd;Atg5;Nck1;Uck2;Sdhb;Kynu;Ndufs4;Rpl4;Eif3k;Atp5pd;Vps35;Eif4enif1;Eif3i;Tpk1;Ak…	9.221% (58/629)	0.0713942	1.15	#N/A	#N/A	10.493% (66/629)	0.00322922	2.49	O35435;O35969;P00375;P04202;P10518;P11725;P13439;P22315;P22907;P27656;P36552;P47713;P50431;P51163;P51175;P52623;P55772;P56380;P58064;P62849;P70697;Q00612;Q03160;Q03963;Q04447;Q05915;Q60766;Q60953;Q61503;Q63844;Q8BTZ7;Q8CGR7;Q8CIH9;Q8JZV9;Q8K4H1;Q8VHK9;Q99KK9;Q99N95;Q99PM9;Q9CQ40;Q9CQ49;Q9CQF6;Q9CS42;Q9CXJ1;Q9CZN7;Q9CZW4;Q9D125;Q9D1I6;Q9D338;Q9D906;Q9D964;Q9DCC4;Q9DCE9;Q9EP53;Q9ER72;Q9ESW4;Q9JI39;…	Dhodh;Gamt;Dhfr;Tgfb1;Alad;Otc;Umps;Fech;Hmbs;Lipc;Cpox;Pla2g4a;Shmt1;Uros;Ppox;Uck1;Entpd1;Nudt2;Mrps6;Rps24;Urod;G6pdx;Grb7;Eif2ak2;Ckb;Gch1;Irgm1;Pml;Nt5e;Mapk3;Gmppb;Upp2;Ppat;Bdh2;Afmid;Dhx36;Hars2;Mrpl3;Uck2;Mrpl49;Ncbp2;Aasdhppt;Prps2;Ears2;Shmt2;Acsl3;Mrps25;Mrpl14;Mrpl19;Atg7;Gatm;Pycr3;Igtp;Tsc1;Cars1;Agk;Abcb10;Mrps34;Habp4;Elovl2;Acss2;Srr;Pts;Aldh18a1;Ilf3;Pmm2
202	GO:1901568	fatty acid derivative metabolic process	#N/A	36.364% (8/22)	0.000445596	3.35	O35728;P38060;P48410;P51660;P54869;Q8QZT1;Q9D0K2;Q9Z2A7	Cyp4a14;Hmgcl;Abcd1;Hsd17b4;Hmgcs2;Acat1;Oxct1;Dgat1	0% (0/22)	1	0	#N/A	#N/A	22.727% (5/22)	0.0366555	1.44	#N/A	#N/A	0% (0/22)	1	0	#N/A	#N/A	18.182% (4/22)	0.0836558	1.08	#N/A	#N/A	18.182% (4/22)	0.0828647	1.08	#N/A	#N/A
203	GO:1901575	organic substance catabolic process	#N/A	11.302% (92/814)	0.00989663	2	O08547;O08749;O35386;O35459;O35488;O35678;O35728;O35855;O35945;O55003;O55026;O55028;O55234;P00186;P05132;P05202;P06151;P11352;P12382;P12710;P13707;P17182;P24549;P33267;P34914;P35762;P35951;P38060;P45952;P47934;P48410;P49817;P50544;P51174;P51660;P52825;P54775;P55096;P97449;P97494;Q07417;Q3TDQ1;Q3ULJ0;Q3URE1;Q5SSW2;Q60597;Q60692;Q61335;Q61425;Q64505;Q64521;Q80V26;Q8BH04;Q8BH95;Q8BWT1;Q8CAY6;Q8JZN5;…	Sec22b;Dld;Phyh;Ech1;Slc27a2;Mgll;Cyp4a14;Bcat2;Aldh1a7;Bnip3;Entpd2;Bckdk;Psmb5;Cyp1a2;Prkaca;Got2;Ldha;Gpx1;Pfkl;Fabp1;Gpd1;Eno1;Aldh1a1;Cyp2f2;Ephx2;Cd81;Ldlr;Hmgcl;Acadm;Crat;Abcd1;Cav1;Acadvl;Acadl;Hsd17b4;Cpt2;Psmc4;Abcd3;Anpep;Gclc;Acads;Stt3b;Gpd1l;Acsf3;Psme4;Ogdh;Psmb6;Bcap31;Hadh;Cyp7a1;Gpd2;Bpnt2;Pck2;Echs1;Acaa2;Acat2;Acad9;Bdh2;Acat1;Ugt2b1;Abhd6;Tkfc;Acaa1b;Impa2;Aldob;Pcca;Etfdh;A…	10.442% (85/814)	0.0064335	2.19	A2ALK8;B2RWS6;O35423;O35900;O35955;O55042;O88958;O89017;P04202;P05017;P06728;P06802;P08113;P08226;P09813;P10605;P11152;P11725;P14211;P15208;P16331;P20029;P20060;P23780;P26043;P27656;P28063;P28076;P29416;P29758;P33622;P34928;P35505;P42227;P49429;P49442;P50172;P53395;P63330;P70677;P97821;P98078;Q01279;Q02248;Q03249;Q05020;Q07456;Q3U319;Q571F8;Q5DTM8;Q60648;Q60668;Q61176;Q61409;Q6NZM9;Q71RI9;Q80TQ2;…	Ptpn3;Ep300;Agxt;Lsm2;Psmb10;Snca;Gnpda1;Lgmn;Tgfb1;Igf1;Apoa4;Enpp1;Hsp90b1;Apoe;Apoa2;Ctsb;Lpl;Otc;Calr;Insr;Pah;Hspa5;Hexb;Glb1;Rdx;Lipc;Psmb8;Psmb9;Hexa;Oat;Apoc3;Apoc1;Fah;Stat3;Hpd;Inpp1;Hsd11b1;Dbt;Ppp2ca;Casp3;Ctsc;Dab2;Egfr;Ctnnb1;Galt;Apoc2;Ambp;Rnf40;Gls2;Rnf20;Gm2a;Hnrnpd;Arg1;Pde3b;Hdac4;Kyat3;Cyld;Gns;Flna;Kyat1;Qdpr;Arrb1;Cps1;Pygb;Gale;Sds;Gldc;Cbs;Bag2;Dnajc3;Lrp1;Rnps1;Mlxipl;Rb…	12.654% (103/814)	9.5462e-06	5.02	O08914;O35459;O35678;O35855;O35900;O35955;O55028;O88597;P00186;P00329;P04627;P05132;P05202;P11499;P12382;P13707;P29595;P32020;P33267;P33587;P35576;P38060;P45952;P47857;P47934;P49429;P51174;P51660;P52792;P52825;P55096;P58137;P61406;P70195;P70295;P97371;P97372;P97449;Q02053;Q03249;Q07417;Q3TCH7;Q3U1J4;Q3URE1;Q60597;Q61144;Q61335;Q64442;Q64521;Q64669;Q78JT3;Q7TNG8;Q80ZI6;Q8BH15;Q8BJU0;Q8BVI4;Q8C196;…	Faah;Ech1;Mgll;Bcat2;Lsm2;Psmb10;Bckdk;Becn1;Cyp1a2;Adh1;Araf;Prkaca;Got2;Hsp90ab1;Pfkl;Gpd1;Nedd8;Scp2;Cyp2f2;Proc;G6pc1;Hmgcl;Acadm;Pfkm;Crat;Hpd;Acadl;Hsd17b4;Gck;Cpt2;Abcd3;Acot8;Smg6;Psmb7;Aup1;Psme1;Psme2;Anpep;Uba1;Galt;Acads;Cul4a;Ddb1;Acsf3;Ogdh;Psen2;Bcap31;Sord;Gpd2;Nqo1;Haao;Ldhd;Lrsam1;Cnot10;Sgta;Qdpr;Cps1;Apoa5;Acat2;Amdhd2;Galm;Afmid;Gale;Aldh1l1;Tkfc;Upb1;Acaa1b;Gldc;Ftcd;Sf3b3;D…	10.811% (88/814)	1.97578e-05	4.7	O08992;O35490;O35593;O35945;O55042;P08113;P09803;P11152;P16331;P17751;P20060;P23780;P28076;P29341;P35762;P42227;P48776;P52430;P60334;P61922;P62254;P63005;P70372;P70398;P97865;Q01279;Q01705;Q02248;Q571F8;Q5SSW2;Q61187;Q61285;Q61503;Q61937;Q64505;Q6NZR5;Q6P3A8;Q6XPS7;Q71RI9;Q7TMY8;Q8BFR4;Q8BG32;Q8BT14;Q8CDA1;Q8CGR7;Q8CGY8;Q8CHR6;Q8CI94;Q8CIH9;Q8JZN5;Q8K245;Q8K2C7;Q8R317;Q8VC12;Q8VE62;Q8VHK9;Q91XD6;…	Sdcbp;Bhmt;Psmd14;Aldh1a7;Snca;Hsp90b1;Cdh1;Lpl;Pah;Tpi1;Hexb;Glb1;Psmb9;Pabpc1;Cd81;Stat3;Tdo2;Pon1;Cdo1;Abat;Ube2g1;Pafah1b1;Elavl1;Usp9x;Pex7;Egfr;Notch1;Ctnnb1;Gls2;Psme4;Tsg101;Abcd2;Nt5e;Npm1;Cyp7a1;Skiv2l;Bckdhb;Tha1;Kyat3;Huwe1;Gns;Psmd11;Cnot4;Inpp5f;Upp2;Ogt;Dpyd;Pygb;Ppat;Acad9;Uvrag;Os9;Ubqln1;Uroc1;Paip1;Dhx36;Vps36;Aldob;Pcca;Lrp1;Sirt1;Mlycd;Atg5;Hadhb;Etfa;Kynu;Aldh1b1;Mtrex;Exosc…	11.057% (90/814)	6.91148e-05	4.16	A2ATU0;B2RX14;G5E870;O08785;O35226;O54833;O55042;O55135;O70435;O70481;P03958;P04627;P05202;P09803;P29341;P47934;P48758;P49138;P49442;P51174;P52825;P54728;P54729;P55096;P56959;P56960;P60670;P61087;P62334;P63147;P63166;P63330;P68040;P70372;P81122;P97742;Q01279;Q01853;Q02053;Q3U0V1;Q3V1L4;Q569Z6;Q5BLK4;Q5SSW2;Q6A4J8;Q6ZQ89;Q8BGT5;Q8BH04;Q8BH15;Q8BHL8;Q8BQ46;Q8BRK8;Q8BWY3;Q8C6G8;Q8CB27;Q8CI32;Q8CI75;…	Dhtkd1;Tut4;Trip12;Clock;Psmd4;Csnk2a2;Snca;Eif6;Psma3;Ubr1;Ada;Araf;Got2;Cdh1;Pabpc1;Crat;Cbr1;Mapkapk2;Inpp1;Acadl;Cpt2;Rad23b;Nub1;Abcd3;Fus;Exosc10;Nploc4;Ube2k;Psmc6;Ube2b;Sumo1;Ppp2ca;Rack1;Elavl1;Irs2;Cpt1a;Egfr;Vcp;Uba1;Khsrp;Nt5c2;Thrap3;Tut7;Psme4;Usp7;Marchf6;Gpt2;Pck2;Cnot10;Psmf1;Taf15;Prkaa2;Etf1;Wdr26;Yod1;Bag5;Dis3l2;Vps37b;Abhd6;Sds;Exosc2;Cant1;Paip1;Impa2;Vps36;Lpin1;Etfdh;Acaa…	9.951% (81/814)	0.00464172	2.33	B2RUR8;O35945;O35955;O70145;O88531;O88958;P00186;P04202;P06802;P10518;P11725;P15379;P20060;P23780;P26041;P27656;P28063;P28076;P28843;P35569;P47713;P48410;P50431;P51432;P52792;P55772;P70677;P70697;P97868;P98078;Q09014;Q0KL01;Q3TRM8;Q60855;Q60953;Q61285;Q61503;Q61510;Q64133;Q64442;Q69ZF3;Q8BFZ9;Q8BNI4;Q8BTM8;Q8BTY1;Q8C7R4;Q8CAY6;Q8CDA1;Q8CGR7;Q8CHT0;Q8CI94;Q8CIH9;Q8JZV7;Q8JZV9;Q8K157;Q8K4H1;Q8R059;…	Otud7b;Aldh1a7;Psmb10;Ncf2;Ppt1;Gnpda1;Cyp1a2;Tgfb1;Enpp1;Alad;Otc;Cd44;Hexb;Glb1;Msn;Lipc;Psmb8;Psmb9;Dpp4;Irs1;Pla2g4a;Abcd1;Shmt1;Plcb3;Gck;Entpd1;Casp3;Urod;Rbbp6;Dab2;Ncf1;Ubxn2b;Hk3;Ripk1;Pml;Abcd2;Nt5e;Trim25;Maoa;Sord;Gba2;Erlin2;Derl2;Flna;Kyat1;Uba6;Acat2;Inpp5f;Upp2;Aldh4a1;Pygb;Ppat;Amdhd2;Bdh2;Galm;Afmid;Gale;Akr1d1;Dhx36;Erlin1;Ddo;Ncbp2;Aasdhppt;Shmt2;Aldh1b1;Oxct1;Cnot8;Atg7;Echdc…
204	GO:1901576	organic substance biosynthetic process	#N/A	12.016% (186/1548)	3.17837e-07	6.5	B2RQC6;O08749;O09111;O35129;O35488;O35607;O35678;O35683;O35728;O35855;O35943;O35969;O55022;O55026;O70405;O70475;O70503;O88736;O88962;P05202;P06151;P08249;P09671;P10649;P13707;P17182;P18653;P19096;P24549;P32921;P35486;P35762;P35951;P38060;P40142;P45952;P46656;P46978;P48410;P48760;P49817;P50544;P51174;P54071;P54869;P55096;P56135;P56382;P56480;P58044;P58158;P61750;P61804;P97450;P97478;P97494;Q03265;…	Cad;Dld;Ndufb11;Phb2;Slc27a2;Bmpr2;Mgll;Ndufa1;Cyp4a14;Bcat2;Fxn;Gamt;Pgrmc1;Entpd2;Ulk1;Ugdh;Hsd17b12;Hsd17b7;Cyp8b1;Got2;Ldha;Mdh2;Sod2;Gstm1;Gpd1;Eno1;Rps6ka1;Fasn;Aldh1a1;Wars1;Pdha1;Cd81;Ldlr;Hmgcl;Tkt;Acadm;Fdx1;Stt3a;Abcd1;Fpgs;Cav1;Acadvl;Acadl;Idh2;Hmgcs2;Abcd3;Atp5mf;Atp5f1e;Atp5f1b;Idi1;B3gat3;Arf4;Dad1;Atp5pf;Coq7;Gclc;Atp5f1a;Tle3;Aars2;Mrpl10;Stt3b;Ndufb6;Acsm3;Acsf3;Mars2;Sos1;Cyp3…	8.14% (126/1548)	0.565593	0.25	#N/A	#N/A	10.724% (166/1548)	0.000178586	3.75	O35678;O35855;O35943;O70194;O88522;O88597;P00329;P05202;P10649;P11499;P13707;P15626;P19157;P26638;P29595;P32020;P32921;P34884;P35576;P36993;P38060;P40142;P42230;P45952;P46938;P47857;P48760;P51174;P51949;P52623;P52792;P53566;P54869;P55096;P57780;P58059;P58137;P58158;P58252;P60122;P61458;P67984;P80318;P97304;P97450;Q3TBW2;Q3THK3;Q3TKT4;Q3U1J4;Q3UIU2;Q3UNX5;Q3URE1;Q3V4B5;Q4LDG0;Q60520;Q60967;Q60973;…	Mgll;Bcat2;Fxn;Eif3d;Ikbkg;Becn1;Adh1;Got2;Gstm1;Hsp90ab1;Gpd1;Gstm2;Gstp1;Sars1;Nedd8;Scp2;Wars1;Mif;G6pc1;Ppm1b;Hmgcl;Tkt;Stat5a;Acadm;Yap1;Pfkm;Fpgs;Acadl;Mnat1;Uck1;Gck;Cebpa;Hmgcs2;Abcd3;Actn4;Mrps21;Acot8;B3gat3;Eef2;Ruvbl1;Pcbd1;Rpl22;Cct3;Polr1d;Atp5pf;Mrpl10;Gtf2f1;Smarca4;Ddb1;Ndufb6;Acsm3;Acsf3;Commd6;Slc27a5;Sin3a;Papss1;Rbbp7;Psen2;Irf9;Gpam;Mrps31;Med22;Trim28;Sord;Cyp3a11;Guk1;Gpd2…	9.044% (140/1548)	0.000406003	3.39	A2AGT5;O08992;O35144;O35490;O35683;O35864;O55022;O55042;O55239;P08249;P09405;P09803;P10630;P10922;P11152;P11983;P12970;P13439;P13864;P14115;P14152;P14869;P16331;P17751;P20060;P23116;P24270;P27786;P28271;P28654;P29341;P30681;P31725;P35762;P35979;P40201;P42227;P42932;P49698;P50580;P54823;P55264;P59325;P60334;P61922;P62849;P62900;P63101;P63328;P68254;P70245;P70340;P70372;P80315;P97377;P97865;Q01279;…	Ckap5;Sdcbp;Terf2;Bhmt;Ndufa1;Cops5;Pgrmc1;Snca;Nnmt;Mdh2;Ncl;Cdh1;Eif4a2;H1-0;Lpl;Tcp1;Rpl7a;Umps;Dnmt1;Rpl27a;Mdh1;Rplp0;Pah;Tpi1;Hexb;Eif3a;Cat;Cyp17a1;Aco1;Dcn;Pabpc1;Hmgb2;S100a9;Cd81;Rpl12;Chd1;Stat3;Cct8;Hnf4a;Pa2g4;Ddx6;Adk;Eif5;Cdo1;Abat;Rps24;Rpl31;Ywhaz;Ppp3ca;Ywhaq;Ebp;Smad1;Elavl1;Cct4;Cdk2;Pex7;Egfr;Notch1;Ctnnb1;Atp5f1a;Top1;Ptcd3;Rars2;Tax1bp1;Gls2;Eif1a;Tsg101;Hcfc1;Pik3c2a;Abcd2…	9.561% (148/1548)	0.000302859	3.52	B2RX14;F6ZDS4;G3X9B1;O08785;O35134;O55042;O55135;O55187;O70589;O88829;P03958;P05202;P08228;P09405;P09803;P14152;P16460;P28033;P28700;P29341;P31725;P35822;P35979;P41216;P47809;P50580;P51174;P53569;P55096;P55264;P56959;P56960;P58801;P59325;P60766;P61222;P62334;P62852;P62908;P63166;P63330;P68040;P70196;P70236;P70372;P81122;P97304;Q01279;Q01853;Q08874;Q3TKT4;Q3U0V1;Q3U821;Q3UKC1;Q3V1L4;Q499X9;Q569Z6;…	Tut4;Tpr;Heatr1;Clock;Polr1a;Snca;Eif6;Cbx4;Cask;St3gal5;Ada;Got2;Sod1;Ncl;Cdh1;Mdh1;Ass1;Cebpb;Rxra;Pabpc1;S100a9;Ptprk;Rpl12;Acsl1;Map2k4;Pa2g4;Acadl;Cebpz;Abcd3;Adk;Fus;Exosc10;Ripk2;Eif5;Cdc42;Abce1;Psmc6;Rps25;Rps3;Sumo1;Ppp2ca;Rack1;Traf6;Map2k6;Elavl1;Irs2;Polr1d;Egfr;Vcp;Mitf;Smarca4;Khsrp;Wdr75;Tax1bp1;Nt5c2;Mars2;Thrap3;Phf12;Slc27a1;Ncoa2;Atrx;Mrps31;Mcm7;Sos1;Ss18;Tfrc;Nup62;Xpa;Bcl2l…	9.238% (143/1548)	0.00198762	2.7	B2RUR8;O35435;O35892;O35969;O70145;O88207;O88508;O88958;P00375;P04202;P06802;P08103;P10518;P11725;P11835;P13439;P13864;P18653;P19096;P20060;P22315;P22907;P25206;P26450;P27656;P35569;P36552;P42230;P47713;P48410;P49717;P50431;P51163;P51175;P52623;P52792;P54869;P55772;P56380;P58064;P62849;P70694;P70697;P97310;P97454;P97868;P98078;Q00612;Q03160;Q03963;Q04447;Q05915;Q09014;Q0VBD2;Q2EMV9;Q3TW96;Q4LDD4;…	Otud7b;Dhodh;Sp100;Gamt;Ncf2;Col5a1;Dnmt3a;Gnpda1;Dhfr;Tgfb1;Enpp1;Hck;Alad;Otc;Itgb2;Umps;Dnmt1;Rps6ka1;Fasn;Hexb;Fech;Hmbs;Mcm3;Pik3r1;Lipc;Irs1;Cpox;Stat5a;Pla2g4a;Abcd1;Mcm4;Shmt1;Uros;Ppox;Uck1;Gck;Hmgcs2;Entpd1;Nudt2;Mrps6;Rps24;Akr1c6;Urod;Mcm2;Smad5;Rbbp6;Dab2;G6pdx;Grb7;Eif2ak2;Ckb;Gch1;Ncf1;Mcm10;Parp14;Uap1l1;Arap1;Ddx17;Nr2c1;Sin3a;Irgm1;Traf3;Ripk1;Pml;Fadd;Irf9;Abcd2;Nt5e;Trim25;Cbx…
205	GO:1901615	organic hydroxy compound metabolic process	#N/A	21.028% (45/214)	3.34692e-08	7.48	O35488;O35728;O35945;O88736;O88876;O88962;P00186;P06151;P13707;P24549;P34914;P35951;P46656;P47740;P50544;P51174;P54071;P54869;P55096;P58044;P70404;P98156;Q05421;Q64459;Q64505;Q64521;Q64FW2;Q80V26;Q8BH04;Q8BMS4;Q8VC30;Q8VCH0;Q91UZ5;Q91VA7;Q921H8;Q99JY8;Q99KI0;Q99LB2;Q9CXZ1;Q9D379;Q9EQC1;Q9JHE3;Q9QYY9;Q9R1J0;Q9Z2A7	Slc27a2;Cyp4a14;Aldh1a7;Hsd17b7;Dhrs3;Cyp8b1;Cyp1a2;Ldha;Gpd1;Aldh1a1;Ephx2;Ldlr;Fdx1;Aldh3a2;Acadvl;Acadl;Idh2;Hmgcs2;Abcd3;Idi1;Idh3g;Vldlr;Cyp2e1;Cyp3a11;Cyp7a1;Gpd2;Retsat;Bpnt2;Pck2;Coq3;Tkfc;Acaa1b;Impa2;Idh3b;Acaa1a;Plpp3;Aco2;Dhrs4;Ndufs4;Ephx1;Hsd3b7;Asah2;Adh4;Nsdhl;Dgat1	11.682% (25/214)	0.0423448	1.37	#N/A	#N/A	15.888% (34/214)	0.000298914	3.52	P00186;P00329;P13707;P32020;P47740;P51174;P53566;P54869;P55096;P61458;Q4LDG0;Q64442;Q64459;Q64521;Q64669;Q64FW2;Q7TNG8;Q8BVI4;Q8BW75;Q8C7G5;Q8VC30;Q8VCH0;Q91XF0;Q920E5;Q99JF5;Q99KB8;Q99KI0;Q99LB2;Q99LX0;Q9CPU0;Q9D379;Q9R0N0;Q9Z0S1;Q9Z2A7	Cyp1a2;Adh1;Gpd1;Scp2;Aldh3a2;Acadl;Cebpa;Hmgcs2;Abcd3;Pcbd1;Slc27a5;Sord;Cyp3a11;Gpd2;Nqo1;Retsat;Ldhd;Qdpr;Maob;Apoa5;Tkfc;Acaa1b;Pnpo;Fdps;Mvd;Hagh;Aco2;Dhrs4;Park7;Glo1;Ephx1;Galk1;Bpnt1;Dgat1	10.28% (22/214)	0.0588473	1.23	#N/A	#N/A	9.346% (20/214)	0.208547	0.68	#N/A	#N/A	17.29% (37/214)	1.30765e-06	5.88	O35945;O88908;P00186;P00375;P06802;P21300;P22315;P27656;P45377;P47713;P51432;P54869;P70694;P98078;Q00612;Q05915;Q64133;Q64442;Q69ZF3;Q8BFZ9;Q8BLN5;Q8VCH6;Q8VCX1;Q91WT7;Q91X78;Q920E5;Q99JF5;Q9CZS1;Q9D1G2;Q9DCN2;Q9EQW4;Q9JHK5;Q9QYF1;Q9QYY9;Q9R092;Q9R1J0;Q9R1Z7	Aldh1a7;Soat2;Cyp1a2;Dhfr;Enpp1;Akr1b7;Fech;Lipc;Akr1b8;Pla2g4a;Plcb3;Hmgcs2;Akr1c6;Dab2;G6pdx;Gch1;Maoa;Sord;Gba2;Erlin2;Lss;Dhcr24;Akr1d1;Akr1c14;Erlin1;Fdps;Mvd;Aldh1b1;Pmvk;Cyb5r3;Cyp3a44;Plek;Rdh11;Adh4;Hsd17b6;Nsdhl;Pts
206	GO:1901616	organic hydroxy compound catabolic process	#N/A	28.125% (9/32)	0.00164056	2.79	O35728;O35945;Q64505;Q64521;Q80V26;Q8VC30;Q91UZ5;Q9EQC1;Q9QYY9	Cyp4a14;Aldh1a7;Cyp7a1;Gpd2;Bpnt2;Tkfc;Impa2;Hsd3b7;Adh4	12.5% (4/32)	0.26501	0.58	#N/A	#N/A	18.75% (6/32)	0.0537293	1.27	#N/A	#N/A	21.875% (7/32)	0.00690172	2.16	O35945;P17751;Q64505;Q9CZS1;Q9DBG1;Q9QYY9;Q9WU19	Aldh1a7;Tpi1;Cyp7a1;Aldh1b1;Cyp27a1;Adh4;Hao1	6.25% (2/32)	0.718412	0.14	#N/A	#N/A	21.875% (7/32)	0.0092201	2.04	O35945;Q64133;Q64442;Q8VCX1;Q9CZS1;Q9QYY9;Q9R092	Aldh1a7;Maoa;Sord;Akr1d1;Aldh1b1;Adh4;Hsd17b6
207	GO:1901661	quinone metabolic process	#N/A	50% (8/16)	2.92939e-05	4.53	P97478;Q8BGB8;Q8BMS4;Q8K1Z0;Q8R1S0;Q9CXI0;Q9DC69;Q9QYY9	Coq7;Coq4;Coq3;Coq9;Coq6;Coq5;Ndufa9;Adh4	0% (0/16)	1	0	#N/A	#N/A	12.5% (2/16)	0.410401	0.39	#N/A	#N/A	6.25% (1/16)	0.701738	0.15	#N/A	#N/A	6.25% (1/16)	0.723039	0.14	#N/A	#N/A	18.75% (3/16)	0.119028	0.92	#N/A	#N/A
208	GO:1901663	quinone biosynthetic process	#N/A	87.5% (7/8)	3.62645e-07	6.44	P97478;Q8BGB8;Q8BMS4;Q8K1Z0;Q8R1S0;Q9CXI0;Q9DC69	Coq7;Coq4;Coq3;Coq9;Coq6;Coq5;Ndufa9	0% (0/8)	1	0	#N/A	#N/A	12.5% (1/8)	0.516554	0.29	#N/A	#N/A	0% (0/8)	1	0	#N/A	#N/A	0% (0/8)	1	0	#N/A	#N/A	0% (0/8)	1	0	#N/A	#N/A
209	GO:1902224	ketone body metabolic process	#N/A	83.333% (5/6)	3.38601e-05	4.47	P38060;P54869;Q8QZT1;Q9D0K2;Q9Z2A7	Hmgcl;Hmgcs2;Acat1;Oxct1;Dgat1	0% (0/6)	1	0	#N/A	#N/A	66.667% (4/6)	0.000726019	3.14	P38060;P54869;Q4LDG0;Q9Z2A7	Hmgcl;Hmgcs2;Slc27a5;Dgat1	0% (0/6)	1	0	#N/A	#N/A	16.667% (1/6)	0.381725	0.42	#N/A	#N/A	33.333% (2/6)	0.0715766	1.15	#N/A	#N/A
210	GO:1902600	proton transmembrane transport	#N/A	63.768% (44/69)	7.06738e-30	29.15	O09111;O35129;O35683;P12787;P56135;P56382;P56480;P97450;Q03265;Q3UIU2;Q62425;Q7TMF3;Q8K3J1;Q91VD9;Q91WD5;Q91YT0;Q99LC3;Q9CPP6;Q9CPQ8;Q9CQ75;Q9CQ91;Q9CQA3;Q9CQC7;Q9CQH3;Q9CQJ8;Q9CQQ7;Q9CQZ5;Q9CQZ6;Q9CR21;Q9CR68;Q9CXV1;Q9CXZ1;Q9D0M3;Q9D3D9;Q9D6J5;Q9D6J6;Q9DB20;Q9DC69;Q9DC70;Q9DCJ5;Q9DCS9;Q9DCX2;Q9ERS2;Q9Z1P6	Ndufb11;Phb2;Ndufa1;Cox5a;Atp5mf;Atp5f1e;Atp5f1b;Atp5pf;Atp5f1a;Ndufb6;Ndufa4;Ndufa12;Ndufs8;Ndufs1;Ndufs2;Ndufv1;Ndufa10;Ndufa5;Atp5mg;Ndufa2;Ndufa3;Sdhb;Ndufb4;Ndufb5;Ndufb9;Atp5pb;Ndufa6;Ndufb3;Ndufab1;Uqcrfs1;Sdhd;Ndufs4;Cyc1;Atp5f1d;Ndufb8;Ndufv2;Atp5po;Ndufa9;Ndufs7;Ndufa8;Ndufb10;Atp5pd;Ndufa13;Ndufa7	8.696% (6/69)	0.503488	0.3	#N/A	#N/A	23.188% (16/69)	0.00019368	3.71	P97450;Q3UIU2;Q91WD5;Q91YT0;Q99LC3;Q99LX0;Q9CPP6;Q9CQ75;Q9CQ91;Q9CQQ7;Q9CQZ5;Q9CQZ6;Q9CR61;Q9D0M3;Q9DC69;Q9Z1P6	Atp5pf;Ndufb6;Ndufs2;Ndufv1;Ndufa10;Park7;Ndufa5;Ndufa2;Ndufa3;Atp5pb;Ndufa6;Ndufb3;Ndufb7;Cyc1;Ndufa9;Ndufa7	11.594% (8/69)	0.125112	0.9	#N/A	#N/A	4.348% (3/69)	0.910075	0.04	#N/A	#N/A	1.449% (1/69)	0.996138	0	#N/A	#N/A
211	GO:1902652	secondary alcohol metabolic process	#N/A	21.951% (18/82)	0.000302755	3.52	O88736;P00186;P34914;P35951;P46656;P50544;P51174;P54071;P54869;P58044;P70404;P98156;Q64459;Q64505;Q91VA7;Q99KI0;Q9EQC1;Q9R1J0	Hsd17b7;Cyp1a2;Ephx2;Ldlr;Fdx1;Acadvl;Acadl;Idh2;Hmgcs2;Idi1;Idh3g;Vldlr;Cyp3a11;Cyp7a1;Idh3b;Aco2;Hsd3b7;Nsdhl	14.634% (12/82)	0.033489	1.48	#N/A	#N/A	12.195% (10/82)	0.170035	0.77	#N/A	#N/A	9.756% (8/82)	0.243402	0.61	#N/A	#N/A	6.098% (5/82)	0.768324	0.11	#N/A	#N/A	23.171% (19/82)	8.49786e-06	5.07	O88908;P00186;P06802;P22315;P27656;P54869;Q00612;Q69ZF3;Q8BFZ9;Q8BLN5;Q8VCH6;Q8VCX1;Q91X78;Q920E5;Q99JF5;Q9D1G2;Q9DCN2;Q9EQW4;Q9R1J0	Soat2;Cyp1a2;Enpp1;Fech;Lipc;Hmgcs2;G6pdx;Gba2;Erlin2;Lss;Dhcr24;Akr1d1;Erlin1;Fdps;Mvd;Pmvk;Cyb5r3;Cyp3a44;Nsdhl
212	GO:1990542	mitochondrial transmembrane transport	#N/A	54.167% (39/72)	8.13189e-23	22.09	O09111;O35683;P56135;P56382;P56480;P97450;Q03265;Q3UIU2;Q7TMF3;Q8JZQ2;Q8K3J1;Q91VD9;Q91WD5;Q91YT0;Q99LC3;Q9CPP6;Q9CQ75;Q9CQ91;Q9CQA3;Q9CQC7;Q9CQH3;Q9CQJ8;Q9CQQ7;Q9CQZ5;Q9CQZ6;Q9CR21;Q9CXV1;Q9CXZ1;Q9D3D9;Q9D6J5;Q9D6J6;Q9DB20;Q9DC69;Q9DC70;Q9DCJ5;Q9DCS9;Q9DCX2;Q9ERS2;Q9Z1P6	Ndufb11;Ndufa1;Atp5mf;Atp5f1e;Atp5f1b;Atp5pf;Atp5f1a;Ndufb6;Ndufa12;Afg3l2;Ndufs8;Ndufs1;Ndufs2;Ndufv1;Ndufa10;Ndufa5;Ndufa2;Ndufa3;Sdhb;Ndufb4;Ndufb5;Ndufb9;Atp5pb;Ndufa6;Ndufb3;Ndufab1;Sdhd;Ndufs4;Atp5f1d;Ndufb8;Ndufv2;Atp5po;Ndufa9;Ndufs7;Ndufa8;Ndufb10;Atp5pd;Ndufa13;Ndufa7	1.389% (1/72)	0.998006	0	#N/A	#N/A	27.778% (20/72)	1.57704e-06	5.8	O35857;P52196;P97450;Q3UIU2;Q61144;Q8JZQ2;Q91WD5;Q91YT0;Q99LC3;Q99LP6;Q9CPP6;Q9CQ75;Q9CQ91;Q9CQQ7;Q9CQZ5;Q9CQZ6;Q9CR61;Q9D880;Q9DC69;Q9Z1P6	Timm44;Tst;Atp5pf;Ndufb6;Psen2;Afg3l2;Ndufs2;Ndufv1;Ndufa10;Grpel1;Ndufa5;Ndufa2;Ndufa3;Atp5pb;Ndufa6;Ndufb3;Ndufb7;Timm50;Ndufa9;Ndufa7	11.111% (8/72)	0.149206	0.83	#N/A	#N/A	0% (0/72)	1	0	#N/A	#N/A	0% (0/72)	1	0	#N/A	#N/A
213	GO:1990845	adaptive thermogenesis	#N/A	22.222% (10/45)	0.00605686	2.22	P24549;P49817;P51174;P52825;Q08122;Q61425;Q8R2Y0;Q921J2;Q9CQ62;Q9D964	Aldh1a1;Cav1;Acadl;Cpt2;Tle3;Hadh;Abhd6;Rheb;Decr1;Gatm	4.444% (2/45)	0.894509	0.05	#N/A	#N/A	11.111% (5/45)	0.351332	0.45	#N/A	#N/A	11.111% (5/45)	0.226095	0.65	#N/A	#N/A	17.778% (8/45)	0.0196521	1.71	#N/A	#N/A	4.444% (2/45)	0.870891	0.06	#N/A	#N/A
214	GO:2000489	regulation of hepatic stellate cell activation	#N/A	60% (3/5)	0.00651178	2.19	P18653;P97494;Q9Z2A7	Rps6ka1;Gclc;Dgat1	0% (0/5)	1	0	#N/A	#N/A	20% (1/5)	0.364968	0.44	#N/A	#N/A	0% (0/5)	1	0	#N/A	#N/A	20% (1/5)	0.330104	0.48	#N/A	#N/A	20% (1/5)	0.32919	0.48	#N/A	#N/A
215	GO:0000003	reproduction	The production of new individuals that contain some portion of genetic material inherited from one or more parent organisms.	5.863% (18/307)	0.988279	0.01	#N/A	#N/A	14.658% (45/307)	5.48938e-05	4.26	E9QAP7;O08807;O54918;O55131;O88958;P04202;P05017;P10605;P11688;P14211;P15208;P20029;P20060;P26231;P28704;P29416;P29699;P42208;P42227;P47877;P47941;P49698;P61161;P63330;P70340;P70677;P97454;Q01279;Q02248;Q60631;Q61026;Q61176;Q63850;Q64373;Q6NZM9;Q6ZWR6;Q80VP1;Q811D0;Q8BTM8;Q8BWG8;Q91WT9;Q99JY9;Q9CYR6;Q9R1T4;Q9WTL8	Taf4;Prdx4;Bcl2l11;Septin7;Gnpda1;Tgfb1;Igf1;Ctsb;Itga5;Calr;Insr;Hspa5;Hexb;Ctnna1;Rxrb;Hexa;Ahsg;Septin2;Stat3;Igfbp2;Crkl;Hnf4a;Actr2;Ppp2ca;Smad1;Casp3;Smad5;Egfr;Ctnnb1;Grb2;Ncoa2;Arg1;Nup62;Bcl2l1;Hdac4;Syne1;Epn1;Dlg1;Flna;Arrb1;Cbs;Actr3;Pgm3;Septin6;Arntl	4.56% (14/307)	0.998611	0	#N/A	#N/A	8.469% (26/307)	0.229039	0.64	#N/A	#N/A	11.726% (36/307)	0.00592172	2.23	B2RX14;O08785;P03958;P08228;P09803;P17156;P26231;P28033;P28700;P54728;P63147;P63330;P70236;Q01279;Q5BLK4;Q5SSW2;Q61026;Q61687;Q62245;Q63850;Q64373;Q76MZ3;Q8C180;Q8CBD1;Q923E4;Q925J9;Q99L45;Q99LD9;Q9DBR1;Q9JJY4;Q9QUJ7;Q9R0H0;Q9WTL8;Q9WVA3;Q9Z1B3;Q9Z2E1	Tut4;Clock;Ada;Sod1;Cdh1;Hspa2;Ctnna1;Cebpb;Rxra;Rad23b;Ube2b;Ppp2ca;Map2k6;Egfr;Tut7;Psme4;Ncoa2;Atrx;Sos1;Nup62;Bcl2l1;Ppp2r1a;Frs2;Nrip1;Sirt1;Med1;Eif2s2;Eif2b2;Xrn2;Ddx20;Acsl4;Acox1;Arntl;Bub3;Plcb1;Mbd2	8.469% (26/307)	0.323932	0.49	#N/A	#N/A
216	GO:0000050	urea cycle	The sequence of reactions by which arginine is synthesized from ornithine, then cleaved to yield urea and regenerate ornithine. The overall reaction equation is NH3 + CO2 + aspartate + 3 ATP + 2 H2O = urea + fumarate + 2 ADP + 2 phosphate + AMP + diphosphate.	0% (0/8)	1	0	#N/A	#N/A	75% (6/8)	7.06622e-06	5.15	P11725;P16460;Q61176;Q8C196;Q8R4H7;Q91YI0	Otc;Ass1;Arg1;Cps1;Nags;Asl	37.5% (3/8)	0.0260776	1.58	#N/A	#N/A	0% (0/8)	1	0	#N/A	#N/A	25% (2/8)	0.121428	0.92	#N/A	#N/A	12.5% (1/8)	0.472224	0.33	#N/A	#N/A
217	GO:0000122	negative regulation of transcription by RNA polymerase II	Any process that stops, prevents, or reduces the frequency, rate or extent of transcription mediated by RNA polymerase II.	1.99% (4/201)	0.999995	0	#N/A	#N/A	13.93% (28/201)	0.00329062	2.48	B2RWS6;O08539;O35613;O35892;O88569;P04202;P14211;P16951;P63280;P63330;P70662;P97454;P98078;Q02248;Q08874;Q5HZG4;Q61026;Q62018;Q68FD7;Q6NZM9;Q811D0;Q8JZM7;Q91WT4;Q99MZ3;Q9QYJ3;Q9R1C0;Q9R1Z8;Q9Z0Y9	Ep300;Bin1;Daxx;Sp100;Hnrnpa2b1;Tgfb1;Calr;Atf2;Ube2i;Ppp2ca;Ldb1;Smad5;Dab2;Ctnnb1;Mitf;Taf3;Ncoa2;Ctr9;Fnip1;Hdac4;Dlg1;Cdc73;Dnajc17;Mlxipl;Dnajb1;Taf7;Sorbs3;Nr1h3	6.468% (13/201)	0.902345	0.04	#N/A	#N/A	7.96% (16/201)	0.389136	0.41	#N/A	#N/A	10.945% (22/201)	0.0558589	1.25	#N/A	#N/A	5.97% (12/201)	0.858384	0.07	#N/A	#N/A
218	GO:0000165	MAPK cascade	An intracellular protein kinase cascade containing at least a MAPK, a MAPKK and a MAP3K. The cascade can also contain an additional tiers: the upstream MAP4K. The kinases in each tier phosphorylate and activate the kinase in the downstream tier to transmit a signal within a cell.	3.141% (6/191)	0.999745	0	#N/A	#N/A	14.136% (27/191)	0.00314693	2.5	O35613;O55222;P04202;P05017;P08226;P15208;P16951;P47879;P47941;P70340;P70441;P98078;Q01279;Q02248;Q60631;Q60803;Q61247;Q63850;Q80TQ2;Q811D0;Q8BWG8;Q8VCM7;Q8VI36;Q91ZX7;Q99JZ7;Q9EQJ9;Q9R1Z8	Daxx;Ilk;Tgfb1;Igf1;Apoe;Insr;Atf2;Igfbp4;Crkl;Smad1;Slc9a3r1;Dab2;Egfr;Ctnnb1;Grb2;Traf3;Serpinf2;Nup62;Cyld;Dlg1;Arrb1;Fgg;Pxn;Lrp1;Errfi1;Magi3;Sorbs3	2.618% (5/191)	0.999874	0	#N/A	#N/A	9.424% (18/191)	0.150808	0.82	#N/A	#N/A	10.471% (20/191)	0.0945145	1.02	#N/A	#N/A	7.853% (15/191)	0.502548	0.3	#N/A	#N/A
219	GO:0000375	RNA splicing, via transesterification reactions	Splicing of RNA via a series of two transesterification reactions.	0% (0/121)	1	0	#N/A	#N/A	22.314% (27/121)	8.93206e-07	6.05	O35900;O88569;P26369;P62305;P62309;P62311;P62320;Q3UEB3;Q501J6;Q61048;Q6A068;Q7TNC4;Q8BTI8;Q8BUH1;Q8BX17;Q8K4Z5;Q8QZY9;Q91WT4;Q91YR7;Q922U1;Q99M28;Q9CPW7;Q9CQI7;Q9CWZ3;Q9CX53;Q9R1C7;Q9Z315	Lsm2;Hnrnpa2b1;U2af2;Snrpe;Snrpg;Lsm3;Snrpd3;Puf60;Ddx17;Wbp4;Cdc5l;Luc7l2;Srrm2;Txnl4b;Gemin5;Sf3a1;Sf3b4;Dnajc17;Prpf6;Prpf3;Rnps1;Zmat2;Snrpb2;Rbm8a;Gemin6;Prpf40a;Sart1	6.612% (8/121)	0.837591	0.08	#N/A	#N/A	8.264% (10/121)	0.383907	0.42	#N/A	#N/A	9.091% (11/121)	0.326618	0.49	#N/A	#N/A	3.306% (4/121)	0.986564	0.01	#N/A	#N/A
220	GO:0000377	RNA splicing, via transesterification reactions with bulged adenosine as nucleophile	Splicing of RNA via a series of two transesterification reactions with a bulged adenosine residue from the intron branch point as the initiating nucleophile. When the initial RNA for the splicing reaction is a single molecule (cis splicing), the excised intron is released in a lariat structure.	0% (0/121)	1	0	#N/A	#N/A	22.314% (27/121)	8.93206e-07	6.05	O35900;O88569;P26369;P62305;P62309;P62311;P62320;Q3UEB3;Q501J6;Q61048;Q6A068;Q7TNC4;Q8BTI8;Q8BUH1;Q8BX17;Q8K4Z5;Q8QZY9;Q91WT4;Q91YR7;Q922U1;Q99M28;Q9CPW7;Q9CQI7;Q9CWZ3;Q9CX53;Q9R1C7;Q9Z315	Lsm2;Hnrnpa2b1;U2af2;Snrpe;Snrpg;Lsm3;Snrpd3;Puf60;Ddx17;Wbp4;Cdc5l;Luc7l2;Srrm2;Txnl4b;Gemin5;Sf3a1;Sf3b4;Dnajc17;Prpf6;Prpf3;Rnps1;Zmat2;Snrpb2;Rbm8a;Gemin6;Prpf40a;Sart1	6.612% (8/121)	0.837591	0.08	#N/A	#N/A	8.264% (10/121)	0.383907	0.42	#N/A	#N/A	9.091% (11/121)	0.326618	0.49	#N/A	#N/A	3.306% (4/121)	0.986564	0.01	#N/A	#N/A
221	GO:0000387	spliceosomal snRNP assembly	The aggregation, arrangement and bonding together of one or more snRNA and multiple protein components to form a ribonucleoprotein complex that is involved in formation of the spliceosome.	0% (0/18)	1	0	#N/A	#N/A	44.444% (8/18)	3.95276e-05	4.4	O35900;P62305;P62309;P62320;Q8BX17;Q91YR7;Q922U1;Q9CX53	Lsm2;Snrpe;Snrpg;Snrpd3;Gemin5;Prpf6;Prpf3;Gemin6	11.111% (2/18)	0.471378	0.33	#N/A	#N/A	16.667% (3/18)	0.138114	0.86	#N/A	#N/A	11.111% (2/18)	0.408643	0.39	#N/A	#N/A	0% (0/18)	1	0	#N/A	#N/A
222	GO:0000398	mRNA splicing, via spliceosome	The joining together of exons from one or more primary transcripts of messenger RNA (mRNA) and the excision of intron sequences, via a spliceosomal mechanism, so that mRNA consisting only of the joined exons is produced.	0% (0/121)	1	0	#N/A	#N/A	22.314% (27/121)	8.93206e-07	6.05	O35900;O88569;P26369;P62305;P62309;P62311;P62320;Q3UEB3;Q501J6;Q61048;Q6A068;Q7TNC4;Q8BTI8;Q8BUH1;Q8BX17;Q8K4Z5;Q8QZY9;Q91WT4;Q91YR7;Q922U1;Q99M28;Q9CPW7;Q9CQI7;Q9CWZ3;Q9CX53;Q9R1C7;Q9Z315	Lsm2;Hnrnpa2b1;U2af2;Snrpe;Snrpg;Lsm3;Snrpd3;Puf60;Ddx17;Wbp4;Cdc5l;Luc7l2;Srrm2;Txnl4b;Gemin5;Sf3a1;Sf3b4;Dnajc17;Prpf6;Prpf3;Rnps1;Zmat2;Snrpb2;Rbm8a;Gemin6;Prpf40a;Sart1	6.612% (8/121)	0.837591	0.08	#N/A	#N/A	8.264% (10/121)	0.383907	0.42	#N/A	#N/A	9.091% (11/121)	0.326618	0.49	#N/A	#N/A	3.306% (4/121)	0.986564	0.01	#N/A	#N/A
223	GO:0000902	cell morphogenesis	The developmental process in which the size or shape of a cell is generated and organized.	4.27% (12/281)	0.99954	0	#N/A	#N/A	15.302% (43/281)	2.84258e-05	4.55	B2RWS6;O35955;O55131;O55222;O70589;P04202;P06802;P08226;P09103;P14211;P18760;P20060;P26043;P29416;P47941;P57780;P61161;P70389;P70429;P70441;P70460;P98078;Q01279;Q02248;Q3UMR0;Q60598;Q64727;Q7M6Y3;Q7TPR4;Q811D0;Q8BTM8;Q8K1B8;Q8R550;Q8VI36;Q91ZX7;Q99JW4;Q99JY9;Q9CWK8;Q9EPC1;Q9QZS3;Q9R1C7;Q9WUM4;Q9WV80	Ep300;Psmb10;Septin7;Ilk;Cask;Tgfb1;Enpp1;Apoe;P4hb;Calr;Cfl1;Hexb;Rdx;Hexa;Crkl;Actn4;Actr2;Igfals;Evl;Slc9a3r1;Vasp;Dab2;Egfr;Ctnnb1;Ankrd27;Cttn;Vcl;Picalm;Actn1;Dlg1;Flna;Fermt3;Sh3kbp1;Pxn;Lrp1;Lims1;Actr3;Snx2;Parva;Numb;Prpf40a;Coro1c;Snx1	4.626% (13/281)	0.997542	0	#N/A	#N/A	10.676% (30/281)	0.0190013	1.72	#N/A	#N/A	6.05% (17/281)	0.885849	0.05	#N/A	#N/A	9.964% (28/281)	0.086796	1.06	#N/A	#N/A
224	GO:0000904	cell morphogenesis involved in differentiation	The change in form (cell shape and size) that occurs when relatively unspecialized cells, e.g. embryonic or regenerative cells, acquire specialized structural and/or functional features that characterize the cells, tissues, or organs of the mature organism or some other relatively stable phase of the organism's life history.	5.612% (11/196)	0.975606	0.01	#N/A	#N/A	16.837% (33/196)	3.80513e-05	4.42	B2RWS6;O55131;O55222;O70589;P06802;P08226;P09103;P14211;P18760;P29416;P47941;P57780;P61161;P70389;P70429;P70441;P70460;P98078;Q02248;Q3UMR0;Q60598;Q64727;Q7M6Y3;Q7TPR4;Q8BTM8;Q8K1B8;Q8VI36;Q91ZX7;Q99JW4;Q99JY9;Q9EPC1;Q9QZS3;Q9WUM4	Ep300;Septin7;Ilk;Cask;Enpp1;Apoe;P4hb;Calr;Cfl1;Hexa;Crkl;Actn4;Actr2;Igfals;Evl;Slc9a3r1;Vasp;Dab2;Ctnnb1;Ankrd27;Cttn;Vcl;Picalm;Actn1;Flna;Fermt3;Pxn;Lrp1;Lims1;Actr3;Parva;Numb;Coro1c	5.102% (10/196)	0.980869	0.01	#N/A	#N/A	11.735% (23/196)	0.013808	1.86	#N/A	#N/A	4.082% (8/196)	0.987543	0.01	#N/A	#N/A	8.673% (17/196)	0.332757	0.48	#N/A	#N/A
225	GO:0000910	cytokinesis	The division of the cytoplasm and the plasma membrane of a cell and its partitioning into two daughter cells.	2.985% (2/67)	0.987643	0.01	#N/A	#N/A	22.388% (15/67)	0.000247842	3.61	O35613;O55131;P18760;P42208;P61161;Q63850;Q64373;Q80UG5;Q8CHD8;Q8CHH9;Q8CJF7;Q99JY9;Q9R1C7;Q9R1T4;Q9WUL7	Daxx;Septin7;Cfl1;Septin2;Actr2;Nup62;Bcl2l1;Septin9;Rab11fip3;Septin8;Ahctf1;Actr3;Prpf40a;Septin6;Arl3	5.97% (4/67)	0.845944	0.07	#N/A	#N/A	14.925% (10/67)	0.0214647	1.67	#N/A	#N/A	5.97% (4/67)	0.769938	0.11	#N/A	#N/A	7.463% (5/67)	0.593032	0.23	#N/A	#N/A
226	GO:0001101	response to acid chemical	Any process that results in a change in state or activity of a cell or an organism (in terms of movement, secretion, enzyme production, gene expression, etc.) as a result of a stimulus by the chemical structure of the anion portion of a dissociated acid (rather than the acid acting as a proton donor). The acid chemical may be in gaseous, liquid or solid form.	6.977% (3/43)	0.764598	0.12	#N/A	#N/A	32.558% (14/43)	4.11796e-06	5.39	P02463;P08121;P16460;P16951;P18760;P70677;Q01149;Q01279;Q3U962;Q60668;Q61176;Q64373;Q8C196;Q9Z2V4	Col4a1;Col3a1;Ass1;Atf2;Cfl1;Casp3;Col1a2;Egfr;Col5a2;Hnrnpd;Arg1;Bcl2l1;Cps1;Pck1	9.302% (4/43)	0.519984	0.28	#N/A	#N/A	11.628% (5/43)	0.199369	0.7	#N/A	#N/A	18.605% (8/43)	0.015111	1.82	#N/A	#N/A	20.93% (9/43)	0.00447879	2.35	O88508;P08121;P10518;P13864;P54869;P70677;Q01149;Q3U962;Q61093	Dnmt3a;Col3a1;Alad;Dnmt1;Hmgcs2;Casp3;Col1a2;Col5a2;Cybb
227	GO:0001501	skeletal system development	The process whose specific outcome is the progression of the skeleton over time, from its formation to the mature structure. The skeleton is the bony framework of the body in vertebrates (endoskeleton) or the hard outer envelope of insects (exoskeleton or dermoskeleton).	4% (4/100)	0.984975	0.01	#N/A	#N/A	18% (18/100)	0.00105035	2.98	B2RWS6;O88428;P04202;P05017;P06802;P08121;P16951;P20060;P29416;P70340;P97454;Q01149;Q02248;Q3U962;Q6NZM9;Q811D0;Q8BTM8;Q91WT9	Ep300;Papss2;Tgfb1;Igf1;Enpp1;Col3a1;Atf2;Hexb;Hexa;Smad1;Smad5;Col1a2;Ctnnb1;Col5a2;Hdac4;Dlg1;Flna;Cbs	1% (1/100)	0.999899	0	#N/A	#N/A	9% (9/100)	0.301247	0.52	#N/A	#N/A	4% (4/100)	0.956169	0.02	#N/A	#N/A	15% (15/100)	0.00845707	2.07	P04202;P06800;P06802;P08121;P19324;P20060;P24638;P97454;Q01149;Q05117;Q3U962;Q63844;Q811D0;Q8BTM8;Q9WTX2	Tgfb1;Ptprc;Enpp1;Col3a1;Serpinh1;Hexb;Acp2;Smad5;Col1a2;Acp5;Col5a2;Mapk3;Dlg1;Flna;Prkra
228	GO:0001503	ossification	The formation of bone or of a bony substance, or the conversion of fibrous tissue or of cartilage into bone or a bony substance.	6.25% (5/80)	0.866337	0.06	#N/A	#N/A	17.5% (14/80)	0.00484774	2.31	O55222;P04202;P05017;P06802;P28704;P29699;P70340;P97454;Q01149;Q02248;Q3U962;Q6NZM9;Q6PHU5;Q91WT9	Ilk;Tgfb1;Igf1;Enpp1;Rxrb;Ahsg;Smad1;Smad5;Col1a2;Ctnnb1;Col5a2;Hdac4;Sort1;Cbs	3.75% (3/80)	0.974971	0.01	#N/A	#N/A	11.25% (9/80)	0.123969	0.91	#N/A	#N/A	5% (4/80)	0.875043	0.06	#N/A	#N/A	8.75% (7/80)	0.41657	0.38	#N/A	#N/A
229	GO:0001558	regulation of cell growth	Any process that modulates the frequency, rate, extent or direction of cell growth.	7.377% (9/122)	0.794299	0.1	#N/A	#N/A	16.393% (20/122)	0.00187721	2.73	O55222;P04202;P05017;P06802;P08226;P18760;P29699;P47879;P47941;P49698;P98078;Q00612;Q01279;Q60598;Q7M6Y3;Q8JZM7;Q8VCN5;Q91ZX7;Q99JY9;Q99ML1	Ilk;Tgfb1;Igf1;Enpp1;Apoe;Cfl1;Ahsg;Igfbp4;Crkl;Hnf4a;Dab2;G6pdx;Egfr;Cttn;Picalm;Cdc73;Cth;Lrp1;Actr3;Bbc3	6.557% (8/122)	0.844106	0.07	#N/A	#N/A	13.115% (16/122)	0.0142635	1.85	#N/A	#N/A	11.475% (14/122)	0.0833487	1.08	#N/A	#N/A	10.656% (13/122)	0.139742	0.85	#N/A	#N/A
230	GO:0001568	blood vessel development	The process whose specific outcome is the progression of a blood vessel over time, from its formation to the mature structure. The blood vessel is the vasculature carrying blood.	6.667% (13/195)	0.915013	0.04	#N/A	#N/A	15.385% (30/195)	0.000454465	3.34	O35892;O88207;P02463;P04202;P06802;P08121;P08122;P08226;P11688;P16951;P39447;P42227;P47941;P70340;P97454;Q01149;Q02248;Q02257;Q61247;Q61409;Q80VP1;Q8BTM8;Q8CG19;Q8CHU3;Q8VI36;Q91ZX7;Q9DBG3;Q9EPC1;Q9QZS0;Q9WTR5	Sp100;Col5a1;Col4a1;Tgfb1;Enpp1;Col3a1;Col4a2;Apoe;Itga5;Atf2;Tjp1;Stat3;Crkl;Smad1;Smad5;Col1a2;Ctnnb1;Jup;Serpinf2;Pde3b;Epn1;Flna;Ltbp1;Epn2;Pxn;Lrp1;Ap2b1;Parva;Col4a3;Cdh13	4.103% (8/195)	0.996378	0	#N/A	#N/A	8.205% (16/195)	0.34232	0.47	#N/A	#N/A	6.154% (12/195)	0.832855	0.08	#N/A	#N/A	7.692% (15/195)	0.53642	0.27	#N/A	#N/A
231	GO:0001655	urogenital system development	The process whose specific outcome is the progression of the urogenital system over time, from its formation to the mature structure.	3.571% (3/84)	0.986105	0.01	#N/A	#N/A	21.429% (18/84)	0.000110209	3.96	O35643;O54918;O55222;P02463;P04202;P05017;P06802;P16460;P30999;P47941;P70340;P97454;Q02248;Q811D0;Q9DBG3;Q9EP53;Q9QZS0;Q9WUL7	Ap1b1;Bcl2l11;Ilk;Col4a1;Tgfb1;Igf1;Enpp1;Ass1;Ctnnd1;Crkl;Smad1;Smad5;Ctnnb1;Dlg1;Ap2b1;Tsc1;Col4a3;Arl3	5.952% (5/84)	0.866266	0.06	#N/A	#N/A	7.143% (6/84)	0.579552	0.24	#N/A	#N/A	5.952% (5/84)	0.786429	0.1	#N/A	#N/A	14.286% (12/84)	0.0251422	1.6	#N/A	#N/A
232	GO:0001657	ureteric bud development	The process whose specific outcome is the progression of the ureteric bud over time, from its formation to the mature structure.	0% (0/15)	1	0	#N/A	#N/A	40% (6/15)	0.000767978	3.11	O55222;P04202;P70340;P97454;Q02248;Q811D0	Ilk;Tgfb1;Smad1;Smad5;Ctnnb1;Dlg1	0% (0/15)	1	0	#N/A	#N/A	26.667% (4/15)	0.0196643	1.71	#N/A	#N/A	0% (0/15)	1	0	#N/A	#N/A	26.667% (4/15)	0.0235433	1.63	#N/A	#N/A
233	GO:0001658	branching involved in ureteric bud morphogenesis	The process in which the branching structure of the ureteric bud is generated and organized. The ureteric bud is an epithelial tube that grows out from the metanephric duct. The bud elongates and branches to give rise to the ureter and kidney collecting tubules.	0% (0/9)	1	0	#N/A	#N/A	44.444% (4/9)	0.00401151	2.4	O55222;P04202;Q02248;Q811D0	Ilk;Tgfb1;Ctnnb1;Dlg1	0% (0/9)	1	0	#N/A	#N/A	11.111% (1/9)	0.493322	0.31	#N/A	#N/A	0% (0/9)	1	0	#N/A	#N/A	33.333% (3/9)	0.0265134	1.58	#N/A	#N/A
234	GO:0001704	formation of primary germ layer	The formation of the ectoderm, mesoderm and endoderm during gastrulation.	6.452% (2/31)	0.788286	0.1	#N/A	#N/A	25.806% (8/31)	0.00276345	2.56	O88207;P08122;P11688;P70340;Q02248;Q3U962;Q62018;Q8JZM7	Col5a1;Col4a2;Itga5;Smad1;Ctnnb1;Col5a2;Ctr9;Cdc73	3.226% (1/31)	0.94069	0.03	#N/A	#N/A	6.452% (2/31)	0.670524	0.17	#N/A	#N/A	3.226% (1/31)	0.917291	0.04	#N/A	#N/A	9.677% (3/31)	0.42877	0.37	#N/A	#N/A
235	GO:0001706	endoderm formation	The formation of the endoderm during gastrulation.	0% (0/17)	1	0	#N/A	#N/A	41.176% (7/17)	0.000220915	3.66	O88207;P08122;P11688;Q02248;Q3U962;Q62018;Q8JZM7	Col5a1;Col4a2;Itga5;Ctnnb1;Col5a2;Ctr9;Cdc73	0% (0/17)	1	0	#N/A	#N/A	5.882% (1/17)	0.723505	0.14	#N/A	#N/A	0% (0/17)	1	0	#N/A	#N/A	11.765% (2/17)	0.379026	0.42	#N/A	#N/A
236	GO:0001775	cell activation	A change in the morphology or behavior of a cell resulting from exposure to an activating factor such as a cellular or soluble ligand.	4.819% (12/249)	0.996916	0	#N/A	#N/A	14.458% (36/249)	0.000426866	3.37	A0A0B4J1G0;B2RWS6;O35601;O35955;O55042;P01887;P04202;P05017;P06802;P08226;P16951;P29452;P42227;P47877;P70429;P70677;P97821;Q01279;Q02248;Q61176;Q62351;Q68FD7;Q80TQ2;Q80UF7;Q811D0;Q8BTM8;Q8K1B8;Q8R550;Q8VCM7;Q91ZX7;Q9EP53;Q9ES52;Q9JHK5;Q9Z0Y9;Q9Z2V4;Q9Z315	Fcgr4;Ep300;Fyb1;Psmb10;Snca;B2m;Tgfb1;Igf1;Enpp1;Apoe;Atf2;Casp1;Stat3;Igfbp2;Evl;Casp3;Ctsc;Egfr;Ctnnb1;Arg1;Tfrc;Fnip1;Cyld;Ticam1;Dlg1;Flna;Fermt3;Sh3kbp1;Fgg;Lrp1;Tsc1;Inpp5d;Plek;Nr1h3;Pck1;Sart1	5.622% (14/249)	0.975808	0.01	#N/A	#N/A	8.835% (22/249)	0.193109	0.71	#N/A	#N/A	8.434% (21/249)	0.361263	0.44	#N/A	#N/A	12.851% (32/249)	0.00216215	2.67	A0A0B4J1G0;O08599;O35601;O35955;P04202;P06800;P06802;P11835;P15379;P18653;P20491;P26041;P26450;P28843;P42230;P47713;P55772;P70677;Q05144;Q3UND0;Q60787;Q61160;Q6DIC0;Q811D0;Q8BTM8;Q8K1B8;Q8K1X4;Q8R550;Q9EP53;Q9JHK5;Q9R117;Q9Z0F8	Fcgr4;Stxbp1;Fyb1;Psmb10;Tgfb1;Ptprc;Enpp1;Itgb2;Cd44;Rps6ka1;Fcer1g;Msn;Pik3r1;Dpp4;Stat5a;Pla2g4a;Entpd1;Casp3;Rac2;Skap2;Lcp2;Fadd;Smarca2;Dlg1;Flna;Fermt3;Nckap1l;Sh3kbp1;Tsc1;Plek;Tyk2;Adam17
237	GO:0001822	kidney development	The process whose specific outcome is the progression of the kidney over time, from its formation to the mature structure. The kidney is an organ that filters the blood and/or excretes the end products of body metabolism in the form of urine.	4.478% (3/67)	0.951457	0.02	#N/A	#N/A	22.388% (15/67)	0.000247842	3.61	O35643;O54918;O55222;P04202;P06802;P16460;P30999;P70340;P97454;Q02248;Q811D0;Q9DBG3;Q9EP53;Q9QZS0;Q9WUL7	Ap1b1;Bcl2l11;Ilk;Tgfb1;Enpp1;Ass1;Ctnnd1;Smad1;Smad5;Ctnnb1;Dlg1;Ap2b1;Tsc1;Col4a3;Arl3	4.478% (3/67)	0.939086	0.03	#N/A	#N/A	8.955% (6/67)	0.359957	0.44	#N/A	#N/A	4.478% (3/67)	0.89933	0.05	#N/A	#N/A	14.925% (10/67)	0.0299348	1.52	#N/A	#N/A
238	GO:0001823	mesonephros development	The process whose specific outcome is the progression of the mesonephros over time, from its formation to the mature structure. In mammals, the mesonephros is the second of the three embryonic kidneys to be established and exists only transiently. In lower vertebrates such as fish and amphibia, the mesonephros will form the mature kidney.	0% (0/15)	1	0	#N/A	#N/A	40% (6/15)	0.000767978	3.11	O55222;P04202;P70340;P97454;Q02248;Q811D0	Ilk;Tgfb1;Smad1;Smad5;Ctnnb1;Dlg1	0% (0/15)	1	0	#N/A	#N/A	26.667% (4/15)	0.0196643	1.71	#N/A	#N/A	0% (0/15)	1	0	#N/A	#N/A	26.667% (4/15)	0.0235433	1.63	#N/A	#N/A
239	GO:0001889	liver development	The process whose specific outcome is the progression of the liver over time, from its formation to the mature structure. The liver is an exocrine gland which secretes bile and functions in metabolism of protein and carbohydrate and fat, synthesizes substances involved in the clotting of the blood, synthesizes vitamin A, detoxifies poisonous substances, stores glycogen, and breaks down worn-out e…	13.158% (10/76)	0.149315	0.83	#N/A	#N/A	18.421% (14/76)	0.00298236	2.53	A2ALK8;P04202;P11725;P16460;P16951;P49698;Q01279;Q60668;Q61176;Q8BVI4;Q8C196;Q91YI0;Q99JW4;Q9Z2V4	Ptpn3;Tgfb1;Otc;Ass1;Atf2;Hnf4a;Egfr;Hnrnpd;Arg1;Qdpr;Cps1;Asl;Lims1;Pck1	17.105% (13/76)	0.0125528	1.9	#N/A	#N/A	9.211% (7/76)	0.31393	0.5	#N/A	#N/A	17.105% (13/76)	0.00468086	2.33	P03958;P11881;P16460;P28033;P97742;Q01279;Q3TKT4;Q8BH04;Q91YI0;Q925J9;Q99KI0;Q9JLV5;Q9Z2V4	Ada;Itpr1;Ass1;Cebpb;Cpt1a;Egfr;Smarca4;Pck2;Asl;Med1;Aco2;Cul3;Pck1	9.211% (7/76)	0.364811	0.44	#N/A	#N/A
240	GO:0001894	tissue homeostasis	A homeostatic process involved in the maintenance of an internal steady state within a defined tissue of an organism, including control of cellular proliferation and death and control of metabolic function.	3.39% (2/59)	0.975982	0.01	#N/A	#N/A	18.644% (11/59)	0.00742436	2.13	A0A0B4J1G0;P04202;P06802;P08121;P29699;P39447;P70662;Q01279;Q02248;Q62351;Q9ES52	Fcgr4;Tgfb1;Enpp1;Col3a1;Ahsg;Tjp1;Ldb1;Egfr;Ctnnb1;Tfrc;Inpp5d	3.39% (2/59)	0.969651	0.01	#N/A	#N/A	10.169% (6/59)	0.255794	0.59	#N/A	#N/A	8.475% (5/59)	0.480371	0.32	#N/A	#N/A	16.949% (10/59)	0.0130414	1.88	#N/A	#N/A
241	GO:0001906	cell killing	Any process in an organism that results in the killing of its own cells or those of another organism, including in some cases the death of the other organism. Killing here refers to the induction of death in one cell by another cell, not cell-autonomous death due to internal or other environmental conditions.	0% (0/47)	1	0	#N/A	#N/A	23.404% (11/47)	0.00112396	2.95	O08677;O54918;P01887;P01901;P06683;P21958;P26151;P36371;P97821;Q61176;Q64373	Kng1;Bcl2l11;B2m;H2-K1;C9;Tap1;Fcgr1;Tap2;Ctsc;Arg1;Bcl2l1	6.383% (3/47)	0.787997	0.1	#N/A	#N/A	4.255% (2/47)	0.866574	0.06	#N/A	#N/A	4.255% (2/47)	0.887377	0.05	#N/A	#N/A	17.021% (8/47)	0.0246553	1.61	#N/A	#N/A
242	GO:0001933	negative regulation of protein phosphorylation	Any process that stops, prevents or reduces the rate of addition of phosphate groups to amino acids within a protein.	3.448% (4/116)	0.995264	0	#N/A	#N/A	18.103% (21/116)	0.000376025	3.42	O55042;O55222;P04202;P05017;P06802;P08226;P15208;P29699;P47941;P49698;P63330;P70677;Q0VGB7;Q63850;Q8BWG8;Q91YW3;Q91ZX7;Q99JZ7;Q99MZ3;Q9R1C0;Q9WUM4	Snca;Ilk;Tgfb1;Igf1;Enpp1;Apoe;Insr;Ahsg;Crkl;Hnf4a;Ppp2ca;Casp3;Ppp4r2;Nup62;Arrb1;Dnajc3;Lrp1;Errfi1;Mlxipl;Taf7;Coro1c	6.034% (7/116)	0.888576	0.05	#N/A	#N/A	12.931% (15/116)	0.0195735	1.71	#N/A	#N/A	10.345% (12/116)	0.17886	0.75	#N/A	#N/A	6.897% (8/116)	0.676525	0.17	#N/A	#N/A
243	GO:0001944	vasculature development	The process whose specific outcome is the progression of the vasculature over time, from its formation to the mature structure. The vasculature is an interconnected tubular multi-tissue structure that contains fluid that is actively transported around the organism.	6.699% (14/209)	0.918912	0.04	#N/A	#N/A	15.789% (33/209)	0.00014109	3.85	O35892;O88207;P02463;P04202;P05017;P06802;P08121;P08122;P08226;P11688;P16951;P39447;P42227;P47941;P70340;P97454;Q01149;Q02248;Q02257;Q61247;Q61409;Q80VP1;Q8BTM8;Q8CG19;Q8CHU3;Q8VCN5;Q8VI36;Q91ZX7;Q99JZ7;Q9DBG3;Q9EPC1;Q9QZS0;Q9WTR5	Sp100;Col5a1;Col4a1;Tgfb1;Igf1;Enpp1;Col3a1;Col4a2;Apoe;Itga5;Atf2;Tjp1;Stat3;Crkl;Smad1;Smad5;Col1a2;Ctnnb1;Jup;Serpinf2;Pde3b;Epn1;Flna;Ltbp1;Epn2;Cth;Pxn;Lrp1;Errfi1;Ap2b1;Parva;Col4a3;Cdh13	3.828% (8/209)	0.998461	0	#N/A	#N/A	9.091% (19/209)	0.180607	0.74	#N/A	#N/A	5.742% (12/209)	0.893203	0.05	#N/A	#N/A	8.134% (17/209)	0.437189	0.36	#N/A	#N/A
244	GO:0001952	regulation of cell-matrix adhesion	Any process that modulates the frequency, rate or extent of attachment of a cell to the extracellular matrix.	0% (0/44)	1	0	#N/A	#N/A	27.273% (12/44)	0.000143651	3.84	E9Q6R7;O55222;O70589;P18760;P70662;Q02257;Q64727;Q91ZX7;Q99JW4;Q9EP53;Q9WTR5;Q9WUM4	Utrn;Ilk;Cask;Cfl1;Ldb1;Jup;Vcl;Lrp1;Lims1;Tsc1;Cdh13;Coro1c	0% (0/44)	1	0	#N/A	#N/A	13.636% (6/44)	0.0961968	1.02	#N/A	#N/A	6.818% (3/44)	0.669845	0.17	#N/A	#N/A	6.818% (3/44)	0.667615	0.18	#N/A	#N/A
245	GO:0001954	positive regulation of cell-matrix adhesion	Any process that activates or increases the rate or extent of cell adhesion to an extracellular matrix.	0% (0/26)	1	0	#N/A	#N/A	26.923% (7/26)	0.00391712	2.41	E9Q6R7;O55222;P18760;Q02257;Q99JW4;Q9EP53;Q9WTR5	Utrn;Ilk;Cfl1;Jup;Lims1;Tsc1;Cdh13	0% (0/26)	1	0	#N/A	#N/A	7.692% (2/26)	0.573746	0.24	#N/A	#N/A	0% (0/26)	1	0	#N/A	#N/A	7.692% (2/26)	0.604116	0.22	#N/A	#N/A
246	GO:0001974	blood vessel remodeling	The reorganization or renovation of existing blood vessels.	9.091% (1/11)	0.650573	0.19	#N/A	#N/A	36.364% (4/11)	0.00920731	2.04	P05017;Q8BTM8;Q91WT9;Q91ZX7	Igf1;Flna;Cbs;Lrp1	0% (0/11)	1	0	#N/A	#N/A	18.182% (2/11)	0.187918	0.73	#N/A	#N/A	0% (0/11)	1	0	#N/A	#N/A	9.091% (1/11)	0.584838	0.23	#N/A	#N/A
247	GO:0002009	morphogenesis of an epithelium	The process in which the anatomical structures of epithelia are generated and organized. An epithelium consists of closely packed cells arranged in one or more layers, that covers the outer surfaces of the body or lines any internal cavity or tube.	6.818% (9/132)	0.862754	0.06	#N/A	#N/A	18.939% (25/132)	4.81704e-05	4.32	O55222;O88207;O88952;P02463;P04202;P05017;P06802;P11688;P18760;P30999;P70441;P70460;P70677;P98078;Q01279;Q02248;Q60631;Q64727;Q811D0;Q8BTM8;Q8QZT4;Q8VI36;Q9EP53;Q9JLB2;Q9WUU7	Ilk;Col5a1;Lin7c;Col4a1;Tgfb1;Igf1;Enpp1;Itga5;Cfl1;Ctnnd1;Slc9a3r1;Vasp;Casp3;Dab2;Egfr;Ctnnb1;Grb2;Vcl;Dlg1;Flna;Crb3;Pxn;Tsc1;Pals1;Ctsz	6.061% (8/132)	0.898436	0.05	#N/A	#N/A	9.091% (12/132)	0.249488	0.6	#N/A	#N/A	7.576% (10/132)	0.569882	0.24	#N/A	#N/A	10.606% (14/132)	0.132349	0.88	#N/A	#N/A
248	GO:0002090	regulation of receptor internalization	Any process that modulates the frequency, rate or extent of receptor internalization.	0% (0/23)	1	0	#N/A	#N/A	26.087% (6/23)	0.00883159	2.05	P15208;P84091;P98078;Q80XQ2;Q8BWG8;Q9QZS3	Insr;Ap2m1;Dab2;Tbc1d5;Arrb1;Numb	4.348% (1/23)	0.876774	0.06	#N/A	#N/A	8.696% (2/23)	0.506474	0.3	#N/A	#N/A	0% (0/23)	1	0	#N/A	#N/A	4.348% (1/23)	0.841339	0.08	#N/A	#N/A
249	GO:0002092	positive regulation of receptor internalization	Any process that activates or increases the frequency, rate or extent of receptor internalization.	0% (0/13)	1	0	#N/A	#N/A	38.462% (5/13)	0.00266394	2.57	P15208;P84091;P98078;Q80XQ2;Q8BWG8	Insr;Ap2m1;Dab2;Tbc1d5;Arrb1	0% (0/13)	1	0	#N/A	#N/A	7.692% (1/13)	0.625649	0.2	#N/A	#N/A	0% (0/13)	1	0	#N/A	#N/A	7.692% (1/13)	0.64626	0.19	#N/A	#N/A
250	GO:0002237	response to molecule of bacterial origin	Any process that results in a change in state or activity of an organism (in terms of movement, secretion, enzyme production, gene expression, etc.) as a result of a stimulus by molecules of bacterial origin such as peptides derived from bacterial flagellin.	6.796% (7/103)	0.841683	0.07	#N/A	#N/A	17.476% (18/103)	0.00149712	2.82	A0A0B4J1G0;O55042;P01887;P04202;P16460;P27005;P29452;P36371;P39447;P70677;Q61176;Q61830;Q62018;Q80UF7;Q8C196;Q8JZM7;Q9Z0Y9;Q9Z2V4	Fcgr4;Snca;B2m;Tgfb1;Ass1;S100a8;Casp1;Tap2;Tjp1;Casp3;Arg1;Mrc1;Ctr9;Ticam1;Cps1;Cdc73;Nr1h3;Pck1	9.709% (10/103)	0.403588	0.39	#N/A	#N/A	12.621% (13/103)	0.0341953	1.47	#N/A	#N/A	11.65% (12/103)	0.0952319	1.02	#N/A	#N/A	16.505% (17/103)	0.00185511	2.73	A0A0B4J1G0;O70145;P04202;P10518;P36371;P54869;P70677;Q03963;Q05117;Q05915;Q60766;Q63844;Q8C3Q9;Q9DCE9;Q9QZX7;Q9Z0E6;Q9Z0F8	Fcgr4;Ncf2;Tgfb1;Alad;Tap2;Hmgcs2;Casp3;Eif2ak2;Acp5;Gch1;Irgm1;Mapk3;Casp9;Igtp;Srr;Gbp2;Adam17
251	GO:0002250	adaptive immune response	An immune response mediated by cells expressing specific receptors for antigen produced through a somatic diversification process, and allowing for an enhanced secondary response to subsequent exposures to the same antigen (immunological memory).	1.087% (1/92)	0.999862	0	#N/A	#N/A	18.478% (17/92)	0.00106281	2.97	P01887;P01901;P04202;P06683;P14847;P21958;P26151;P36371;P42227;P97821;Q61176;Q62351;Q8K182;Q8VCG4;Q8VCM7;Q9EP53;Q9ES52	B2m;H2-K1;Tgfb1;C9;Crp;Tap1;Fcgr1;Tap2;Stat3;Ctsc;Arg1;Tfrc;C8a;C8g;Fgg;Tsc1;Inpp5d	1.087% (1/92)	0.999787	0	#N/A	#N/A	10.87% (10/92)	0.128571	0.89	#N/A	#N/A	5.435% (5/92)	0.848051	0.07	#N/A	#N/A	18.478% (17/92)	0.000495081	3.31	B2RUR8;P04202;P06800;P14106;P15379;P20491;P21958;P26151;P28843;P36371;P47713;Q02105;Q61160;Q8K1X4;Q9EP53;Q9R117;Q9Z0F8	Otud7b;Tgfb1;Ptprc;C1qb;Cd44;Fcer1g;Tap1;Fcgr1;Dpp4;Tap2;Pla2g4a;C1qc;Fadd;Nckap1l;Tsc1;Tyk2;Adam17
252	GO:0002292	T cell differentiation involved in immune response	The process in which an antigenically naive T cell acquires the specialized features of an effector, regulatory, or memory T cell as part of an immune response. Effector T cells include cells which provide T cell help or exhibit cytotoxicity towards other cells.	0% (0/11)	1	0	#N/A	#N/A	36.364% (4/11)	0.00920731	2.04	P04202;P42227;Q9EP53;Q9Z2V4	Tgfb1;Stat3;Tsc1;Pck1	0% (0/11)	1	0	#N/A	#N/A	18.182% (2/11)	0.187918	0.73	#N/A	#N/A	18.182% (2/11)	0.205412	0.69	#N/A	#N/A	27.273% (3/11)	0.0464563	1.33	#N/A	#N/A
253	GO:0002376	immune system process	Any process involved in the development or functioning of the immune system, an organismal system for calibrated responses to potential internal or invasive threats.	3.782% (25/661)	1	0	#N/A	#N/A	11.952% (79/661)	0.000149824	3.82	A0A0B4J1G0;B2RWS6;O08677;O35601;O35892;O35955;O54918;O55042;O88351;O89017;P01887;P01901;P04202;P05017;P06683;P06728;P06802;P08121;P08226;P09813;P14211;P14847;P16460;P16951;P17427;P21958;P26151;P27005;P27773;P28063;P28076;P29452;P36371;P42227;P47877;P47941;P61161;P70429;P70662;P70677;P97454;P97821;P98078;Q00612;Q02248;Q08874;Q0VGB7;Q501J6;Q60803;Q61176;Q61830;Q62018;Q62351;Q64373;Q68FD7;Q7M6Y3;Q7T…	Fcgr4;Ep300;Kng1;Fyb1;Sp100;Psmb10;Bcl2l11;Snca;Ikbkb;Lgmn;B2m;H2-K1;Tgfb1;Igf1;C9;Apoa4;Enpp1;Col3a1;Apoe;Apoa2;Calr;Crp;Ass1;Atf2;Ap2a2;Tap1;Fcgr1;S100a8;Pdia3;Psmb8;Psmb9;Casp1;Tap2;Stat3;Igfbp2;Crkl;Actr2;Evl;Ldb1;Casp3;Smad5;Ctsc;Dab2;G6pdx;Ctnnb1;Mitf;Ppp4r2;Ddx17;Traf3;Arg1;Mrc1;Ctr9;Tfrc;Bcl2l1;Fnip1;Picalm;Actn1;Cyld;Ticam1;Dlg1;Pld4;Flna;Ahctf1;Cdc73;C8a;Sh3kbp1;C8g;Fgg;Lrp1;Actr3;Pgm3;…	5.749% (38/661)	0.999155	0	#N/A	#N/A	8.321% (55/661)	0.145114	0.84	#N/A	#N/A	7.262% (48/661)	0.70125	0.15	#N/A	#N/A	13.616% (90/661)	3.5292e-09	8.45	A0A0B4J1G0;B2RUR8;B8JK39;O08599;O35601;O35892;O35955;P04202;P06800;P06802;P08103;P08121;P09581;P10833;P11680;P11835;P14106;P15379;P17427;P19096;P20491;P21958;P22315;P26041;P26151;P26450;P28063;P28076;P28843;P36371;P42230;P47713;P61028;P62849;P70677;P97454;P98078;Q00612;Q02105;Q03963;Q05144;Q05915;Q08481;Q09014;Q0VGB7;Q2EMV9;Q3UND0;Q501J6;Q60520;Q60766;Q60787;Q60803;Q60855;Q60953;Q61093;Q61160;Q61…	Fcgr4;Otud7b;Itga9;Stxbp1;Fyb1;Sp100;Psmb10;Tgfb1;Ptprc;Enpp1;Hck;Col3a1;Csf1r;Rras;Cfp;Itgb2;C1qb;Cd44;Ap2a2;Fasn;Fcer1g;Tap1;Fech;Msn;Fcgr1;Pik3r1;Psmb8;Psmb9;Dpp4;Tap2;Stat5a;Pla2g4a;Rab8b;Rps24;Casp3;Smad5;Dab2;G6pdx;C1qc;Eif2ak2;Rac2;Gch1;Pecam1;Ncf1;Ppp4r2;Parp14;Skap2;Ddx17;Sin3a;Irgm1;Lcp2;Traf3;Ripk1;Pml;Cybb;Fadd;Irf9;Trim25;Itga6;Mapk3;Smarca2;Ddx58;Actn1;Dlg1;Flna;Endod1;Nckap1l;Irak4…
254	GO:0002396	MHC protein complex assembly	The aggregation, arrangement and bonding together of a set of components to form an MHC protein complex.	0% (0/5)	1	0	#N/A	#N/A	80% (4/5)	0.000207763	3.68	P01887;P14211;P27773;Q9R233	B2m;Calr;Pdia3;Tapbp	0% (0/5)	1	0	#N/A	#N/A	20% (1/5)	0.314436	0.5	#N/A	#N/A	0% (0/5)	1	0	#N/A	#N/A	20% (1/5)	0.32919	0.48	#N/A	#N/A
255	GO:0002428	antigen processing and presentation of peptide antigen via MHC class Ib	The process in which an antigen-presenting cell expresses peptide antigen in association with an MHC class Ib protein complex on its cell surface. The peptide antigen may originate from an endogenous or exogenous protein. Class Ib here refers to non-classical class I molecules, such as those of the HLA-E family.	0% (0/5)	1	0	#N/A	#N/A	60% (3/5)	0.00482066	2.32	P01887;P01901;P36371	B2m;H2-K1;Tap2	0% (0/5)	1	0	#N/A	#N/A	0% (0/5)	1	0	#N/A	#N/A	0% (0/5)	1	0	#N/A	#N/A	20% (1/5)	0.32919	0.48	#N/A	#N/A
256	GO:0002449	lymphocyte mediated immunity	Any process involved in the carrying out of an immune response by a lymphocyte.	1.408% (1/71)	0.998931	0	#N/A	#N/A	19.718% (14/71)	0.0015213	2.82	P01887;P01901;P04202;P06683;P14847;P21958;P26151;P36371;P97821;Q61176;Q62351;Q8K182;Q8VCG4;Q9ES52	B2m;H2-K1;Tgfb1;C9;Crp;Tap1;Fcgr1;Tap2;Ctsc;Arg1;Tfrc;C8a;C8g;Inpp5d	1.408% (1/71)	0.998504	0	#N/A	#N/A	7.042% (5/71)	0.596423	0.22	#N/A	#N/A	4.225% (3/71)	0.919772	0.04	#N/A	#N/A	16.901% (12/71)	0.00697018	2.16	P04202;P06800;P14106;P20491;P21958;P26151;P28843;P36371;P42230;Q02105;Q61160;Q8K1X4	Tgfb1;Ptprc;C1qb;Fcer1g;Tap1;Fcgr1;Dpp4;Tap2;Stat5a;C1qc;Fadd;Nckap1l
257	GO:0002460	adaptive immune response based on somatic recombination of immune receptors built from immunoglobulin superfamily domains	An immune response mediated by lymphocytes expressing specific receptors for antigen produced through a somatic diversification process that includes somatic recombination of germline gene segments encoding immunoglobulin superfamily domains. Recombined receptors for antigen encoded by immunoglobulin superfamily domains include T cell receptors and immunoglobulins (antibodies) produced by B cells…	1.408% (1/71)	0.998931	0	#N/A	#N/A	19.718% (14/71)	0.0015213	2.82	P01887;P01901;P04202;P06683;P14847;P26151;P36371;P42227;P97821;Q61176;Q62351;Q8K182;Q8VCG4;Q9ES52	B2m;H2-K1;Tgfb1;C9;Crp;Fcgr1;Tap2;Stat3;Ctsc;Arg1;Tfrc;C8a;C8g;Inpp5d	0% (0/71)	1	0	#N/A	#N/A	11.268% (8/71)	0.140936	0.85	#N/A	#N/A	5.634% (4/71)	0.807992	0.09	#N/A	#N/A	18.31% (13/71)	0.00245312	2.61	P04202;P06800;P14106;P20491;P26151;P28843;P36371;P47713;Q02105;Q61160;Q8K1X4;Q9R117;Q9Z0F8	Tgfb1;Ptprc;C1qb;Fcer1g;Fcgr1;Dpp4;Tap2;Pla2g4a;C1qc;Fadd;Nckap1l;Tyk2;Adam17
258	GO:0002474	antigen processing and presentation of peptide antigen via MHC class I	The process in which an antigen-presenting cell expresses a peptide antigen on its cell surface in association with an MHC class I protein complex. Class I here refers to classical class I molecules.	0% (0/12)	1	0	#N/A	#N/A	66.667% (8/12)	6.95046e-07	6.16	P01887;P01901;P14211;P21958;P26151;P27773;P36371;Q9R233	B2m;H2-K1;Calr;Tap1;Fcgr1;Pdia3;Tap2;Tapbp	0% (0/12)	1	0	#N/A	#N/A	8.333% (1/12)	0.596211	0.22	#N/A	#N/A	0% (0/12)	1	0	#N/A	#N/A	41.667% (5/12)	0.00129768	2.89	P20491;P21958;P26151;P36371;Q9R233	Fcer1g;Tap1;Fcgr1;Tap2;Tapbp
259	GO:0002478	antigen processing and presentation of exogenous peptide antigen	The process in which an antigen-presenting cell expresses a peptide antigen of exogenous origin on its cell surface in association with an MHC protein complex. The peptide is typically a fragment of a larger exogenous protein which has been degraded within the cell.	0% (0/9)	1	0	#N/A	#N/A	66.667% (6/9)	1.9738e-05	4.7	P01887;P01901;P21958;P26151;P36371;Q9R233	B2m;H2-K1;Tap1;Fcgr1;Tap2;Tapbp	0% (0/9)	1	0	#N/A	#N/A	0% (0/9)	1	0	#N/A	#N/A	11.111% (1/9)	0.513986	0.29	#N/A	#N/A	55.556% (5/9)	0.000250474	3.6	P20491;P21958;P26151;P36371;Q9R233	Fcer1g;Tap1;Fcgr1;Tap2;Tapbp
260	GO:0002483	antigen processing and presentation of endogenous peptide antigen	The process in which an antigen-presenting cell expresses a peptide antigen of endogenous origin on its cell surface in association with an MHC protein complex. The peptide is typically a fragment of a larger endogenous protein which has been degraded within the cell.	0% (0/8)	1	0	#N/A	#N/A	62.5% (5/8)	0.000163706	3.79	P01887;P01901;P21958;P36371;Q9R233	B2m;H2-K1;Tap1;Tap2;Tapbp	0% (0/8)	1	0	#N/A	#N/A	0% (0/8)	1	0	#N/A	#N/A	0% (0/8)	1	0	#N/A	#N/A	37.5% (3/8)	0.0187219	1.73	#N/A	#N/A
261	GO:0002501	peptide antigen assembly with MHC protein complex	The binding of a peptide to the antigen binding groove of an MHC protein complex.	0% (0/5)	1	0	#N/A	#N/A	80% (4/5)	0.000207763	3.68	P01887;P14211;P27773;Q9R233	B2m;Calr;Pdia3;Tapbp	0% (0/5)	1	0	#N/A	#N/A	20% (1/5)	0.314436	0.5	#N/A	#N/A	0% (0/5)	1	0	#N/A	#N/A	20% (1/5)	0.32919	0.48	#N/A	#N/A
262	GO:0002526	acute inflammatory response	Inflammation which comprises a rapid, short-lived, relatively uniform response to acute injury or antigenic challenge and is characterized by accumulations of fluid, plasma proteins, and granulocytic leukocytes. An acute inflammatory response occurs within a matter of minutes or hours, and either resolves within a few days or becomes a chronic inflammatory response.	3.846% (1/26)	0.917108	0.04	#N/A	#N/A	30.769% (8/26)	0.00078667	3.1	P14847;P16460;P26151;P29699;P42227;Q61247;Q62351;Q80YC5	Crp;Ass1;Fcgr1;Ahsg;Stat3;Serpinf2;Tfrc;F12	7.692% (2/26)	0.673258	0.17	#N/A	#N/A	7.692% (2/26)	0.573746	0.24	#N/A	#N/A	7.692% (2/26)	0.605963	0.22	#N/A	#N/A	7.692% (2/26)	0.604116	0.22	#N/A	#N/A
263	GO:0002705	positive regulation of leukocyte mediated immunity	Any process that activates or increases the frequency, rate, or extent of leukocyte mediated immunity.	2.778% (1/36)	0.968336	0.01	#N/A	#N/A	22.222% (8/36)	0.00738938	2.13	P01887;P01901;P04202;P26151;P36371;Q61176;Q62351;Q80UF7	B2m;H2-K1;Tgfb1;Fcgr1;Tap2;Arg1;Tfrc;Ticam1	5.556% (2/36)	0.832879	0.08	#N/A	#N/A	19.444% (7/36)	0.0133358	1.87	#N/A	#N/A	8.333% (3/36)	0.531734	0.27	#N/A	#N/A	30.556% (11/36)	4.76127e-05	4.32	P04202;P06800;P11835;P20491;P26151;P28843;P36371;P42230;Q61160;Q6Q899;Q8VHK9	Tgfb1;Ptprc;Itgb2;Fcer1g;Fcgr1;Dpp4;Tap2;Stat5a;Fadd;Ddx58;Dhx36
264	GO:0002719	negative regulation of cytokine production involved in immune response	Any process that stops, prevents, or reduces the frequency, rate, or extent of cytokine production contributing to an immune response.	0% (0/6)	1	0	#N/A	#N/A	50% (3/6)	0.00905834	2.04	P04202;P09813;Q61176	Tgfb1;Apoa2;Arg1	0% (0/6)	1	0	#N/A	#N/A	0% (0/6)	1	0	#N/A	#N/A	0% (0/6)	1	0	#N/A	#N/A	16.667% (1/6)	0.380713	0.42	#N/A	#N/A
265	GO:0002790	peptide secretion	The controlled release of a peptide from a cell or a tissue.	11.429% (12/105)	0.244494	0.61	#N/A	#N/A	16.19% (17/105)	0.00461495	2.34	O35643;O70589;P04202;P05017;P08226;P27005;P49698;Q01279;Q61409;Q8BWG8;Q8CHD8;Q8VCM7;Q91ZX7;Q9EQH3;Q9JHK5;Q9WTL8;Q9Z0Y9	Ap1b1;Cask;Tgfb1;Igf1;Apoe;S100a8;Hnf4a;Egfr;Pde3b;Arrb1;Rab11fip3;Fgg;Lrp1;Vps35;Plek;Arntl;Nr1h3	9.524% (10/105)	0.427829	0.37	#N/A	#N/A	12.381% (13/105)	0.039179	1.41	#N/A	#N/A	12.381% (13/105)	0.057495	1.24	#N/A	#N/A	8.571% (9/105)	0.415256	0.38	#N/A	#N/A
266	GO:0002791	regulation of peptide secretion	Any process that modulates the frequency, rate, or extent of peptide secretion.	14.667% (11/75)	0.0749204	1.13	#N/A	#N/A	20% (15/75)	0.000891932	3.05	O70589;P04202;P05017;P08226;P27005;P49698;Q01279;Q61409;Q8BWG8;Q8CHD8;Q8VCM7;Q91ZX7;Q9EQH3;Q9WTL8;Q9Z0Y9	Cask;Tgfb1;Igf1;Apoe;S100a8;Hnf4a;Egfr;Pde3b;Arrb1;Rab11fip3;Fgg;Lrp1;Vps35;Arntl;Nr1h3	6.667% (5/75)	0.792421	0.1	#N/A	#N/A	14.667% (11/75)	0.0183708	1.74	#N/A	#N/A	16% (12/75)	0.0110616	1.96	#N/A	#N/A	9.333% (7/75)	0.351923	0.45	#N/A	#N/A
267	GO:0002793	positive regulation of peptide secretion	Any process that activates or increases the frequency, rate, or extent of peptide secretion.	11.364% (5/44)	0.372153	0.43	#N/A	#N/A	20.455% (9/44)	0.00811252	2.09	O70589;P04202;P05017;P27005;Q01279;Q8BWG8;Q8VCM7;Q91ZX7;Q9EQH3	Cask;Tgfb1;Igf1;S100a8;Egfr;Arrb1;Fgg;Lrp1;Vps35	6.818% (3/44)	0.748711	0.13	#N/A	#N/A	20.455% (9/44)	0.00367275	2.44	P27005;P31725;P61028;P61922;Q01279;Q6P069;Q91ZX7;Q923E4;Q9EQH3	S100a8;S100a9;Rab8b;Abat;Egfr;Sri;Lrp1;Sirt1;Vps35	20.455% (9/44)	0.00537564	2.27	O70589;P27005;P31725;P81122;Q01279;Q923E4;Q9CR00;Q9ES28;Q9QUJ7	Cask;S100a8;S100a9;Irs2;Egfr;Sirt1;Psmd9;Arhgef7;Acsl4	15.909% (7/44)	0.0478273	1.32	#N/A	#N/A
268	GO:0003006	developmental process involved in reproduction	A developmental process in which a progressive change in the state of some part of an organism specifically contributes to its ability to form offspring.	7.042% (15/213)	0.887661	0.05	#N/A	#N/A	14.554% (31/213)	0.00096774	3.01	E9QAP7;O08807;O54918;O55131;P04202;P05017;P10605;P14211;P15208;P20029;P20060;P26231;P28704;P29699;P42208;P47941;P49698;P70677;P97454;Q01279;Q02248;Q60631;Q63850;Q64373;Q6ZWR6;Q811D0;Q8BTM8;Q8BWG8;Q9CYR6;Q9R1T4;Q9WTL8	Taf4;Prdx4;Bcl2l11;Septin7;Tgfb1;Igf1;Ctsb;Calr;Insr;Hspa5;Hexb;Ctnna1;Rxrb;Ahsg;Septin2;Crkl;Hnf4a;Casp3;Smad5;Egfr;Ctnnb1;Grb2;Nup62;Bcl2l1;Syne1;Dlg1;Flna;Arrb1;Pgm3;Septin6;Arntl	4.695% (10/213)	0.992093	0	#N/A	#N/A	6.573% (14/213)	0.69583	0.16	#N/A	#N/A	13.615% (29/213)	0.00150659	2.82	B2RX14;O08785;P03958;P08228;P09803;P17156;P26231;P28033;P28700;P54728;P63147;Q01279;Q5BLK4;Q5SSW2;Q61687;Q63850;Q64373;Q76MZ3;Q8C180;Q8CBD1;Q923E4;Q925J9;Q99L45;Q99LD9;Q9DBR1;Q9JJY4;Q9R0H0;Q9WTL8;Q9Z1B3	Tut4;Clock;Ada;Sod1;Cdh1;Hspa2;Ctnna1;Cebpb;Rxra;Rad23b;Ube2b;Egfr;Tut7;Psme4;Atrx;Nup62;Bcl2l1;Ppp2r1a;Frs2;Nrip1;Sirt1;Med1;Eif2s2;Eif2b2;Xrn2;Ddx20;Acox1;Arntl;Plcb1	9.39% (20/213)	0.19845	0.7	#N/A	#N/A
269	GO:0003007	heart morphogenesis	The developmental process in which the heart is generated and organized. The heart is a hollow, muscular organ, which, by contracting rhythmically, keeps up the circulation of the blood.	8.333% (4/48)	0.648307	0.19	#N/A	#N/A	20.833% (10/48)	0.00467054	2.33	O55222;O88207;P04202;P15208;P16951;P47941;Q02248;Q8BTM8;Q9CQ73;Q9EPC1	Ilk;Col5a1;Tgfb1;Insr;Atf2;Crkl;Ctnnb1;Flna;Pkp2;Parva	4.167% (2/48)	0.929886	0.03	#N/A	#N/A	10.417% (5/48)	0.26797	0.57	#N/A	#N/A	10.417% (5/48)	0.308663	0.51	#N/A	#N/A	6.25% (3/48)	0.724652	0.14	#N/A	#N/A
270	GO:0003008	system process	A multicellular organismal process carried out by any of the organs or tissues in an organ system. An organ system is a regularly interacting or interdependent group of organs or tissues that work together to carry out a biological objective.	7.5% (27/360)	0.888261	0.05	#N/A	#N/A	13.333% (48/360)	0.000333869	3.48	A0A0B4J1G0;B2RWS6;O08539;O08677;O55042;O89017;P01887;P04202;P05017;P06728;P06802;P08226;P09813;P11688;P14847;P20060;P26151;P29416;P29452;P39447;P61161;P70441;P70677;P97454;P97821;P98078;Q00612;Q01149;Q01279;Q02257;Q60598;Q60648;Q61247;Q62419;Q6NZM9;Q7M6Y3;Q811D0;Q8BTM8;Q8C196;Q8CHD8;Q8VCM7;Q91WT9;Q91ZX7;Q99JZ7;Q9CQ73;Q9D8U8;Q9EP53;Q9Z0Y9	Fcgr4;Ep300;Bin1;Kng1;Snca;Lgmn;B2m;Tgfb1;Igf1;Apoa4;Enpp1;Apoe;Apoa2;Itga5;Crp;Hexb;Fcgr1;Hexa;Casp1;Tjp1;Actr2;Slc9a3r1;Casp3;Smad5;Ctsc;Dab2;G6pdx;Col1a2;Egfr;Jup;Cttn;Gm2a;Serpinf2;Sh3gl1;Hdac4;Picalm;Dlg1;Flna;Cps1;Rab11fip3;Fgg;Cbs;Lrp1;Errfi1;Pkp2;Snx5;Tsc1;Nr1h3	5% (18/360)	0.99798	0	#N/A	#N/A	8.333% (30/360)	0.235179	0.63	#N/A	#N/A	6.389% (23/360)	0.860989	0.07	#N/A	#N/A	9.167% (33/360)	0.155166	0.81	#N/A	#N/A
271	GO:0003013	circulatory system process	A organ system process carried out by any of the organs or tissues of the circulatory system. The circulatory system is an organ system that moves extracellular fluids to and from tissue within a multicellular organism.	8.511% (12/141)	0.642775	0.19	#N/A	#N/A	14.894% (21/141)	0.00481939	2.32	O08539;O08677;P04202;P08226;P14847;P39447;P97454;Q00612;Q01149;Q01279;Q02257;Q61247;Q6NZM9;Q811D0;Q8BTM8;Q8C196;Q8VCM7;Q91WT9;Q91ZX7;Q9CQ73;Q9D8U8	Bin1;Kng1;Tgfb1;Apoe;Crp;Tjp1;Smad5;G6pdx;Col1a2;Egfr;Jup;Serpinf2;Hdac4;Dlg1;Flna;Cps1;Fgg;Cbs;Lrp1;Pkp2;Snx5	5.674% (8/141)	0.932825	0.03	#N/A	#N/A	7.801% (11/141)	0.449588	0.35	#N/A	#N/A	8.511% (12/141)	0.401716	0.4	#N/A	#N/A	7.801% (11/141)	0.523639	0.28	#N/A	#N/A
272	GO:0003018	vascular process in circulatory system	A circulatory process that occurs at the level of the vasculature.	10.294% (7/68)	0.42589	0.37	#N/A	#N/A	17.647% (12/68)	0.0082658	2.08	O08677;P04202;P08226;P14847;P39447;Q00612;Q01279;Q61247;Q8C196;Q8VCM7;Q91WT9;Q91ZX7	Kng1;Tgfb1;Apoe;Crp;Tjp1;G6pdx;Egfr;Serpinf2;Cps1;Fgg;Cbs;Lrp1	4.412% (3/68)	0.943008	0.03	#N/A	#N/A	10.294% (7/68)	0.222094	0.65	#N/A	#N/A	7.353% (5/68)	0.609465	0.22	#N/A	#N/A	5.882% (4/68)	0.777739	0.11	#N/A	#N/A
273	GO:0003151	outflow tract morphogenesis	The process in which the anatomical structures of the outflow tract are generated and organized. The outflow tract is the portion of the heart through which blood flows into the arteries.	13.333% (2/15)	0.402469	0.4	#N/A	#N/A	33.333% (5/15)	0.00541973	2.27	O55222;P16951;P47941;Q02248;Q9EPC1	Ilk;Atf2;Crkl;Ctnnb1;Parva	6.667% (1/15)	0.744374	0.13	#N/A	#N/A	13.333% (2/15)	0.298539	0.52	#N/A	#N/A	13.333% (2/15)	0.323023	0.49	#N/A	#N/A	0% (0/15)	1	0	#N/A	#N/A
274	GO:0006012	galactose metabolic process	The chemical reactions and pathways involving galactose, the aldohexose galacto-hexose. D-galactose is widely distributed in combined form in plants, animals and microorganisms as a constituent of oligo- and polysaccharides; it also occurs in galactolipids and as its glucoside in lactose and melibiose.	0% (0/7)	1	0	#N/A	#N/A	57.143% (4/7)	0.00127253	2.9	P23780;Q03249;Q68FH4;Q8R059	Glb1;Galt;Galk2;Gale	57.143% (4/7)	0.00157837	2.8	Q03249;Q8K157;Q8R059;Q9R0N0	Galt;Galm;Gale;Galk1	14.286% (1/7)	0.410604	0.39	#N/A	#N/A	0% (0/7)	1	0	#N/A	#N/A	57.143% (4/7)	0.000986935	3.01	P23780;Q68FH4;Q8K157;Q8R059	Glb1;Galk2;Galm;Gale
275	GO:0006040	amino sugar metabolic process	The chemical reactions and pathways involving any amino sugar, sugars containing an amino group in place of a hydroxyl group.	9.524% (2/21)	0.582596	0.23	#N/A	#N/A	42.857% (9/21)	1.82004e-05	4.74	O88958;P20060;Q3TW96;Q91WG8;Q91YN5;Q9CYR6;Q9DCJ9;Q9JK38;Q9QZ08	Gnpda1;Hexb;Uap1l1;Gne;Uap1;Pgm3;Npl;Gnpnat1;Nagk	9.524% (2/21)	0.555336	0.26	#N/A	#N/A	14.286% (3/21)	0.192671	0.72	#N/A	#N/A	0% (0/21)	1	0	#N/A	#N/A	42.857% (9/21)	1.05421e-05	4.98	O35945;O88958;P20060;Q3TW96;Q61419;Q8JZV7;Q91WG8;Q9DCJ9;Q9QZ08	Aldh1a7;Gnpda1;Hexb;Uap1l1;Cmah;Amdhd2;Gne;Npl;Nagk
276	GO:0006044	N-acetylglucosamine metabolic process	The chemical reactions and pathways involving N-acetylglucosamine. The D isomer is a common structural unit of glycoproteins in plants, bacteria and animals; it is often the terminal sugar of an oligosaccharide group of a glycoprotein.	0% (0/8)	1	0	#N/A	#N/A	62.5% (5/8)	0.000163706	3.79	O88958;P20060;Q91WG8;Q9JK38;Q9QZ08	Gnpda1;Hexb;Gne;Gnpnat1;Nagk	25% (2/8)	0.148367	0.83	#N/A	#N/A	12.5% (1/8)	0.45352	0.34	#N/A	#N/A	0% (0/8)	1	0	#N/A	#N/A	62.5% (5/8)	0.000118759	3.93	O88958;P20060;Q8JZV7;Q91WG8;Q9QZ08	Gnpda1;Hexb;Amdhd2;Gne;Nagk
277	GO:0006047	UDP-N-acetylglucosamine metabolic process	The chemical reactions and pathways involving UDP-N-acetylglucosamine, a substance composed of N-acetylglucosamine, a common structural unit of oligosaccharides, in glycosidic linkage with uridine diphosphate.	0% (0/8)	1	0	#N/A	#N/A	75% (6/8)	7.06622e-06	5.15	O88958;Q3TW96;Q91WG8;Q91YN5;Q9CYR6;Q9JK38	Gnpda1;Uap1l1;Gne;Uap1;Pgm3;Gnpnat1	0% (0/8)	1	0	#N/A	#N/A	0% (0/8)	1	0	#N/A	#N/A	0% (0/8)	1	0	#N/A	#N/A	37.5% (3/8)	0.0187219	1.73	#N/A	#N/A
278	GO:0006048	UDP-N-acetylglucosamine biosynthetic process	The chemical reactions and pathways resulting in the formation of UDP-N-acetylglucosamine, a substance composed of N-acetylglucosamine, a common structural unit of oligosaccharides, in glycosidic linkage with uridine diphosphate.	0% (0/6)	1	0	#N/A	#N/A	83.333% (5/6)	2.01571e-05	4.7	O88958;Q3TW96;Q91YN5;Q9CYR6;Q9JK38	Gnpda1;Uap1l1;Uap1;Pgm3;Gnpnat1	0% (0/6)	1	0	#N/A	#N/A	0% (0/6)	1	0	#N/A	#N/A	0% (0/6)	1	0	#N/A	#N/A	33.333% (2/6)	0.0715766	1.15	#N/A	#N/A
279	GO:0006054	N-acetylneuraminate metabolic process	The chemical reactions and pathways involving N-acetylneuraminate, the anion of 5-(acetylamino)-3,5-dideoxy-D-glycero-D-galacto-non-3-ulosonic acid.	0% (0/8)	1	0	#N/A	#N/A	50% (4/8)	0.00238136	2.62	O88958;Q91WG8;Q9DCJ9;Q9QZ08	Gnpda1;Gne;Npl;Nagk	25% (2/8)	0.148367	0.83	#N/A	#N/A	0% (0/8)	1	0	#N/A	#N/A	0% (0/8)	1	0	#N/A	#N/A	75% (6/8)	4.76982e-06	5.32	O88958;Q61419;Q8JZV7;Q91WG8;Q9DCJ9;Q9QZ08	Gnpda1;Cmah;Amdhd2;Gne;Npl;Nagk
280	GO:0006096	glycolytic process	The chemical reactions and pathways resulting in the breakdown of a carbohydrate into pyruvate, with the concomitant production of a small amount of ATP and the reduction of NAD(P) to NAD(P)H. Glycolysis begins with the metabolism of a carbohydrate to generate products that can enter the pathway and ends with the production of pyruvate. Pyruvate may be converted to acetyl-coenzyme A, ethanol, lac…	20.513% (8/39)	0.0217674	1.66	#N/A	#N/A	23.077% (9/39)	0.00349018	2.46	B2RWS6;P05017;P06802;P15208;P42227;Q03249;Q6NZM9;Q8R059;Q99MZ3	Ep300;Igf1;Enpp1;Insr;Stat3;Galt;Hdac4;Gale;Mlxipl	28.205% (11/39)	0.000324348	3.49	P12382;P13707;P47857;P52792;Q03249;Q60597;Q8R059;Q8VC30;Q99MZ3;Q9QXD6;Q9R0N0	Pfkl;Gpd1;Pfkm;Gck;Galt;Ogdh;Gale;Tkfc;Mlxipl;Fbp1;Galk1	10.256% (4/39)	0.314002	0.5	#N/A	#N/A	7.692% (3/39)	0.587211	0.23	#N/A	#N/A	10.256% (4/39)	0.350614	0.46	#N/A	#N/A
281	GO:0006109	regulation of carbohydrate metabolic process	Any process that modulates the frequency, rate or extent of the chemical reactions and pathways involving carbohydrates.	9.589% (7/73)	0.502024	0.3	#N/A	#N/A	21.918% (16/73)	0.000201113	3.7	B2RWS6;O55042;P04202;P05017;P06802;P15208;P17426;P42227;P47879;P49698;P50172;Q61026;Q6NZM9;Q7TMF5;Q99MZ3;Q9JHK5	Ep300;Snca;Tgfb1;Igf1;Enpp1;Insr;Ap2a1;Stat3;Igfbp4;Hnf4a;Hsd11b1;Ncoa2;Hdac4;Serpina12;Mlxipl;Plek	10.959% (8/73)	0.297568	0.53	#N/A	#N/A	9.589% (7/73)	0.278486	0.56	#N/A	#N/A	10.959% (8/73)	0.196349	0.71	#N/A	#N/A	8.219% (6/73)	0.493027	0.31	#N/A	#N/A
282	GO:0006110	regulation of glycolytic process	Any process that modulates the frequency, rate or extent of glycolysis.	16.667% (3/18)	0.221599	0.65	#N/A	#N/A	33.333% (6/18)	0.0023053	2.64	B2RWS6;P05017;P15208;P42227;Q6NZM9;Q99MZ3	Ep300;Igf1;Insr;Stat3;Hdac4;Mlxipl	22.222% (4/18)	0.0643602	1.19	#N/A	#N/A	11.111% (2/18)	0.380383	0.42	#N/A	#N/A	11.111% (2/18)	0.408643	0.39	#N/A	#N/A	5.556% (1/18)	0.763031	0.12	#N/A	#N/A
283	GO:0006140	regulation of nucleotide metabolic process	Any process that modulates the frequency, rate or extent of the chemical reactions and pathways involving nucleotides.	21.429% (6/28)	0.0367602	1.43	#N/A	#N/A	28.571% (8/28)	0.0013533	2.87	B2RWS6;O55042;P05017;P15208;P42227;Q64373;Q6NZM9;Q99MZ3	Ep300;Snca;Igf1;Insr;Stat3;Bcl2l1;Hdac4;Mlxipl	14.286% (4/28)	0.22123	0.66	#N/A	#N/A	10.714% (3/28)	0.333055	0.48	#N/A	#N/A	17.857% (5/28)	0.0593065	1.23	#N/A	#N/A	7.143% (2/28)	0.645	0.19	#N/A	#N/A
284	GO:0006165	nucleoside diphosphate phosphorylation	The process of introducing a phosphate group into a nucleoside diphosphate to produce a nucleoside triphosphate.	19.512% (8/41)	0.0288331	1.54	#N/A	#N/A	21.951% (9/41)	0.00498692	2.3	B2RWS6;P05017;P06802;P15208;P42227;Q03249;Q6NZM9;Q8R059;Q99MZ3	Ep300;Igf1;Enpp1;Insr;Stat3;Galt;Hdac4;Gale;Mlxipl	26.829% (11/41)	0.000521787	3.28	P12382;P13707;P47857;P52792;Q03249;Q60597;Q8R059;Q8VC30;Q99MZ3;Q9QXD6;Q9R0N0	Pfkl;Gpd1;Pfkm;Gck;Galt;Ogdh;Gale;Tkfc;Mlxipl;Fbp1;Galk1	9.756% (4/41)	0.347925	0.46	#N/A	#N/A	7.317% (3/41)	0.621783	0.21	#N/A	#N/A	9.756% (4/41)	0.386531	0.41	#N/A	#N/A
285	GO:0006351	transcription, DNA-templated	The cellular synthesis of RNA on a template of DNA.	2.56% (18/703)	1	0	#N/A	#N/A	10.669% (75/703)	0.0064091	2.19	B2RWS6;E9QAP7;O08539;O35613;O35892;O55222;O70400;O70589;O88351;O88569;P04202;P05017;P06802;P08122;P08226;P14211;P15208;P16951;P20060;P28704;P42227;P49698;P57780;P61161;P63280;P63330;P70340;P70662;P97454;P98078;Q01279;Q02248;Q02257;Q08874;Q501J6;Q5DTM8;Q5HZG4;Q60803;Q61026;Q61247;Q61545;Q62018;Q62351;Q63850;Q68FD7;Q6A068;Q6NZM9;Q6P8X1;Q6WKZ7;Q7M6Y3;Q7TPR4;Q80TQ2;Q80UF7;Q811D0;Q8BTM8;Q8BWG8;Q8C092;…	Ep300;Taf4;Bin1;Daxx;Sp100;Ilk;Pdlim1;Cask;Ikbkb;Hnrnpa2b1;Tgfb1;Igf1;Enpp1;Col4a2;Apoe;Calr;Insr;Atf2;Hexb;Rxrb;Stat3;Hnf4a;Actn4;Actr2;Ube2i;Ppp2ca;Smad1;Ldb1;Smad5;Dab2;Egfr;Ctnnb1;Jup;Mitf;Ddx17;Rnf20;Taf3;Traf3;Ncoa2;Serpinf2;Ewsr1;Ctr9;Tfrc;Nup62;Fnip1;Cdc5l;Hdac4;Snx6;Nostrin;Picalm;Actn1;Cyld;Ticam1;Dlg1;Flna;Arrb1;Taf5;Cdc73;Cth;Pxn;Dnajc17;Prpf6;Lims1;Actr3;Mlxipl;Snx5;Sgf29;Gtf2h1;Dnaj…	6.259% (44/703)	0.996228	0	#N/A	#N/A	8.393% (59/703)	0.119017	0.92	#N/A	#N/A	10.242% (72/703)	0.00420522	2.38	B2RX14;F6ZDS4;G3X9B1;O08785;O35134;O55187;O70589;P09405;P09803;P28033;P28700;P35822;P50580;P53569;P56959;P58801;P62334;P62908;P63166;P63330;P70196;P97304;Q01279;Q08874;Q3TKT4;Q3U0V1;Q3U821;Q3UKC1;Q569Z6;Q5SPL2;Q61026;Q61687;Q62245;Q62280;Q62351;Q63850;Q64267;Q6A4J8;Q6PFD9;Q78WZ7;Q7TPV4;Q7TSG2;Q80UW8;Q8BML9;Q8BQ46;Q8CBD1;Q8CGF7;Q8K019;Q8K202;Q8R0A0;Q8VC34;Q8VHR5;Q91YK2;Q91YR7;Q91ZP3;Q921M3;Q923E4;…	Tut4;Tpr;Heatr1;Clock;Polr1a;Cbx4;Cask;Ncl;Cdh1;Cebpb;Rxra;Ptprk;Pa2g4;Cebpz;Fus;Ripk2;Psmc6;Rps3;Sumo1;Ppp2ca;Traf6;Polr1d;Egfr;Mitf;Smarca4;Khsrp;Wdr75;Tax1bp1;Thrap3;Phf12;Ncoa2;Atrx;Sos1;Ss18;Tfrc;Nup62;Xpa;Usp7;Nup98;Polr1f;Mybbp1a;Ctdp1;Polr2e;Qars1;Taf15;Nrip1;Tcerg1;Bclaf1;Polr1e;Gtf2f2;Rpap2;Gatad2b;Rrp1b;Prpf6;Lpin1;Sf3b3;Sirt1;Med1;Nck1;Psmd9;Snx5;Xrn2;Exosc9;Ddx21;Ddx20;Cul3;Myo1c;Arn…	6.259% (44/703)	0.95106	0.02	#N/A	#N/A
286	GO:0006355	regulation of transcription, DNA-templated	Any process that modulates the frequency, rate or extent of cellular DNA-templated transcription.	2.699% (18/667)	1	0	#N/A	#N/A	11.094% (74/667)	0.00241217	2.62	B2RWS6;E9QAP7;O08539;O35613;O35892;O55222;O70400;O70589;O88351;O88569;P04202;P05017;P06802;P08226;P14211;P15208;P16951;P20060;P28704;P42227;P49698;P57780;P61161;P63280;P63330;P70340;P70662;P97454;P98078;Q01279;Q02248;Q02257;Q08874;Q501J6;Q5DTM8;Q5HZG4;Q60803;Q61026;Q61247;Q61545;Q62018;Q62351;Q63850;Q68FD7;Q6A068;Q6NZM9;Q6P8X1;Q6WKZ7;Q7M6Y3;Q7TPR4;Q80TQ2;Q80UF7;Q811D0;Q8BTM8;Q8BWG8;Q8C092;Q8JZM7;…	Ep300;Taf4;Bin1;Daxx;Sp100;Ilk;Pdlim1;Cask;Ikbkb;Hnrnpa2b1;Tgfb1;Igf1;Enpp1;Apoe;Calr;Insr;Atf2;Hexb;Rxrb;Stat3;Hnf4a;Actn4;Actr2;Ube2i;Ppp2ca;Smad1;Ldb1;Smad5;Dab2;Egfr;Ctnnb1;Jup;Mitf;Ddx17;Rnf20;Taf3;Traf3;Ncoa2;Serpinf2;Ewsr1;Ctr9;Tfrc;Nup62;Fnip1;Cdc5l;Hdac4;Snx6;Nostrin;Picalm;Actn1;Cyld;Ticam1;Dlg1;Flna;Arrb1;Taf5;Cdc73;Cth;Pxn;Dnajc17;Prpf6;Lims1;Actr3;Mlxipl;Snx5;Sgf29;Gtf2h1;Dnajb1;Taf7…	5.997% (40/667)	0.998015	0	#N/A	#N/A	8.546% (57/667)	0.0966306	1.01	#N/A	#N/A	9.895% (66/667)	0.0138173	1.86	#N/A	#N/A	6.447% (43/667)	0.918842	0.04	#N/A	#N/A
287	GO:0006357	regulation of transcription by RNA polymerase II	Any process that modulates the frequency, rate or extent of transcription mediated by RNA polymerase II.	2.16% (10/463)	1	0	#N/A	#N/A	11.447% (53/463)	0.00579823	2.24	B2RWS6;E9QAP7;O08539;O35613;O35892;O70400;O70589;O88351;O88569;P04202;P05017;P14211;P16951;P20060;P28704;P42227;P49698;P61161;P63280;P63330;P70340;P70662;P97454;P98078;Q01279;Q02248;Q02257;Q08874;Q501J6;Q5HZG4;Q61026;Q61247;Q62018;Q68FD7;Q6A068;Q6NZM9;Q811D0;Q8BWG8;Q8C092;Q8JZM7;Q91WT4;Q91YR7;Q99JY9;Q99MZ3;Q9DA08;Q9DBA9;Q9QYJ3;Q9R1C0;Q9R1Z8;Q9WTL8;Q9WTR5;Q9Z0Y9;Q9Z2V4	Ep300;Taf4;Bin1;Daxx;Sp100;Pdlim1;Cask;Ikbkb;Hnrnpa2b1;Tgfb1;Igf1;Calr;Atf2;Hexb;Rxrb;Stat3;Hnf4a;Actr2;Ube2i;Ppp2ca;Smad1;Ldb1;Smad5;Dab2;Egfr;Ctnnb1;Jup;Mitf;Ddx17;Taf3;Ncoa2;Serpinf2;Ctr9;Fnip1;Cdc5l;Hdac4;Dlg1;Arrb1;Taf5;Cdc73;Dnajc17;Prpf6;Actr3;Mlxipl;Sgf29;Gtf2h1;Dnajb1;Taf7;Sorbs3;Arntl;Cdh13;Nr1h3;Pck1	6.479% (30/463)	0.97315	0.01	#N/A	#N/A	8.207% (38/463)	0.228989	0.64	#N/A	#N/A	9.719% (45/463)	0.0531754	1.27	#N/A	#N/A	6.479% (30/463)	0.869476	0.06	#N/A	#N/A
288	GO:0006366	transcription by RNA polymerase II	The synthesis of RNA from a DNA template by RNA polymerase II (RNAP II), originating at an RNA polymerase II promoter. Includes transcription of messenger RNA (mRNA) and certain small nuclear RNAs (snRNAs).	2.066% (10/484)	1	0	#N/A	#N/A	11.364% (55/484)	0.00576099	2.24	B2RWS6;E9QAP7;O08539;O35613;O35892;O70400;O70589;O88351;O88569;P04202;P05017;P06802;P14211;P16951;P20060;P28704;P42227;P49698;P61161;P63280;P63330;P70340;P70662;P97454;P98078;Q01279;Q02248;Q02257;Q08874;Q501J6;Q5HZG4;Q61026;Q61247;Q62018;Q68FD7;Q6A068;Q6NZM9;Q811D0;Q8BTM8;Q8BWG8;Q8C092;Q8JZM7;Q91WT4;Q91YR7;Q99JY9;Q99MZ3;Q9DA08;Q9DBA9;Q9QYJ3;Q9R1C0;Q9R1Z8;Q9WTL8;Q9WTR5;Q9Z0Y9;Q9Z2V4	Ep300;Taf4;Bin1;Daxx;Sp100;Pdlim1;Cask;Ikbkb;Hnrnpa2b1;Tgfb1;Igf1;Enpp1;Calr;Atf2;Hexb;Rxrb;Stat3;Hnf4a;Actr2;Ube2i;Ppp2ca;Smad1;Ldb1;Smad5;Dab2;Egfr;Ctnnb1;Jup;Mitf;Ddx17;Taf3;Ncoa2;Serpinf2;Ctr9;Fnip1;Cdc5l;Hdac4;Dlg1;Flna;Arrb1;Taf5;Cdc73;Dnajc17;Prpf6;Actr3;Mlxipl;Sgf29;Gtf2h1;Dnajb1;Taf7;Sorbs3;Arntl;Cdh13;Nr1h3;Pck1	6.612% (32/484)	0.968256	0.01	#N/A	#N/A	7.851% (38/484)	0.326494	0.49	#N/A	#N/A	9.504% (46/484)	0.0694371	1.16	#N/A	#N/A	6.612% (32/484)	0.847863	0.07	#N/A	#N/A
289	GO:0006396	RNA processing	Any process involved in the conversion of one or more primary RNA transcripts into one or more mature RNA molecules.	0.543% (2/368)	1	0	#N/A	#N/A	12.5% (46/368)	0.00184658	2.73	O35900;O88569;P04202;P26369;P42227;P62305;P62309;P62311;P62320;P97440;Q01279;Q0VGB7;Q3TX08;Q3U319;Q3UEB3;Q501J6;Q5DTM8;Q61048;Q62018;Q6A068;Q6P4S8;Q6PCM2;Q7TNC4;Q7TQK1;Q8BTI8;Q8BUH1;Q8BX17;Q8CHT3;Q8CIM8;Q8JZM7;Q8K4Z5;Q8QZX5;Q8QZY9;Q91WT4;Q91YR7;Q922U1;Q99M28;Q9CPW7;Q9CQI7;Q9CWZ3;Q9CX53;Q9DA08;Q9R1C7;Q9Z120;Q9Z2X1;Q9Z315	Lsm2;Hnrnpa2b1;Tgfb1;U2af2;Stat3;Snrpe;Snrpg;Lsm3;Snrpd3;Slbp;Egfr;Ppp4r2;Trmt1;Rnf40;Puf60;Ddx17;Rnf20;Wbp4;Ctr9;Cdc5l;Ints1;Ints6;Luc7l2;Ints7;Srrm2;Txnl4b;Gemin5;Ints5;Ints4;Cdc73;Sf3a1;Lsm10;Sf3b4;Dnajc17;Prpf6;Prpf3;Rnps1;Zmat2;Snrpb2;Rbm8a;Gemin6;Sgf29;Prpf40a;Mettl1;Hnrnpf;Sart1	5.707% (21/368)	0.990027	0	#N/A	#N/A	8.424% (31/368)	0.211818	0.67	#N/A	#N/A	17.12% (63/368)	1.98971e-10	9.7	A2BE28;B2RX14;G3X9B1;O35286;O54825;O55135;P09405;P29341;P50580;P56183;P56959;P56960;P62852;P97452;Q01279;Q3TX08;Q3U0V1;Q3U821;Q3UEB3;Q4FK66;Q569Z5;Q569Z6;Q5BLK4;Q5SWD9;Q6NXI6;Q6P5B0;Q6PFD9;Q8BQ46;Q8BTI8;Q8BVY0;Q8CE96;Q8CGC6;Q8CGF7;Q8CGZ0;Q8QZY9;Q8R2M2;Q8R5K4;Q8VBV3;Q8VCG3;Q91YK2;Q91YR7;Q91YU8;Q921M3;Q921N6;Q99ME9;Q9CSH3;Q9CWK3;Q9CYH6;Q9CYX7;Q9D0R4;Q9D1Q1;Q9D903;Q9DAA6;Q9DBE9;Q9DBR1;Q9DBY8;Q9EQ61;…	Las1l;Tut4;Heatr1;Dhx15;Bysl;Eif6;Ncl;Pabpc1;Pa2g4;Rrp1;Fus;Exosc10;Rps25;Bop1;Egfr;Trmt1;Khsrp;Wdr75;Puf60;Prpf38a;Ddx46;Thrap3;Tut7;Tsr1;Rprd2;Rrp12;Nup98;Taf15;Srrm2;Rsl1d1;Trmt6;Rbm28;Tcerg1;Cherp;Sf3b4;Dnttip2;Nol6;Exosc2;Wdr74;Rrp1b;Prpf6;Ppan;Sf3b3;Ddx27;Gtpbp4;Dis3;Cd2bp2;Rrs1;Rrp15;Ddx56;Mphosph6;Ebna1bp2;Exosc1;Ftsj3;Xrn2;Nvl;Pes1;Exosc9;Ddx21;Ddx20;Mettl1;Plcb1;Mecp2	4.891% (18/368)	0.989818	0	#N/A	#N/A
290	GO:0006397	mRNA processing	Any process involved in the conversion of a primary mRNA transcript into one or more mature mRNA(s) prior to translation into polypeptide.	0.483% (1/207)	1	0	#N/A	#N/A	16.908% (35/207)	1.98487e-05	4.7	O35900;O88569;P26369;P62305;P62309;P62311;P62320;P97440;Q0VGB7;Q3U319;Q3UEB3;Q501J6;Q5DTM8;Q61048;Q62018;Q6A068;Q7TNC4;Q8BTI8;Q8BUH1;Q8BX17;Q8JZM7;Q8K4Z5;Q8QZX5;Q8QZY9;Q91WT4;Q91YR7;Q922U1;Q99M28;Q9CPW7;Q9CQI7;Q9CWZ3;Q9CX53;Q9R1C7;Q9Z2X1;Q9Z315	Lsm2;Hnrnpa2b1;U2af2;Snrpe;Snrpg;Lsm3;Snrpd3;Slbp;Ppp4r2;Rnf40;Puf60;Ddx17;Rnf20;Wbp4;Ctr9;Cdc5l;Luc7l2;Srrm2;Txnl4b;Gemin5;Cdc73;Sf3a1;Lsm10;Sf3b4;Dnajc17;Prpf6;Prpf3;Rnps1;Zmat2;Snrpb2;Rbm8a;Gemin6;Prpf40a;Hnrnpf;Sart1	6.28% (13/207)	0.922283	0.04	#N/A	#N/A	8.213% (17/207)	0.333936	0.48	#N/A	#N/A	10.145% (21/207)	0.113012	0.95	#N/A	#N/A	6.28% (13/207)	0.81625	0.09	#N/A	#N/A
291	GO:0006405	RNA export from nucleus	The directed movement of RNA from the nucleus to the cytoplasm.	0% (0/48)	1	0	#N/A	#N/A	20.833% (10/48)	0.00467054	2.33	E9Q3G8;O88569;Q63850;Q80UZ2;Q8BJ71;Q8R322;Q91Z49;Q99JX7;Q9CWZ3;Q9EP53	Nup153;Hnrnpa2b1;Nup62;Sdad1;Nup93;Gle1;Fyttd1;Nxf1;Rbm8a;Tsc1	4.167% (2/48)	0.929886	0.03	#N/A	#N/A	8.333% (4/48)	0.465512	0.33	#N/A	#N/A	18.75% (9/48)	0.00968992	2.01	F6ZDS4;O55135;P61222;Q63850;Q6NSQ7;Q8C570;Q8R322;Q8R5K4;Q9CYH6	Tpr;Eif6;Abce1;Nup62;Ltv1;Rae1;Gle1;Nol6;Rrs1	10.417% (5/48)	0.306237	0.51	#N/A	#N/A
292	GO:0006508	proteolysis	The hydrolysis of proteins into smaller polypeptides and/or amino acids by cleavage of their peptide bonds.	4.943% (26/526)	0.999953	0	#N/A	#N/A	11.407% (60/526)	0.00354664	2.45	A2ALK8;E9QAP7;O08539;O08677;O35955;O54918;O55042;O88947;O89017;P04202;P05017;P08113;P08226;P10605;P14211;P16294;P18760;P20029;P27005;P28063;P28076;P29452;P29699;P30999;P42227;P49182;P58802;P63330;P70444;P70677;P97821;P98078;Q02248;Q07456;Q3U319;Q5DTM8;Q60803;Q61247;Q64373;Q68FD7;Q6P4S8;Q7M6Y3;Q7TMF5;Q80TQ2;Q80YC5;Q8BWG8;Q8C092;Q8VCM7;Q91Y47;Q91YN9;Q91YW3;Q99ML1;Q9DA08;Q9EQH3;Q9QZS0;Q9R1C0;Q9WTL8;…	Ptpn3;Taf4;Bin1;Kng1;Psmb10;Bcl2l11;Snca;F10;Lgmn;Tgfb1;Igf1;Hsp90b1;Apoe;Ctsb;Calr;F9;Cfl1;Hspa5;S100a8;Psmb8;Psmb9;Casp1;Ahsg;Ctnnd1;Stat3;Serpind1;Tbc1d10a;Ppp2ca;Bid;Casp3;Ctsc;Dab2;Ctnnb1;Ambp;Rnf40;Rnf20;Traf3;Serpinf2;Bcl2l1;Fnip1;Ints1;Picalm;Serpina12;Cyld;F12;Arrb1;Taf5;Fgg;F11;Bag2;Dnajc3;Bbc3;Sgf29;Vps35;Col4a3;Taf7;Arntl;Ctsz;Nr1h3;Sumo3	7.414% (39/526)	0.88404	0.05	#N/A	#N/A	7.224% (38/526)	0.545151	0.26	#N/A	#N/A	9.506% (50/526)	0.0594412	1.23	#N/A	#N/A	7.034% (37/526)	0.747626	0.13	#N/A	#N/A
293	GO:0006525	arginine metabolic process	The chemical reactions and pathways involving arginine, 2-amino-5-(carbamimidamido)pentanoic acid.	0% (0/9)	1	0	#N/A	#N/A	77.778% (7/9)	7.30341e-07	6.14	P11725;P16460;P29758;P35505;Q61176;Q8R4H7;Q91YI0	Otc;Ass1;Oat;Fah;Arg1;Nags;Asl	11.111% (1/9)	0.558587	0.25	#N/A	#N/A	0% (0/9)	1	0	#N/A	#N/A	22.222% (2/9)	0.14848	0.83	#N/A	#N/A	11.111% (1/9)	0.512791	0.29	#N/A	#N/A
294	GO:0006527	arginine catabolic process	The chemical reactions and pathways resulting in the breakdown of arginine, 2-amino-5-(carbamimidamido)pentanoic acid.	0% (0/5)	1	0	#N/A	#N/A	60% (3/5)	0.00482066	2.32	P29758;P35505;Q61176	Oat;Fah;Arg1	0% (0/5)	1	0	#N/A	#N/A	0% (0/5)	1	0	#N/A	#N/A	0% (0/5)	1	0	#N/A	#N/A	0% (0/5)	1	0	#N/A	#N/A
295	GO:0006558	L-phenylalanine metabolic process	The chemical reactions and pathways involving L-phenylalanine, the L-enantiomer of 2-amino-3-phenylpropanoic acid, i.e. (2S)-2-amino-3-phenylpropanoic acid.	0% (0/7)	1	0	#N/A	#N/A	57.143% (4/7)	0.00127253	2.9	P16331;P35505;P49429;Q8BVI4	Pah;Fah;Hpd;Qdpr	57.143% (4/7)	0.00157837	2.8	P49429;P61458;Q8BVI4;Q9WVL0	Hpd;Pcbd1;Qdpr;Gstz1	14.286% (1/7)	0.410604	0.39	#N/A	#N/A	0% (0/7)	1	0	#N/A	#N/A	0% (0/7)	1	0	#N/A	#N/A
296	GO:0006559	L-phenylalanine catabolic process	The chemical reactions and pathways resulting in the breakdown of phenylalanine, 2-amino-3-phenylpropanoic acid.	0% (0/5)	1	0	#N/A	#N/A	80% (4/5)	0.000207763	3.68	P16331;P35505;P49429;Q8BVI4	Pah;Fah;Hpd;Qdpr	60% (3/5)	0.00567314	2.25	P49429;Q8BVI4;Q9WVL0	Hpd;Qdpr;Gstz1	20% (1/5)	0.314436	0.5	#N/A	#N/A	0% (0/5)	1	0	#N/A	#N/A	0% (0/5)	1	0	#N/A	#N/A
297	GO:0006563	L-serine metabolic process	The chemical reactions and pathways involving L-serine, the L-enantiomer of serine, i.e. (2S)-2-amino-3-hydroxypropanoic acid.	0% (0/7)	1	0	#N/A	#N/A	57.143% (4/7)	0.00127253	2.9	O35423;Q8VBT2;Q91WT9;Q99LS3	Agxt;Sds;Cbs;Psph	14.286% (1/7)	0.470531	0.33	#N/A	#N/A	0% (0/7)	1	0	#N/A	#N/A	14.286% (1/7)	0.429381	0.37	#N/A	#N/A	42.857% (3/7)	0.0123968	1.91	#N/A	#N/A
298	GO:0006591	ornithine metabolic process	The chemical reactions and pathways involving ornithine, an amino acid only rarely found in proteins, but which is important in living organisms as an intermediate in the reactions of the urea cycle and in arginine biosynthesis.	20% (1/5)	0.379704	0.42	#N/A	#N/A	80% (4/5)	0.000207763	3.68	P11725;P49698;Q61176;Q91YI0	Otc;Hnf4a;Arg1;Asl	0% (0/5)	1	0	#N/A	#N/A	20% (1/5)	0.314436	0.5	#N/A	#N/A	20% (1/5)	0.330104	0.48	#N/A	#N/A	40% (2/5)	0.0502201	1.3	#N/A	#N/A
299	GO:0006611	protein export from nucleus	The directed movement of a protein from the nucleus into the cytoplasm.	3.125% (2/64)	0.98412	0.01	#N/A	#N/A	18.75% (12/64)	0.00501661	2.3	O35892;O88569;P04202;P14211;Q80UZ2;Q8BJ71;Q8CIC2;Q8R322;Q91Z49;Q99JX7;Q9CWZ3;Q9EP53	Sp100;Hnrnpa2b1;Tgfb1;Calr;Sdad1;Nup93;Nup42;Gle1;Fyttd1;Nxf1;Rbm8a;Tsc1	9.375% (6/64)	0.485141	0.31	#N/A	#N/A	4.688% (3/64)	0.855129	0.07	#N/A	#N/A	15.625% (10/64)	0.0228585	1.64	#N/A	#N/A	7.812% (5/64)	0.551239	0.26	#N/A	#N/A
300	GO:0006638	neutral lipid metabolic process	The chemical reactions and pathways involving neutral lipids, lipids only soluble in solvents of very low polarity.	18.033% (11/61)	0.0199511	1.7	#N/A	#N/A	21.311% (13/61)	0.0010503	2.98	O55042;P06728;P08226;P09813;P11152;P27656;P33622;P34928;Q05020;Q7TMF5;Q8C196;Q9Z0Y9;Q9Z2V4	Snca;Apoa4;Apoe;Apoa2;Lpl;Lipc;Apoc3;Apoc1;Apoc2;Serpina12;Cps1;Nr1h3;Pck1	18.033% (11/61)	0.0143246	1.84	#N/A	#N/A	8.197% (5/61)	0.458953	0.34	#N/A	#N/A	21.311% (13/61)	0.000575469	3.24	O55042;P41216;P97742;Q60714;Q8BH04;Q8C0N2;Q8K2C8;Q8R2Y0;Q91ZP3;Q923E4;Q9QUJ7;Q9Z2A7;Q9Z2V4	Snca;Acsl1;Cpt1a;Slc27a1;Pck2;Gpat3;Gpat4;Abhd6;Lpin1;Sirt1;Acsl4;Dgat1;Pck1	3.279% (2/61)	0.954515	0.02	#N/A	#N/A
301	GO:0006639	acylglycerol metabolic process	The chemical reactions and pathways involving acylglycerol, any mono-, di- or triester of glycerol with (one or more) fatty acids.	18.333% (11/60)	0.0177496	1.75	#N/A	#N/A	20% (12/60)	0.00287859	2.54	P06728;P08226;P09813;P11152;P27656;P33622;P34928;Q05020;Q7TMF5;Q8C196;Q9Z0Y9;Q9Z2V4	Apoa4;Apoe;Apoa2;Lpl;Lipc;Apoc3;Apoc1;Apoc2;Serpina12;Cps1;Nr1h3;Pck1	18.333% (11/60)	0.0126946	1.9	#N/A	#N/A	6.667% (4/60)	0.644615	0.19	#N/A	#N/A	20% (12/60)	0.0016802	2.77	P41216;P97742;Q60714;Q8BH04;Q8C0N2;Q8K2C8;Q8R2Y0;Q91ZP3;Q923E4;Q9QUJ7;Q9Z2A7;Q9Z2V4	Acsl1;Cpt1a;Slc27a1;Pck2;Gpat3;Gpat4;Abhd6;Lpin1;Sirt1;Acsl4;Dgat1;Pck1	3.333% (2/60)	0.951361	0.02	#N/A	#N/A
302	GO:0006641	triglyceride metabolic process	The chemical reactions and pathways involving triglyceride, any triester of glycerol. The three fatty acid residues may all be the same or differ in any permutation. Triglycerides are important components of plant oils, animal fats and animal plasma lipoproteins.	20% (10/50)	0.0129548	1.89	#N/A	#N/A	22% (11/50)	0.00192884	2.71	P06728;P08226;P11152;P27656;P33622;P34928;Q05020;Q7TMF5;Q8C196;Q9Z0Y9;Q9Z2V4	Apoa4;Apoe;Lpl;Lipc;Apoc3;Apoc1;Apoc2;Serpina12;Cps1;Nr1h3;Pck1	20% (10/50)	0.0093716	2.03	O35678;P35576;Q4LDG0;Q61586;Q8C0N2;Q8C196;Q8C7G5;Q8K2C8;Q9Z0Y9;Q9Z2A7	Mgll;G6pc1;Slc27a5;Gpam;Gpat3;Cps1;Apoa5;Gpat4;Nr1h3;Dgat1	8% (4/50)	0.497886	0.3	#N/A	#N/A	22% (11/50)	0.00114907	2.94	P41216;P97742;Q60714;Q8BH04;Q8C0N2;Q8K2C8;Q91ZP3;Q923E4;Q9QUJ7;Q9Z2A7;Q9Z2V4	Acsl1;Cpt1a;Slc27a1;Pck2;Gpat3;Gpat4;Lpin1;Sirt1;Acsl4;Dgat1;Pck1	2% (1/50)	0.981983	0.01	#N/A	#N/A
303	GO:0006757	ATP generation from ADP	The process of introducing a phosphate group into ADP, adenosine diphosphate, to produce ATP.	20.513% (8/39)	0.0217674	1.66	#N/A	#N/A	23.077% (9/39)	0.00349018	2.46	B2RWS6;P05017;P06802;P15208;P42227;Q03249;Q6NZM9;Q8R059;Q99MZ3	Ep300;Igf1;Enpp1;Insr;Stat3;Galt;Hdac4;Gale;Mlxipl	28.205% (11/39)	0.000324348	3.49	P12382;P13707;P47857;P52792;Q03249;Q60597;Q8R059;Q8VC30;Q99MZ3;Q9QXD6;Q9R0N0	Pfkl;Gpd1;Pfkm;Gck;Galt;Ogdh;Gale;Tkfc;Mlxipl;Fbp1;Galk1	10.256% (4/39)	0.314002	0.5	#N/A	#N/A	7.692% (3/39)	0.587211	0.23	#N/A	#N/A	10.256% (4/39)	0.350614	0.46	#N/A	#N/A
304	GO:0006810	transport	The directed movement of substances (such as macromolecules, small molecules, ions) or cellular components (such as complexes and organelles) into, out of or within a cell, or between cells, or within a multicellular organism by means of some agent such as a transporter, pore or motor protein.	10.265% (128/1247)	0.0495068	1.31	#N/A	#N/A	10.585% (132/1247)	0.000172516	3.76	A2ALK8;E9Q3G8;O08539;O09131;O35423;O35643;O35892;O54918;O55042;O70589;O88351;O88569;O88952;P01887;P04202;P05017;P06728;P06802;P08030;P08113;P08226;P09813;P14211;P15208;P16301;P16951;P17426;P17427;P18760;P20029;P21958;P26043;P26151;P27005;P27656;P29452;P29699;P33622;P34928;P36371;P40336;P42208;P42227;P42567;P49698;P50518;P57746;P57780;P58802;P61161;P62743;P62814;P63280;P63330;P70441;P70444;P84091;…	Ptpn3;Nup153;Bin1;Gsto1;Agxt;Ap1b1;Sp100;Bcl2l11;Snca;Cask;Ikbkb;Hnrnpa2b1;Lin7c;B2m;Tgfb1;Igf1;Apoa4;Enpp1;Aprt;Hsp90b1;Apoe;Apoa2;Calr;Insr;Lcat;Atf2;Ap2a1;Ap2a2;Cfl1;Hspa5;Tap1;Rdx;Fcgr1;S100a8;Lipc;Casp1;Ahsg;Apoc3;Apoc1;Tap2;Vps26a;Septin2;Stat3;Eps15;Hnf4a;Atp6v1e1;Atp6v1d;Actn4;Tbc1d10a;Actr2;Ap2s1;Atp6v1b2;Ube2i;Ppp2ca;Slc9a3r1;Bid;Ap2m1;Slbp;Dab2;G6pdx;Egfr;Ctnnb1;Jup;Apoc2;Pros1;Ankrd27…	8.34% (104/1247)	0.714562	0.15	#N/A	#N/A	8.821% (110/1247)	0.00710966	2.15	A2AGT5;E9PYG6;O08992;O35144;O35683;O35864;O35988;O55029;O55042;O88630;P08113;P09405;P09528;P09803;P11983;P12787;P13439;P14246;P14869;P16882;P27005;P28271;P31725;P35278;P35762;P42227;P42567;P42932;P49698;P51881;P52430;P60334;P61028;P61922;P61982;P63005;P63038;P63101;P63328;P68254;P70372;P80315;P97377;P97865;Q01279;Q01705;Q02248;Q03265;Q08761;Q3UQN2;Q3URD3;Q60930;Q61187;Q61194;Q61285;Q61937;Q62351;…	Ckap5;Rasa1;Sdcbp;Terf2;Ndufa1;Cops5;Sdc4;Copb2;Snca;Gosr1;Hsp90b1;Ncl;Fth1;Cdh1;Tcp1;Cox5a;Umps;Slc2a2;Rplp0;Ghr;S100a8;Aco1;S100a9;Rab5c;Cd81;Stat3;Eps15;Cct8;Hnf4a;Slc25a5;Pon1;Cdo1;Rab8b;Abat;Ywhag;Pafah1b1;Hspd1;Ywhaz;Ppp3ca;Ywhaq;Elavl1;Cct4;Cdk2;Pex7;Egfr;Notch1;Ctnnb1;Atp5f1a;Pros1;Fcho2;Slmap;Vdac2;Tsg101;Pik3c2a;Abcd2;Npm1;Tfrc;Nup62;Surf4;Cyp7a1;Sri;Exoc8;Sort1;Nostrin;Ube2q1;Zfyve16;R…	8.42% (105/1247)	0.137287	0.86	#N/A	#N/A	6.816% (85/1247)	0.925188	0.03	#N/A	#N/A
305	GO:0006820	anion transport	The directed movement of anions, atoms or small molecules with a net negative charge, into, out of or within a cell, or between cells, by means of some agent such as a transporter or pore.	8.435% (69/818)	0.791394	0.1	#N/A	#N/A	11.125% (91/818)	0.000579761	3.24	E9Q3G8;O35423;O35643;O35892;O55042;O70589;O88569;O88952;P04202;P05017;P06728;P06802;P08113;P08226;P09813;P14211;P15208;P16301;P16951;P17426;P17427;P18760;P20029;P21958;P27005;P27656;P33622;P34928;P36371;P40336;P42208;P42227;P42567;P49698;P57780;P62743;P63330;P70441;P70444;P84091;P97440;P98078;Q01279;Q02257;Q05020;Q3UMR0;Q60598;Q60648;Q61176;Q61268;Q61409;Q62351;Q63850;Q6P8X1;Q6PHU5;Q7M6Y3;Q7TQK5;…	Nup153;Agxt;Ap1b1;Sp100;Snca;Cask;Hnrnpa2b1;Lin7c;Tgfb1;Igf1;Apoa4;Enpp1;Hsp90b1;Apoe;Apoa2;Calr;Insr;Lcat;Atf2;Ap2a1;Ap2a2;Cfl1;Hspa5;Tap1;S100a8;Lipc;Apoc3;Apoc1;Tap2;Vps26a;Septin2;Stat3;Eps15;Hnf4a;Actn4;Ap2s1;Ppp2ca;Slc9a3r1;Bid;Ap2m1;Slbp;Dab2;Egfr;Jup;Apoc2;Ankrd27;Cttn;Gm2a;Arg1;Apoc4;Pde3b;Tfrc;Nup62;Snx6;Sort1;Picalm;Ccdc93;Zfyve16;Sdad1;Tbc1d5;Nup93;Flna;Arrb1;Snx8;Rab11fip3;Septin8;Nu…	9.046% (74/818)	0.358954	0.44	#N/A	#N/A	8.68% (71/818)	0.0496408	1.3	#N/A	#N/A	9.535% (78/818)	0.0177734	1.75	#N/A	#N/A	6.601% (54/818)	0.915451	0.04	#N/A	#N/A
306	GO:0006886	intracellular protein transport	The directed movement of proteins in a cell, including the movement of proteins between specific compartments or structures within a cell, such as organelles of a eukaryotic cell.	6.46% (25/387)	0.980727	0.01	#N/A	#N/A	12.145% (47/387)	0.00299324	2.52	E9Q3G8;O35643;O35892;O88569;P04202;P08113;P14211;P16951;P17426;P17427;P18760;P20029;P40336;P42227;P49698;P62743;P63330;P70444;P84091;Q02257;Q60598;Q63850;Q6P8X1;Q6PHU5;Q80U44;Q80UZ2;Q8BJ71;Q8BTM8;Q8CFD4;Q8CHH9;Q8CIC2;Q8R322;Q91Z49;Q99JX7;Q99JY9;Q99ML1;Q9CWK8;Q9CWZ3;Q9D173;Q9D8U8;Q9DBG3;Q9EP53;Q9EQH3;Q9QZ88;Q9WTL8;Q9WUL7;Q9WV80	Nup153;Ap1b1;Sp100;Hnrnpa2b1;Tgfb1;Hsp90b1;Calr;Atf2;Ap2a1;Ap2a2;Cfl1;Hspa5;Vps26a;Stat3;Hnf4a;Ap2s1;Ppp2ca;Bid;Ap2m1;Jup;Cttn;Nup62;Snx6;Sort1;Zfyve16;Sdad1;Nup93;Flna;Snx8;Septin8;Nup42;Gle1;Fyttd1;Nxf1;Actr3;Bbc3;Snx2;Rbm8a;Tomm7;Snx5;Ap2b1;Tsc1;Vps35;Vps29;Arntl;Arl3;Snx1	10.336% (40/387)	0.131213	0.88	#N/A	#N/A	9.819% (38/387)	0.030328	1.52	#N/A	#N/A	11.628% (45/387)	0.00247641	2.61	F6ZDS4;O35344;O55135;O89116;P09803;P46061;P60670;P60766;P61222;P61982;P63166;P63330;P70168;P70372;Q01853;Q60960;Q63850;Q64704;Q6IRU5;Q6NSQ7;Q6PFD9;Q8C570;Q8CB27;Q8CG50;Q8CIC2;Q8CIE6;Q8K3H0;Q8R0J7;Q8R322;Q8R5K4;Q8VCI5;Q91XD6;Q922J3;Q925J9;Q99LI8;Q9CYH6;Q9D0K1;Q9D8U8;Q9ERU9;Q9JIH2;Q9JKK1;Q9QXY9;Q9WTI7;Q9WTL8;Q9Z2F7	Tpr;Kpna3;Eif6;Vti1a;Cdh1;Rangap1;Nploc4;Cdc42;Abce1;Ywhag;Sumo1;Ppp2ca;Kpnb1;Elavl1;Vcp;Kpna1;Nup62;Stx3;Cltb;Ltv1;Nup98;Rae1;Yod1;Rab43;Nup42;Copa;Appl1;Vps37b;Gle1;Nol6;Pex19;Vps36;Clip1;Med1;Hgs;Rrs1;Pex13;Snx5;Ranbp2;Nup50;Stx6;Pex3;Myo1c;Arntl;Bnip3l	6.202% (24/387)	0.895916	0.05	#N/A	#N/A
307	GO:0006897	endocytosis	A vesicle-mediated transport process in which cells take up external materials or membrane constituents by the invagination of a small region of the plasma membrane to form a new membrane-bounded vesicle.	5.288% (11/208)	0.986829	0.01	#N/A	#N/A	20.192% (42/208)	1.55614e-08	7.81	O08539;O55042;P01887;P06802;P08226;P15208;P17426;P17427;P26151;P33622;P34928;P42567;P57780;P62743;P84091;P98078;Q05020;Q60598;Q60631;Q60902;Q61830;Q62351;Q62419;Q64373;Q6PHU5;Q6WKZ7;Q7M6Y3;Q80VP1;Q80XQ2;Q8BVE3;Q8BWG8;Q8CHU3;Q8R550;Q91ZX7;Q9CWK8;Q9D1J1;Q9D8U8;Q9DBG3;Q9QZS3;Q9WTR5;Q9WV80;Q9Z0Y9	Bin1;Snca;B2m;Enpp1;Apoe;Insr;Ap2a1;Ap2a2;Fcgr1;Apoc3;Apoc1;Eps15;Actn4;Ap2s1;Ap2m1;Dab2;Apoc2;Cttn;Grb2;Eps15l1;Mrc1;Tfrc;Sh3gl1;Bcl2l1;Sort1;Nostrin;Picalm;Epn1;Tbc1d5;Atp6v1h;Arrb1;Epn2;Sh3kbp1;Lrp1;Snx2;Necap2;Snx5;Ap2b1;Numb;Cdh13;Snx1;Nr1h3	5.288% (11/208)	0.978092	0.01	#N/A	#N/A	10.577% (22/208)	0.045338	1.34	#N/A	#N/A	8.173% (17/208)	0.434601	0.36	#N/A	#N/A	7.212% (15/208)	0.640625	0.19	#N/A	#N/A
308	GO:0006898	receptor-mediated endocytosis	An endocytosis process in which cell surface receptors ensure specificity of transport. A specific receptor on the cell surface binds tightly to the extracellular macromolecule (the ligand) that it recognizes; the plasma-membrane region containing the receptor-ligand complex then undergoes endocytosis, forming a transport vesicle containing the receptor-ligand complex and excluding most other pla…	10% (9/90)	0.435921	0.36	#N/A	#N/A	27.778% (25/90)	2.3807e-08	7.62	O55042;P01887;P08226;P15208;P17426;P17427;P26151;P33622;P34928;P42567;P62743;P84091;P98078;Q05020;Q60598;Q60631;Q61830;Q62351;Q7M6Y3;Q80XQ2;Q8BWG8;Q91ZX7;Q9DBG3;Q9QZS3;Q9WV80	Snca;B2m;Apoe;Insr;Ap2a1;Ap2a2;Fcgr1;Apoc3;Apoc1;Eps15;Ap2s1;Ap2m1;Dab2;Apoc2;Cttn;Grb2;Mrc1;Tfrc;Picalm;Tbc1d5;Arrb1;Lrp1;Ap2b1;Numb;Snx1	3.333% (3/90)	0.987755	0.01	#N/A	#N/A	12.222% (11/90)	0.0596394	1.22	#N/A	#N/A	6.667% (6/90)	0.702741	0.15	#N/A	#N/A	7.778% (7/90)	0.542837	0.27	#N/A	#N/A
309	GO:0006913	nucleocytoplasmic transport	The directed movement of molecules between the nucleus and the cytoplasm.	2.614% (4/153)	0.999729	0	#N/A	#N/A	15.686% (24/153)	0.00128456	2.89	E9Q3G8;O35892;O88569;P04202;P14211;P16951;P18760;P42227;P49698;P63280;P63330;Q02257;Q63850;Q80UZ2;Q8BJ71;Q8BTM8;Q8CIC2;Q8CJF7;Q8R322;Q91Z49;Q99JX7;Q9CWZ3;Q9EP53;Q9WTL8	Nup153;Sp100;Hnrnpa2b1;Tgfb1;Calr;Atf2;Cfl1;Stat3;Hnf4a;Ube2i;Ppp2ca;Jup;Nup62;Sdad1;Nup93;Flna;Nup42;Ahctf1;Gle1;Fyttd1;Nxf1;Rbm8a;Tsc1;Arntl	6.536% (10/153)	0.86816	0.06	#N/A	#N/A	7.843% (12/153)	0.435776	0.36	#N/A	#N/A	16.993% (26/153)	7.82491e-05	4.11	F6ZDS4;O35344;O55135;P09803;P46061;P61222;P63087;P63166;P63330;P70168;P70372;Q60960;Q63850;Q6NSQ7;Q6PFD9;Q8C570;Q8CIC2;Q8K3H0;Q8R2U0;Q8R322;Q8R5K4;Q925J9;Q9CYH6;Q9ERU9;Q9JIH2;Q9WTL8	Tpr;Kpna3;Eif6;Cdh1;Rangap1;Abce1;Ppp1cc;Sumo1;Ppp2ca;Kpnb1;Elavl1;Kpna1;Nup62;Ltv1;Nup98;Rae1;Nup42;Appl1;Seh1l;Gle1;Nol6;Med1;Rrs1;Ranbp2;Nup50;Arntl	7.843% (12/153)	0.512989	0.29	#N/A	#N/A
310	GO:0006915	apoptotic process	A programmed cell death process which begins when a cell receives an internal (e.g. DNA damage) or external signal (e.g. an extracellular death ligand), and proceeds through a series of biochemical events (signaling pathway phase) which trigger an execution phase. The execution phase is the last step of an apoptotic process, and is typically characterized by rounding-up of the cell, retraction of…	5.575% (32/574)	0.999708	0	#N/A	#N/A	11.672% (67/574)	0.00106744	2.97	B2RWS6;O08539;O35613;O35892;O54918;O55042;O55222;O89017;P04202;P05017;P06802;P08113;P08226;P09103;P11688;P16951;P20029;P26231;P27005;P27773;P29452;P39447;P47941;P57780;P63330;P70441;P70444;P70677;P97821;P98078;Q00612;Q01279;Q02248;Q08874;Q3UEB3;Q571F8;Q60598;Q60803;Q62351;Q63850;Q64373;Q68FD7;Q6NZM9;Q6P4S8;Q6P8X1;Q6PHU5;Q80TQ2;Q80UF7;Q80W00;Q8BTM8;Q8BWG8;Q8JZM7;Q8R180;Q8R550;Q8VCM7;Q8VCN5;Q91WT9;…	Ep300;Bin1;Daxx;Sp100;Bcl2l11;Snca;Ilk;Lgmn;Tgfb1;Igf1;Enpp1;Hsp90b1;Apoe;P4hb;Itga5;Atf2;Hspa5;Ctnna1;S100a8;Pdia3;Casp1;Tjp1;Crkl;Actn4;Ppp2ca;Slc9a3r1;Bid;Casp3;Ctsc;Dab2;G6pdx;Egfr;Ctnnb1;Mitf;Puf60;Gls2;Cttn;Traf3;Tfrc;Nup62;Bcl2l1;Fnip1;Hdac4;Ints1;Snx6;Sort1;Cyld;Ticam1;Ppp1r10;Flna;Arrb1;Cdc73;Ero1a;Sh3kbp1;Fgg;Cth;Cbs;Dnajc3;Lrp1;Lims1;Rnps1;Bbc3;Vps35;Inpp5d;Hyou1;Col4a3;Ctsz	7.491% (43/574)	0.880577	0.06	#N/A	#N/A	9.233% (53/574)	0.0332933	1.48	#N/A	#N/A	11.498% (66/574)	0.000287814	3.54	O54833;O55042;P03958;P04627;P08228;P09405;P11881;P26231;P27005;P28033;P28700;P31725;P46662;P47809;P50580;P58801;P60766;P61087;P62908;P63147;P63330;P68040;P70196;P70236;P81122;Q01279;Q08874;Q3TKT4;Q3UEB3;Q3UKC1;Q60960;Q62351;Q63850;Q64267;Q64373;Q6A4J8;Q6PHZ2;Q6ZWX6;Q76MZ3;Q7TPV4;Q80W00;Q8BML9;Q8BRK8;Q8BTI9;Q8BVY0;Q8C180;Q8CI32;Q8K019;Q8K183;Q8K3K8;Q8VEJ4;Q91YK2;Q923E4;Q925J9;Q99KH8;Q99M51;Q9CR00;…	Csnk2a2;Snca;Ada;Araf;Sod1;Ncl;Itpr1;Ctnna1;S100a8;Cebpb;Rxra;S100a9;Nf2;Map2k4;Pa2g4;Ripk2;Cdc42;Ube2k;Rps3;Ube2b;Ppp2ca;Rack1;Traf6;Map2k6;Irs2;Egfr;Mitf;Smarca4;Puf60;Tax1bp1;Kpna1;Tfrc;Nup62;Xpa;Bcl2l1;Usp7;Camk2d;Eif2s1;Ppp2r1a;Mybbp1a;Ppp1r10;Qars1;Prkaa2;Pik3cb;Rsl1d1;Frs2;Bag5;Bclaf1;Pdxk;Optn;Nle1;Rrp1b;Sirt1;Med1;Stk24;Nck1;Psmd9;Serbp1;Ube2v2;Arhgef7;Ddx20;Hip1r;Cul3;Col4a3;Mecp2;Bnip3l	8.188% (47/574)	0.332718	0.48	#N/A	#N/A
311	GO:0006928	movement of cell or subcellular component	The directed, self-propelled movement of a cell or subcellular component without the involvement of an external agent such as a transporter or a pore.	5.01% (25/499)	0.999904	0	#N/A	#N/A	11.623% (58/499)	0.00270914	2.57	O08539;O35892;O55222;O70400;O88207;O89017;P04202;P05017;P06802;P08121;P08226;P11688;P14211;P15208;P18760;P20029;P20060;P26043;P26231;P27005;P39447;P42227;P47941;P49698;P57780;P61161;P70389;P70429;P70441;P70460;P70662;P98078;Q01279;Q02248;Q02257;Q08874;Q5DTM8;Q60598;Q63850;Q64727;Q6NZM9;Q7TPR4;Q811D0;Q8BTM8;Q8K1B8;Q8R550;Q8VI36;Q91ZX7;Q99JY9;Q9CPW4;Q9CQ73;Q9D898;Q9EPC1;Q9QZS3;Q9R1C7;Q9WTR5;Q9WUL7;…	Bin1;Sp100;Ilk;Pdlim1;Col5a1;Lgmn;Tgfb1;Igf1;Enpp1;Col3a1;Apoe;Itga5;Calr;Insr;Cfl1;Hspa5;Hexb;Rdx;Ctnna1;S100a8;Tjp1;Stat3;Crkl;Hnf4a;Actn4;Actr2;Igfals;Evl;Slc9a3r1;Vasp;Ldb1;Dab2;Egfr;Ctnnb1;Jup;Mitf;Rnf20;Cttn;Nup62;Vcl;Hdac4;Actn1;Dlg1;Flna;Fermt3;Sh3kbp1;Pxn;Lrp1;Actr3;Arpc5;Pkp2;Arpc5l;Parva;Numb;Prpf40a;Cdh13;Arl3;Coro1c	3.407% (17/499)	1	0	#N/A	#N/A	9.82% (49/499)	0.0144066	1.84	#N/A	#N/A	7.615% (38/499)	0.557132	0.25	#N/A	#N/A	9.018% (45/499)	0.132374	0.88	#N/A	#N/A
312	GO:0006950	response to stress	Any process that results in a change in state or activity of a cell or an organism (in terms of movement, secretion, enzyme production, gene expression, etc.) as a result of a disturbance in organismal or cellular homeostasis, usually, but not necessarily, exogenous (e.g. temperature, humidity, ionizing radiation).	6.303% (67/1063)	0.999952	0	#N/A	#N/A	10.348% (110/1063)	0.0020988	2.68	B2RWS6;E9QAP7;O08677;O08807;O35613;O35892;O54918;O55042;O70400;O70589;O88207;O88428;O88947;P01887;P01901;P04202;P05017;P06683;P06728;P06802;P08003;P08113;P08121;P08226;P09103;P11152;P11688;P14211;P14847;P16294;P16460;P16951;P18760;P20029;P21958;P26151;P26231;P27005;P27773;P29452;P29699;P36371;P42227;P47879;P48722;P49182;P49698;P61161;P70340;P70429;P70444;P70677;P97821;P98078;Q00612;Q01279;Q02248;…	Ep300;Taf4;Kng1;Prdx4;Daxx;Sp100;Bcl2l11;Snca;Pdlim1;Cask;Col5a1;Papss2;F10;B2m;H2-K1;Tgfb1;Igf1;C9;Apoa4;Enpp1;Pdia4;Hsp90b1;Col3a1;Apoe;P4hb;Lpl;Itga5;Calr;Crp;F9;Ass1;Atf2;Cfl1;Hspa5;Tap1;Fcgr1;Ctnna1;S100a8;Pdia3;Casp1;Ahsg;Tap2;Stat3;Igfbp4;Hspa4l;Serpind1;Hnf4a;Actr2;Smad1;Evl;Bid;Casp3;Ctsc;Dab2;G6pdx;Egfr;Ctnnb1;Ambp;Pros1;Ppp4r2;Ddx17;Grb2;Hnrnpd;Traf3;Arg1;Serpinf2;Mrc1;Tfrc;Nup62;Bcl2l…	6.679% (71/1063)	0.997672	0	#N/A	#N/A	7.902% (84/1063)	0.194095	0.71	#N/A	#N/A	8.749% (93/1063)	0.0765655	1.12	#N/A	#N/A	10.254% (109/1063)	0.000200439	3.7	B8JK39;O08599;O35343;O35892;O88207;O88508;P00375;P04202;P06800;P06802;P08103;P08121;P09581;P10518;P11680;P11835;P14106;P15379;P19096;P20491;P21958;P22315;P25206;P26151;P26450;P28843;P36371;P42230;P47713;P48410;P48722;P49717;P52792;P54869;P55772;P58871;P70677;P97310;P97868;P98078;Q00612;Q02105;Q03963;Q05117;Q05915;Q08481;Q09014;Q0VBD2;Q0VGB7;Q2EMV9;Q3TRM8;Q501J6;Q60520;Q60766;Q60803;Q60855;Q60953;…	Itga9;Stxbp1;Kpna4;Sp100;Col5a1;Dnmt3a;Dhfr;Tgfb1;Ptprc;Enpp1;Hck;Col3a1;Csf1r;Alad;Cfp;Itgb2;C1qb;Cd44;Fasn;Fcer1g;Tap1;Fech;Mcm3;Fcgr1;Pik3r1;Dpp4;Tap2;Stat5a;Pla2g4a;Abcd1;Hspa4l;Mcm4;Gck;Hmgcs2;Entpd1;Tnks1bp1;Casp3;Mcm2;Rbbp6;Dab2;G6pdx;C1qc;Eif2ak2;Acp5;Gch1;Pecam1;Ncf1;Mcm10;Ppp4r2;Parp14;Hk3;Ddx17;Sin3a;Irgm1;Traf3;Ripk1;Pml;Cybb;Fadd;Abcd2;Nt5e;Trim25;Ifi47;Cbx5;Ralbp1;Mapk3;Sord;Smarca2…
313	GO:0006952	defense response	Reactions, triggered in response to the presence of a foreign body or the occurrence of an injury, which result in restriction of damage to the organism attacked or prevention/recovery from the infection caused by the attack.	4.348% (17/391)	0.999942	0	#N/A	#N/A	12.02% (47/391)	0.00368256	2.43	B2RWS6;O08677;O35892;O55042;P01887;P01901;P04202;P05017;P06683;P06728;P06802;P08226;P11152;P14847;P16460;P21958;P26151;P27005;P29452;P29699;P36371;P42227;P47879;P61161;P70340;P70429;P97821;Q01279;Q501J6;Q60803;Q61176;Q61247;Q61830;Q62351;Q64373;Q80TQ2;Q80UF7;Q80YC5;Q8BG07;Q8K182;Q8VCG4;Q8VCM7;Q99JY9;Q9DAU1;Q9EQH3;Q9R233;Q9Z0Y9	Ep300;Kng1;Sp100;Snca;B2m;H2-K1;Tgfb1;Igf1;C9;Apoa4;Enpp1;Apoe;Lpl;Crp;Ass1;Tap1;Fcgr1;S100a8;Casp1;Ahsg;Tap2;Stat3;Igfbp4;Actr2;Smad1;Evl;Ctsc;Egfr;Ddx17;Traf3;Arg1;Serpinf2;Mrc1;Tfrc;Bcl2l1;Cyld;Ticam1;F12;Pld4;C8a;C8g;Fgg;Actr3;Cnpy3;Vps35;Tapbp;Nr1h3	7.161% (28/391)	0.89024	0.05	#N/A	#N/A	8.44% (33/391)	0.199263	0.7	#N/A	#N/A	7.673% (30/391)	0.538151	0.27	#N/A	#N/A	14.578% (57/391)	5.99505e-07	6.22	O08599;O35892;P04202;P06800;P06802;P08103;P09581;P11680;P11835;P14106;P15379;P19096;P20491;P21958;P26151;P28843;P36371;P42230;P47713;P48410;Q02105;Q03963;Q05117;Q05915;Q09014;Q2EMV9;Q501J6;Q60520;Q60766;Q60803;Q60855;Q60953;Q61093;Q61160;Q61285;Q61503;Q61510;Q61635;Q63844;Q6Q899;Q8C522;Q8R4K2;Q8R5F7;Q8VHK9;Q8VI94;Q99J87;Q9CWS1;Q9CZN7;Q9D2Y4;Q9D906;Q9DCE9;Q9QY24;Q9QZ85;Q9R233;Q9Z0E6;Q9Z0F8;Q9Z1X4	Stxbp1;Sp100;Tgfb1;Ptprc;Enpp1;Hck;Csf1r;Cfp;Itgb2;C1qb;Cd44;Fasn;Fcer1g;Tap1;Fcgr1;Dpp4;Tap2;Stat5a;Pla2g4a;Abcd1;C1qc;Eif2ak2;Acp5;Gch1;Ncf1;Parp14;Ddx17;Sin3a;Irgm1;Traf3;Ripk1;Pml;Cybb;Fadd;Abcd2;Nt5e;Trim25;Ifi47;Mapk3;Ddx58;Endod1;Irak4;Ifih1;Dhx36;Oasl1;Dhx58;Rnf135;Shmt2;Mlkl;Atg7;Igtp;Zbp1;Iigp1;Tapbp;Gbp2;Adam17;Ilf3
314	GO:0006953	acute-phase response	An acute inflammatory response that involves non-antibody proteins whose concentrations in the plasma increase in response to infection or injury of homeothermic animals.	0% (0/15)	1	0	#N/A	#N/A	40% (6/15)	0.000767978	3.11	P14847;P16460;P29699;P42227;Q61247;Q62351	Crp;Ass1;Ahsg;Stat3;Serpinf2;Tfrc	0% (0/15)	1	0	#N/A	#N/A	13.333% (2/15)	0.298539	0.52	#N/A	#N/A	13.333% (2/15)	0.323023	0.49	#N/A	#N/A	0% (0/15)	1	0	#N/A	#N/A
315	GO:0006954	inflammatory response	The immediate defensive reaction (by vertebrate tissue) to infection or injury caused by chemical or physical agents. The process is characterized by local vasodilation, extravasation of plasma into intercellular spaces and accumulation of white blood cells and macrophages.	6.936% (12/173)	0.877579	0.06	#N/A	#N/A	15.029% (26/173)	0.00155219	2.81	O08677;O55042;P04202;P05017;P06802;P08226;P11152;P14847;P16460;P26151;P27005;P29452;P29699;P42227;P47879;P70340;P97821;Q01279;Q61247;Q62351;Q80TQ2;Q80UF7;Q80YC5;Q8BG07;Q9EQH3;Q9Z0Y9	Kng1;Snca;Tgfb1;Igf1;Enpp1;Apoe;Lpl;Crp;Ass1;Fcgr1;S100a8;Casp1;Ahsg;Stat3;Igfbp4;Smad1;Ctsc;Egfr;Serpinf2;Tfrc;Cyld;Ticam1;F12;Pld4;Vps35;Nr1h3	6.936% (12/173)	0.833736	0.08	#N/A	#N/A	11.561% (20/173)	0.0242843	1.61	#N/A	#N/A	8.092% (14/173)	0.463419	0.33	#N/A	#N/A	11.561% (20/173)	0.0400741	1.4	#N/A	#N/A
316	GO:0006955	immune response	Any immune system process that functions in the calibrated response of an organism to a potential internal or invasive threat.	3.099% (11/355)	0.999999	0	#N/A	#N/A	12.113% (43/355)	0.00475868	2.32	A0A0B4J1G0;O08677;O35601;O35892;O55042;P01887;P01901;P04202;P06683;P06728;P06802;P08121;P08226;P09813;P14847;P16460;P21958;P26151;P27005;P29452;P36371;P42227;P47941;P61161;P70429;P97821;Q60803;Q61176;Q61830;Q62351;Q80TQ2;Q80UF7;Q8BG07;Q8K182;Q8VCG4;Q8VCM7;Q91ZX7;Q99JY9;Q9DAU1;Q9EP53;Q9ES52;Q9R233;Q9Z2V4	Fcgr4;Kng1;Fyb1;Sp100;Snca;B2m;H2-K1;Tgfb1;C9;Apoa4;Enpp1;Col3a1;Apoe;Apoa2;Crp;Ass1;Tap1;Fcgr1;S100a8;Casp1;Tap2;Stat3;Crkl;Actr2;Evl;Ctsc;Traf3;Arg1;Mrc1;Tfrc;Cyld;Ticam1;Pld4;C8a;C8g;Fgg;Lrp1;Actr3;Cnpy3;Tsc1;Inpp5d;Tapbp;Pck1	4.789% (17/355)	0.998773	0	#N/A	#N/A	9.577% (34/355)	0.0534946	1.27	#N/A	#N/A	8.169% (29/355)	0.394144	0.4	#N/A	#N/A	15.211% (54/355)	3.08718e-07	6.51	A0A0B4J1G0;B2RUR8;O08599;O35601;O35892;P04202;P06800;P06802;P08103;P08121;P09581;P11680;P11835;P14106;P15379;P20491;P21958;P26151;P28843;P36371;P42230;P47713;Q02105;Q03963;Q05144;Q05915;Q09014;Q2EMV9;Q60520;Q60766;Q60787;Q60803;Q60953;Q61093;Q61160;Q61510;Q6Q899;Q8C522;Q8K1X4;Q8R4K2;Q8R5F7;Q8VHK9;Q8VI94;Q99J87;Q9CWS1;Q9CZN7;Q9DCE9;Q9EP53;Q9QY24;Q9QZ85;Q9R117;Q9R233;Q9Z0E6;Q9Z0F8	Fcgr4;Otud7b;Stxbp1;Fyb1;Sp100;Tgfb1;Ptprc;Enpp1;Hck;Col3a1;Csf1r;Cfp;Itgb2;C1qb;Cd44;Fcer1g;Tap1;Fcgr1;Dpp4;Tap2;Stat5a;Pla2g4a;C1qc;Eif2ak2;Rac2;Gch1;Ncf1;Parp14;Sin3a;Irgm1;Lcp2;Traf3;Pml;Cybb;Fadd;Trim25;Ddx58;Endod1;Nckap1l;Irak4;Ifih1;Dhx36;Oasl1;Dhx58;Rnf135;Shmt2;Igtp;Tsc1;Zbp1;Iigp1;Tyk2;Tapbp;Gbp2;Adam17
317	GO:0006957	complement activation, alternative pathway	Any process involved in the activation of any of the steps of the alternative pathway of the complement cascade which allows for the direct killing of microbes and the regulation of other immune processes.	0% (0/6)	1	0	#N/A	#N/A	50% (3/6)	0.00905834	2.04	P06683;Q8K182;Q8VCG4	C9;C8a;C8g	0% (0/6)	1	0	#N/A	#N/A	0% (0/6)	1	0	#N/A	#N/A	0% (0/6)	1	0	#N/A	#N/A	16.667% (1/6)	0.380713	0.42	#N/A	#N/A
318	GO:0007010	cytoskeleton organization	A process that is carried out at the cellular level which results in the assembly, arrangement of constituent parts, or disassembly of cytoskeletal structures.	2.571% (10/389)	1	0	#N/A	#N/A	12.082% (47/389)	0.00332244	2.48	E9Q6R7;O08539;O55042;O55131;O55222;O70400;O88351;P04202;P08113;P14211;P16951;P18760;P26039;P26043;P26231;P39447;P57780;P61161;P70429;P70441;P70460;Q02248;Q60598;Q60631;Q61247;Q63850;Q7TPR4;Q80TQ2;Q811D0;Q8BTM8;Q8BWG8;Q8R550;Q8VI36;Q91ZX7;Q99JY9;Q9CPW4;Q9CQ73;Q9D898;Q9EP53;Q9EPC1;Q9JHK5;Q9JK83;Q9R111;Q9R1C7;Q9R1Z8;Q9WUM4;Q9WV32	Utrn;Bin1;Snca;Septin7;Ilk;Pdlim1;Ikbkb;Tgfb1;Hsp90b1;Calr;Atf2;Cfl1;Tln1;Rdx;Ctnna1;Tjp1;Actn4;Actr2;Evl;Slc9a3r1;Vasp;Ctnnb1;Cttn;Grb2;Serpinf2;Nup62;Actn1;Cyld;Dlg1;Flna;Arrb1;Sh3kbp1;Pxn;Lrp1;Actr3;Arpc5;Pkp2;Arpc5l;Tsc1;Parva;Plek;Pard6b;Gda;Prpf40a;Sorbs3;Coro1c;Arpc1b	3.342% (13/389)	0.999997	0	#N/A	#N/A	9.769% (38/389)	0.0325609	1.49	#N/A	#N/A	8.74% (34/389)	0.234358	0.63	#N/A	#N/A	7.969% (31/389)	0.438539	0.36	#N/A	#N/A
319	GO:0007015	actin filament organization	A process that is carried out at the cellular level which results in the assembly, arrangement of constituent parts, or disassembly of cytoskeletal structures comprising actin filaments. Includes processes that control the spatial distribution of actin filaments, such as organizing filaments into meshworks, bundles, or other structures, as by cross-linking.	0.676% (1/148)	0.999999	0	#N/A	#N/A	18.919% (28/148)	1.70835e-05	4.77	O08539;O70400;P08113;P18760;P26043;P26231;P39447;P57780;P61161;P70429;P70460;Q60598;Q60631;Q61247;Q7TPR4;Q811D0;Q8BTM8;Q8BWG8;Q8R550;Q8VI36;Q99JY9;Q9CPW4;Q9D898;Q9EP53;Q9JHK5;Q9R1Z8;Q9WUM4;Q9WV32	Bin1;Pdlim1;Hsp90b1;Cfl1;Rdx;Ctnna1;Tjp1;Actn4;Actr2;Evl;Vasp;Cttn;Grb2;Serpinf2;Actn1;Dlg1;Flna;Arrb1;Sh3kbp1;Pxn;Actr3;Arpc5;Arpc5l;Tsc1;Plek;Sorbs3;Coro1c;Arpc1b	1.351% (2/148)	0.999982	0	#N/A	#N/A	11.486% (17/148)	0.0382061	1.42	#N/A	#N/A	5.405% (8/148)	0.894359	0.05	#N/A	#N/A	10.811% (16/148)	0.0997143	1	#N/A	#N/A
320	GO:0007043	cell-cell junction assembly	The aggregation, arrangement and bonding together of a set of components to form a junction between cells.	11.628% (5/43)	0.353399	0.45	#N/A	#N/A	25.581% (11/43)	0.000499991	3.3	O88351;P26231;P30999;P39447;P57780;Q02248;Q02257;Q64727;Q811D0;Q9CQ73;Q9JK83	Ikbkb;Ctnna1;Ctnnd1;Tjp1;Actn4;Ctnnb1;Jup;Vcl;Dlg1;Pkp2;Pard6b	6.977% (3/43)	0.734387	0.13	#N/A	#N/A	11.628% (5/43)	0.199369	0.7	#N/A	#N/A	6.977% (3/43)	0.654336	0.18	#N/A	#N/A	9.302% (4/43)	0.422193	0.37	#N/A	#N/A
321	GO:0007044	cell-substrate junction assembly	The aggregation, arrangement and bonding together of a set of components to form a junction between a cell and its substrate.	0% (0/38)	1	0	#N/A	#N/A	31.579% (12/38)	2.89597e-05	4.54	P11688;P18760;P26039;P70662;Q60598;Q64727;Q7TPR4;Q8VI36;Q91ZX7;Q99JW4;Q9EP53;Q9WUM4	Itga5;Cfl1;Tln1;Ldb1;Cttn;Vcl;Actn1;Pxn;Lrp1;Lims1;Tsc1;Coro1c	0% (0/38)	1	0	#N/A	#N/A	18.421% (7/38)	0.0178047	1.75	#N/A	#N/A	5.263% (2/38)	0.802657	0.1	#N/A	#N/A	5.263% (2/38)	0.801131	0.1	#N/A	#N/A
322	GO:0007154	cell communication	Any process that mediates interactions between a cell and its surroundings. Encompasses interactions such as signaling or attachment between one cell and another cell, between a cell and an extracellular matrix, or between a cell and any other aspect of its environment.	5.574% (67/1202)	1	0	#N/A	#N/A	10.316% (124/1202)	0.00100986	3	A0A0B4J1G0;B2RWS6;O35423;O35601;O35613;O35892;O54918;O55042;O55222;O70589;O88351;O88947;O88952;O89017;P02463;P04202;P05017;P06802;P08121;P08122;P08226;P09103;P11152;P11688;P14211;P15208;P16951;P18760;P20029;P26039;P26151;P26231;P27005;P27773;P28704;P29416;P29452;P29699;P30999;P33622;P42208;P42227;P47877;P47879;P47941;P49698;P57780;P63280;P63330;P70340;P70441;P70444;P70662;P70677;P97454;P97821;P98…	Fcgr4;Ep300;Agxt;Fyb1;Daxx;Sp100;Bcl2l11;Snca;Ilk;Cask;Ikbkb;F10;Lin7c;Lgmn;Col4a1;Tgfb1;Igf1;Enpp1;Col3a1;Col4a2;Apoe;P4hb;Lpl;Itga5;Calr;Insr;Atf2;Cfl1;Hspa5;Tln1;Fcgr1;Ctnna1;S100a8;Pdia3;Rxrb;Hexa;Casp1;Ahsg;Ctnnd1;Apoc3;Septin2;Stat3;Igfbp2;Igfbp4;Crkl;Hnf4a;Actn4;Ube2i;Ppp2ca;Smad1;Slc9a3r1;Bid;Ldb1;Casp3;Smad5;Ctsc;Dab2;Col1a2;Egfr;Ctnnb1;Jup;Mitf;Ddx17;Cttn;Grb2;Traf3;Ncoa2;Arg1;Serpinf2;…	5.324% (64/1202)	1	0	#N/A	#N/A	8.236% (99/1202)	0.0704543	1.15	#N/A	#N/A	10.067% (121/1202)	0.000189926	3.72	B2RX14;E9Q3L2;O08785;O35286;O54833;O55042;O70481;O70589;O88520;P03958;P04627;P08228;P09803;P11881;P26231;P27005;P28033;P28700;P31725;P35822;P41216;P46061;P46662;P47809;P49138;P58801;P60670;P60766;P61087;P61982;P62071;P62908;P63147;P63330;P68040;P70168;P70196;P70236;P81122;P97452;P97742;Q01279;Q01853;Q05512;Q08509;Q08874;Q3TKT4;Q3UHJ0;Q60714;Q60960;Q61026;Q61687;Q62245;Q62280;Q62351;Q63850;Q64010;…	Tut4;Pi4ka;Clock;Dhx15;Csnk2a2;Snca;Ubr1;Cask;Shoc2;Ada;Araf;Sod1;Cdh1;Itpr1;Ctnna1;S100a8;Cebpb;Rxra;S100a9;Ptprk;Acsl1;Rangap1;Nf2;Map2k4;Mapkapk2;Ripk2;Nploc4;Cdc42;Ube2k;Ywhag;Rras2;Rps3;Ube2b;Ppp2ca;Rack1;Kpnb1;Traf6;Map2k6;Irs2;Bop1;Cpt1a;Egfr;Vcp;Mark2;Eps8;Mitf;Smarca4;Aak1;Slc27a1;Kpna1;Ncoa2;Atrx;Sos1;Ss18;Tfrc;Nup62;Crk;Xpa;Bcl2l1;Stx3;Gbf1;Camk2d;Dnmbp;Ranbp10;Eif2s1;Ppp2r1a;Mybbp1a;F…	9.068% (109/1202)	0.0182259	1.74	#N/A	#N/A
323	GO:0007155	cell adhesion	The attachment of a cell, either to another cell or to an underlying substrate such as the extracellular matrix, via cell adhesion molecules.	4.644% (15/323)	0.999436	0	#N/A	#N/A	17.647% (57/323)	6.44882e-09	8.19	E9Q6R7;O08677;O54918;O55222;O70589;O88207;P01887;P04202;P05017;P06728;P08121;P09103;P11688;P14211;P16460;P18760;P26039;P26043;P26231;P27005;P30999;P39447;P47877;P47941;P57780;P70389;P70662;P70677;P98078;Q01279;Q02248;Q02257;Q3UIL6;Q60598;Q61176;Q61409;Q62351;Q64727;Q7TPR4;Q80TQ2;Q811D0;Q8BTM8;Q8K1B8;Q8VCM7;Q8VI36;Q91ZX7;Q99JW4;Q9CQ73;Q9EP53;Q9EPC1;Q9JHK5;Q9QZS0;Q9R1Z8;Q9WTR5;Q9WUM4;Q9Z2V4;Q9Z315	Utrn;Kng1;Bcl2l11;Ilk;Cask;Col5a1;B2m;Tgfb1;Igf1;Apoa4;Col3a1;P4hb;Itga5;Calr;Ass1;Cfl1;Tln1;Rdx;Ctnna1;S100a8;Ctnnd1;Tjp1;Igfbp2;Crkl;Actn4;Igfals;Ldb1;Casp3;Dab2;Egfr;Ctnnb1;Jup;Plekha7;Cttn;Arg1;Pde3b;Tfrc;Vcl;Actn1;Cyld;Dlg1;Flna;Fermt3;Fgg;Pxn;Lrp1;Lims1;Pkp2;Tsc1;Parva;Plek;Col4a3;Sorbs3;Cdh13;Coro1c;Pck1;Sart1	3.715% (12/323)	0.999917	0	#N/A	#N/A	9.598% (31/323)	0.0621519	1.21	#N/A	#N/A	8.669% (28/323)	0.276799	0.56	#N/A	#N/A	11.146% (36/323)	0.0124416	1.91	#N/A	#N/A
324	GO:0007160	cell-matrix adhesion	The binding of a cell to the extracellular matrix via adhesion molecules.	0% (0/76)	1	0	#N/A	#N/A	27.632% (21/76)	3.63622e-07	6.44	E9Q6R7;O54918;O55222;O70589;P08121;P11688;P18760;P70662;Q02248;Q02257;Q60598;Q64727;Q7TPR4;Q8K1B8;Q8VCM7;Q8VI36;Q91ZX7;Q99JW4;Q9EP53;Q9WTR5;Q9WUM4	Utrn;Bcl2l11;Ilk;Cask;Col3a1;Itga5;Cfl1;Ldb1;Ctnnb1;Jup;Cttn;Vcl;Actn1;Fermt3;Fgg;Pxn;Lrp1;Lims1;Tsc1;Cdh13;Coro1c	0% (0/76)	1	0	#N/A	#N/A	11.842% (9/76)	0.0975679	1.01	#N/A	#N/A	5.263% (4/76)	0.8482	0.07	#N/A	#N/A	13.158% (10/76)	0.0629314	1.2	#N/A	#N/A
325	GO:0007162	negative regulation of cell adhesion	Any process that stops, prevents, or reduces the frequency, rate or extent of cell adhesion.	5.263% (4/76)	0.925721	0.03	#N/A	#N/A	19.737% (15/76)	0.00103037	2.99	O08677;O70589;P04202;P16460;P18760;P26043;P57780;P70677;Q61176;Q61409;Q811D0;Q8VCM7;Q91ZX7;Q9WTR5;Q9WUM4	Kng1;Cask;Tgfb1;Ass1;Cfl1;Rdx;Actn4;Casp3;Arg1;Pde3b;Dlg1;Fgg;Lrp1;Cdh13;Coro1c	2.632% (2/76)	0.992111	0	#N/A	#N/A	13.158% (10/76)	0.0465634	1.33	#N/A	#N/A	9.211% (7/76)	0.368025	0.43	#N/A	#N/A	10.526% (8/76)	0.224892	0.65	#N/A	#N/A
326	GO:0007163	establishment or maintenance of cell polarity	Any cellular process that results in the specification, formation or maintenance of anisotropic intracellular organization or cell growth patterns.	3.797% (3/79)	0.979753	0.01	#N/A	#N/A	21.519% (17/79)	0.000161925	3.79	O55222;O70400;O88952;P05017;P18760;P26231;P47941;P61161;P70441;Q811D0;Q8QZT4;Q99JW4;Q99JY9;Q9CPW4;Q9EPC1;Q9JK83;Q9JLB2	Ilk;Pdlim1;Lin7c;Igf1;Cfl1;Ctnna1;Crkl;Actr2;Slc9a3r1;Dlg1;Crb3;Lims1;Actr3;Arpc5;Parva;Pard6b;Pals1	5.063% (4/79)	0.921988	0.04	#N/A	#N/A	7.595% (6/79)	0.517925	0.29	#N/A	#N/A	8.861% (7/79)	0.406982	0.39	#N/A	#N/A	11.392% (9/79)	0.14859	0.83	#N/A	#N/A
327	GO:0007165	signal transduction	The cellular process in which a signal is conveyed to trigger a change in the activity or state of a cell. Signal transduction begins with reception of a signal (e.g. a ligand binding to a receptor or receptor activation by a stimulus such as light), or for signal transduction in the absence of ligand, signal-withdrawal or the activity of a constitutively active receptor. Signal transduction ends…	5.161% (56/1085)	1	0	#N/A	#N/A	10.876% (118/1085)	0.000149671	3.82	A0A0B4J1G0;B2RWS6;O35423;O35601;O35613;O35892;O54918;O55042;O55222;O88351;O88947;O89017;P02463;P04202;P05017;P06802;P08121;P08122;P08226;P09103;P11152;P11688;P14211;P15208;P16951;P18760;P20029;P26039;P26151;P26231;P27005;P27773;P28704;P29416;P29452;P29699;P30999;P33622;P42208;P42227;P47877;P47879;P47941;P49698;P57780;P63280;P63330;P70340;P70441;P70444;P70662;P70677;P97454;P97821;P98078;Q01149;Q01…	Fcgr4;Ep300;Agxt;Fyb1;Daxx;Sp100;Bcl2l11;Snca;Ilk;Ikbkb;F10;Lgmn;Col4a1;Tgfb1;Igf1;Enpp1;Col3a1;Col4a2;Apoe;P4hb;Lpl;Itga5;Calr;Insr;Atf2;Cfl1;Hspa5;Tln1;Fcgr1;Ctnna1;S100a8;Pdia3;Rxrb;Hexa;Casp1;Ahsg;Ctnnd1;Apoc3;Septin2;Stat3;Igfbp2;Igfbp4;Crkl;Hnf4a;Actn4;Ube2i;Ppp2ca;Smad1;Slc9a3r1;Bid;Ldb1;Casp3;Smad5;Ctsc;Dab2;Col1a2;Egfr;Ctnnb1;Mitf;Ddx17;Cttn;Grb2;Traf3;Ncoa2;Arg1;Serpinf2;Pde3b;Ctr9;Tfrc…	4.977% (54/1085)	1	0	#N/A	#N/A	8.387% (91/1085)	0.0566921	1.25	#N/A	#N/A	10.415% (113/1085)	8.0291e-05	4.1	B2RX14;E9Q3L2;O08785;O35286;O54833;O55042;O70481;O88520;P03958;P04627;P08228;P09803;P11881;P26231;P27005;P28033;P28700;P31725;P35822;P41216;P46061;P46662;P47809;P49138;P58801;P60670;P60766;P61087;P61982;P62071;P62908;P63147;P63330;P68040;P70168;P70196;P70236;P81122;P97452;Q01279;Q01853;Q05512;Q08509;Q08874;Q3TKT4;Q3UHJ0;Q60714;Q60960;Q61026;Q61687;Q62245;Q62280;Q62351;Q63850;Q64010;Q64267;Q64373;…	Tut4;Pi4ka;Clock;Dhx15;Csnk2a2;Snca;Ubr1;Shoc2;Ada;Araf;Sod1;Cdh1;Itpr1;Ctnna1;S100a8;Cebpb;Rxra;S100a9;Ptprk;Acsl1;Rangap1;Nf2;Map2k4;Mapkapk2;Ripk2;Nploc4;Cdc42;Ube2k;Ywhag;Rras2;Rps3;Ube2b;Ppp2ca;Rack1;Kpnb1;Traf6;Map2k6;Irs2;Bop1;Egfr;Vcp;Mark2;Eps8;Mitf;Smarca4;Aak1;Slc27a1;Kpna1;Ncoa2;Atrx;Sos1;Ss18;Tfrc;Nup62;Crk;Xpa;Bcl2l1;Gbf1;Camk2d;Dnmbp;Ranbp10;Eif2s1;Ppp2r1a;Mybbp1a;Fnbp1;Tiprl;Eif2a…	9.032% (98/1085)	0.0294791	1.53	#N/A	#N/A
328	GO:0007166	cell surface receptor signaling pathway	A series of molecular signals initiated by activation of a receptor on the surface of a cell. The pathway begins with binding of an extracellular ligand to a cell surface receptor, or for receptors that signal in the absence of a ligand, by ligand-withdrawal or the activity of a constitutively active receptor. The pathway ends with regulation of a downstream cellular process, e.g. transcription.	4.779% (27/565)	0.999988	0	#N/A	#N/A	15.044% (85/565)	2.48577e-09	8.6	A0A0B4J1G0;B2RWS6;O35423;O35601;O35613;O35892;O54918;O55042;O55222;O88351;O89017;P02463;P04202;P05017;P06802;P08121;P08122;P08226;P11688;P15208;P16951;P20029;P26039;P26151;P26231;P27773;P29416;P29452;P29699;P30999;P42208;P42227;P47877;P47879;P47941;P49698;P57780;P70340;P70441;P70444;P70662;P70677;P97454;P98078;Q01149;Q01279;Q02248;Q08874;Q60598;Q60631;Q60803;Q61176;Q62018;Q62419;Q63850;Q63ZW6;Q64…	Fcgr4;Ep300;Agxt;Fyb1;Daxx;Sp100;Bcl2l11;Snca;Ilk;Ikbkb;Lgmn;Col4a1;Tgfb1;Igf1;Enpp1;Col3a1;Col4a2;Apoe;Itga5;Insr;Atf2;Hspa5;Tln1;Fcgr1;Ctnna1;Pdia3;Hexa;Casp1;Ahsg;Ctnnd1;Septin2;Stat3;Igfbp2;Igfbp4;Crkl;Hnf4a;Actn4;Smad1;Slc9a3r1;Bid;Ldb1;Casp3;Smad5;Dab2;Col1a2;Egfr;Ctnnb1;Mitf;Cttn;Grb2;Traf3;Arg1;Ctr9;Sh3gl1;Nup62;Col4a5;Bcl2l1;Snx6;Sort1;Serpina12;Cyld;Ticam1;Epn1;Nup93;Flna;Arrb1;Ltbp1;Ep…	4.779% (27/565)	0.999949	0	#N/A	#N/A	9.027% (51/565)	0.0522897	1.28	#N/A	#N/A	10.088% (57/565)	0.0154028	1.81	#N/A	#N/A	10.442% (59/565)	0.00615446	2.21	A0A0B4J1G0;B8JK39;O35601;O35892;P04202;P06800;P06802;P08103;P08121;P09581;P11835;P11862;P15379;P16882;P19137;P20491;P26151;P26450;P35569;P42230;P70441;P70677;P97454;P98078;Q01149;Q03160;Q08481;Q2EMV9;Q4LDD4;Q60520;Q60766;Q60787;Q60803;Q60855;Q60953;Q61160;Q61419;Q61739;Q63844;Q63ZW6;Q80XI4;Q8BTM8;Q8CDA1;Q8CHT1;Q8K0C9;Q8K1B8;Q8K1X4;Q8K4G1;Q8R4K2;Q8VI94;Q9D2Y4;Q9DCE9;Q9JHK5;Q9QY24;Q9QZ85;Q9R117;Q9R…	Fcgr4;Itga9;Fyb1;Sp100;Tgfb1;Ptprc;Enpp1;Hck;Col3a1;Csf1r;Itgb2;Gas2;Cd44;Ghr;Lama1;Fcer1g;Fcgr1;Pik3r1;Irs1;Stat5a;Slc9a3r1;Casp3;Smad5;Dab2;Col1a2;Grb7;Pecam1;Parp14;Arap1;Sin3a;Irgm1;Lcp2;Traf3;Ripk1;Pml;Fadd;Cmah;Itga6;Mapk3;Col4a5;Pip4k2b;Flna;Inpp5f;Ngef;Gmds;Fermt3;Nckap1l;Ltbp4;Irak4;Oasl1;Mlkl;Igtp;Plek;Zbp1;Iigp1;Tyk2;Nsdhl;Adam17;Homer1
329	GO:0007167	enzyme linked receptor protein signaling pathway	Any series of molecular signals initiated by the binding of an extracellular ligand to a receptor on the surface of the target cell, where the receptor possesses catalytic activity or is closely associated with an enzyme such as a protein kinase, and ending with regulation of a downstream cellular process, e.g. transcription.	2.789% (7/251)	0.999989	0	#N/A	#N/A	18.327% (46/251)	7.17109e-08	7.14	B2RWS6;O55042;O55222;O89017;P02463;P04202;P05017;P06802;P08121;P08122;P15208;P16951;P20029;P29416;P29699;P42227;P47877;P47879;P47941;P49698;P70340;P70441;P70677;P97454;P98078;Q01149;Q01279;Q02248;Q60631;Q63850;Q63ZW6;Q6P8X1;Q6PHU5;Q7TMF5;Q8BJ71;Q8CG19;Q8CHU3;Q8K4G1;Q8VI36;Q91ZX7;Q99JZ7;Q9D8U8;Q9JLB2;Q9QZS0;Q9WTR5;Q9WV80	Ep300;Snca;Ilk;Lgmn;Col4a1;Tgfb1;Igf1;Enpp1;Col3a1;Col4a2;Insr;Atf2;Hspa5;Hexa;Ahsg;Stat3;Igfbp2;Igfbp4;Crkl;Hnf4a;Smad1;Slc9a3r1;Casp3;Smad5;Dab2;Col1a2;Egfr;Ctnnb1;Grb2;Nup62;Col4a5;Snx6;Sort1;Serpina12;Nup93;Ltbp1;Epn2;Ltbp4;Pxn;Lrp1;Errfi1;Snx5;Pals1;Col4a3;Cdh13;Snx1	3.586% (9/251)	0.999683	0	#N/A	#N/A	9.96% (25/251)	0.0626164	1.2	#N/A	#N/A	8.765% (22/251)	0.289306	0.54	#N/A	#N/A	10.359% (26/251)	0.0672506	1.17	#N/A	#N/A
330	GO:0007169	transmembrane receptor protein tyrosine kinase signaling pathway	A series of molecular signals initiated by the binding of an extracellular ligand to a receptor on the surface of the target cell where the receptor possesses tyrosine kinase activity, and ending with regulation of a downstream cellular process, e.g. transcription.	2.339% (4/171)	0.999937	0	#N/A	#N/A	16.959% (29/171)	0.000100419	4	O55042;O89017;P02463;P04202;P05017;P06802;P08122;P15208;P29699;P42227;P47877;P47879;P47941;P70441;P70677;Q01279;Q02248;Q60631;Q63850;Q63ZW6;Q6PHU5;Q7TMF5;Q8CHU3;Q8VI36;Q91ZX7;Q99JZ7;Q9D8U8;Q9QZS0;Q9WTR5	Snca;Lgmn;Col4a1;Tgfb1;Igf1;Enpp1;Col4a2;Insr;Ahsg;Stat3;Igfbp2;Igfbp4;Crkl;Slc9a3r1;Casp3;Egfr;Ctnnb1;Grb2;Nup62;Col4a5;Sort1;Serpina12;Epn2;Pxn;Lrp1;Errfi1;Snx5;Col4a3;Cdh13	2.924% (5/171)	0.999455	0	#N/A	#N/A	10.526% (18/171)	0.0687559	1.16	#N/A	#N/A	12.281% (21/171)	0.0204626	1.69	#N/A	#N/A	9.942% (17/171)	0.159603	0.8	#N/A	#N/A
331	GO:0007178	transmembrane receptor protein serine/threonine kinase signaling pathway	A series of molecular signals initiated by the binding of an extracellular ligand to a receptor on the surface of the target cell where the receptor possesses serine/threonine kinase activity, and ending with regulation of a downstream cellular process, e.g. transcription.	3.261% (3/92)	0.992487	0	#N/A	#N/A	22.826% (21/92)	1.05099e-05	4.98	B2RWS6;O55222;P04202;P08121;P16951;P20029;P29416;P42227;P49698;P70340;P97454;P98078;Q01149;Q6P8X1;Q8BJ71;Q8CG19;Q8K4G1;Q8VI36;Q91ZX7;Q9JLB2;Q9WV80	Ep300;Ilk;Tgfb1;Col3a1;Atf2;Hspa5;Hexa;Stat3;Hnf4a;Smad1;Smad5;Dab2;Col1a2;Snx6;Nup93;Ltbp1;Ltbp4;Pxn;Lrp1;Pals1;Snx1	4.348% (4/92)	0.964846	0.02	#N/A	#N/A	15.217% (14/92)	0.0059854	2.22	O08992;P42227;P49698;P70340;P70398;Q01705;Q61823;Q8CGY8;Q8CIB5;Q91ZX7;Q923E4;Q9R0G7;Q9Z0F8;Q9Z2A0	Sdcbp;Stat3;Hnf4a;Smad1;Usp9x;Notch1;Pdcd4;Ogt;Fermt2;Lrp1;Sirt1;Zeb2;Adam17;Pdpk1	3.261% (3/92)	0.977276	0.01	#N/A	#N/A	11.957% (11/92)	0.0915736	1.04	#N/A	#N/A
332	GO:0007179	transforming growth factor beta receptor signaling pathway	A series of molecular signals initiated by the binding of an extracellular ligand to a transforming growth factor beta receptor on the surface of a target cell, and ending with regulation of a downstream cellular process, e.g. transcription.	1.613% (1/62)	0.997437	0	#N/A	#N/A	25.806% (16/62)	2.40773e-05	4.62	B2RWS6;P04202;P08121;P20029;P42227;P70340;P97454;P98078;Q01149;Q6P8X1;Q8CG19;Q8K4G1;Q8VI36;Q91ZX7;Q9JLB2;Q9WV80	Ep300;Tgfb1;Col3a1;Hspa5;Stat3;Smad1;Smad5;Dab2;Col1a2;Snx6;Ltbp1;Ltbp4;Pxn;Lrp1;Pals1;Snx1	4.839% (3/62)	0.915478	0.04	#N/A	#N/A	17.742% (11/62)	0.00442571	2.35	O08992;P42227;P70340;P70398;Q8CGY8;Q8CIB5;Q91ZX7;Q923E4;Q9R0G7;Q9Z0F8;Q9Z2A0	Sdcbp;Stat3;Smad1;Usp9x;Ogt;Fermt2;Lrp1;Sirt1;Zeb2;Adam17;Pdpk1	4.839% (3/62)	0.867278	0.06	#N/A	#N/A	16.129% (10/62)	0.0182038	1.74	#N/A	#N/A
333	GO:0007229	integrin-mediated signaling pathway	A series of molecular signals initiated by the binding of extracellular ligand to an integrin on the surface of a target cell, and ending with regulation of a downstream cellular process, e.g. transcription.	2.5% (1/40)	0.978468	0.01	#N/A	#N/A	30% (12/40)	5.14048e-05	4.29	O35601;O55222;P08121;P11688;P26039;P26231;P98078;Q8BTM8;Q8K1B8;Q8VI36;Q99JW4;Q9JHK5	Fyb1;Ilk;Col3a1;Itga5;Tln1;Ctnna1;Dab2;Flna;Fermt3;Pxn;Lims1;Plek	0% (0/40)	1	0	#N/A	#N/A	5% (2/40)	0.799385	0.1	#N/A	#N/A	7.5% (3/40)	0.604746	0.22	#N/A	#N/A	27.5% (11/40)	0.000138628	3.86	B8JK39;O35601;P08121;P11835;P19137;P20491;P98078;Q61739;Q8BTM8;Q8K1B8;Q9JHK5	Itga9;Fyb1;Col3a1;Itgb2;Lama1;Fcer1g;Dab2;Itga6;Flna;Fermt3;Plek
334	GO:0007263	nitric oxide mediated signal transduction	Any intracellular signal transduction in which the signal is passed on within the cell via nitric oxide (NO). Includes synthesis of nitric oxide, receptors/sensors for nitric oxide (such as soluble guanylyl cyclase/sGC) and downstream effectors that further transmit the signal within the cell. Nitric oxide transmits its downstream effects through either cyclic GMP (cGMP)-dependent or independent …	0% (0/6)	1	0	#N/A	#N/A	50% (3/6)	0.00905834	2.04	P08226;Q01279;Q91WT9	Apoe;Egfr;Cbs	0% (0/6)	1	0	#N/A	#N/A	16.667% (1/6)	0.36433	0.44	#N/A	#N/A	16.667% (1/6)	0.381725	0.42	#N/A	#N/A	0% (0/6)	1	0	#N/A	#N/A
335	GO:0007272	ensheathment of neurons	The process in which glial cells envelop neuronal cell bodies and/or axons to form an insulating layer. This can take the form of myelinating or non-myelinating ensheathment.	7.5% (3/40)	0.71958	0.14	#N/A	#N/A	30% (12/40)	5.14048e-05	4.29	O55222;P04202;P05017;P06802;P20060;P28704;P29416;P97821;Q02248;Q811D0;Q9EP53;Q9JLB2	Ilk;Tgfb1;Igf1;Enpp1;Hexb;Rxrb;Hexa;Ctsc;Ctnnb1;Dlg1;Tsc1;Pals1	2.5% (1/40)	0.973996	0.01	#N/A	#N/A	10% (4/40)	0.33094	0.48	#N/A	#N/A	10% (4/40)	0.370944	0.43	#N/A	#N/A	22.5% (9/40)	0.0026633	2.57	P04202;P06802;P20060;P48410;Q61285;Q7TQD2;Q811D0;Q8R3P0;Q9EP53	Tgfb1;Enpp1;Hexb;Abcd1;Abcd2;Tppp;Dlg1;Aspa;Tsc1
336	GO:0007275	multicellular organism development	The biological process whose specific outcome is the progression of a multicellular organism over time from an initial condition (e.g. a zygote or a young adult) to a later condition (e.g. a multicellular animal or an aged adult).	7.341% (90/1226)	0.996359	0	#N/A	#N/A	10.848% (133/1226)	4.41926e-05	4.35	A2ALK8;B2RWS6;E9QAP7;O08539;O08807;O35643;O35892;O54918;O55042;O55131;O55222;O70400;O70589;O88207;O88351;O88428;P01887;P01901;P02463;P04202;P05017;P06728;P06802;P08030;P08121;P08122;P08226;P09813;P10605;P11688;P11725;P14211;P14847;P15208;P16460;P16951;P17426;P17427;P18760;P20029;P20060;P26231;P27005;P28704;P29416;P29699;P30999;P39447;P42208;P42227;P47941;P49698;P50172;P61161;P63330;P70340;P70389;…	Ptpn3;Ep300;Taf4;Bin1;Prdx4;Ap1b1;Sp100;Bcl2l11;Snca;Septin7;Ilk;Pdlim1;Cask;Col5a1;Ikbkb;Papss2;B2m;H2-K1;Col4a1;Tgfb1;Igf1;Apoa4;Enpp1;Aprt;Col3a1;Col4a2;Apoe;Apoa2;Ctsb;Itga5;Otc;Calr;Crp;Insr;Ass1;Atf2;Ap2a1;Ap2a2;Cfl1;Hspa5;Hexb;Ctnna1;S100a8;Rxrb;Hexa;Ahsg;Ctnnd1;Tjp1;Septin2;Stat3;Crkl;Hnf4a;Hsd11b1;Actr2;Ppp2ca;Smad1;Igfals;Evl;Slc9a3r1;Vasp;Ldb1;Casp3;Smad5;Ctsc;Dab2;G6pdx;Col1a2;Egfr;Ct…	6.281% (77/1226)	0.999908	0	#N/A	#N/A	7.912% (97/1226)	0.164168	0.78	#N/A	#N/A	7.423% (91/1226)	0.68841	0.16	#N/A	#N/A	8.728% (107/1226)	0.0551457	1.26	#N/A	#N/A
337	GO:0007492	endoderm development	The process whose specific outcome is the progression of the endoderm over time, from its formation to the mature structure. The endoderm is the innermost germ layer that develops into the gastrointestinal tract, the lungs and associated tissues.	0% (0/25)	1	0	#N/A	#N/A	36% (9/25)	9.40965e-05	4.03	O88207;P04202;P08122;P11688;P70662;Q02248;Q3U962;Q62018;Q8JZM7	Col5a1;Tgfb1;Col4a2;Itga5;Ldb1;Ctnnb1;Col5a2;Ctr9;Cdc73	0% (0/25)	1	0	#N/A	#N/A	12% (3/25)	0.271724	0.57	#N/A	#N/A	0% (0/25)	1	0	#N/A	#N/A	12% (3/25)	0.299879	0.52	#N/A	#N/A
338	GO:0007494	midgut development	The process whose specific outcome is the progression of the midgut over time, from its formation to the mature structure. The midgut is the middle part of the alimentary canal from the stomach, or entrance of the bile duct, to, or including, the large intestine.	20% (1/5)	0.379704	0.42	#N/A	#N/A	80% (4/5)	0.000207763	3.68	P11725;P16460;Q01279;Q8C196	Otc;Ass1;Egfr;Cps1	40% (2/5)	0.0629472	1.2	#N/A	#N/A	20% (1/5)	0.314436	0.5	#N/A	#N/A	40% (2/5)	0.050524	1.3	#N/A	#N/A	40% (2/5)	0.0502201	1.3	#N/A	#N/A
339	GO:0007507	heart development	The process whose specific outcome is the progression of the heart over time, from its formation to the mature structure. The heart is a hollow, muscular organ, which, by contracting rhythmically, keeps up the circulation of the blood.	5.844% (9/154)	0.950147	0.02	#N/A	#N/A	16.883% (26/154)	0.00024969	3.6	B2RWS6;O35643;O55222;O70400;O88207;P04202;P05017;P06802;P08121;P14211;P15208;P16951;P28704;P47941;P70340;P70677;Q00612;Q01279;Q02248;Q8BTM8;Q8CG19;Q91ZX7;Q9CQ73;Q9DBG3;Q9EP53;Q9EPC1	Ep300;Ap1b1;Ilk;Pdlim1;Col5a1;Tgfb1;Igf1;Enpp1;Col3a1;Calr;Insr;Atf2;Rxrb;Crkl;Smad1;Casp3;G6pdx;Egfr;Ctnnb1;Flna;Ltbp1;Lrp1;Pkp2;Ap2b1;Tsc1;Parva	3.247% (5/154)	0.998187	0	#N/A	#N/A	7.792% (12/154)	0.444956	0.35	#N/A	#N/A	7.792% (12/154)	0.527201	0.28	#N/A	#N/A	10.39% (16/154)	0.129116	0.89	#N/A	#N/A
340	GO:0007548	sex differentiation	The establishment of the sex of an organism by physical differentiation.	1.639% (1/61)	0.997176	0	#N/A	#N/A	24.59% (15/61)	7.96985e-05	4.1	E9QAP7;O08807;O54918;P15208;P20029;P26231;P29699;P47941;P49698;P70677;P97454;Q02248;Q64373;Q8BTM8;Q8BWG8	Taf4;Prdx4;Bcl2l11;Insr;Hspa5;Ctnna1;Ahsg;Crkl;Hnf4a;Casp3;Smad5;Ctnnb1;Bcl2l1;Flna;Arrb1	4.918% (3/61)	0.909856	0.04	#N/A	#N/A	6.557% (4/61)	0.657644	0.18	#N/A	#N/A	14.754% (9/61)	0.0417314	1.38	#N/A	#N/A	13.115% (8/61)	0.0920109	1.04	#N/A	#N/A
341	GO:0007568	aging	A developmental process that is a deterioration and loss of function over time. Aging includes loss of functions such as resistance to disease, homeostasis, and fertility, as well as wear and tear. Aging includes cellular senescence, but is more inclusive. May precede death and may succeed developmental maturation (GO:0021700).	6.667% (7/105)	0.855553	0.07	#N/A	#N/A	17.143% (18/105)	0.00187698	2.73	P01887;P04202;P06802;P08122;P08226;P14211;P16460;P26231;P47877;P97821;Q60631;Q61176;Q62351;Q63850;Q99ML1;Q9ES52;Q9WTL8;Q9Z2V4	B2m;Tgfb1;Enpp1;Col4a2;Apoe;Calr;Ass1;Ctnna1;Igfbp2;Ctsc;Grb2;Arg1;Tfrc;Nup62;Bbc3;Inpp5d;Arntl;Pck1	5.714% (6/105)	0.904413	0.04	#N/A	#N/A	9.524% (10/105)	0.230353	0.64	#N/A	#N/A	11.429% (12/105)	0.10618	0.97	#N/A	#N/A	7.619% (8/105)	0.562388	0.25	#N/A	#N/A
342	GO:0007584	response to nutrient	Any process that results in a change in state or activity of a cell or an organism (in terms of movement, secretion, enzyme production, gene expression, etc.) as a result of a nutrient stimulus.	18.644% (11/59)	0.0157345	1.8	#N/A	#N/A	20.339% (12/59)	0.00248106	2.61	P04202;P06802;P11152;P11725;P16460;P27773;P28704;P47877;Q01279;Q61176;Q62351;Q91WT9	Tgfb1;Enpp1;Lpl;Otc;Ass1;Pdia3;Rxrb;Igfbp2;Egfr;Arg1;Tfrc;Cbs	13.559% (8/59)	0.13502	0.87	#N/A	#N/A	15.254% (9/59)	0.0250029	1.6	#N/A	#N/A	11.864% (7/59)	0.164924	0.78	#N/A	#N/A	20.339% (12/59)	0.00140081	2.85	O88508;P04202;P06802;P10518;P11725;P54869;Q03963;Q61093;Q61510;Q9D0K2;Q9D2R0;Q9D964	Dnmt3a;Tgfb1;Enpp1;Alad;Otc;Hmgcs2;Eif2ak2;Cybb;Trim25;Oxct1;Aacs;Gatm
343	GO:0007596	blood coagulation	The sequential process in which the multiple coagulation factors of the blood interact, ultimately resulting in the formation of an insoluble fibrin clot; it may be divided into three stages: stage 1, the formation of intrinsic and extrinsic prothrombin converting principle; stage 2, the formation of thrombin; stage 3, the formation of stable fibrin polymers.	3.704% (2/54)	0.963887	0.02	#N/A	#N/A	31.481% (17/54)	6.43514e-07	6.19	O08677;O88428;O88947;P06683;P08226;P16294;P49182;P49698;P70429;Q08761;Q61247;Q80YC5;Q8BTM8;Q8K1B8;Q8VCM7;Q91Y47;Q9JHK5	Kng1;Papss2;F10;C9;Apoe;F9;Serpind1;Hnf4a;Evl;Pros1;Serpinf2;F12;Flna;Fermt3;Fgg;F11;Plek	1.852% (1/54)	0.992817	0	#N/A	#N/A	12.963% (7/54)	0.0936496	1.03	#N/A	#N/A	3.704% (2/54)	0.928478	0.03	#N/A	#N/A	12.963% (7/54)	0.116175	0.93	#N/A	#N/A
344	GO:0007599	hemostasis	The stopping of bleeding (loss of body fluid) or the arrest of the circulation to an organ or part.	3.636% (2/55)	0.966699	0.01	#N/A	#N/A	30.909% (17/55)	8.62875e-07	6.06	O08677;O88428;O88947;P06683;P08226;P16294;P49182;P49698;P70429;Q08761;Q61247;Q80YC5;Q8BTM8;Q8K1B8;Q8VCM7;Q91Y47;Q9JHK5	Kng1;Papss2;F10;C9;Apoe;F9;Serpind1;Hnf4a;Evl;Pros1;Serpinf2;F12;Flna;Fermt3;Fgg;F11;Plek	1.818% (1/55)	0.993449	0	#N/A	#N/A	12.727% (7/55)	0.101009	1	#N/A	#N/A	3.636% (2/55)	0.933041	0.03	#N/A	#N/A	12.727% (7/55)	0.124906	0.9	#N/A	#N/A
345	GO:0007610	behavior	The internally coordinated responses (actions or inactions) of animals (individuals or groups) to internal or external stimuli, via a mechanism that involves nervous system activity.	8.054% (12/149)	0.717502	0.14	#N/A	#N/A	16.107% (24/149)	0.000875266	3.06	B2RWS6;O55042;O89017;P01887;P05017;P06802;P08030;P08226;P11688;P15208;P20060;P29416;P29452;P42227;P61161;P70677;Q01279;Q60648;Q61026;Q6NZM9;Q7M6Y3;Q91YI0;Q9EP53;Q9EQH3	Ep300;Snca;Lgmn;B2m;Igf1;Enpp1;Aprt;Apoe;Itga5;Insr;Hexb;Hexa;Casp1;Stat3;Actr2;Casp3;Egfr;Gm2a;Ncoa2;Hdac4;Picalm;Asl;Tsc1;Vps35	5.369% (8/149)	0.954409	0.02	#N/A	#N/A	9.396% (14/149)	0.191842	0.72	#N/A	#N/A	9.396% (14/149)	0.254234	0.59	#N/A	#N/A	9.396% (14/149)	0.250359	0.6	#N/A	#N/A
346	GO:0007611	learning or memory	The acquisition and processing of information and/or the storage and retrieval of this information over time.	6.154% (4/65)	0.856205	0.07	#N/A	#N/A	20% (13/65)	0.00194578	2.71	B2RWS6;O89017;P01887;P05017;P08226;P11688;P29452;P61161;P70677;Q01279;Q60648;Q7M6Y3;Q9EP53	Ep300;Lgmn;B2m;Igf1;Apoe;Itga5;Casp1;Actr2;Casp3;Egfr;Gm2a;Picalm;Tsc1	1.538% (1/65)	0.997395	0	#N/A	#N/A	7.692% (5/65)	0.516005	0.29	#N/A	#N/A	6.154% (4/65)	0.748815	0.13	#N/A	#N/A	7.692% (5/65)	0.565403	0.25	#N/A	#N/A
347	GO:0008015	blood circulation	The flow of blood through the body of an animal, enabling the transport of nutrients to the tissues and the removal of waste products.	9.16% (12/131)	0.536852	0.27	#N/A	#N/A	15.267% (20/131)	0.0044262	2.35	O08539;O08677;P04202;P08226;P14847;P39447;P97454;Q00612;Q01149;Q01279;Q02257;Q61247;Q6NZM9;Q811D0;Q8BTM8;Q8C196;Q8VCM7;Q91WT9;Q9CQ73;Q9D8U8	Bin1;Kng1;Tgfb1;Apoe;Crp;Tjp1;Smad5;G6pdx;Col1a2;Egfr;Jup;Serpinf2;Hdac4;Dlg1;Flna;Cps1;Fgg;Cbs;Pkp2;Snx5	4.58% (6/131)	0.976592	0.01	#N/A	#N/A	7.634% (10/131)	0.484576	0.31	#N/A	#N/A	8.397% (11/131)	0.427571	0.37	#N/A	#N/A	8.397% (11/131)	0.423208	0.37	#N/A	#N/A
348	GO:0008064	regulation of actin polymerization or depolymerization	Any process that modulates the frequency, rate or extent of the assembly or disassembly of actin filaments by the addition or removal of actin monomers from a filament.	1.316% (1/76)	0.999343	0	#N/A	#N/A	18.421% (14/76)	0.00298236	2.53	O08539;P18760;P26043;P61161;P70429;P70460;Q60598;Q60631;Q811D0;Q99JY9;Q9CPW4;Q9D898;Q9JHK5;Q9WV32	Bin1;Cfl1;Rdx;Actr2;Evl;Vasp;Cttn;Grb2;Dlg1;Actr3;Arpc5;Arpc5l;Plek;Arpc1b	1.316% (1/76)	0.999058	0	#N/A	#N/A	11.842% (9/76)	0.0975679	1.01	#N/A	#N/A	5.263% (4/76)	0.8482	0.07	#N/A	#N/A	9.211% (7/76)	0.364811	0.44	#N/A	#N/A
349	GO:0008104	protein localization	Any process in which a protein is transported to, or maintained in, a specific location.	6.958% (59/848)	0.995092	0	#N/A	#N/A	11.91% (101/848)	1.31121e-05	4.88	E9Q3G8;O35601;O35613;O35643;O35892;O55131;O70589;O88351;O88569;O88952;P04202;P05017;P08113;P08226;P14211;P16951;P17426;P17427;P18760;P20029;P21958;P26043;P26231;P33622;P36371;P39447;P40336;P42208;P42227;P42567;P47941;P49698;P57746;P57780;P62743;P63330;P70441;P70444;P84091;P98078;Q01279;Q02248;Q02257;Q3UMR0;Q5HZG4;Q60598;Q61409;Q62351;Q63850;Q64373;Q64727;Q6P8X1;Q6PHU5;Q6ZWR6;Q7M6Y3;Q7TQK5;Q80TQ2;…	Nup153;Fyb1;Daxx;Ap1b1;Sp100;Septin7;Cask;Ikbkb;Hnrnpa2b1;Lin7c;Tgfb1;Igf1;Hsp90b1;Apoe;Calr;Atf2;Ap2a1;Ap2a2;Cfl1;Hspa5;Tap1;Rdx;Ctnna1;Apoc3;Tap2;Tjp1;Vps26a;Septin2;Stat3;Eps15;Crkl;Hnf4a;Atp6v1d;Actn4;Ap2s1;Ppp2ca;Slc9a3r1;Bid;Ap2m1;Dab2;Egfr;Ctnnb1;Jup;Ankrd27;Taf3;Cttn;Pde3b;Tfrc;Nup62;Bcl2l1;Vcl;Snx6;Sort1;Syne1;Picalm;Ccdc93;Cyld;Zfyve16;Septin9;Sdad1;Tbc1d5;Dlg1;Nup93;Flna;Arrb1;Snx8;Ltb…	8.608% (73/848)	0.554897	0.26	#N/A	#N/A	9.316% (79/848)	0.00698678	2.16	O35144;O35216;O55022;O55029;O88630;P08113;P09803;P11983;P28660;P35278;P35762;P42227;P42567;P42932;P49698;P61028;P61922;P61982;P63005;P63038;P63101;P63328;P68254;P70372;P80315;P97865;Q01279;Q01705;Q02248;Q3UQN2;Q3URD3;Q61187;Q61937;Q62351;Q63850;Q64310;Q64727;Q6P069;Q6PGF7;Q6PHU5;Q7TSS2;Q80U44;Q80UJ7;Q8CFD4;Q8CGY8;Q8CIB5;Q8K2C7;Q8R5K4;Q8VE70;Q91VL8;Q91VR5;Q91XD6;Q91XT4;Q91YD9;Q91ZX7;Q922V4;Q923E4;…	Terf2;Cenpa;Pgrmc1;Copb2;Gosr1;Hsp90b1;Cdh1;Tcp1;Nckap1;Rab5c;Cd81;Stat3;Eps15;Cct8;Hnf4a;Rab8b;Abat;Ywhag;Pafah1b1;Hspd1;Ywhaz;Ppp3ca;Ywhaq;Elavl1;Cct4;Pex7;Egfr;Notch1;Ctnnb1;Fcho2;Slmap;Tsg101;Npm1;Tfrc;Nup62;Surf4;Vcl;Sri;Exoc8;Sort1;Ube2q1;Zfyve16;Rab3gap1;Snx8;Ogt;Fermt2;Os9;Nol6;Pdcd10;Terf2ip;Ddx1;Vps36;Sec16b;Wasl;Lrp1;Plrg1;Sirt1;Med1;Nxf1;Actr3;Atg3;Pkp2;Rab5a;Ywhab;Lman1;Atad1;Tax1bp3…	10.024% (85/848)	0.00321538	2.49	F6ZDS4;O08785;O35134;O35153;O35344;O54692;O55135;O70589;O88630;O89116;P09803;P26231;P35822;P46061;P46662;P60670;P60766;P61222;P61982;P63166;P63330;P68040;P70168;P70372;P81122;P97742;Q01279;Q01853;Q3UHJ0;Q60960;Q61687;Q62351;Q63850;Q64010;Q64267;Q64373;Q64704;Q6DFZ1;Q6IRU5;Q6NSQ7;Q6PFD9;Q6PHZ2;Q8BRK8;Q8BVY0;Q8BYH7;Q8C570;Q8CB27;Q8CDG3;Q8CG50;Q8CIC2;Q8CIE6;Q8K3H0;Q8K3K8;Q8R0J7;Q8R2U0;Q8R322;Q8R5K4;…	Tpr;Clock;Polr1a;Bet1l;Kpna3;Zw10;Eif6;Cask;Gosr1;Vti1a;Cdh1;Ctnna1;Ptprk;Rangap1;Nf2;Nploc4;Cdc42;Abce1;Ywhag;Sumo1;Ppp2ca;Rack1;Kpnb1;Elavl1;Irs2;Cpt1a;Egfr;Vcp;Aak1;Kpna1;Atrx;Tfrc;Nup62;Crk;Xpa;Bcl2l1;Stx3;Gbf1;Cltb;Ltv1;Nup98;Camk2d;Prkaa2;Rsl1d1;Tbc1d17;Rae1;Yod1;Vcpip1;Rab43;Nup42;Copa;Appl1;Optn;Vps37b;Seh1l;Gle1;Nol6;Pex19;Vps36;Clip1;Sirt1;Med1;Hgs;Psmd9;Rrs1;Pex13;Snx5;Nvl;Csnk1d;Arfga…	6.722% (57/848)	0.894538	0.05	#N/A	#N/A
[truncated: 1,285 more rows]

## Sheet: Common_down_regulated_GO
GO.ID	term	definition	Rapa_proteome_up.genes_frequency	Rapa_proteome_up.pvalue	Rapa_proteome_up.-log10_pvalue	Rapa_proteome_up.Significant_genes	Rapa_proteome_up.Significant_genes_symbol	Rapa_proteome_down.genes_frequency	Rapa_proteome_down.pvalue	Rapa_proteome_down.-log10_pvalue	Rapa_proteome_down.Significant_genes	Rapa_proteome_down.Significant_genes_symbol	Rapa_transcriptome_up.genes_frequency	Rapa_transcriptome_up.pvalue	Rapa_transcriptome_up.-log10_pvalue	Rapa_transcriptome_up.Significant_genes	Rapa_transcriptome_up.Significant_genes_symbol	Rapa_transcriptome_down.genes_frequency	Rapa_transcriptome_down.pvalue	Rapa_transcriptome_down.-log10_pvalue	Rapa_transcriptome_down.Significant_genes	Rapa_transcriptome_down.Significant_genes_symbol	S6K1null_up.genes_frequency	S6K1null_up.pvalue	S6K1null_up.-log10_pvalue	S6K1null_up.Significant_genes	S6K1null_up.Significant_genes_symbol	S6K1null_down.genes_frequency	S6K1null_down.pvalue	S6K1null_down.-log10_pvalue	S6K1null_down.Significant_genes	S6K1null_down.Significant_genes_symbol	Column1	Column2	Column3	Column4	Column5	Column6	Column7	Column8	Column9
[truncated: 77 more rows]

## Sheet: Common_up_regulated_GO
GO.ID	term	definition	Rapa_proteome_up.genes_frequency	Rapa_proteome_up.pvalue	Rapa_proteome_up.-log10_pvalue	Rapa_proteome_up.Significant_genes	Rapa_proteome_up.Significant_genes_symbol	Rapa_proteome_down.genes_frequency	Rapa_proteome_down.pvalue	Rapa_proteome_down.-log10_pvalue	Rapa_proteome_down.Significant_genes	Rapa_proteome_down.Significant_genes_symbol	Rapa_transcriptome_up.genes_frequency	Rapa_transcriptome_up.pvalue	Rapa_transcriptome_up.-log10_pvalue	Rapa_transcriptome_up.Significant_genes	Rapa_transcriptome_up.Significant_genes_symbol	Rapa_transcriptome_down.genes_frequency	Rapa_transcriptome_down.pvalue	Rapa_transcriptome_down.-log10_pvalue	Rapa_transcriptome_down.Significant_genes	Rapa_transcriptome_down.Significant_genes_symbol	S6K1null_up.genes_frequency	S6K1null_up.pvalue	S6K1null_up.-log10_pvalue	S6K1null_up.Significant_genes	S6K1null_up.Significant_genes_symbol	S6K1null_down.genes_frequency	S6K1null_down.pvalue	S6K1null_down.-log10_pvalue	S6K1null_down.Significant_genes	S6K1null_down.Significant_genes_symbol	Column1
[truncated: 45 more rows]
