# Supplementary material for: Inhibition of S6K lowers age-related inflammation and increases lifespan through the endolysosomal system
Source: Nat Aging. 2024 Feb 27;4(4):491–509. doi: 10.1038/s43587-024-00578-3 (PMC11031405; doi:10.1038/s43587-024-00578-3)
Supplement: Supplementary file 7 — List of fly strains used in this study. [file 43587_2024_578_MOESM7_ESM.xlsx]

## Sheet: Strains used in this study
Fly strain	Source	Idnetifier
wDah	This lab
wDah;Lsp2GS	Laurent Perrin
wDah;daGS	This lab
wDah;ElavGS	This lab
wDah;MHCGS	This lab
wDah;HandGS	This lab
wDah;TiGS	This lab
wDah;UAS-S6KCA	This lab
wDah;UAS-S6KRNAi	VDRC	18126
wDah;UAS-Atg5RNAi	This lab
wDah;UAS-Syx13	FlyORF	F003008
wDah;UAS-Syx13	This lab
wDah;UAS-Syx13RNAi	VDRC	102432
wDah;UAS-YFP-Rab5DN	BDSC	9771
wDah;UAS-YFP-Rab7DN	BDSC	9778
wDah;UAS-YFP-Rab5	BDSC	23270
wDah;UAS-YFP-Rab7	BDSC	24616
wDah;UAS-GFP-Lamp1	Gábor Juhász
wDah;Lamp1-3xmCherry	Gábor Juhász
wDah;UAS-RelRNAi	VDRC	49413
wDah;UAS-MitfRNAi	VDRC	108519
w; PGRP-LCΔE12	BDSC	55713
yw; UAS-PGRP-LCx (named as: UAS-LCx)	BDSC	30919
w; UAS-GFP-rPGRP-LCx (named as: UAS-GFP-rLCx)	Bruno Lemaitre
w; GFP-PGRP-LC; PGRP-LCΔE12 (named as: resc(LCwt))	Bruno Lemaitre
w; GFP-PGRP-LCΔex5; PGRP-LCΔE12 (named as: resc(LCΔex5))	Bruno Lemaitre
