# Supplementary material for: Inhibition of S6K lowers age-related inflammation and increases lifespan through the endolysosomal system
Source: Nat Aging. 2024 Feb 27;4(4):491–509. doi: 10.1038/s43587-024-00578-3 (PMC11031405; doi:10.1038/s43587-024-00578-3)
Supplement: Supplementary file 8 — A single Excel file containing all statistical source data, with clearly named tabs for each Figure/Extended Data Figure item. [file 43587_2024_578_MOESM8_ESM.xlsx]

## Sheet: Fig. 1
1c	Call: coxph(formula = Survdata ~ Rapa * RU, data = mortdata) coef exp(coef) se(coef) z p Rapa+ -0.4367 0.6462 0.1025 -4.260 2.04e-05 RU+ 0.4266 1.5321 0.1026 4.158 3.21e-05 Rapa+:RU+ 0.3255 1.3848 0.1438 2.263 0.0236 Likelihood ratio test=82.82 on 3 df, p=< 2.2e-16 n= 800, number of events= 780	Pairwise comparisons using Log-Rank test data: mortdata and treatment -- -+ +- -+ 7.2e-05 - - +- 1.8e-05 8.7e-16 - ++ 0.0033 0.1808 2.9e-13 P value adjustment method: none [1] "1st+ refers to Rapa 2nd+ refers to RU" Call: survfit(formula = Surv(day, event) ~ treatment, data = mortdata) n events median 0.95LCL 0.95UCL treatment=-- 200 195 66.0 63 66.0 treatment=-+ 200 194 61.0 61 63.0 treatment=+-…
1d	Call: coxph(formula = Survdata ~ Rapa * RU, data = mortdata) coef exp(coef) se(coef) z p Rapa+ -0.5362 0.5849 0.1009 -5.315 1.07e-07 RU+ 0.4424 1.5565 0.1025 4.317 1.58e-05 Rapa+:RU+ 0.3028 1.3537 0.1421 2.131 0.0331 Likelihood ratio test=101 on 3 df, p=< 2.2e-16 n= 800, number of events= 795	Pairwise comparisons using Log-Rank test data: mortdata and treatment -- -+ +- -+ 0.001 - - +- 4.5e-08 < 2e-16 - ++ 0.166 0.014 < 2e-16 P value adjustment method: none [1] "1st+ refers to Rapa 2nd+ refers to RU" Call: survfit(formula = Surv(day, event) ~ treatment, data = mortdata) n events median 0.95LCL 0.95UCL treatment=-- 200 198 63.2 61.2 65.0 treatment=-+ 200 198 61.2 61.2 63.2 treatment=+-…
Note:	“EtOH” represents “Control” group; “RU” represents “GeneSwitch-on“ group; “RU.Rapa” represents “GeneSwitch-on+Rapa” group

## Sheet: Fig. 2
2a	[1] "LTR_total" Type III Analysis of Variance Table with Satterthwaite's method Sum Sq Mean Sq NumDF DenDF F value Pr(>F) Rapa 32871 32871 1 44 31.2690 1.338e-06 *** RU 18497 18497 1 44 17.5957 0.0001302 *** Rapa:RU 3068 3068 1 44 2.9189 0.0945952 . --- Signif. codes: 0 ‘***’ 0.001 ‘**’ 0.01 ‘*’ 0.05 ‘.’ 0.1 ‘ ’ 1 $emmeans Rapa RU emmean SE df lower.CL upper.CL NO NO 16.8 12.6 44 -8.67 42.2 Rapa …	[1] "LTR_Large" Type III Analysis of Variance Table with Satterthwaite's method Sum Sq Mean Sq NumDF DenDF F value Pr(>F) Rapa 2101.04 2101.04 1 44 21.7568 2.896e-05 *** RU 2264.70 2264.70 1 44 23.4515 1.618e-05 *** Rapa:RU 523.03 523.03 1 44 5.4161 0.02462 * --- Signif. codes: 0 ‘***’ 0.001 ‘**’ 0.01 ‘*’ 0.05 ‘.’ 0.1 ‘ ’ 1 $emmeans Rapa RU emmean SE df lower.CL upper.CL NO NO 6.83 4.21 44 -1.65 …
2c	Generalized linear mixed model fit by maximum likelihood (Laplace Approximation) ['glmerMod'] Family: Negative Binomial(27244.1) ( log ) Formula: Lyso_ratio ~ Rapa * RU + (1 | sampleID) Data: . AIC BIC logLik deviance df.resid 363.0 385.4 -175.5 351.0 304 Scaled residuals: Min 1Q Median 3Q Max -0.7786 -0.5253 -0.2681 0.4507 2.5758 Random effects: Groups Name Variance Std.Dev. sampleID (Intercept)…	$emmeans Rapa RU response SE df asymp.LCL asymp.UCL NO NO 0.2181 0.0610 Inf 0.126 0.377 Rapa NO 0.0792 0.0330 Inf 0.035 0.179 NO RU 0.3283 0.0852 Inf 0.197 0.546 Rapa RU 0.4118 0.0972 Inf 0.259 0.654 Confidence level used: 0.95 Intervals are back-transformed from the log scale $contrasts contrast ratio SE df null z.ratio p.value NO NO / Rapa NO 2.755 1.3568 Inf 1 2.058 0.1669 NO NO / NO RU 0.664 …
2d	Type III Analysis of Variance Table with Satterthwaite's method Sum Sq Mean Sq NumDF DenDF F value Pr(>F) Rapa 137.70 137.70 1 48.651 0.9771 0.327810 RU 320.15 320.15 1 48.651 2.2716 0.138228 Rapa:RU 1211.41 1211.41 1 48.651 8.5956 0.005123 ** --- Signif. codes: 0 ‘***’ 0.001 ‘**’ 0.01 ‘*’ 0.05 ‘.’ 0.1 ‘ ’ 1	$emmeans Rapa RU emmean SE df lower.CL upper.CL NO NO 42.6 4.15 47.1 34.2 50.9 Rapa NO 59.0 4.09 45.0 50.8 67.2 NO RU 48.6 4.30 53.4 39.9 57.2 Rapa RU 40.4 4.19 49.1 32.0 48.8 Degrees-of-freedom method: satterthwaite Confidence level used: 0.95 $contrasts contrast estimate SE df t.ratio p.value NO NO - Rapa NO -16.40 5.83 46.1 -2.815 0.0348 NO NO - NO RU -5.96 5.98 50.2 -0.997 0.7516 NO NO - Rapa…
2e	Type III Analysis of Variance Table with Satterthwaite's method Sum Sq Mean Sq NumDF DenDF F value Pr(>F) RU 5889.8 5889.8 1 22 9.0717 0.006415 ** --- Signif. codes: 0 ‘***’ 0.001 ‘**’ 0.01 ‘*’ 0.05 ‘.’ 0.1 ‘ ’ 1
2f	Type III Analysis of Variance Table with Satterthwaite's method Sum Sq Mean Sq NumDF DenDF F value Pr(>F) RU 870.53 870.53 1 22 3.374 0.07978 . --- Signif. codes: 0 ‘***’ 0.001 ‘**’ 0.01 ‘*’ 0.05 ‘.’ 0.1 ‘ ’ 1
Note:	“EtOH” represents “Control” group; “RU” represents “GeneSwitch-on“ group; “RU.Rapa” represents “GeneSwitch-on+Rapa” group

## Sheet: Fig. 3
3a	Call: lm(formula = FC ~ Rapa * RU, data = .) Residuals: Min 1Q Median 3Q Max -0.36505 -0.06092 0.00117 0.05191 0.22290 Coefficients: Estimate Std. Error t value Pr(>|t|) (Intercept) 1.00000 0.08268 12.094 4.43e-08 *** RapaRapa 0.58448 0.11693 4.999 0.00031 *** RURU 0.33682 0.11693 2.880 0.01382 * RapaRapa:RURU -0.51867 0.16537 -3.136 0.00859 ** --- Signif. codes: 0 ‘***’ 0.001 ‘**’ 0.01 ‘*’ 0.05 …	$emmeans Rapa RU emmean SE df lower.CL upper.CL NO NO 1.00 0.0827 12 0.82 1.18 Rapa NO 1.58 0.0827 12 1.40 1.76 NO RU 1.34 0.0827 12 1.16 1.52 Rapa RU 1.40 0.0827 12 1.22 1.58 Confidence level used: 0.95 $contrasts contrast estimate SE df t.ratio p.value NO NO - Rapa NO -0.5845 0.117 12 -4.999 0.0015 NO NO - NO RU -0.3368 0.117 12 -2.880 0.0582 NO NO - Rapa RU -0.4026 0.117 12 -3.443 0.0219 Rapa …
3b	Call: lm(formula = FC ~ RU, data = .) Residuals: Min 1Q Median 3Q Max -0.11725 -0.08306 0.02200 0.05119 0.13553 Coefficients: Estimate Std. Error t value Pr(>|t|) (Intercept) 1.00000 0.04895 20.428 8.95e-07 *** RURU 0.21083 0.06923 3.045 0.0226 * --- Signif. codes: 0 ‘***’ 0.001 ‘**’ 0.01 ‘*’ 0.05 ‘.’ 0.1 ‘ ’ 1 Residual standard error: 0.09791 on 6 degrees of freedom Multiple R-squared: 0.6072, A…
3c	Type III Analysis of Variance Table with Satterthwaite's method Sum Sq Mean Sq NumDF DenDF F value Pr(>F) RU 6460.1 6460.1 1 22.624 9.3268 0.005697 ** --- Signif. codes: 0 ‘***’ 0.001 ‘**’ 0.01 ‘*’ 0.05 ‘.’ 0.1 ‘ ’ 1
3d	Type III Analysis of Variance Table with Satterthwaite's method Sum Sq Mean Sq NumDF DenDF F value Pr(>F) RU 125.05 125.05 1 22 1.1786 0.2894
3e	Type III Analysis of Variance Table with Satterthwaite's method Sum Sq Mean Sq NumDF DenDF F value Pr(>F) Syx13 8677.8 8677.8 1 46.228 19.4670 6.083e-05 *** RU 8787.2 8787.2 1 46.228 19.7123 5.559e-05 *** Syx13:RU 1932.6 1932.6 1 46.228 4.3355 0.04289 * --- Signif. codes: 0 ‘***’ 0.001 ‘**’ 0.01 ‘*’ 0.05 ‘.’ 0.1 ‘ ’ 1	$emmeans Syx13 RU emmean SE df lower.CL upper.CL NO NO 45.3 8.93 45.0 27.27 63.2 Syx13 NO 24.7 8.69 41.5 7.11 42.2 NO RU 102.9 8.61 39.9 85.51 120.3 Syx13 RU 45.5 9.13 49.1 27.15 63.9 Degrees-of-freedom method: kenward-roger Confidence level used: 0.95 $contrasts contrast estimate SE df t.ratio p.value NO NO - Syx13 NO 20.595 12.5 43.2 1.652 0.3609 NO NO - NO RU -57.651 12.4 42.5 -4.648 0.0002 NO…
3f	Generalized linear mixed model fit by maximum likelihood (Laplace Approximation) [glmerMod] Family: Negative Binomial(19207.83) ( log ) Formula: Lyso_ratio ~ Syx13 * RU + (1 | sampleID) Data: . AIC BIC logLik deviance df.resid 189.7 209.4 -88.8 177.7 194 Scaled residuals: Min 1Q Median 3Q Max -0.7248 -0.4045 -0.2694 -0.0865 3.6451 Random effects: Groups Name Variance Std.Dev. sampleID (Intercept)…	$emmeans Syx13 RU response SE df asymp.LCL asymp.UCL NO NO 0.0746 0.0366 Inf 0.0285 0.195 Syx13 NO 0.0622 0.0344 Inf 0.0211 0.184 NO RU 0.4760 0.1108 Inf 0.3016 0.751 Syx13 RU 0.1724 0.0615 Inf 0.0857 0.347 Confidence level used: 0.95 Intervals are back-transformed from the log scale $contrasts contrast ratio SE df null z.ratio p.value NO NO / Syx13 NO 1.199 0.8520 Inf 1 0.255 0.9942 NO NO / NO R…
Note:	“EtOH” represents “Control” group; “RU” represents “GeneSwitch-on“ group; “RU.Rapa” represents “GeneSwitch-on+Rapa” group

## Sheet: Fig. 4
4b	Analysis of Variance Table Response: FC Df Sum Sq Mean Sq F value Pr(>F) age 2 4.0993 2.04964 11.436 0.003379 ** Residuals 9 1.6131 0.17923 --- Signif. codes: 0 ‘***’ 0.001 ‘**’ 0.01 ‘*’ 0.05 ‘.’ 0.1 ‘ ’ 1	$emmeans age emmean SE df lower.CL upper.CL Young 1.00 0.212 9 0.521 1.48 Middle 1.47 0.212 9 0.993 1.95 Old 2.41 0.212 9 1.928 2.89 Confidence level used: 0.95 $contrasts contrast estimate SE df t.ratio p.value Middle - Young 0.472 0.299 9 1.575 0.2577 Old - Young 1.406 0.299 9 4.698 0.0021 P value adjustment: dunnettx method for 2 tests
4c	Type III Analysis of Variance Table with Satterthwaite's method Sum Sq Mean Sq NumDF DenDF F value Pr(>F) age 1.0692 1.0692 1 20 15.67 0.0007751 *** --- Signif. codes: 0 ‘***’ 0.001 ‘**’ 0.01 ‘*’ 0.05 ‘.’ 0.1 ‘ ’ 1
4d	"Column B" Old vs. vs. "Column A" Young "Unpaired t test" " P value" <0.0001 " P value summary" **** " Significantly different (P < 0.05)?" Yes " One- or two-tailed P value?" Two-tailed " t, df" "t=9.275, df=6" "How big is the difference?" " Mean of column A" -0.05516 " Mean of column B" 1.745 " Difference between means (B - A) ± SEM" "1.800 ± 0.1941" " 95% confidence interval" "1.325 to 2.275" "…
4e	"Column B" RU vs. vs. "Column A" EtOH "Unpaired t test" " P value" 0.0398 " P value summary" * " Significantly different (P < 0.05)?" Yes " One- or two-tailed P value?" Two-tailed " t, df" "t=2.401, df=9" "How big is the difference?" " Mean of column A" 1.000 " Mean of column B" 0.6826 " Difference between means (B - A) ± SEM" "-0.3174 ± 0.1322" " 95% confidence interval" "-0.6163 to -0.01841" " …
4f	Type III Analysis of Variance Table with Satterthwaite's method Sum Sq Mean Sq NumDF DenDF F value Pr(>F) RU 0.097597 0.097597 1 19 4.6058 0.04499 * --- Signif. codes: 0 ‘***’ 0.001 ‘**’ 0.01 ‘*’ 0.05 ‘.’ 0.1 ‘ ’ 1
4g	"Column B" RU vs. vs. "Column A" EtOH "Unpaired t test" " P value" 0.0164 " P value summary" * " Significantly different (P < 0.05)?" Yes " One- or two-tailed P value?" Two-tailed " t, df" "t=3.979, df=4" "How big is the difference?" " Mean of column A" -0.004756 " Mean of column B" -0.4287 " Difference between means (B - A) ± SEM" "-0.4240 ± 0.1065" " 95% confidence interval" "-0.7198 to -0.1281…
4h	Type III Analysis of Variance Table with Satterthwaite's method Sum Sq Mean Sq NumDF DenDF F value Pr(>F) Rapa 0.23081 0.23081 1 45 10.2605 0.002497 ** RU 0.69857 0.69857 1 45 31.0546 1.339e-06 *** Rapa:RU 0.03266 0.03266 1 45 1.4518 0.234537 --- Signif. codes: 0 ‘***’ 0.001 ‘**’ 0.01 ‘*’ 0.05 ‘.’ 0.1 ‘ ’ 1	$emmeans Rapa RU emmean SE df lower.CL upper.CL NO NO 0.3443 0.0542 45 0.235 0.453 Rapa NO 0.0861 0.0611 45 -0.037 0.209 NO RU 0.6001 0.0542 45 0.491 0.709 Rapa RU 0.4831 0.0641 45 0.354 0.612 Degrees-of-freedom method: kenward-roger Confidence level used: 0.95 $contrasts contrast estimate SE df t.ratio p.value NO NO - Rapa NO 0.258 0.0817 45 3.160 0.0144 NO NO - NO RU -0.256 0.0766 45 -3.338 0.0…
4i	"Column B" Rapa vs. vs. "Column A" EtOH "Unpaired t test" " P value" 0.0215 " P value summary" * " Significantly different (P < 0.05)?" Yes " One- or two-tailed P value?" Two-tailed " t, df" "t=3.086, df=6" "How big is the difference?" " Mean of column A" -0.3919 " Mean of column B" -1.623 " Difference between means (B - A) ± SEM" "-1.231 ± 0.3989" " 95% confidence interval" "-2.207 to -0.2550" "…	"Column D" RU.Rapa vs. vs. "Column B" Rapa "Unpaired t test" " P value" 0.0155 " P value summary" * " Significantly different (P < 0.05)?" Yes " One- or two-tailed P value?" Two-tailed " t, df" "t=3.346, df=6" "How big is the difference?" " Mean of column B" -1.623 " Mean of column D" -0.5871 " Difference between means (D - B) ± SEM" "1.036 ± 0.3096" " 95% confidence interval" "0.2783 to 1.793" "…	"Column C" RU vs. vs. "Column A" EtOH "Unpaired t test" " P value" 0.1233 " P value summary" ns " Significantly different (P < 0.05)?" No " One- or two-tailed P value?" Two-tailed " t, df" "t=1.792, df=6" "How big is the difference?" " Mean of column A" -0.3919 " Mean of column C" 0.5320 " Difference between means (C - A) ± SEM" "0.9239 ± 0.5156" " 95% confidence interval" "-0.3376 to 2.185" " R …
4j	"Two-way ANOVA" Ordinary " Alpha" 0.05 "Source of Variation" "% of total variation" "P value" "P value summary" Significant? " Interaction" 5.731 0.0620 ns No " Row Factor" 16.18 0.0024 ** Yes " Column Factor" 9.349 0.0185 * Yes "ANOVA table" SS DF MS "F (DFn, DFd)" "P value" " Interaction" 0.6437 1 0.6437 "F (1, 44) = 3.668" P=0.0620 " Row Factor" 1.818 1 1.818 "F (1, 44) = 10.36" P=0.0024 " Col…	"Compare cell means regardless of rows and columns" "Number of families" 1 "Number of comparisons per family" 6 Alpha 0.05 "Tukey's multiple comparisons test" "Mean Diff." "95.00% CI of diff." "Below threshold?" Summary "Adjusted P Value" " EtOH:EtOH vs. EtOH:Rapa" 0.5274 "0.07082 to 0.9840" Yes * 0.0178 " EtOH:EtOH vs. RU:EtOH" -0.1576 "-0.6142 to 0.2990" No ns 0.7935 " EtOH:EtOH vs. RU:Rapa" -0…
Note:	“EtOH” represents “Control” group; “RU” represents “GeneSwitch-on“ group; “RU.Rapa” represents “GeneSwitch-on+Rapa” group

## Sheet: Fig. 5
5a	Type III Analysis of Variance Table with Satterthwaite's method Sum Sq Mean Sq NumDF DenDF F value Pr(>F) Rapa 0.15975 0.15975 1 53.511 3.584 0.06375 . RU 1.17188 1.17188 1 53.511 26.292 4.149e-06 *** Rapa:RU 0.27572 0.27572 1 53.511 6.186 0.01603 * --- Signif. codes: 0 ‘***’ 0.001 ‘**’ 0.01 ‘*’ 0.05 ‘.’ 0.1 ‘ ’ 1	$emmeans Rapa RU emmean SE df lower.CL upper.CL NO NO 0.669 0.0456 50.1 0.577 0.760 Rapa NO 0.467 0.0460 51.5 0.375 0.559 NO RU 0.790 0.0453 48.9 0.699 0.881 Rapa RU 0.818 0.0473 55.4 0.723 0.912 Degrees-of-freedom method: kenward-roger Confidence level used: 0.95 $contrasts contrast estimate SE df t.ratio p.value NO NO - Rapa NO 0.2016 0.0648 50.8 3.113 0.0156 NO NO - NO RU -0.1215 0.0643 49.5 -…
5b	Type III Analysis of Variance Table with Satterthwaite's method Sum Sq Mean Sq NumDF DenDF F value Pr(>F) Rapa 1.34926 1.34926 1 52.276 26.217 4.467e-06 *** RU 1.27710 1.27710 1 52.276 24.815 7.276e-06 *** Rapa:RU 0.76978 0.76978 1 52.276 14.957 0.0003063 *** --- Signif. codes: 0 ë***í 0.001 ë**í 0.01 ë*í 0.05 ë.í 0.1 ë í 1	$emmeans Rapa RU emmean SE df lower.CL upper.CL NO NO 0.604 0.0485 52.9 0.5067 0.701 Rapa NO 0.171 0.0481 51.6 0.0744 0.267 NO RU 0.658 0.0481 51.6 0.5610 0.754 Rapa RU 0.597 0.0481 51.6 0.5007 0.694 Degrees-of-freedom method: kenward-roger Confidence level used: 0.95 $contrasts contrast estimate SE df t.ratio p.value NO NO - Rapa NO 0.43300 0.0683 52.3 6.343 <.0001 NO NO - NO RU -0.05367 0.0683 …
5c	[1] "# wDah vs LCdeltaE" Type III Analysis of Variance Table with Satterthwaite's method Sum Sq Mean Sq NumDF DenDF F value Pr(>F) LCdeltaE 2.06317 2.06317 1 47 49.1241 7.925e-09 *** Rapa 0.19693 0.19693 1 47 4.6890 0.03546 * LCdeltaE:Rapa 0.16009 0.16009 1 47 3.8117 0.05687 . --- Signif. codes: 0 ‘***’ 0.001 ‘**’ 0.01 ‘*’ 0.05 ‘.’ 0.1 ‘ ’ 1	$emmeans LCdeltaE Rapa emmean SE df lower.CL upper.CL LCdeltaE NO 0.183 0.0461 47 0.0902 0.276 NO NO 0.624 0.0461 47 0.5313 0.717 LCdeltaE Rapa 0.173 0.0575 47 0.0568 0.288 NO Rapa 0.421 0.0461 47 0.3286 0.514 Degrees-of-freedom method: kenward-roger Confidence level used: 0.95 $contrasts contrast estimate SE df t.ratio p.value LCdeltaE NO - NO NO -0.4410 0.0652 47 -6.762 <.0001 LCdeltaE NO - LCd…
5d	[1] "# resWT vs resDeltaEx5" Type III Analysis of Variance Table with Satterthwaite's method Sum Sq Mean Sq NumDF DenDF F value Pr(>F) resDeltaEx5 0.219234 0.219234 1 49.303 9.8886 0.002816 ** Rapa 0.044207 0.044207 1 49.303 1.9940 0.164207 resDeltaEx5:Rapa 0.241565 0.241565 1 49.303 10.8958 0.001797 ** --- Signif. codes: 0 ‘***’ 0.001 ‘**’ 0.01 ‘*’ 0.05 ‘.’ 0.1 ‘ ’ 1	Signif. codes: 0 ‘***’ 0.001 ‘**’ 0.01 ‘*’ 0.05 ‘.’ 0.1 ‘ ’ 1 $emmeans resDeltaEx5 Rapa emmean SE df lower.CL upper.CL NO NO 0.388 0.0453 49.3 0.2972 0.479 resDeltaEx5 NO 0.109 0.0413 46.4 0.0255 0.192 NO Rapa 0.184 0.0456 50.4 0.0921 0.275 resDeltaEx5 Rapa 0.190 0.0413 46.4 0.1075 0.274 Degrees-of-freedom method: kenward-roger Confidence level used: 0.95 $contrasts contrast estimate SE df t.rati…
5e	Type III Analysis of Variance Table with Satterthwaite's method Sum Sq Mean Sq NumDF DenDF F value Pr(>F) RU 0.16843 0.16843 1 52 4.2941 0.04322 * Rapa 0.06849 0.06849 1 52 1.7462 0.19214 RU:Rapa 0.84937 0.84937 1 52 21.6549 2.285e-05 *** --- Signif. codes: 0 ‘***’ 0.001 ‘**’ 0.01 ‘*’ 0.05 ‘.’ 0.1 ‘ ’ 1	$emmeans RU Rapa emmean SE df lower.CL upper.CL NO NO 0.645 0.0523 52 0.540 0.750 RU NO 0.510 0.0523 52 0.405 0.615 NO Rapa 0.333 0.0523 52 0.228 0.438 RU Rapa 0.685 0.0523 52 0.580 0.790 Degrees-of-freedom method: kenward-roger Confidence level used: 0.95 $contrasts contrast estimate SE df t.ratio p.value NO NO - RU NO 0.1350 0.074 52 1.825 0.2733 NO NO - NO Rapa 0.3126 0.074 52 4.225 0.0005 NO …
5f	Type III Analysis of Variance Table with Satterthwaite's method Sum Sq Mean Sq NumDF DenDF F value Pr(>F) RU 0.00105 0.00105 1 52 0.0243 0.8768 Rapa 1.94933 1.94933 1 52 45.0657 1.419e-08 *** RU:Rapa 0.03345 0.03345 1 52 0.7734 0.3832 --- Signif. codes: 0 ë***í 0.001 ë**í 0.01 ë*í 0.05 ë.í 0.1 ë í 1	$emmeans RU Rapa emmean SE df lower.CL upper.CL NO NO 0.569 0.0448 52 0.479 0.659 RU NO 0.537 0.0448 52 0.447 0.627 NO Rapa 0.229 0.0448 52 0.139 0.319 RU Rapa 0.275 0.0448 52 0.185 0.365 Degrees-of-freedom method: satterthwaite Confidence level used: 0.95 $contrasts contrast estimate SE df t.ratio p.value NO NO - RU NO 0.0324 0.0634 52 0.512 0.9560 NO NO - NO Rapa 0.3404 0.0634 52 5.369 <.0001 N…
5g	[1] "# Young" Type III Analysis of Variance Table with Satterthwaite's method Sum Sq Mean Sq NumDF DenDF F value Pr(>F) RU 0.015966 0.015966 1 26 0.2967 0.5906 [1] "# Middle" Type III Analysis of Variance Table with Satterthwaite's method Sum Sq Mean Sq NumDF DenDF F value Pr(>F) RU 0.66515 0.66515 1 26 16.448 0.0004044 *** --- Signif. codes: 0 ‘***’ 0.001 ‘**’ 0.01 ‘*’ 0.05 ‘.’ 0.1 ‘ ’ 1 [1] "# …
Note:	“EtOH” represents “Control” group; “RU” represents “GeneSwitch-on“ group; “RU.Rapa” represents “GeneSwitch-on+Rapa” group

## Sheet: Fig. 6
6a	Type III Analysis of Variance Table with Satterthwaite's method Sum Sq Mean Sq NumDF DenDF F value Pr(>F) Rapa 0.26211 0.26211 1 50.209 11.7243 0.001237 ** RU 1.47683 1.47683 1 50.209 66.0581 1.026e-10 *** Rapa:RU 0.02525 0.02525 1 50.209 1.1293 0.293005 --- Signif. codes: 0 ë***í 0.001 ë**í 0.01 ë*í 0.05 ë.í 0.1 ë í 1	$emmeans Rapa RU emmean SE df lower.CL upper.CL NO NO 0.376 0.0424 49.3 0.2913 0.462 Rapa NO 0.183 0.0430 51.1 0.0971 0.270 NO RU 0.680 0.0428 51.0 0.5946 0.766 Rapa RU 0.579 0.0440 55.0 0.4906 0.667 Degrees-of-freedom method: kenward-roger Confidence level used: 0.95 $contrasts contrast estimate SE df t.ratio p.value NO NO - Rapa NO 0.193 0.0604 50.2 3.199 0.0124 NO NO - NO RU -0.304 0.0602 50.2…
6b	Type III Analysis of Variance Table with Satterthwaite's method Sum Sq Mean Sq NumDF DenDF F value Pr(>F) Syx13RNAi 1.20795 1.20795 1 52.422 32.4236 5.699e-07 *** RU 0.52818 0.52818 1 52.422 14.1773 0.0004222 *** Syx13RNAi:RU 0.27575 0.27575 1 52.422 7.4016 0.0088215 ** --- Signif. codes: 0 ‘***’ 0.001 ‘**’ 0.01 ‘*’ 0.05 ‘.’ 0.1 ‘ ’ 1	$emmeans Syx13RNAi RU emmean SE df lower.CL upper.CL NO NO 0.530 0.0553 51.9 0.4187 0.641 Syx13RNAi NO 0.694 0.0551 51.1 0.5837 0.805 NO RU 0.171 0.0551 51.1 0.0602 0.281 Syx13RNAi RU 0.636 0.0559 53.7 0.5245 0.748 Degrees-of-freedom method: kenward-roger Confidence level used: 0.95 $contrasts contrast estimate SE df t.ratio p.value NO NO - Syx13RNAi NO -0.1646 0.0781 51.5 -2.108 0.1644 NO NO - N…
6c	Type III Analysis of Variance Table with Satterthwaite's method Sum Sq Mean Sq NumDF DenDF F value Pr(>F) RU 0.33489 0.33489 1 25.543 11.134 0.002602 ** --- Signif. codes: 0 ‘***’ 0.001 ‘**’ 0.01 ‘*’ 0.05 ‘.’ 0.1 ‘ ’ 1
6d	Type III Analysis of Variance Table with Satterthwaite's method Sum Sq Mean Sq NumDF DenDF F value Pr(>F) Syx13 3.1596 3.1596 1 53.939 63.413 1.139e-10 *** RU 1.0308 1.0308 1 58.154 20.688 2.796e-05 *** Syx13:RU 2.2730 2.2730 1 56.035 45.619 8.787e-09 *** --- Signif. codes: 0 ‘***’ 0.001 ‘**’ 0.01 ‘*’ 0.05 ‘.’ 0.1 ‘ ’ 1	$emmeans Syx13 RU emmean SE df lower.CL upper.CL NO NO 0.235 0.0376 53.5 0.160 0.310 Syx13 NO 0.190 0.0372 55.5 0.115 0.264 NO RU 0.655 0.0372 55.5 0.580 0.729 Syx13 RU 0.107 0.0371 55.1 0.033 0.182 Degrees-of-freedom method: kenward-roger Confidence level used: 0.95 $contrasts contrast estimate SE df t.ratio p.value NO NO - Syx13 NO 0.0453 0.0529 54.5 0.858 0.8265 NO NO - NO RU -0.4200 0.0528 56…
6e	"Two-way ANOVA" Ordinary " Alpha" 0.05 "Source of Variation" "% of total variation" "P value" "P value summary" Significant? " Interaction" 3.358 0.2226 ns No " Row Factor" 19.39 0.0057 ** Yes " Column Factor" 16.82 0.0093 ** Yes "ANOVA table" SS DF MS "F (DFn, DFd)" "P value" " Interaction" 0.2521 1 0.2521 "F (1, 28) = 1.556" P=0.2226 " Row Factor" 1.456 1 1.456 "F (1, 28) = 8.982" P=0.0057 " Co…	"Compare cell means regardless of rows and columns" "Number of families" 1 "Number of comparisons per family" 6 Alpha 0.05 "Tukey's multiple comparisons test" "Mean Diff." "95.00% CI of diff." "Below threshold?" Summary "Adjusted P Value" " EtOH:EtOH vs. EtOH:Rapa" 0.5748 "0.02526 to 1.124" Yes * 0.0378 " EtOH:EtOH vs. RU:EtOH" -0.2490 "-0.7986 to 0.3005" No ns 0.6091 " EtOH:EtOH vs. RU:Rapa" -0.…
6f	"Two-way ANOVA" Ordinary " Alpha" 0.05 "Source of Variation" "% of total variation" "P value" "P value summary" Significant? " Interaction" 9.969 0.0429 * Yes " Row Factor" 8.235 0.0644 ns No " Column Factor" 0.3315 0.7042 ns No "ANOVA table" SS DF MS "F (DFn, DFd)" "P value" " Interaction" 1.180 1 1.180 "F (1, 36) = 4.405" P=0.0429 " Row Factor" 0.9745 1 0.9745 "F (1, 36) = 3.639" P=0.0644 " Col…	"Compare cell means regardless of rows and columns" "Number of families" 1 "Number of comparisons per family" 6 Alpha 0.05 "Tukey's multiple comparisons test" "Mean Diff." "95.00% CI of diff." "Below threshold?" Summary "Adjusted P Value" " Rapa:S6KCA vs. Rapa:S6KCA;Syx13" -0.2808 "-0.9041 to 0.3424" No ns 0.6225 " Rapa:S6KCA vs. RU.Rapa:S6KCA" -0.6556 "-1.279 to -0.03236" Yes * 0.0361 " Rapa:S6K…
6g	"Column C" RU vs. vs. "Column B" EtOH "Unpaired t test" " P value" 0.0435 " P value summary" * " Significantly different (P < 0.05)?" Yes " One- or two-tailed P value?" Two-tailed " t, df" "t=2.142, df=22" "How big is the difference?" " Mean of column B" 11894 " Mean of column C" 2774 " Difference between means (C - B) ± SEM" "-9120 ± 4258" " 95% confidence interval" "-17950 to -288.8" " R square…
6h	Call: coxph(formula = Survdata ~ Syx13 * RU, data = mortdata) coef exp(coef) se(coef) z p Syx13+ -0.2459 0.7820 0.1008 -2.438 0.0148 RU+ -0.1462 0.8640 0.1017 -1.438 0.1504 Syx13+:RU+ -0.1681 0.8452 0.1434 -1.172 0.2410 Likelihood ratio test=32.7 on 3 df, p=3.72e-07 n= 800, number of events= 780 chisq df p Syx13 3.760 1 0.052 RU 0.565 1 0.452 Syx13:RU 0.611 1 0.434 GLOBAL 4.291 3 0.232	Pairwise comparisons using Log-Rank test data: mortdata and treatment -- -+ +- -+ 0.199 - - +- 0.010 0.174 - ++ 4.4e-08 4.1e-05 0.002 P value adjustment method: none [1] "1st+ refers to Syx13 2nd+ refers to RU" Call: survfit(formula = Surv(day, event) ~ treatment, data = mortdata) n events median 0.95LCL 0.95UCL treatment=-- 200 198 66 66 68 treatment=-+ 200 195 68 66 71 treatment=+- 200 197 71 6…
Note:	“EtOH” represents “Control” group; “RU” represents “GeneSwitch-on“ group; “RU.Rapa” represents “GeneSwitch-on+Rapa” group

## Sheet: Fig. 7
7a	Analysis of Variance Table Response: FC Df Sum Sq Mean Sq F value Pr(>F) treatment 1 0.23955 0.239550 9.9154 0.008392 ** Residuals 12 0.28991 0.024159 --- Signif. codes: 0 ‘***’ 0.001 ‘**’ 0.01 ‘*’ 0.05 ‘.’ 0.1 ‘ ’ 1
7e	[1] "RelA without transform ---- nuclei" Analysis of Variance Table Response: FC Df Sum Sq Mean Sq F value Pr(>F) age 1 2.9296 2.92964 4.4775 0.05037 . treatment 1 0.3287 0.32873 0.5024 0.48864 age:treatment 1 0.0654 0.06544 0.1000 0.75590 Residuals 16 10.4689 0.65430 --- Signif. codes: 0 ‘***’ 0.001 ‘**’ 0.01 ‘*’ 0.05 ‘.’ 0.1 ‘ ’ 1 contrast estimate SE df t.ratio p.value Old Ctrl vs Young Ctrl -…	[1] "RelA without transform ---- cytosol" Analysis of Variance Table Response: FC Df Sum Sq Mean Sq F value Pr(>F) age 1 0.0015 0.00152 0.0013 0.9721 treatment 1 0.1336 0.13361 0.1107 0.7437 age:treatment 1 0.5924 0.59238 0.4909 0.4936 Residuals 16 19.3086 1.20679 contrast estimate SE df t.ratio p.value Old Ctrl vs Young Ctrl 0.362 0.695 16 0.521 0.8478 Old Ctrl vs Old Rapa 0.508 0.695 16 0.731 0…
7f	[1] "RelB without transform ---- nuclei" Analysis of Variance Table Response: FC Df Sum Sq Mean Sq F value Pr(>F) age 1 1.4193 1.4193 2.9532 0.10499 treatment 1 1.8417 1.8417 3.8322 0.06795 . age:treatment 1 1.5195 1.5195 3.1617 0.09439 . Residuals 16 7.6896 0.4806 --- Signif. codes: 0 ‘***’ 0.001 ‘**’ 0.01 ‘*’ 0.05 ‘.’ 0.1 ‘ ’ 1 contrast estimate SE df t.ratio p.value Old Ctrl vs Young Ctrl 1.08…	[1] "RelB without transform ---- cytosol" Analysis of Variance Table Response: FC Df Sum Sq Mean Sq F value Pr(>F) age 1 0.055678 0.055678 5.5925 0.03101 * treatment 1 0.003939 0.003939 0.3957 0.53821 age:treatment 1 0.000572 0.000572 0.0575 0.81358 Residuals 16 0.159295 0.009956 --- Signif. codes: 0 ‘***’ 0.001 ‘**’ 0.01 ‘*’ 0.05 ‘.’ 0.1 ‘ ’ 1 contrast estimate SE df t.ratio p.value Old Ctrl vs …
7g	[1] "NFKB2 without transform ---- nuclei" Analysis of Variance Table Response: FC Df Sum Sq Mean Sq F value Pr(>F) age 1 0.50828 0.50828 2.6695 0.12180 treatment 1 0.94616 0.94616 4.9693 0.04048 * age:treatment 1 0.76036 0.76036 3.9935 0.06296 . Residuals 16 3.04641 0.19040 --- Signif. codes: 0 ‘***’ 0.001 ‘**’ 0.01 ‘*’ 0.05 ‘.’ 0.1 ‘ ’ 1 contrast estimate SE df t.ratio p.value Old Ctrl vs Young …	[1] "NFKB2 without transform ---- cytosol" Analysis of Variance Table Response: FC Df Sum Sq Mean Sq F value Pr(>F) age 1 0.0002439 0.0002439 0.1472 0.7063 treatment 1 0.0029170 0.0029170 1.7602 0.2032 age:treatment 1 0.0065828 0.0065828 3.9722 0.0636 . Residuals 16 0.0265154 0.0016572 --- Signif. codes: 0 ‘***’ 0.001 ‘**’ 0.01 ‘*’ 0.05 ‘.’ 0.1 ‘ ’ 1 contrast estimate SE df t.ratio p.value Old Ct…

## Sheet: Ex. Fig. 1
a	[1] "treatment effect one way ANOVA" Analysis of Variance Table Response: FC Df Sum Sq Mean Sq F value Pr(>F) treatment 1 0.44361 0.44361 205.21 0.000138 *** Residuals 4 0.00865 0.00216 --- Signif. codes: 0 ‘***’ 0.001 ‘**’ 0.01 ‘*’ 0.05 ‘.’ 0.1 ‘ ’ 1
b	Call: coxph(formula = Survdata ~ male * RU, data = mortdata) coef exp(coef) se(coef) z p male+ 1.3297 3.7799 0.1160 11.460 < 2e-16 RU+ -0.4228 0.6552 0.1110 -3.809 0.000139 male+:RU+ 0.3557 1.4271 0.1576 2.256 0.024046 Likelihood ratio test=300.8 on 3 df, p=< 2.2e-16 n= 706, number of events= 647 chisq df p male 67.260 1 2.4e-16 RU 0.811 1 0.37 male:RU 32.421 1 1.2e-08 GLOBAL 68.348 3 9.6e-15	Pairwise comparisons using Log-Rank test data: mortdata and treatment -- -+ +- -+ 2.6e-06 - - +- < 2e-16 < 2e-16 - ++ < 2e-16 < 2e-16 0.86 P value adjustment method: none [1] "1st+ refers to male 2nd+ refers to RU" Call: survfit(formula = Surv(day, event) ~ treatment, data = mortdata) n events median 0.95LCL 0.95UCL treatment=-- 181 172 77 74 77 treatment=-+ 179 158 81 79 84 treatment=+- 174 155 …
Note:	“RU” represents “GeneSwitch-on“ group;

## Sheet: Ex. Fig. 2
a	Type III Analysis of Variance Table with Satterthwaite's method Sum Sq Mean Sq NumDF DenDF F value Pr(>F) RU 345 345 1 28.148 0.0383 0.8462638 Rapa 143960 143960 1 28.148 15.9959 0.0004177 *** RU:Rapa 40 40 1 28.148 0.0044 0.9473520 --- Signif. codes: 0 ‘***’ 0.001 ‘**’ 0.01 ‘*’ 0.05 ‘.’ 0.1 ‘ ’ 1	$emmeans RU Rapa emmean SE df lower.CL upper.CL § § 104.7 77.2 28.0 -53.5 263 RU § 94.7 77.4 28.2 -63.7 253 § Rapa 418.7 77.1 27.8 260.7 577 RU Rapa 398.4 77.2 28.0 240.2 557 Degrees-of-freedom method: kenward-roger Confidence level used: 0.95 $contrasts contrast estimate SE df t.ratio p.value § § - RU § 9.97 109 28.1 0.091 0.9997 § § - § Rapa -314.01 109 27.9 -2.878 0.0360 § § - RU Rapa -293.75 …
b	Df Sum Sq Mean Sq F value Pr(>F) RU 1 79 79 0.046 0.831 Rapa 1 116845 116845 67.685 2.9e-12 *** RU:Rapa 1 3452 3452 2.000 0.161 Residuals 80 138104 1726 --- Signif. codes: 0 ‘***’ 0.001 ‘**’ 0.01 ‘*’ 0.05 ‘.’ 0.1 ‘ ’ 1	Tukey multiple comparisons of means 95% family-wise confidence level Fit: aov(formula = cell_amount ~ RU * Rapa, data = dat) $RU diff lwr upr p adj RU-§ -1.945547 -19.99392 16.10282 0.8306863 $Rapa diff lwr upr p adj Rapa-§ -74.65785 -92.7216 -56.59411 0 $`RU:Rapa` diff lwr upr p adj RU:§-§:§ -15.88406 -48.78828 17.02017 0.5866893 §:Rapa-§:§ -87.81667 -121.87835 -53.75498 0.0000000 RU:Rapa-§:§ -7…
c	Df Sum Sq Mean Sq F value Pr(>F) RU 1 2157 2157 1.186 0.283 Residuals 40 72759 1819
d	Df Sum Sq Mean Sq F value Pr(>F) RU 1 0.0291 0.0291 2.294 0.134 Rapa 1 0.4820 0.4820 37.992 4.02e-08 *** RU:Rapa 1 0.0092 0.0092 0.729 0.396 Residuals 70 0.8881 0.0127 --- Signif. codes: 0 ‘***’ 0.001 ‘**’ 0.01 ‘*’ 0.05 ‘.’ 0.1 ‘ ’ 1	Tukey multiple comparisons of means 95% family-wise confidence level Fit: aov(formula = ratio ~ RU * Rapa, data = dat) $RU diff lwr upr p adj RU-§ 0.03967792 -0.01257137 0.09192721 0.1343843 $Rapa diff lwr upr p adj Rapa-§ -0.1611799 -0.2134101 -0.1089497 0 $`RU:Rapa` diff lwr upr p adj RU:§-§:§ 0.07075234 -0.02675423 0.16825891 0.2333866 §:Rapa-§:§ -0.13864799 -0.23761628 -0.03967970 0.0024555 R…
e	Df Sum Sq Mean Sq F value Pr(>F) treatment 1 0.0057 0.005696 0.19 0.666 Residuals 28 0.8401 0.030004

## Sheet: Ex. Fig. 4
a	"Column B" RU vs. vs. "Column A" EtOH "Unpaired t test" " P value" 0.9572 " P value summary" ns " Significantly different (P < 0.05)?" No " One- or two-tailed P value?" Two-tailed " t, df" "t=0.05439, df=18" "How big is the difference?" " Mean of column A" 59.10 " Mean of column B" 58.71 " Difference between means (B - A) ± SEM" "-0.3847 ± 7.073" " 95% confidence interval" "-15.24 to 14.47" " R s…
b	[1] "# Puro" Analysis of Variance Table Response: FC Df Sum Sq Mean Sq F value Pr(>F) RU 1 0.003473 0.003473 0.1841 0.6792 Rapa 1 0.053465 0.053465 2.8346 0.1307 RU:Rapa 1 0.005110 0.005110 0.2709 0.6168 Residuals 8 0.150890 0.018861 $emmeans RU Rapa emmean SE df lower.CL upper.CL NO NO 1.000 0.0793 8 0.817 1.18 RU NO 1.007 0.0793 8 0.824 1.19 NO Rapa 0.908 0.0793 8 0.725 1.09 RU Rapa 0.832 0.079…	[1] "# pS6K_log2" Analysis of Variance Table Response: FC Df Sum Sq Mean Sq F value Pr(>F) RU 1 19.0197 19.0197 156.7448 1.551e-06 *** Rapa 1 2.5609 2.5609 21.1046 0.001769 ** RU:Rapa 1 0.1332 0.1332 1.0977 0.325395 Residuals 8 0.9707 0.1213 --- Signif. codes: 0 ‘***’ 0.001 ‘**’ 0.01 ‘*’ 0.05 ‘.’ 0.1 ‘ ’ 1 $emmeans RU Rapa emmean SE df lower.CL upper.CL NO NO -0.0448 0.201 8 -0.509 0.419 RU NO 2.…	[1] "# S6K_log2" Analysis of Variance Table Response: FC Df Sum Sq Mean Sq F value Pr(>F) RU 1 41.026 41.026 705.4300 4.343e-09 *** Rapa 1 0.000 0.000 0.0010 0.97507 RU:Rapa 1 0.350 0.350 6.0154 0.03977 * Residuals 8 0.465 0.058 --- Signif. codes: 0 ‘***’ 0.001 ‘**’ 0.01 ‘*’ 0.05 ‘.’ 0.1 ‘ ’ 1 $emmeans RU Rapa emmean SE df lower.CL upper.CL NO NO -0.0289 0.139 8 -0.350 0.292 RU NO 4.0106 0.139 8 …	[1] "# pS6K/S6K_log2" Analysis of Variance Table Response: FC Df Sum Sq Mean Sq F value Pr(>F) RU 1 4.1780 4.1780 19.3142 0.002303 ** Rapa 1 2.5361 2.5361 11.7238 0.009034 ** RU:Rapa 1 0.9148 0.9148 4.2288 0.073770 . Residuals 8 1.7305 0.2163 --- Signif. codes: 0 ‘***’ 0.001 ‘**’ 0.01 ‘*’ 0.05 ‘.’ 0.1 ‘ ’ 1 $emmeans RU Rapa emmean SE df lower.CL upper.CL NO NO -0.139 0.269 8 -0.758 0.480 RU NO -1…
d	Df Sum Sq Mean Sq F value Pr(>F) RU 1 0.01450 0.01450 3.135 0.0957 . Rapa 1 0.20593 0.20593 44.523 5.36e-06 *** RU:Rapa 1 0.01516 0.01516 3.279 0.0890 . Residuals 16 0.07400 0.00463 --- Signif. codes: 0 ‘***’ 0.001 ‘**’ 0.01 ‘*’ 0.05 ‘.’ 0.1 ‘ ’ 1	Tukey multiple comparisons of means 95% family-wise confidence level Fit: aov(formula = FC ~ RU * Rapa, data = dat) $RU diff lwr upr p adj RU-§ -0.05385133 -0.118327 0.0106243 0.0956765 $Rapa diff lwr upr p adj Rapa-§ 0.202941 0.1384653 0.2674166 5.4e-06 $`RU:Rapa` diff lwr upr p adj RU:§-§:§ 0.001219559 -0.12183990 0.12427902 0.9999914 §:Rapa-§:§ 0.258011842 0.13495238 0.38107130 0.0000993 RU:Ra…
f	Call: coxph(formula = Survdata ~ Rapa * RU, data = mortdata) coef exp(coef) se(coef) z p Rapa+ -2.1417 0.1175 0.1792 -11.952 < 2e-16 RU+ 1.1231 3.0744 0.1506 7.458 8.78e-14 Rapa+:RU+ 0.1195 1.1269 0.2140 0.558 0.577 Likelihood ratio test=312.4 on 3 df, p=< 2.2e-16 n= 400, number of events= 397	Pairwise comparisons using Log-Rank test data: mortdata and treatment -- -+ +- -+ 6.7e-14 - - +- < 2e-16 < 2e-16 - ++ 1.8e-07 < 2e-16 3.3e-16 P value adjustment method: none [1] "1st+ refers to Rapa 2nd+ refers to RU" Call: survfit(formula = Surv(day, event) ~ treatment, data = mortdata) n events median 0.95LCL 0.95UCL treatment=-- 100 99 9.00 9.00 9.00 treatment=-+ 100 100 7.76 7.52 8.00 treatme…
Note:	“EtOH” represents “Control” group; “RU” represents “GeneSwitch-on“ group; “RU.Rapa” represents “GeneSwitch-on+Rapa” group

[truncated: 5 more sheets: Ex. Fig. 5, Ex. Fig. 6, Ex. Fig. 7, Ex. Fig. 8, Ex. Fig. 9]
